# Supplementary material for: Single-cell transcriptome atlas of the human corpus cavernosum
Source: Nat Commun. 2022 Jul 25;13:4302. doi: 10.1038/s41467-022-31950-9 (PMC9314400; doi:10.1038/s41467-022-31950-9)
Supplement: Supplementary file 4 — Supplementary Dataset 1 [file 41467_2022_31950_MOESM4_ESM.xlsx]

## Sheet: Sheet1
	Sample ID	Group	age (Year)	BMI	ED duration (Year)	IIEF-5 score	NPT	PDE5I	ICI (PGE1 10ug) + AVS	ED diagnostic classifications	T1D or T2D history	Tobacco or other bad living habits history; autonomic neuropathy, CKD, or other disease may cause ED
	Normal_1	Normal	52	22.5	/	/	Normal	/	/	/	/	NO
	Normal_2	Normal	55	23.2	/	/	Normal	/	/	/	/	NO
	Normal_3	Normal	46	22.6	/	/	Normal	/	/	/	/	NO
	non-DM_1	non-DM	48	24.4	5	7	Detection time = 9 h; Erectile event = 2; Effective erection event (Tip/Base hardness ≥60% and duration > 10 min) = 0; Tip/Base maximum average hardness 47% and 64%, swelling 19% and 22%, lasting 2 min.	Sildenafil 50-100 mg; Tadalafil 10 mg; no effective erection	PSV (left) = 30 cm/s; PSV (right) = 28 cm/s; EDV (left) = 10 cm/s ; EDV (right) = 8 cm/s; RI (left) = 0.66; RI (right) = 0.71; Maximum erection hardness is grade 2 and lasts less than 10 minutes.	Vascular ED (Arteries and veins mix type)	/	NO
	non-DM_2	non-DM	48	22.2	4	9	Detection time = 9 h; Erectile event = 8; Effective erection event (Tip/Base hardness ≥60% and duration > 10 min) = 0; Tip/Base maximum average hardness 59% and 41%, swelling 31% and 31%, lasting 13 min.	Sildenafil 50-100 mg; Tadalafil 10 mg; no effective erection	PSV (left) = 24 cm/s; PSV (right) = 25 cm/s; EDV (left) = 7 cm/s ; EDV (right) = 6 cm/s; RI (left) = 0.70; RI (right) = 0.76; Maximum erection hardness is grade 3 and lasts less than 10 minutes.	Vascular ED (Arteries and veins mix type)	/	NO
	non-DM_3	non-DM	41	20.5	3	8	Detection time = 8 h; Erectile event = 10; Effective erection event (Tip/Base hardness ≥60% and duration > 10min) = 0; Tip/Base maximum average hardness 62% and 60%, swelling 29% and 30%, lasting 7 min.	Sildenafil 50 mg; Tadalafil 10 mg; no effective erection	PSV (left) = 18 cm/s; PSV (right) = 27 cm/s; EDV (left) = 4 cm/s ; EDV (right) = 0 cm/s; RI (left) = 0.77; RI (right) = 1; Maximum erection hardness is grade 3 and lasts less than 10 minutes.	Vascular ED (Arteries type)	/	NO
	Diabetes_1	DMED	46	18.2	3	13	Detection time = 9 h; Erectile event = 1; Effective erection event (Tip/Base hardness ≥60% and duration > 10min) = 0; Tip/Base maximum average hardness 45% and 40%, swelling 19% and 22%, lasting 4 min.	Sildenafil 50-100 mg; no effective erection	PSV (left) = 29 cm/s; PSV (right) = 47 cm/s; EDV (left) = 9 cm/s ; EDV (right) = 15 cm/s; RI (left) = 0.68; RI (right) = 0.68; Maximum erection hardness was grade 2-3 and lasted less than 10 minutes.	Vascular ED (Arteries and veins mix type)	T1D for 11 years; multiple subcutaneous insulin injections for 11 years; Fasting blood glucose before surgery (twice) = 5.20/4.91 mmol/L (normal = 3.9-6.1 mmol/L); HbA1c = 8.8% (normal = 4.4-6%); Glycated Albumin = 24.3% (normal = 11-16%)	NO
	Diabetes_2	DMED	38	19.4	5	11	Detection time = 10 h; Erectile event = 1; Effective erection event (Tip/Base hardness ≥60% and duration > 10min) = 0; Tip/Base maximum average hardness 52% and 34%, swelling 37% and 21%, lasting 5 min.	Sildenafil 50-100 mg; Tadalafil 10 mg; no effective erection	PSV (left) = 27 cm/s; PSV (right) = 28 cm/s; EDV (left) = 5 cm/s ; EDV (right) = 6 cm/s; RI (left) = 0.81; RI (right) = 0.80; Maximum erection hardness was grade 2 and lasted less than 10 minutes.	Vascular ED (Arteries and veins mix type)	T1D for 13 years; multiple subcutaneous insulin injections for 11 years; Fasting blood glucose before surgery (twice) = 3.54/5.13 mmol/L (normal = 3.9-6.1 mmol/L); HbA1c = 9.6% (normal = 4.4-6%); Glycated Albumin = 25.1% (normal = 11-16%)	NO

## Sheet: Sheet2
	Sample ID	ED duration (Year)	IIEF-5 score	NPTR Effective erection event/Erectile event	Tip/Base maximum average hardness	ICI PSV (left/right) cm/s	ICI EDV (left/right) cm/s	ICI RI (left/right)	ICI erection hardness
	non-DM_1	5	7	0/2	Tip/Base maximum average hardness 47% and 64%, swelling 19% and 22%, lasting 2 min.	30/28	10/8	0.66/0.71	Grade 2
	non-DM_2	4	9	0/8	Tip/Base maximum average hardness 59% and 41%, swelling 31% and 31%, lasting 13 min.	24/25	7/6	0.70/0.76	Grade 3
	non-DM_3	3	8	0/10	Tip/Base maximum average hardness 62% and 60%, swelling 29% and 30%, lasting 7 min.	18/27	4/0	0.77/1	Grade 3
	Diabetes_1	3	13	0/1	Tip/Base maximum average hardness 45% and 40%, swelling 19% and 22%, lasting 4 min.	29/47	9/15	0.68/0.68	Grade 2-3
	Diabetes_2	5	11	0/1	Tip/Base maximum average hardness 52% and 34%, swelling 37% and 21%, lasting 5 min.	27/28	5/6	0.81/0.80	Grade 2
