# Supplementary material for: Single-cell transcriptome atlas of the human corpus cavernosum
Source: Nat Commun. 2022 Jul 25;13:4302. doi: 10.1038/s41467-022-31950-9 (PMC9314400; doi:10.1038/s41467-022-31950-9)
Supplement: Supplementary file 5 — Supplementary Dataset 2 [file 41467_2022_31950_MOESM5_ESM.csv]

	p_val	avg_log2FC	pct.1	pct.2	p_val_adj	cluster	gene
VWF	0	3.550325882	0.967	0.12	0	EC	VWF
PLAT	0	3.310769079	0.947	0.116	0	EC	PLAT
CLEC14A	0	2.965475623	0.933	0.063	0	EC	CLEC14A
SDPR	0	2.905309025	0.945	0.181	0	EC	SDPR
TM4SF1	0	2.885033052	0.934	0.132	0	EC	TM4SF1
EMCN	0	2.851952368	0.943	0.176	0	EC	EMCN
CLU	0	2.69069493	0.992	0.706	0	EC	CLU
CCL14	0	2.627840687	0.847	0.037	0	EC	CCL14
KLF2	0	2.620192099	0.965	0.561	0	EC	KLF2
MMRN1	0	2.600417893	0.844	0.041	0	EC	MMRN1
GIMAP7	0	2.513514343	0.897	0.089	0	EC	GIMAP7
IFI27	0	2.502766164	0.774	0.061	0	EC	IFI27
ADGRF5	0	2.462118323	0.875	0.055	0	EC	ADGRF5
EGFL7	0	2.34548167	0.907	0.197	0	EC	EGFL7
CLDN5	0	2.331125147	0.522	0.037	0	EC	CLDN5
ECSCR.1	0	2.297378448	0.862	0.039	0	EC	ECSCR.1
DNASE1L3	0	2.28281367	0.453	0.03	0	EC	DNASE1L3
RAMP3	0	2.269257559	0.779	0.029	0	EC	RAMP3
TGM2	0	2.268643178	0.846	0.125	0	EC	TGM2
PECAM1	0	2.19050952	0.841	0.068	0	EC	PECAM1
HLA-E	0	2.155940996	0.992	0.838	0	EC	HLA-E
HLA-B	0	2.079890391	0.994	0.918	0	EC	HLA-B
CAV1	0	1.983055993	0.981	0.708	0	EC	CAV1
KCTD12	0	1.940867925	0.927	0.462	0	EC	KCTD12
PODXL	0	1.935043752	0.735	0.039	0	EC	PODXL
SOX18	0	1.916906631	0.726	0.03	0	EC	SOX18
MMRN2	0	1.905457582	0.79	0.049	0	EC	MMRN2
PALMD	0	1.890846005	0.839	0.23	0	EC	PALMD
SYNE2	0	1.887730386	0.799	0.207	0	EC	SYNE2
NOSTRIN	0	1.887178725	0.747	0.036	0	EC	NOSTRIN
APOLD1	0	1.881159024	0.565	0.04	0	EC	APOLD1
GIMAP4	0	1.870667067	0.795	0.075	0	EC	GIMAP4
CD93	0	1.84388629	0.775	0.061	0	EC	CD93
ARHGAP29	0	1.824701645	0.865	0.276	0	EC	ARHGAP29
RAPGEF5	0	1.806492926	0.701	0.032	0	EC	RAPGEF5
TSC22D1	0	1.803222027	0.888	0.485	0	EC	TSC22D1
ALDH1A2	0	1.800281777	0.682	0.069	0	EC	ALDH1A2
ETS2	0	1.789697567	0.764	0.131	0	EC	ETS2
SLC9A3R2	0	1.783104338	0.765	0.196	0	EC	SLC9A3R2
GNG11	0	1.764255113	0.961	0.692	0	EC	GNG11
PLVAP	0	1.759623119	0.67	0.032	0	EC	PLVAP
TSPAN7	0	1.756210099	0.743	0.055	0	EC	TSPAN7
ENG	0	1.748562164	0.801	0.239	0	EC	ENG
EFNB2	0	1.73432108	0.714	0.072	0	EC	EFNB2
CD9	0	1.728884741	0.977	0.805	0	EC	CD9
ESAM	0	1.727453143	0.757	0.059	0	EC	ESAM
FAM188B	0	1.724107796	0.7	0.081	0	EC	FAM188B
TGFBR2	0	1.670194426	0.903	0.461	0	EC	TGFBR2
B2M	0	1.653428008	1	0.998	0	EC	B2M
RBP7	0	1.61512212	0.661	0.03	0	EC	RBP7
EPAS1	0	1.613553155	0.796	0.177	0	EC	EPAS1
HES1	0	1.610217374	0.749	0.42	0	EC	HES1
ACKR1	0	1.597242033	0.295	0.013	0	EC	ACKR1
BCAM	0	1.58395324	0.76	0.085	0	EC	BCAM
GIMAP1	0	1.576095568	0.705	0.053	0	EC	GIMAP1
ARL4A	0	1.563789541	0.77	0.24	0	EC	ARL4A
THBD	0	1.556000084	0.584	0.034	0	EC	THBD
FOXC2	0	1.541937772	0.656	0.06	0	EC	FOXC2
TM4SF18	0	1.530618678	0.601	0.023	0	EC	TM4SF18
TFF3	0	1.513325311	0.535	0.025	0	EC	TFF3
AKR1C2	0	1.506087357	0.761	0.423	0	EC	AKR1C2
LMO2	0	1.493958939	0.786	0.218	0	EC	LMO2
ID1	0	1.493000569	0.587	0.205	0	EC	ID1
CLEC3B	0	1.486087548	0.727	0.158	0	EC	CLEC3B
HYAL2	0	1.471324125	0.708	0.159	0	EC	HYAL2
KANK3	0	1.461867095	0.643	0.032	0	EC	KANK3
TEK	0	1.461037235	0.611	0.028	0	EC	TEK
FOXC1	0	1.434488543	0.651	0.083	0	EC	FOXC1
GPM6A	0	1.417061525	0.622	0.023	0	EC	GPM6A
MGST2	0	1.410949825	0.779	0.237	0	EC	MGST2
CTSC	0	1.409194398	0.719	0.219	0	EC	CTSC
HLA-A	0	1.404194808	0.996	0.979	0	EC	HLA-A
C10orf10	0	1.397526922	0.483	0.058	0	EC	C10orf10
CRIM1	0	1.390097191	0.683	0.207	0	EC	CRIM1
POSTN	0	1.388902035	0.465	0.021	0	EC	POSTN
ACKR4	0	1.38601492	0.532	0.049	0	EC	ACKR4
TNFSF10	0	1.382675709	0.779	0.311	0	EC	TNFSF10
CRIP2	0	1.381738734	0.861	0.436	0	EC	CRIP2
NPDC1	0	1.375179495	0.853	0.431	0	EC	NPDC1
DUSP1	0	1.371743778	0.932	0.743	0	EC	DUSP1
NRP2	0	1.365275282	0.595	0.073	0	EC	NRP2
EFNA1	0	1.365225993	0.615	0.044	0	EC	EFNA1
NRN1	0	1.363227655	0.625	0.025	0	EC	NRN1
NUAK1	0	1.358647648	0.625	0.131	0	EC	NUAK1
LDB2	0	1.351990148	0.729	0.212	0	EC	LDB2
SNCG	0	1.348441047	0.818	0.321	0	EC	SNCG
ABCG2	0	1.336097247	0.542	0.034	0	EC	ABCG2
LIMCH1	0	1.331112658	0.646	0.177	0	EC	LIMCH1
GJA4	0	1.330966592	0.541	0.038	0	EC	GJA4
MARCKSL1	0	1.327546806	0.69	0.201	0	EC	MARCKSL1
HLA-C	0	1.319822122	0.995	0.962	0	EC	HLA-C
ITGB4	0	1.310391363	0.586	0.04	0	EC	ITGB4
HLA-DRB1	0	1.30912577	0.867	0.197	0	EC	HLA-DRB1
CALCRL	0	1.295157083	0.58	0.064	0	EC	CALCRL
ERG	0	1.287382393	0.582	0.029	0	EC	ERG
FLT1	0	1.285373774	0.549	0.023	0	EC	FLT1
IL33	0	1.276915938	0.725	0.293	0	EC	IL33
CD74	0	1.273846744	0.977	0.529	0	EC	CD74
ADGRL4	0	1.270060766	0.547	0.017	0	EC	ADGRL4
ICAM2	0	1.263283731	0.651	0.146	0	EC	ICAM2
ITGA6	0	1.256802911	0.509	0.033	0	EC	ITGA6
CAV2	0	1.247119753	0.761	0.271	0	EC	CAV2
CRTAC1	0	1.231043428	0.508	0.031	0	EC	CRTAC1
FLNB	0	1.222755368	0.631	0.138	0	EC	FLNB
CYYR1	0	1.214476748	0.562	0.065	0	EC	CYYR1
CCDC85B	0	1.21364935	0.879	0.535	0	EC	CCDC85B
ELK3	0	1.203868214	0.706	0.266	0	EC	ELK3
SYNPO	0	1.195031059	0.577	0.073	0	EC	SYNPO
GIMAP8	0	1.19120915	0.531	0.028	0	EC	GIMAP8
STC1	0	1.178036894	0.357	0.042	0	EC	STC1
MYL12A	0	1.171690196	0.963	0.82	0	EC	MYL12A
CDH13	0	1.170906296	0.514	0.034	0	EC	CDH13
PTGS2	0	1.163307547	0.402	0.082	0	EC	PTGS2
PERP	0	1.155572362	0.79	0.431	0	EC	PERP
FMO2	0	1.150088269	0.59	0.15	0	EC	FMO2
ID3	0	1.148591263	0.724	0.53	0	EC	ID3
WWTR1	0	1.147718612	0.756	0.376	0	EC	WWTR1
FAM198B	0	1.127254396	0.606	0.151	0	EC	FAM198B
CYP1B1	0	1.120679046	0.686	0.454	0	EC	CYP1B1
SNHG7	0	1.114602025	0.812	0.52	0	EC	SNHG7
KCNN3	0	1.106012639	0.487	0.025	0	EC	KCNN3
SHANK3	0	1.101568922	0.506	0.028	0	EC	SHANK3
A2M	0	1.100695876	0.763	0.339	0	EC	A2M
THSD4	0	1.098891299	0.46	0.069	0	EC	THSD4
S1PR1	0	1.098723516	0.504	0.024	0	EC	S1PR1
MAFB	0	1.094664151	0.723	0.416	0	EC	MAFB
HHEX	0	1.092951659	0.517	0.032	0	EC	HHEX
SLC2A3	0	1.091266749	0.596	0.229	0	EC	SLC2A3
DUSP6	0	1.087833106	0.676	0.397	0	EC	DUSP6
ST6GAL1	0	1.082633667	0.534	0.051	0	EC	ST6GAL1
TAGLN2	0	1.075830652	0.928	0.775	0	EC	TAGLN2
TSPAN18	0	1.074149064	0.517	0.04	0	EC	TSPAN18
GIMAP6	0	1.070523473	0.51	0.03	0	EC	GIMAP6
PDLIM1	0	1.07022073	0.767	0.456	0	EC	PDLIM1
SDCBP	0	1.06748324	0.884	0.6	0	EC	SDCBP
ROBO4	0	1.063379502	0.512	0.041	0	EC	ROBO4
CD34	0	1.052277596	0.695	0.313	0	EC	CD34
DKK3	0	1.050010987	0.751	0.396	0	EC	DKK3
NUDT4	0	1.046401979	0.698	0.355	0	EC	NUDT4
MPZL2	0	1.044585472	0.457	0.017	0	EC	MPZL2
JAM2	0	1.035698822	0.554	0.105	0	EC	JAM2
RAB11A	0	1.034918193	0.84	0.522	0	EC	RAB11A
CDH5	0	1.031891036	0.513	0.057	0	EC	CDH5
MYCT1	0	1.026338505	0.473	0.014	0	EC	MYCT1
PRCP	0	1.020163874	0.752	0.42	0	EC	PRCP
SCARA3	0	1.018129293	0.531	0.089	0	EC	SCARA3
RPS18	0	1.012970496	0.999	0.996	0	EC	RPS18
IL6ST	0	1.002882351	0.899	0.681	0	EC	IL6ST
CD59	0	1.002369955	0.936	0.762	0	EC	CD59
TFPI	0	1.000123461	0.883	0.666	0	EC	TFPI
ENTPD1	0	0.998694188	0.527	0.087	0	EC	ENTPD1
FKBP1A	0	0.998166488	0.876	0.633	0	EC	FKBP1A
CFI	0	0.986917303	0.469	0.017	0	EC	CFI
DUSP23	0	0.985587212	0.573	0.2	0	EC	DUSP23
PLCXD3	0	0.984304931	0.422	0.016	0	EC	PLCXD3
TIE1	0	0.982354858	0.47	0.029	0	EC	TIE1
NET1	0	0.981277325	0.596	0.17	0	EC	NET1
SPINT2	0	0.981012239	0.527	0.062	0	EC	SPINT2
CHRM3	0	0.974961089	0.432	0.015	0	EC	CHRM3
RNASE1	0	0.967439484	0.886	0.151	0	EC	RNASE1
PTPRB	0	0.967174009	0.42	0.015	0	EC	PTPRB
ADIRF	0	0.961046073	0.991	0.906	0	EC	ADIRF
TBX1	0	0.960471593	0.435	0.022	0	EC	TBX1
GALNT1	0	0.959117662	0.591	0.251	0	EC	GALNT1
BST2	0	0.958899589	0.52	0.099	0	EC	BST2
TMSB4X	0	0.958088061	0.999	0.993	0	EC	TMSB4X
ADAM15	0	0.948374899	0.542	0.185	0	EC	ADAM15
CCDC3	0	0.947023115	0.494	0.082	0	EC	CCDC3
BMX	0	0.94527297	0.411	0.02	0	EC	BMX
HLA-F	0	0.942365332	0.725	0.343	0	EC	HLA-F
LIMS2	0	0.935169386	0.515	0.086	0	EC	LIMS2
CDA	0	0.931700353	0.509	0.095	0	EC	CDA
EDN1	0	0.931691826	0.247	0.011	0	EC	EDN1
CDH11	0	0.928905975	0.594	0.259	0	EC	CDH11
RASIP1	0	0.923841021	0.447	0.023	0	EC	RASIP1
BMPR2	0	0.922870833	0.686	0.366	0	EC	BMPR2
GRASP	0	0.922868838	0.535	0.157	0	EC	GRASP
PCAT19	0	0.917119161	0.408	0.013	0	EC	PCAT19
C7	0	0.917044546	0.365	0.016	0	EC	C7
CCDC68	0	0.911300558	0.432	0.032	0	EC	CCDC68
FNIP2	0	0.910182978	0.501	0.121	0	EC	FNIP2
MYH9	0	0.909709189	0.742	0.4	0	EC	MYH9
ADGRG6	0	0.898985303	0.377	0.028	0	EC	ADGRG6
FXYD5	0	0.895005532	0.862	0.569	0	EC	FXYD5
FLI1	0	0.894269208	0.49	0.072	0	EC	FLI1
MEF2C	0	0.889493985	0.656	0.227	0	EC	MEF2C
IGFBP4	0	0.889443509	0.991	0.898	0	EC	IGFBP4
HRCT1	0	0.88174802	0.435	0.093	0	EC	HRCT1
TJP1	0	0.879340967	0.598	0.286	0	EC	TJP1
TMEM2	0	0.879326814	0.39	0.04	0	EC	TMEM2
PLA2G16	0	0.877018567	0.688	0.334	0	EC	PLA2G16
SNRK	0	0.875037828	0.5	0.126	0	EC	SNRK
TPM3	0	0.870050073	0.812	0.533	0	EC	TPM3
SRGN	0	0.86362223	0.672	0.151	0	EC	SRGN
RDX	0	0.862129281	0.759	0.49	0	EC	RDX
SPARCL1	0	0.861218736	0.997	0.912	0	EC	SPARCL1
CPD	0	0.859448833	0.512	0.134	0	EC	CPD
FLRT2	0	0.859250955	0.482	0.138	0	EC	FLRT2
ASAP1	0	0.859093678	0.541	0.163	0	EC	ASAP1
PLXND1	0	0.854307334	0.609	0.242	0	EC	PLXND1
PTMA	0	0.851671395	0.997	0.979	0	EC	PTMA
FAM84A	0	0.849220582	0.296	0.015	0	EC	FAM84A
EGLN3	0	0.847575392	0.377	0.026	0	EC	EGLN3
TCN2	0	0.845384251	0.505	0.154	0	EC	TCN2
TGFBR3	0	0.844808417	0.719	0.435	0	EC	TGFBR3
AP1S2	0	0.843931052	0.547	0.161	0	EC	AP1S2
GUK1	0	0.841523609	0.922	0.78	0	EC	GUK1
MYRIP	0	0.834245039	0.387	0.013	0	EC	MYRIP
CTNNAL1	0	0.833127809	0.464	0.121	0	EC	CTNNAL1
SMAD1	0	0.832404525	0.422	0.068	0	EC	SMAD1
RPL8	0	0.831073915	0.998	0.993	0	EC	RPL8
HIPK2	0	0.830820818	0.489	0.148	0	EC	HIPK2
MDFIC	0	0.830627096	0.513	0.129	0	EC	MDFIC
FZD6	0	0.826895456	0.424	0.053	0	EC	FZD6
SOX7	0	0.826734302	0.38	0.016	0	EC	SOX7
PDE2A	0	0.823428737	0.391	0.018	0	EC	PDE2A
CD151	0	0.823308326	0.911	0.715	0	EC	CD151
SOCS3	0	0.822543124	0.667	0.362	0	EC	SOCS3
ITGA10	0	0.822257195	0.382	0.041	0	EC	ITGA10
HSPA2	0	0.821702218	0.409	0.066	0	EC	HSPA2
NDRG1	0	0.820199085	0.744	0.472	0	EC	NDRG1
ITGA2	0	0.818099326	0.397	0.054	0	EC	ITGA2
TMOD3	0	0.817564885	0.66	0.382	0	EC	TMOD3
CSGALNACT1	0	0.815224477	0.542	0.175	0	EC	CSGALNACT1
PIM3	0	0.812736745	0.487	0.143	0	EC	PIM3
VIM	0	0.812123391	1	0.999	0	EC	VIM
EEF1B2	0	0.809273738	0.963	0.897	0	EC	EEF1B2
AKR1C3	0	0.798286998	0.634	0.374	0	EC	AKR1C3
UTRN	0	0.796304245	0.71	0.527	0	EC	UTRN
RPL36	0	0.795391078	0.996	0.984	0	EC	RPL36
VAMP5	0	0.793318932	0.924	0.783	0	EC	VAMP5
LRRFIP1	0	0.789921127	0.657	0.335	0	EC	LRRFIP1
GATA2	0	0.788636919	0.364	0.013	0	EC	GATA2
C1orf115	0	0.787468245	0.375	0.021	0	EC	C1orf115
CCND1	0	0.786026997	0.584	0.289	0	EC	CCND1
FOXP1	0	0.775992441	0.778	0.533	0	EC	FOXP1
RPS6	0	0.773928153	0.997	0.991	0	EC	RPS6
TMEM88	0	0.769887743	0.327	0.011	0	EC	TMEM88
MAP3K1	0	0.769283142	0.441	0.091	0	EC	MAP3K1
DOCK4	0	0.768870344	0.418	0.082	0	EC	DOCK4
HOXB7	0	0.765478461	0.376	0.013	0	EC	HOXB7
CSRNP1	0	0.763432574	0.394	0.112	0	EC	CSRNP1
RBP1	0	0.763233924	0.446	0.126	0	EC	RBP1
CNTNAP3B	0	0.762608771	0.341	0.011	0	EC	CNTNAP3B
TNFAIP3	0	0.761951132	0.415	0.109	0	EC	TNFAIP3
HSPB1	0	0.761339138	0.941	0.79	0	EC	HSPB1
PLEC	0	0.760952928	0.667	0.385	0	EC	PLEC
FAM167B	0	0.758613013	0.324	0.011	0	EC	FAM167B
PRKCH	0	0.750287367	0.405	0.032	0	EC	PRKCH
RPL3	0	0.749333168	0.998	0.993	0	EC	RPL3
TPT1	0	0.748978225	0.999	0.998	0	EC	TPT1
MTUS1	0	0.747947354	0.756	0.505	0	EC	MTUS1
LPAR6	0	0.746514551	0.49	0.131	0	EC	LPAR6
PDCD4	0	0.745900075	0.677	0.419	0	EC	PDCD4
CXCL2	0	0.745236424	0.191	0.03	0	EC	CXCL2
PSMB9	0	0.74209937	0.703	0.411	0	EC	PSMB9
FDPS	0	0.738476669	0.682	0.414	0	EC	FDPS
WFS1	0	0.735438445	0.432	0.128	0	EC	WFS1
LYST	0	0.734887188	0.549	0.257	0	EC	LYST
ATF3	0	0.730257306	0.457	0.199	0	EC	ATF3
RPL27A	0	0.730053539	0.987	0.964	0	EC	RPL27A
ACTN1	0	0.722496567	0.674	0.397	0	EC	ACTN1
RASA4	0	0.721943425	0.333	0.054	0	EC	RASA4
MKL2	0	0.718470982	0.491	0.185	0	EC	MKL2
MAP3K11	0	0.717790664	0.44	0.098	0	EC	MAP3K11
TXNIP	0	0.717575242	0.971	0.936	0	EC	TXNIP
PLSCR1	0	0.716213304	0.586	0.316	0	EC	PLSCR1
PPFIBP1	0	0.713833258	0.576	0.283	0	EC	PPFIBP1
PHACTR2	0	0.710099777	0.589	0.312	0	EC	PHACTR2
HLA-DMA	0	0.70875687	0.595	0.138	0	EC	HLA-DMA
ZNF521	0	0.708368268	0.453	0.151	0	EC	ZNF521
YBX3	0	0.708294208	0.939	0.827	0	EC	YBX3
GPR146	0	0.708088499	0.358	0.06	0	EC	GPR146
COL18A1	0	0.707656015	0.675	0.383	0	EC	COL18A1
SESN3	0	0.70728301	0.516	0.247	0	EC	SESN3
DOCK9	0	0.706656069	0.411	0.092	0	EC	DOCK9
BCAR1	0	0.70611408	0.416	0.109	0	EC	BCAR1
STXBP6	0	0.705172645	0.382	0.071	0	EC	STXBP6
PTMS	0	0.702265969	0.932	0.819	0	EC	PTMS
HSPG2	0	0.698769361	0.78	0.56	0	EC	HSPG2
SLC3A2	0	0.698271626	0.712	0.475	0	EC	SLC3A2
BMP4	0	0.697890062	0.48	0.282	0	EC	BMP4
HAPLN3	0	0.696531618	0.328	0.025	0	EC	HAPLN3
S100A16	0	0.696507064	0.695	0.407	0	EC	S100A16
ATP8B1	0	0.694453447	0.345	0.036	0	EC	ATP8B1
PSMB8	0	0.693854746	0.712	0.449	0	EC	PSMB8
TLE1	0	0.693772708	0.412	0.082	0	EC	TLE1
RPS3	0	0.693166408	0.997	0.989	0	EC	RPS3
MYO10	0	0.683025715	0.335	0.022	0	EC	MYO10
CD200	0	0.681123606	0.366	0.067	0	EC	CD200
SULF2	0	0.679958519	0.447	0.139	0	EC	SULF2
ITM2A	0	0.677256895	0.741	0.501	0	EC	ITM2A
RPS19	0	0.675464734	0.997	0.988	0	EC	RPS19
LTC4S	0	0.673213156	0.378	0.088	0	EC	LTC4S
RAB13	0	0.672688185	0.781	0.531	0	EC	RAB13
PGM5	0	0.67262235	0.42	0.103	0	EC	PGM5
RPL9	0	0.670997385	0.995	0.988	0	EC	RPL9
TINAGL1	0	0.670483553	0.524	0.107	0	EC	TINAGL1
JUNB	0	0.670437937	0.873	0.785	0	EC	JUNB
RPS7	0	0.669688264	0.993	0.983	0	EC	RPS7
FAM110D	0	0.669477685	0.3	0.009	0	EC	FAM110D
CNKSR3	0	0.665254095	0.311	0.039	0	EC	CNKSR3
TIMP1	0	0.664080953	0.962	0.908	0	EC	TIMP1
SHE	0	0.663587238	0.356	0.059	0	EC	SHE
OLFM1	0	0.662913947	0.418	0.166	0	EC	OLFM1
RPS17	0	0.662277174	0.936	0.844	0	EC	RPS17
RPS2	0	0.661760666	0.998	0.994	0	EC	RPS2
SEC14L1	0	0.658248215	0.458	0.184	0	EC	SEC14L1
SLC2A1	0	0.654190279	0.325	0.032	0	EC	SLC2A1
SCARF1	0	0.651428965	0.324	0.024	0	EC	SCARF1
SHC1	0	0.649695535	0.477	0.204	0	EC	SHC1
RPL37	0	0.649633387	0.999	0.995	0	EC	RPL37
RPL18	0	0.648628991	0.997	0.991	0	EC	RPL18
RPL32	0	0.648397567	0.999	0.997	0	EC	RPL32
CDKN1A	0	0.647119744	0.473	0.256	0	EC	CDKN1A
SEMA6B	0	0.646430978	0.308	0.012	0	EC	SEMA6B
MAOA	0	0.646100675	0.474	0.19	0	EC	MAOA
CMIP	0	0.646011119	0.371	0.067	0	EC	CMIP
FAM213A	0	0.645621057	0.559	0.29	0	EC	FAM213A
HMGN3	0	0.64556023	0.699	0.489	0	EC	HMGN3
RPS3A	0	0.644113983	0.997	0.991	0	EC	RPS3A
IFITM2	0	0.643780686	0.937	0.817	0	EC	IFITM2
INO80C	0	0.643551142	0.352	0.065	0	EC	INO80C
HLA-DRA	0	0.64029824	0.912	0.291	0	EC	HLA-DRA
KIT	0	0.637075506	0.295	0.015	0	EC	KIT
ARHGEF3	0	0.629586058	0.334	0.034	0	EC	ARHGEF3
ATL2	0	0.628864105	0.376	0.092	0	EC	ATL2
CEP68	0	0.627083105	0.484	0.208	0	EC	CEP68
NEDD9	0	0.626994599	0.35	0.051	0	EC	NEDD9
PIK3C2A	0	0.621159179	0.492	0.223	0	EC	PIK3C2A
SPNS2	0	0.618334063	0.29	0.012	0	EC	SPNS2
ARL6IP1	0	0.616939849	0.671	0.46	0	EC	ARL6IP1
EPHB4	0	0.616028481	0.331	0.053	0	EC	EPHB4
IFI44L	0	0.61151133	0.285	0.056	0	EC	IFI44L
GALNT15	0	0.610646406	0.438	0.161	0	EC	GALNT15
ELK4	0	0.6081813	0.456	0.193	0	EC	ELK4
ADCY4	0	0.60743517	0.297	0.017	0	EC	ADCY4
IFITM3	0	0.606902111	0.994	0.943	0	EC	IFITM3
MFNG	0	0.606231712	0.335	0.03	0	EC	MFNG
ARHGAP26	0	0.604927406	0.388	0.106	0	EC	ARHGAP26
RPL29	0	0.604560849	0.996	0.989	0	EC	RPL29
EHD4	0	0.60347261	0.374	0.105	0	EC	EHD4
MALL	0	0.603280371	0.284	0.012	0	EC	MALL
CARD8	0	0.603251109	0.389	0.095	0	EC	CARD8
KIAA0355	0	0.601697053	0.409	0.135	0	EC	KIAA0355
NOTCH4	0	0.601603746	0.317	0.062	0	EC	NOTCH4
KDR	0	0.600841409	0.258	0.027	0	EC	KDR
RPS14	0	0.600393433	0.998	0.994	0	EC	RPS14
C17orf58	0	0.59947481	0.455	0.199	0	EC	C17orf58
PVRL2	0	0.597478035	0.459	0.191	0	EC	PVRL2
KLF4	0	0.596205379	0.715	0.508	0	EC	KLF4
RPS15A	0	0.595110264	0.997	0.993	0	EC	RPS15A
RPL15	0	0.593116977	0.996	0.99	0	EC	RPL15
PREX2	0	0.592421153	0.368	0.103	0	EC	PREX2
GLTSCR2	0	0.592025102	0.943	0.865	0	EC	GLTSCR2
SPTBN1	0	0.585667539	0.901	0.737	0	EC	SPTBN1
LAP3	0	0.584863575	0.465	0.234	0	EC	LAP3
CCDC50	0	0.582989553	0.693	0.492	0	EC	CCDC50
HOXD9	0	0.582829196	0.329	0.056	0	EC	HOXD9
LAMB1	0	0.582253133	0.571	0.29	0	EC	LAMB1
RPS26	0	0.581824473	0.919	0.876	0	EC	RPS26
EXOC6	0	0.581479492	0.318	0.049	0	EC	EXOC6
LRRC1	0	0.580768074	0.305	0.032	0	EC	LRRC1
RHOJ	0	0.580724435	0.377	0.119	0	EC	RHOJ
ABHD6	0	0.580355117	0.32	0.054	0	EC	ABHD6
RPS4Y1	0	0.579917499	0.927	0.858	0	EC	RPS4Y1
NOTCH1	0	0.578763742	0.307	0.035	0	EC	NOTCH1
POLE4	0	0.578532584	0.645	0.44	0	EC	POLE4
TNFAIP1	0	0.577923949	0.346	0.078	0	EC	TNFAIP1
AHR	0	0.576502225	0.457	0.154	0	EC	AHR
RAB38	0	0.575523315	0.271	0.016	0	EC	RAB38
HOXD8	0	0.574191837	0.355	0.089	0	EC	HOXD8
FRY	0	0.573890695	0.339	0.06	0	EC	FRY
ADGRG1	0	0.573031053	0.28	0.012	0	EC	ADGRG1
CXorf36	0	0.571483933	0.261	0.008	0	EC	CXorf36
TMEM123	0	0.571113782	0.63	0.396	0	EC	TMEM123
FLOT1	0	0.570725426	0.625	0.404	0	EC	FLOT1
LIMS1	0	0.570137084	0.709	0.538	0	EC	LIMS1
CHST1	0	0.569936168	0.283	0.038	0	EC	CHST1
EBPL	0	0.569176908	0.55	0.298	0	EC	EBPL
ODF2L	0	0.568839533	0.543	0.306	0	EC	ODF2L
C4orf32	0	0.5669881	0.335	0.069	0	EC	C4orf32
DLL4	0	0.566854253	0.257	0.008	0	EC	DLL4
SLC41A3	0	0.566836281	0.41	0.149	0	EC	SLC41A3
SEMA6A	0	0.56615082	0.324	0.091	0	EC	SEMA6A
PPP1R16B	0	0.566015004	0.277	0.012	0	EC	PPP1R16B
SYNGR2	0	0.565443104	0.375	0.086	0	EC	SYNGR2
KIAA1462	0	0.565412316	0.367	0.128	0	EC	KIAA1462
CNN3	0	0.565412294	0.792	0.572	0	EC	CNN3
TMSB10	0	0.564013617	0.996	0.978	0	EC	TMSB10
SYPL1	0	0.561101144	0.691	0.486	0	EC	SYPL1
CAMTA1	0	0.560745885	0.612	0.373	0	EC	CAMTA1
SLC44A2	0	0.556570243	0.396	0.138	0	EC	SLC44A2
CMTM8	0	0.554936075	0.308	0.038	0	EC	CMTM8
GNAI2	0	0.554610887	0.851	0.72	0	EC	GNAI2
GLS	0	0.553617935	0.558	0.322	0	EC	GLS
ENDOD1	0	0.55330989	0.447	0.2	0	EC	ENDOD1
SSFA2	0	0.55254867	0.378	0.158	0	EC	SSFA2
GBP4	0	0.55152158	0.43	0.218	0	EC	GBP4
RALGAPA2	0	0.550607506	0.356	0.107	0	EC	RALGAPA2
FAM69B	0	0.550495054	0.311	0.055	0	EC	FAM69B
RPL13	0	0.550330884	0.999	0.999	0	EC	RPL13
RPL27	0	0.54889228	0.984	0.964	0	EC	RPL27
BLCAP	0	0.548770682	0.449	0.206	0	EC	BLCAP
RASSF9	0	0.548569126	0.373	0.134	0	EC	RASSF9
RP11-382A20.3	0	0.547825504	0.538	0.318	0	EC	RP11-382A20.3
GMDS	0	0.547694015	0.315	0.061	0	EC	GMDS
LRP5	0	0.547640445	0.348	0.1	0	EC	LRP5
CRHBP	0	0.54737041	0.247	0.013	0	EC	CRHBP
RPS27A	0	0.547319316	0.999	0.996	0	EC	RPS27A
CARD16	0	0.547180097	0.324	0.044	0	EC	CARD16
RPL24	0	0.543469728	0.995	0.988	0	EC	RPL24
CLDN10	0	0.543324305	0.193	0.005	0	EC	CLDN10
SMOC1	0	0.542835147	0.361	0.144	0	EC	SMOC1
MGAT4A	0	0.542384251	0.338	0.064	0	EC	MGAT4A
SH3BGRL2	0	0.541560523	0.275	0.023	0	EC	SH3BGRL2
NR4A2	0	0.540723169	0.373	0.122	0	EC	NR4A2
FRMD4B	0	0.539698713	0.445	0.14	0	EC	FRMD4B
GNG5	0	0.539564762	0.796	0.634	0	EC	GNG5
ST6GALNAC3	0	0.539531958	0.248	0.012	0	EC	ST6GALNAC3
NEURL1B	0	0.538449734	0.306	0.065	0	EC	NEURL1B
TSC22D3	0	0.538182769	0.726	0.549	0	EC	TSC22D3
ARL2	0	0.538154836	0.794	0.62	0	EC	ARL2
GRB10	0	0.53619683	0.3	0.056	0	EC	GRB10
GIMAP2	0	0.535849558	0.284	0.026	0	EC	GIMAP2
TSPAN14	0	0.535662983	0.376	0.108	0	EC	TSPAN14
ARHGEF15	0	0.535507277	0.252	0.009	0	EC	ARHGEF15
CHST15	0	0.53535473	0.268	0.025	0	EC	CHST15
RPSA	0	0.534183865	0.984	0.965	0	EC	RPSA
ICA1	0	0.532476389	0.277	0.018	0	EC	ICA1
RPS25	0	0.530785733	0.998	0.993	0	EC	RPS25
DNAJB4	0	0.528469695	0.389	0.158	0	EC	DNAJB4
BEX5	0	0.527631742	0.262	0.042	0	EC	BEX5
RPL36A	0	0.527455018	0.926	0.85	0	EC	RPL36A
TCF4	0	0.527261658	0.883	0.73	0	EC	TCF4
TMCC3	0	0.524789851	0.266	0.025	0	EC	TMCC3
GMFG	0	0.52466411	0.461	0.098	0	EC	GMFG
ITGA5	0	0.521553169	0.403	0.177	0	EC	ITGA5
RPS12	0	0.521277277	0.999	0.995	0	EC	RPS12
SLCO2A1	0	0.520566835	0.236	0.008	0	EC	SLCO2A1
RPS4X	0	0.520238628	0.997	0.992	0	EC	RPS4X
LAMA5	0	0.518986214	0.288	0.038	0	EC	LAMA5
CTD-3179P9.1	0	0.51706172	0.248	0.01	0	EC	CTD-3179P9.1
RPL19	0	0.517013072	0.999	0.996	0	EC	RPL19
RPS8	0	0.515382722	0.998	0.995	0	EC	RPS8
PNPLA2	0	0.515239187	0.472	0.251	0	EC	PNPLA2
KTN1	0	0.514729309	0.801	0.664	0	EC	KTN1
EIF4B	0	0.5141022	0.815	0.673	0	EC	EIF4B
RPL37A	0	0.513984944	0.996	0.992	0	EC	RPL37A
NACA	0	0.511339838	0.995	0.984	0	EC	NACA
TPST2	0	0.510841907	0.335	0.075	0	EC	TPST2
PIEZO1	0	0.509936989	0.317	0.065	0	EC	PIEZO1
PPM1F	0	0.508796657	0.327	0.087	0	EC	PPM1F
RPL4	0	0.507913277	0.961	0.908	0	EC	RPL4
RPL35	0	0.504599839	0.995	0.983	0	EC	RPL35
PTPRM	0	0.503500339	0.322	0.097	0	EC	PTPRM
SCNN1B	0	0.503152425	0.221	0.008	0	EC	SCNN1B
HLA-DRB5	0	0.502431797	0.193	0.028	0	EC	HLA-DRB5
TNFAIP8L1	0	0.502355996	0.261	0.026	0	EC	TNFAIP8L1
IGFBP2	0	0.50030165	0.681	0.4	0	EC	IGFBP2
BTG1	0	0.499134046	0.889	0.809	0	EC	BTG1
RPL30	0	0.498550246	0.999	0.997	0	EC	RPL30
NRGN	0	0.496797587	0.269	0.036	0	EC	NRGN
WARS	0	0.496009545	0.321	0.112	0	EC	WARS
NR2F2	0	0.495219692	0.871	0.715	0	EC	NR2F2
PKP4	0	0.490229582	0.325	0.097	0	EC	PKP4
CDC42EP5	0	0.489918927	0.534	0.318	0	EC	CDC42EP5
ANP32B	0	0.488341775	0.8	0.654	0	EC	ANP32B
MANSC1	0	0.48782139	0.332	0.105	0	EC	MANSC1
F8	0	0.487767212	0.202	0.044	0	EC	F8
APOL3	0	0.486883826	0.374	0.159	0	EC	APOL3
RPL11	0	0.48619461	0.999	0.997	0	EC	RPL11
RBMS2	0	0.485717704	0.382	0.155	0	EC	RBMS2
TMEM219	0	0.485092054	0.738	0.577	0	EC	TMEM219
C6orf141	0	0.484790698	0.226	0.009	0	EC	C6orf141
PTPN14	0	0.483279951	0.303	0.087	0	EC	PTPN14
RHOC	0	0.483249267	0.845	0.722	0	EC	RHOC
TSPAN5	0	0.483113223	0.346	0.132	0	EC	TSPAN5
RPS23	0	0.482627723	0.999	0.998	0	EC	RPS23
NFATC2	0	0.482104616	0.284	0.055	0	EC	NFATC2
C9orf16	0	0.481289375	0.739	0.582	0	EC	C9orf16
RPL5	0	0.479792398	0.994	0.988	0	EC	RPL5
EEF1A1	0	0.47978193	1	0.999	0	EC	EEF1A1
LYSMD2	0	0.47943701	0.387	0.147	0	EC	LYSMD2
CCM2L	0	0.478863658	0.234	0.008	0	EC	CCM2L
CRACR2B	0	0.478269206	0.236	0.013	0	EC	CRACR2B
NR2F1	0	0.478049549	0.2	0.018	0	EC	NR2F1
PXN	0	0.475286348	0.412	0.193	0	EC	PXN
RPL18A	0	0.474268815	0.996	0.992	0	EC	RPL18A
SNCA	0	0.473236086	0.238	0.031	0	EC	SNCA
ARHGAP31	0	0.47223564	0.259	0.032	0	EC	ARHGAP31
HINT1	0	0.47143148	0.92	0.852	0	EC	HINT1
BTN3A2	0	0.470626024	0.434	0.221	0	EC	BTN3A2
LHFP	0	0.469799847	0.669	0.426	0	EC	LHFP
CPLX1	0	0.469785375	0.225	0.01	0	EC	CPLX1
ATP5G2	0	0.469071638	0.905	0.807	0	EC	ATP5G2
TMTC1	0	0.465834541	0.285	0.092	0	EC	TMTC1
RPL31	0	0.46409771	0.939	0.883	0	EC	RPL31
RPL26	0	0.463607778	0.999	0.994	0	EC	RPL26
CARD10	0	0.463274805	0.218	0.009	0	EC	CARD10
EDNRB	0	0.459015744	0.253	0.026	0	EC	EDNRB
DOC2B	0	0.45848161	0.228	0.023	0	EC	DOC2B
LYL1	0	0.457307682	0.305	0.078	0	EC	LYL1
FAM84B	0	0.454868212	0.22	0.014	0	EC	FAM84B
AK4	0	0.454500171	0.281	0.068	0	EC	AK4
BCL6B	0	0.454356824	0.213	0.011	0	EC	BCL6B
LINC01116	0	0.454053924	0.331	0.104	0	EC	LINC01116
WWP1	0	0.452164464	0.471	0.221	0	EC	WWP1
GALNT18	0	0.450595678	0.23	0.017	0	EC	GALNT18
HMBOX1	0	0.449670412	0.335	0.127	0	EC	HMBOX1
PCBP2	0	0.449669487	0.82	0.712	0	EC	PCBP2
C12orf75	0	0.449431157	0.318	0.081	0	EC	C12orf75
RPS6KA2	0	0.449181607	0.309	0.101	0	EC	RPS6KA2
COTL1	0	0.448402787	0.438	0.148	0	EC	COTL1
MYO5C	0	0.447855049	0.208	0.008	0	EC	MYO5C
ADAM10	0	0.44758567	0.383	0.178	0	EC	ADAM10
RPLP2	0	0.444922143	0.995	0.989	0	EC	RPLP2
KLHL3	0	0.444521614	0.218	0.024	0	EC	KLHL3
MAGI1	0	0.440074759	0.223	0.02	0	EC	MAGI1
SH2D3C	0	0.439074409	0.217	0.017	0	EC	SH2D3C
RPL34	0	0.43674793	0.999	0.997	0	EC	RPL34
ARPC1B	0	0.435564758	0.806	0.655	0	EC	ARPC1B
HS3ST1	0	0.43530142	0.208	0.041	0	EC	HS3ST1
RPS13	0	0.434356072	0.996	0.99	0	EC	RPS13
RPL22	0	0.43381727	0.992	0.983	0	EC	RPL22
MMP28	0	0.430417869	0.244	0.038	0	EC	MMP28
ARAP3	0	0.427085293	0.233	0.026	0	EC	ARAP3
IPO11	0	0.426988852	0.242	0.048	0	EC	IPO11
IL3RA	0	0.426047566	0.186	0.011	0	EC	IL3RA
P3H2	0	0.42440618	0.228	0.022	0	EC	P3H2
ABLIM3	0	0.422440088	0.255	0.058	0	EC	ABLIM3
TPD52	0	0.422332691	0.228	0.016	0	EC	TPD52
C21orf91	0	0.421482819	0.266	0.076	0	EC	C21orf91
RPL39	0	0.420898142	0.992	0.986	0	EC	RPL39
RPS24	0	0.4205305	0.999	0.995	0	EC	RPS24
HBEGF	0	0.41723763	0.207	0.03	0	EC	HBEGF
PLEKHG1	0	0.416839133	0.206	0.016	0	EC	PLEKHG1
ABCG1	0	0.415908959	0.238	0.049	0	EC	ABCG1
RAPGEF4	0	0.415386923	0.206	0.01	0	EC	RAPGEF4
BCR	0	0.414963761	0.253	0.056	0	EC	BCR
TMOD1	0	0.414130473	0.327	0.13	0	EC	TMOD1
MCAM	0	0.414036013	0.358	0.083	0	EC	MCAM
FNBP1L	0	0.412340114	0.283	0.098	0	EC	FNBP1L
RPS28	0	0.412189396	0.998	0.994	0	EC	RPS28
RPS15	0	0.409436901	0.998	0.995	0	EC	RPS15
ADAMTS9	0	0.409390366	0.166	0.01	0	EC	ADAMTS9
NOVA2	0	0.408226418	0.199	0.005	0	EC	NOVA2
SMAGP	0	0.407855061	0.248	0.045	0	EC	SMAGP
OCIAD2	0	0.40778861	0.286	0.061	0	EC	OCIAD2
RGL2	0	0.406895349	0.324	0.128	0	EC	RGL2
EBF3	0	0.405642205	0.215	0.018	0	EC	EBF3
MSRA	0	0.40405211	0.306	0.109	0	EC	MSRA
GAPDH	0	0.402972924	0.977	0.956	0	EC	GAPDH
ERMP1	0	0.402607621	0.228	0.035	0	EC	ERMP1
TLL1	0	0.402107126	0.167	0.005	0	EC	TLL1
PROX1	0	0.402005123	0.184	0.019	0	EC	PROX1
FLNC	0	0.401065401	0.238	0.06	0	EC	FLNC
NDRG4	0	0.399581323	0.199	0.016	0	EC	NDRG4
RPS5	0	0.396449278	0.992	0.98	0	EC	RPS5
RAPGEF3	0	0.396409682	0.199	0.014	0	EC	RAPGEF3
RPL23A	0	0.395492451	0.995	0.99	0	EC	RPL23A
GCNT2	0	0.394973493	0.185	0.009	0	EC	GCNT2
RPS21	0	0.394516594	0.981	0.973	0	EC	RPS21
SORBS1	0	0.392268653	0.272	0.065	0	EC	SORBS1
MCTP1	0	0.390911081	0.191	0.02	0	EC	MCTP1
BTF3	0	0.39064656	0.973	0.952	0	EC	BTF3
NUDT14	0	0.390616755	0.254	0.056	0	EC	NUDT14
RPL38	0	0.389395315	0.99	0.975	0	EC	RPL38
ABI3	0	0.389064929	0.222	0.021	0	EC	ABI3
MCU	0	0.388911872	0.223	0.045	0	EC	MCU
SPTLC2	0	0.388411908	0.314	0.123	0	EC	SPTLC2
LRCH1	0	0.386560608	0.258	0.068	0	EC	LRCH1
FLT4	0	0.384291316	0.183	0.009	0	EC	FLT4
TAOK2	0	0.382892395	0.257	0.076	0	EC	TAOK2
NPM1	0	0.382362513	0.937	0.879	0	EC	NPM1
RPL10A	0	0.381377071	0.993	0.984	0	EC	RPL10A
PDE7B	0	0.380682748	0.209	0.038	0	EC	PDE7B
RPL12	0	0.380214352	0.996	0.99	0	EC	RPL12
RPS10	0	0.379438725	0.976	0.959	0	EC	RPS10
PRKAR1B	0	0.379361052	0.203	0.019	0	EC	PRKAR1B
RPL35A	0	0.378415697	0.997	0.992	0	EC	RPL35A
DUSP5	0	0.376887868	0.183	0.023	0	EC	DUSP5
ADRB2	0	0.37557476	0.221	0.032	0	EC	ADRB2
GUCY1A3	0	0.3746561	0.328	0.101	0	EC	GUCY1A3
PRRG1	0	0.371780175	0.239	0.068	0	EC	PRRG1
RPH3AL	0	0.369870779	0.194	0.018	0	EC	RPH3AL
RPS29	0	0.36967303	0.99	0.981	0	EC	RPS29
PTPRE	0	0.366076071	0.314	0.077	0	EC	PTPRE
SEL1L3	0	0.365273115	0.193	0.019	0	EC	SEL1L3
CASKIN2	0	0.364039667	0.218	0.05	0	EC	CASKIN2
ARHGDIB	0	0.362918082	0.643	0.377	0	EC	ARHGDIB
STOX2	0	0.362328797	0.175	0.013	0	EC	STOX2
WIPF3	0	0.362327249	0.172	0.014	0	EC	WIPF3
VEGFC	0	0.36146553	0.149	0.017	0	EC	VEGFC
PIK3C2B	0	0.359095732	0.192	0.034	0	EC	PIK3C2B
GIPC2	0	0.350321449	0.179	0.014	0	EC	GIPC2
SOX17	0	0.34980946	0.117	0.004	0	EC	SOX17
EPB41L4A	0	0.346697846	0.22	0.057	0	EC	EPB41L4A
ISYNA1	0	0.345732475	0.26	0.078	0	EC	ISYNA1
SHROOM4	0	0.34478278	0.183	0.017	0	EC	SHROOM4
THSD1	0	0.342638377	0.219	0.056	0	EC	THSD1
KRT18	0	0.342369175	0.147	0.005	0	EC	KRT18
RP11-322E11.5	0	0.34075286	0.147	0.004	0	EC	RP11-322E11.5
NR5A2	0	0.340193136	0.164	0.005	0	EC	NR5A2
RPL10	0	0.33894344	1	0.999	0	EC	RPL10
TSPAN12	0	0.338522703	0.176	0.014	0	EC	TSPAN12
KLHL4	0	0.33783372	0.163	0.004	0	EC	KLHL4
PPP1R9A	0	0.33646856	0.162	0.01	0	EC	PPP1R9A
KIF9	0	0.335512667	0.238	0.073	0	EC	KIF9
ZNF366	0	0.335420631	0.164	0.004	0	EC	ZNF366
LRRC8C	0	0.334232677	0.217	0.046	0	EC	LRRC8C
RPL21	0	0.333609441	0.998	0.993	0	EC	RPL21
TMEM44	0	0.333376505	0.213	0.052	0	EC	TMEM44
CHD7	0	0.331851647	0.188	0.031	0	EC	CHD7
IL15	0	0.329774904	0.173	0.017	0	EC	IL15
RPLP1	0	0.329171919	0.999	0.998	0	EC	RPLP1
F11R	0	0.32838669	0.166	0.011	0	EC	F11R
DSP	0	0.327485789	0.146	0.006	0	EC	DSP
HOXB2	0	0.326861842	0.2	0.04	0	EC	HOXB2
ZNF467	0	0.32642676	0.171	0.019	0	EC	ZNF467
RPL7	0	0.32430615	0.984	0.969	0	EC	RPL7
NRARP	0	0.323465489	0.165	0.012	0	EC	NRARP
ANXA2R	0	0.321610856	0.2	0.033	0	EC	ANXA2R
C10orf128	0	0.320718186	0.168	0.02	0	EC	C10orf128
TANC1	0	0.319562279	0.185	0.031	0	EC	TANC1
LCN6	0	0.318680866	0.132	0.004	0	EC	LCN6
MYEF2	0	0.317927916	0.173	0.021	0	EC	MYEF2
RPS9	0	0.316855132	0.996	0.992	0	EC	RPS9
MCF2L	0	0.316825273	0.16	0.013	0	EC	MCF2L
GATA2-AS1	0	0.314191212	0.153	0.004	0	EC	GATA2-AS1
HOXB3	0	0.309416256	0.15	0.009	0	EC	HOXB3
KBTBD11	0	0.308835141	0.161	0.021	0	EC	KBTBD11
MLPH	0	0.308736332	0.149	0.018	0	EC	MLPH
ST8SIA6	0	0.30799498	0.141	0.005	0	EC	ST8SIA6
QRFPR	0	0.305082018	0.153	0.004	0	EC	QRFPR
RNF144B	0	0.304923497	0.181	0.028	0	EC	RNF144B
PKHD1L1	0	0.303443762	0.121	0.005	0	EC	PKHD1L1
TMEM255B	0	0.302382901	0.17	0.028	0	EC	TMEM255B
HAS3	0	0.298467123	0.131	0.006	0	EC	HAS3
LFNG	0	0.29742193	0.174	0.034	0	EC	LFNG
HLA-DQA2	0	0.296967469	0.328	0.066	0	EC	HLA-DQA2
KIFC3	0	0.29630675	0.18	0.036	0	EC	KIFC3
PKN3	0	0.294661414	0.151	0.011	0	EC	PKN3
ANXA3	0	0.294127012	0.138	0.008	0	EC	ANXA3
AC116035.1	0	0.29409735	0.147	0.006	0	EC	AC116035.1
RPS27	0	0.29306769	0.999	0.998	0	EC	RPS27
TJP2	0	0.291930228	0.185	0.038	0	EC	TJP2
HLA-DPA1	0	0.288453303	0.781	0.282	0	EC	HLA-DPA1
AIF1L	0	0.285729087	0.156	0.018	0	EC	AIF1L
RPL7A	0	0.284471515	0.998	0.995	0	EC	RPL7A
PKP1	0	0.283109321	0.122	0.006	0	EC	PKP1
PPP1R13B	0	0.282828948	0.158	0.028	0	EC	PPP1R13B
PLLP	0	0.282217704	0.131	0.01	0	EC	PLLP
MAPK11	0	0.281829568	0.146	0.009	0	EC	MAPK11
FAM189A2	0	0.278021448	0.133	0.007	0	EC	FAM189A2
RPL6	0	0.277406214	0.993	0.989	0	EC	RPL6
LINC00961	0	0.277091731	0.128	0.004	0	EC	LINC00961
HID1	0	0.275609978	0.133	0.008	0	EC	HID1
ZBTB18	0	0.2751684	0.166	0.029	0	EC	ZBTB18
CNTNAP3	0	0.275124189	0.132	0.004	0	EC	CNTNAP3
HOXB4	0	0.272820885	0.14	0.006	0	EC	HOXB4
RP11-356I2.4	0	0.272327596	0.137	0.019	0	EC	RP11-356I2.4
HLA-DQB1	0	0.270334683	0.43	0.088	0	EC	HLA-DQB1
SCUBE1	0	0.267339253	0.13	0.006	0	EC	SCUBE1
KIF26A	0	0.267242581	0.123	0.004	0	EC	KIF26A
CCDC85A	0	0.266696698	0.157	0.027	0	EC	CCDC85A
EFCC1	0	0.266426619	0.133	0.012	0	EC	EFCC1
ARHGEF28	0	0.265684213	0.145	0.02	0	EC	ARHGEF28
HYAL1	0	0.265570255	0.127	0.006	0	EC	HYAL1
USHBP1	0	0.262545576	0.125	0.006	0	EC	USHBP1
HS3ST2	0	0.261965421	0.126	0.004	0	EC	HS3ST2
SLC22A23	0	0.261846348	0.131	0.011	0	EC	SLC22A23
FAU	0	0.260289713	0.994	0.992	0	EC	FAU
FLVCR2	0	0.258735225	0.136	0.013	0	EC	FLVCR2
BMP6	0	0.252676934	0.128	0.014	0	EC	BMP6
DDAH1	1.39E-307	0.274446542	0.157	0.029	4.68E-303	EC	DDAH1
RAB11FIP5	2.07E-307	0.338348545	0.233	0.071	6.97E-303	EC	RAB11FIP5
HPCAL1	1.52E-306	0.314679388	0.224	0.064	5.11E-302	EC	HPCAL1
ACTN4	3.07E-306	0.449940875	0.566	0.354	1.04E-301	EC	ACTN4
AFAP1L2	3.24E-305	0.25793247	0.147	0.024	1.09E-300	EC	AFAP1L2
TACC1	3.85E-305	0.509454407	0.817	0.707	1.30E-300	EC	TACC1
THSD7A	2.03E-303	0.379585663	0.204	0.054	6.83E-299	EC	THSD7A
CAPNS1	1.16E-302	0.481721144	0.739	0.584	3.91E-298	EC	CAPNS1
AKT3	4.18E-301	0.516305029	0.478	0.274	1.41E-296	EC	AKT3
SEMA3E	6.79E-301	0.26677784	0.151	0.027	2.29E-296	EC	SEMA3E
MYL12B	8.54E-301	0.494161184	0.929	0.909	2.88E-296	EC	MYL12B
CASP1	8.87E-301	0.288188689	0.221	0.063	2.99E-296	EC	CASP1
LIFR	1.04E-300	0.584082065	0.405	0.206	3.49E-296	EC	LIFR
GNB2L1	1.26E-300	0.266640225	0.994	0.987	4.23E-296	EC	GNB2L1
CTTNBP2	4.55E-295	0.406846036	0.305	0.122	1.53E-290	EC	CTTNBP2
LY6E	4.78E-295	0.514706852	0.799	0.68	1.61E-290	EC	LY6E
LINC01197	1.86E-294	0.302824993	0.206	0.056	6.25E-290	EC	LINC01197
RAMP2	4.95E-293	0.459288178	0.904	0.744	1.67E-288	EC	RAMP2
AFAP1L1	4.92E-292	0.324898077	0.199	0.054	1.66E-287	EC	AFAP1L1
SEC11C	2.00E-290	0.370574744	0.366	0.166	6.75E-286	EC	SEC11C
PLXNA2	1.40E-285	0.320504812	0.249	0.085	4.72E-281	EC	PLXNA2
ITPR2	2.02E-285	0.461471903	0.343	0.151	6.82E-281	EC	ITPR2
FOXO1	2.79E-285	0.463284275	0.442	0.243	9.40E-281	EC	FOXO1
FOS	2.85E-285	0.418270318	0.959	0.925	9.61E-281	EC	FOS
YWHAE	2.36E-284	0.437710092	0.784	0.651	7.95E-280	EC	YWHAE
PARD6G	5.44E-284	0.29151201	0.144	0.026	1.83E-279	EC	PARD6G
VAMP3	5.48E-284	0.472685787	0.54	0.344	1.85E-279	EC	VAMP3
RHOU	8.83E-283	0.463835367	0.321	0.14	2.98E-278	EC	RHOU
NASP	4.94E-282	0.488544034	0.645	0.463	1.66E-277	EC	NASP
ITGA9	2.36E-281	0.323779142	0.239	0.08	7.94E-277	EC	ITGA9
INMT	5.45E-279	0.731063072	0.388	0.21	1.84E-274	EC	INMT
TRIB2	4.94E-278	0.299366553	0.21	0.062	1.67E-273	EC	TRIB2
GFOD1	3.23E-277	0.307741475	0.176	0.042	1.09E-272	EC	GFOD1
TLR4	1.08E-276	0.310766056	0.227	0.073	3.65E-272	EC	TLR4
TSPAN9	2.29E-275	0.314826643	0.216	0.067	7.72E-271	EC	TSPAN9
MBNL1	8.49E-274	0.445418067	0.797	0.672	2.86E-269	EC	MBNL1
PSME2	4.53E-272	0.484428378	0.657	0.491	1.53E-267	EC	PSME2
PPIA	7.74E-272	0.345901685	0.942	0.916	2.61E-267	EC	PPIA
GAB1	1.98E-271	0.325263053	0.221	0.071	6.66E-267	EC	GAB1
PLXNA4	9.98E-271	0.250719139	0.129	0.02	3.36E-266	EC	PLXNA4
ECE1	1.25E-270	0.459649415	0.586	0.386	4.21E-266	EC	ECE1
MPDZ	4.87E-270	0.48298256	0.513	0.317	1.64E-265	EC	MPDZ
BEX1	5.93E-270	0.254992189	0.1	0.008	2.00E-265	EC	BEX1
MAPK3	7.07E-270	0.462669006	0.573	0.383	2.38E-265	EC	MAPK3
LPCAT4	7.00E-269	0.322133507	0.228	0.076	2.36E-264	EC	LPCAT4
RASSF3	1.63E-266	0.264512121	0.186	0.049	5.50E-262	EC	RASSF3
FSCN1	4.43E-266	0.311308895	0.22	0.07	1.49E-261	EC	FSCN1
FAM65A	2.08E-265	0.407250386	0.334	0.153	7.02E-261	EC	FAM65A
ORAI1	2.16E-263	0.294686371	0.234	0.078	7.28E-259	EC	ORAI1
SUN1	2.40E-261	0.44019523	0.452	0.256	8.07E-257	EC	SUN1
MAPRE2	2.51E-260	0.39163735	0.364	0.178	8.46E-256	EC	MAPRE2
GSTK1	3.76E-260	0.422637944	0.643	0.464	1.27E-255	EC	GSTK1
SNED1	3.78E-260	0.350148041	0.258	0.098	1.28E-255	EC	SNED1
CYTH1	4.96E-259	0.267656171	0.212	0.066	1.67E-254	EC	CYTH1
CNTN1	6.09E-259	0.28400548	0.167	0.041	2.05E-254	EC	CNTN1
ETS1	8.02E-257	0.356349566	0.397	0.203	2.70E-252	EC	ETS1
ELMO1	4.54E-256	0.269785384	0.198	0.059	1.53E-251	EC	ELMO1
CDK17	4.97E-256	0.303318278	0.22	0.073	1.67E-251	EC	CDK17
CCND3	1.15E-254	0.361549614	0.402	0.21	3.87E-250	EC	CCND3
SERPINB1	4.64E-252	0.489613168	0.55	0.371	1.56E-247	EC	SERPINB1
EML2	4.67E-252	0.255068901	0.191	0.056	1.57E-247	EC	EML2
PLPP1	1.67E-250	0.474231815	0.439	0.256	5.64E-246	EC	PLPP1
RUNX1T1	4.64E-250	0.470753257	0.497	0.306	1.56E-245	EC	RUNX1T1
PDK4	6.90E-248	0.62980852	0.555	0.376	2.33E-243	EC	PDK4
SVIP	1.36E-247	0.389856083	0.392	0.202	4.58E-243	EC	SVIP
ALDH1A3	2.17E-247	0.37924923	0.375	0.19	7.32E-243	EC	ALDH1A3
SLC35F2	3.49E-247	0.289493651	0.207	0.067	1.18E-242	EC	SLC35F2
NAA38	1.34E-246	0.466600917	0.739	0.606	4.53E-242	EC	NAA38
PPP2R5A	1.70E-246	0.369939028	0.34	0.162	5.73E-242	EC	PPP2R5A
CDC37	1.40E-245	0.435650552	0.657	0.5	4.73E-241	EC	CDC37
CPNE2	1.36E-243	0.322986842	0.267	0.107	4.60E-239	EC	CPNE2
FIS1	1.57E-243	0.393402412	0.824	0.73	5.28E-239	EC	FIS1
IL1R1	4.74E-241	0.534754322	0.564	0.393	1.60E-236	EC	IL1R1
MECOM	5.12E-238	0.286499478	0.144	0.033	1.72E-233	EC	MECOM
RAB27A	7.55E-238	0.261979643	0.215	0.073	2.54E-233	EC	RAB27A
GIT1	3.06E-237	0.310104582	0.244	0.094	1.03E-232	EC	GIT1
BTG2	4.67E-236	0.386090393	0.714	0.528	1.57E-231	EC	BTG2
C11orf31	3.74E-235	0.420204264	0.677	0.531	1.26E-230	EC	C11orf31
FGD5	1.19E-234	0.362602316	0.297	0.135	4.03E-230	EC	FGD5
GNAQ	1.62E-234	0.457182332	0.562	0.388	5.45E-230	EC	GNAQ
SH2B3	3.25E-232	0.259422929	0.214	0.073	1.09E-227	EC	SH2B3
PSME1	3.61E-232	0.380626747	0.827	0.734	1.22E-227	EC	PSME1
ZFP36	1.13E-228	0.385168499	0.805	0.685	3.80E-224	EC	ZFP36
PLSCR4	1.55E-228	0.449147285	0.581	0.403	5.22E-224	EC	PLSCR4
TAP2	4.01E-228	0.325684161	0.269	0.114	1.35E-223	EC	TAP2
CTNND1	2.15E-227	0.381933014	0.383	0.207	7.24E-223	EC	CTNND1
SPTAN1	5.03E-227	0.453771748	0.611	0.443	1.69E-222	EC	SPTAN1
SHROOM1	9.82E-225	0.272087111	0.195	0.065	3.31E-220	EC	SHROOM1
RALB	1.03E-224	0.385099566	0.35	0.182	3.48E-220	EC	RALB
PLK2	1.75E-224	0.501511553	0.306	0.148	5.91E-220	EC	PLK2
FARP1	3.01E-223	0.34357673	0.286	0.129	1.02E-218	EC	FARP1
LRRC32	4.73E-220	0.34374783	0.288	0.129	1.59E-215	EC	LRRC32
RFK	8.47E-220	0.404416641	0.382	0.211	2.85E-215	EC	RFK
MAP3K3	8.80E-220	0.346302195	0.319	0.155	2.97E-215	EC	MAP3K3
CD2AP	2.10E-217	0.341682725	0.309	0.147	7.07E-213	EC	CD2AP
YES1	2.30E-217	0.346504202	0.322	0.159	7.76E-213	EC	YES1
VPS13A	2.42E-217	0.336375952	0.306	0.143	8.14E-213	EC	VPS13A
VWA1	1.09E-216	0.301306777	0.272	0.118	3.67E-212	EC	VWA1
BHLHE40	2.03E-216	0.450982725	0.399	0.229	6.83E-212	EC	BHLHE40
UFC1	9.47E-216	0.403092412	0.636	0.481	3.19E-211	EC	UFC1
ZNF395	5.34E-214	0.289751108	0.259	0.109	1.80E-209	EC	ZNF395
DAB2IP	5.79E-213	0.267293219	0.21	0.076	1.95E-208	EC	DAB2IP
ENY2	2.18E-210	0.412691071	0.673	0.538	7.35E-206	EC	ENY2
HEG1	8.45E-210	0.434409649	0.383	0.218	2.85E-205	EC	HEG1
FRYL	1.06E-209	0.345927866	0.32	0.158	3.56E-205	EC	FRYL
GPRC5C	5.17E-209	0.29349069	0.262	0.112	1.74E-204	EC	GPRC5C
HSPA8	3.08E-208	0.359874075	0.838	0.748	1.04E-203	EC	HSPA8
TOMM7	3.58E-208	0.272180315	0.964	0.937	1.21E-203	EC	TOMM7
RASAL2	5.33E-208	0.279150775	0.217	0.082	1.80E-203	EC	RASAL2
CYB5R3	1.86E-207	0.354969376	0.867	0.76	6.26E-203	EC	CYB5R3
JUP	1.21E-206	0.375651918	0.318	0.161	4.06E-202	EC	JUP
STOM	3.69E-206	0.410430728	0.731	0.603	1.24E-201	EC	STOM
CAPZA2	8.64E-206	0.387389462	0.599	0.437	2.91E-201	EC	CAPZA2
BACE2	8.87E-206	0.362065932	0.355	0.191	2.99E-201	EC	BACE2
PRKD2	1.91E-205	0.275603837	0.202	0.074	6.44E-201	EC	PRKD2
PTTG1IP	2.77E-205	0.418640317	0.616	0.461	9.34E-201	EC	PTTG1IP
LYPLA1	2.40E-202	0.319707252	0.339	0.176	8.08E-198	EC	LYPLA1
HSD17B12	1.69E-201	0.410448085	0.585	0.431	5.68E-197	EC	HSD17B12
ARGLU1	3.88E-200	0.414144175	0.725	0.588	1.31E-195	EC	ARGLU1
CX3CL1	3.26E-199	0.288771453	0.199	0.073	1.10E-194	EC	CX3CL1
HOTAIRM1	4.43E-198	0.27573154	0.243	0.103	1.49E-193	EC	HOTAIRM1
CD109	1.71E-197	0.345985527	0.35	0.188	5.75E-193	EC	CD109
FLOT2	8.36E-197	0.30669424	0.299	0.146	2.82E-192	EC	FLOT2
IKBKB	1.44E-196	0.283757822	0.234	0.097	4.84E-192	EC	IKBKB
PRPSAP1	3.11E-196	0.35139847	0.401	0.234	1.05E-191	EC	PRPSAP1
CDC42EP3	4.54E-196	0.275474131	0.27	0.121	1.53E-191	EC	CDC42EP3
CTNNB1	1.58E-195	0.419184767	0.553	0.395	5.33E-191	EC	CTNNB1
ARPC1A	4.43E-194	0.368191078	0.523	0.36	1.49E-189	EC	ARPC1A
HDAC7	1.05E-193	0.39019232	0.46	0.293	3.53E-189	EC	HDAC7
RALGDS	1.24E-193	0.318944138	0.293	0.142	4.17E-189	EC	RALGDS
CCDC47	1.24E-192	0.400241873	0.561	0.404	4.19E-188	EC	CCDC47
DOCK6	2.13E-192	0.286826669	0.206	0.079	7.19E-188	EC	DOCK6
PITPNC1	4.02E-191	0.265047318	0.229	0.095	1.35E-186	EC	PITPNC1
ACE	7.40E-191	0.264042158	0.142	0.041	2.49E-186	EC	ACE
SERBP1	4.38E-189	0.363552779	0.821	0.729	1.48E-184	EC	SERBP1
NR4A1	3.47E-188	0.535576071	0.398	0.239	1.17E-183	EC	NR4A1
AFF1	9.11E-188	0.33918753	0.348	0.191	3.07E-183	EC	AFF1
IRF2BP2	8.53E-186	0.371506229	0.696	0.562	2.88E-181	EC	IRF2BP2
DGKE	1.45E-184	0.263972916	0.186	0.068	4.90E-180	EC	DGKE
BAZ2B	3.02E-184	0.413488199	0.508	0.344	1.02E-179	EC	BAZ2B
STAT1	3.61E-184	0.416002487	0.37	0.217	1.21E-179	EC	STAT1
ARHGAP17	1.34E-181	0.267826685	0.24	0.106	4.52E-177	EC	ARHGAP17
OAZ2	1.66E-181	0.349653975	0.451	0.29	5.60E-177	EC	OAZ2
MLLT4	4.97E-178	0.392672912	0.392	0.237	1.68E-173	EC	MLLT4
TCEAL2	3.20E-177	0.301398099	0.324	0.166	1.08E-172	EC	TCEAL2
C10orf11	2.06E-176	0.25991853	0.242	0.11	6.94E-172	EC	C10orf11
RARRES3	4.49E-176	0.362335396	0.518	0.355	1.51E-171	EC	RARRES3
IGFBP3	5.12E-176	0.856284938	0.386	0.237	1.72E-171	EC	IGFBP3
EIF3E	1.63E-174	0.31963581	0.87	0.8	5.49E-170	EC	EIF3E
COMMD6	2.30E-173	0.287770352	0.9	0.851	7.75E-169	EC	COMMD6
RFTN2	4.20E-173	0.295795586	0.26	0.125	1.42E-168	EC	RFTN2
ZNHIT1	4.35E-173	0.345182642	0.688	0.564	1.46E-168	EC	ZNHIT1
ITPR1	4.98E-173	0.266465865	0.239	0.108	1.68E-168	EC	ITPR1
CALM1	7.55E-173	0.255581193	0.958	0.937	2.54E-168	EC	CALM1
EVA1C	3.89E-171	0.271645459	0.235	0.107	1.31E-166	EC	EVA1C
NEDD4	1.33E-170	0.30253371	0.273	0.135	4.47E-166	EC	NEDD4
TNFRSF1A	2.70E-170	0.371018754	0.622	0.482	9.11E-166	EC	TNFRSF1A
BAIAP2	6.92E-169	0.276895439	0.258	0.124	2.33E-164	EC	BAIAP2
STIM2	1.21E-168	0.256250478	0.256	0.121	4.07E-164	EC	STIM2
IFI44	3.96E-167	0.260459596	0.227	0.101	1.33E-162	EC	IFI44
IER3	4.02E-167	0.573464379	0.551	0.396	1.35E-162	EC	IER3
DMKN	4.69E-167	0.250192086	0.263	0.125	1.58E-162	EC	DMKN
HEBP1	8.23E-167	0.362972177	0.623	0.488	2.77E-162	EC	HEBP1
STARD3	2.41E-166	0.27896031	0.26	0.128	8.11E-162	EC	STARD3
PACSIN2	5.26E-166	0.299682585	0.288	0.149	1.77E-161	EC	PACSIN2
UQCRB	5.90E-166	0.253958212	0.939	0.887	1.99E-161	EC	UQCRB
FAM13C	1.93E-165	0.328127487	0.294	0.154	6.51E-161	EC	FAM13C
AAK1	3.38E-164	0.306646306	0.443	0.282	1.14E-159	EC	AAK1
EMP2	4.85E-164	0.320792798	0.794	0.687	1.63E-159	EC	EMP2
ATP1B3	1.07E-163	0.35265482	0.516	0.364	3.60E-159	EC	ATP1B3
STAT3	4.87E-163	0.345402535	0.619	0.483	1.64E-158	EC	STAT3
PER1	1.09E-162	0.257790729	0.262	0.128	3.66E-158	EC	PER1
CEP112	2.72E-162	0.251420391	0.224	0.101	9.18E-158	EC	CEP112
GSDMD	3.79E-161	0.335510532	0.502	0.349	1.28E-156	EC	GSDMD
SOCS2	4.51E-161	0.380242308	0.456	0.309	1.52E-156	EC	SOCS2
ABLIM1	6.59E-158	0.295533038	0.658	0.481	2.22E-153	EC	ABLIM1
MT-ND1	7.85E-158	0.2739449	0.997	0.996	2.64E-153	EC	MT-ND1
PCDH17	2.16E-157	0.33283735	0.367	0.22	7.29E-153	EC	PCDH17
CD40	2.22E-157	0.310030202	0.378	0.23	7.47E-153	EC	CD40
HLF	5.31E-157	0.263362258	0.246	0.119	1.79E-152	EC	HLF
C19orf43	3.92E-156	0.304894089	0.799	0.714	1.32E-151	EC	C19orf43
KIAA0141	2.15E-155	0.251970267	0.237	0.112	7.25E-151	EC	KIAA0141
CCT6A	7.52E-153	0.335711176	0.535	0.391	2.53E-148	EC	CCT6A
BNIP2	5.05E-152	0.327695293	0.478	0.33	1.70E-147	EC	BNIP2
ISG15	1.46E-151	0.465138113	0.408	0.264	4.93E-147	EC	ISG15
JAG1	5.41E-151	0.33852661	0.4	0.249	1.82E-146	EC	JAG1
MKNK2	7.95E-151	0.32026478	0.349	0.207	2.68E-146	EC	MKNK2
TAP1	5.72E-150	0.263700004	0.26	0.132	1.93E-145	EC	TAP1
SEPN1	9.18E-149	0.281114658	0.302	0.167	3.09E-144	EC	SEPN1
9-Sep	8.15E-147	0.273174836	0.373	0.225	2.75E-142	EC	9-Sep
FKBP11	1.70E-146	0.302316619	0.295	0.163	5.74E-142	EC	FKBP11
SNTB2	4.59E-146	0.351938548	0.545	0.405	1.55E-141	EC	SNTB2
ZNF385D	1.03E-145	0.335696438	0.275	0.148	3.46E-141	EC	ZNF385D
PPP3CA	6.86E-145	0.340193673	0.673	0.547	2.31E-140	EC	PPP3CA
PFKP	2.27E-144	0.26322086	0.264	0.139	7.64E-140	EC	PFKP
CD320	3.55E-144	0.402283653	0.438	0.299	1.20E-139	EC	CD320
PDE1A	3.92E-143	0.2842433	0.231	0.113	1.32E-138	EC	PDE1A
NAA10	2.17E-141	0.31409957	0.458	0.316	7.32E-137	EC	NAA10
LSM2	4.82E-141	0.325331262	0.567	0.435	1.62E-136	EC	LSM2
RPS6KA3	7.50E-141	0.256680431	0.352	0.209	2.53E-136	EC	RPS6KA3
RAP1A	1.12E-139	0.295338792	0.499	0.355	3.76E-135	EC	RAP1A
CALCOCO2	1.81E-139	0.446251417	0.592	0.489	6.10E-135	EC	CALCOCO2
COMMD7	2.96E-139	0.274213069	0.426	0.281	9.96E-135	EC	COMMD7
MCFD2	1.09E-138	0.335254921	0.493	0.357	3.68E-134	EC	MCFD2
UXT	2.15E-137	0.300309213	0.705	0.594	7.26E-133	EC	UXT
PQLC1	7.51E-137	0.258062591	0.31	0.178	2.53E-132	EC	PQLC1
LUZP1	7.12E-136	0.327772357	0.439	0.301	2.40E-131	EC	LUZP1
FZD4	8.38E-136	0.297949138	0.351	0.215	2.82E-131	EC	FZD4
NSUN6	3.05E-135	0.287455284	0.227	0.113	1.03E-130	EC	NSUN6
PDLIM5	2.17E-134	0.28695889	0.367	0.228	7.31E-130	EC	PDLIM5
CHMP3	2.69E-134	0.31165295	0.571	0.435	9.06E-130	EC	CHMP3
MAST4	8.46E-134	0.252931613	0.216	0.105	2.85E-129	EC	MAST4
NTHL1	9.62E-133	0.270034051	0.319	0.189	3.24E-128	EC	NTHL1
TBC1D15	1.10E-132	0.280868674	0.355	0.22	3.71E-128	EC	TBC1D15
EIF1AY	4.42E-131	0.296081706	0.311	0.184	1.49E-126	EC	EIF1AY
LINC01420	1.46E-130	0.315353343	0.522	0.388	4.92E-126	EC	LINC01420
EGLN1	1.89E-130	0.304125999	0.339	0.211	6.37E-126	EC	EGLN1
MCL1	2.15E-130	0.356691661	0.64	0.526	7.23E-126	EC	MCL1
FBXL15	1.33E-129	0.267359358	0.358	0.223	4.48E-125	EC	FBXL15
SKAP2	5.52E-129	0.324230509	0.497	0.358	1.86E-124	EC	SKAP2
PON2	4.30E-128	0.279552449	0.34	0.21	1.45E-123	EC	PON2
NUCB1	1.56E-127	0.309461981	0.659	0.541	5.25E-123	EC	NUCB1
RAPGEF1	1.89E-127	0.252347437	0.249	0.132	6.36E-123	EC	RAPGEF1
SRSF8	2.22E-127	0.292274123	0.414	0.278	7.48E-123	EC	SRSF8
EFEMP1	1.28E-126	0.628775763	0.641	0.569	4.30E-122	EC	EFEMP1
UQCRH	1.44E-126	0.279636587	0.794	0.718	4.84E-122	EC	UQCRH
TTC19	2.90E-126	0.276008456	0.367	0.233	9.77E-122	EC	TTC19
ZFAND1	9.23E-126	0.2764479	0.345	0.216	3.11E-121	EC	ZFAND1
SNHG8	1.80E-125	0.294786436	0.756	0.659	6.08E-121	EC	SNHG8
MLLT6	2.29E-124	0.280835291	0.389	0.252	7.73E-120	EC	MLLT6
CYSTM1	6.11E-124	0.29308808	0.724	0.622	2.06E-119	EC	CYSTM1
TMEM245	1.53E-122	0.279632675	0.379	0.245	5.15E-118	EC	TMEM245
FAM107A	2.16E-122	0.364328994	0.395	0.268	7.27E-118	EC	FAM107A
BCAP31	6.14E-121	0.298783974	0.632	0.526	2.07E-116	EC	BCAP31
ABCB1	1.37E-119	0.254568325	0.158	0.069	4.60E-115	EC	ABCB1
SEC11A	2.05E-119	0.265674835	0.817	0.754	6.90E-115	EC	SEC11A
PTRF	2.16E-119	0.287476998	0.895	0.804	7.27E-115	EC	PTRF
NCOA7	1.33E-118	0.309253706	0.507	0.373	4.50E-114	EC	NCOA7
NUMB	3.32E-118	0.280977388	0.347	0.221	1.12E-113	EC	NUMB
HNRNPH1	1.82E-116	0.302647426	0.619	0.504	6.15E-112	EC	HNRNPH1
TRIM56	2.97E-116	0.315560273	0.488	0.353	1.00E-111	EC	TRIM56
EIF3D	2.98E-116	0.284747153	0.648	0.544	1.00E-111	EC	EIF3D
HSPD1	6.05E-116	0.303817665	0.644	0.544	2.04E-111	EC	HSPD1
RPL17	1.40E-115	0.283342948	0.67	0.572	4.72E-111	EC	RPL17
ZNF524	4.03E-115	0.251063867	0.334	0.21	1.36E-110	EC	ZNF524
TPD52L2	5.81E-115	0.276567548	0.36	0.236	1.96E-110	EC	TPD52L2
CSNK1A1	7.24E-115	0.310831896	0.662	0.562	2.44E-110	EC	CSNK1A1
SERP1	5.59E-114	0.281518968	0.663	0.561	1.88E-109	EC	SERP1
POMP	5.46E-113	0.293590468	0.701	0.61	1.84E-108	EC	POMP
LYRM5	1.05E-112	0.259155746	0.349	0.226	3.53E-108	EC	LYRM5
FBL	1.47E-112	0.299811289	0.512	0.395	4.96E-108	EC	FBL
PARP14	6.08E-112	0.289182307	0.396	0.268	2.05E-107	EC	PARP14
PEF1	6.33E-112	0.265161146	0.414	0.288	2.13E-107	EC	PEF1
SWAP70	2.81E-111	0.301560425	0.397	0.275	9.46E-107	EC	SWAP70
DDX3X	3.89E-111	0.29942695	0.619	0.506	1.31E-106	EC	DDX3X
AKR1C1	9.08E-110	0.40807445	0.656	0.556	3.06E-105	EC	AKR1C1
TXNDC12	3.92E-106	0.250740255	0.454	0.328	1.32E-101	EC	TXNDC12
TAPBP	4.54E-106	0.275486293	0.511	0.385	1.53E-101	EC	TAPBP
DDIT4	2.06E-105	0.314257714	0.328	0.209	6.95E-101	EC	DDIT4
NUDT3	3.31E-105	0.285379496	0.558	0.441	1.11E-100	EC	NUDT3
BCAP29	4.99E-105	0.289623038	0.523	0.408	1.68E-100	EC	BCAP29
NOP10	9.92E-105	0.280318043	0.62	0.515	3.34E-100	EC	NOP10
IKBIP	1.65E-103	0.25028251	0.401	0.276	5.57E-99	EC	IKBIP
MACF1	5.31E-103	0.308416372	0.692	0.6	1.79E-98	EC	MACF1
TPRKB	1.44E-102	0.255235999	0.38	0.262	4.86E-98	EC	TPRKB
RAI14	2.99E-101	0.258538894	0.32	0.204	1.01E-96	EC	RAI14
WNK1	5.11E-101	0.332384317	0.538	0.432	1.72E-96	EC	WNK1
UBE2L6	2.14E-98	0.282094944	0.467	0.353	7.20E-94	EC	UBE2L6
VGLL4	8.86E-97	0.308638893	0.578	0.467	2.99E-92	EC	VGLL4
AC090498.1	4.00E-96	0.253997698	0.433	0.316	1.35E-91	EC	AC090498.1
CSDE1	1.22E-95	0.260455309	0.792	0.715	4.11E-91	EC	CSDE1
PAK2	1.75E-93	0.282297945	0.565	0.456	5.88E-89	EC	PAK2
SERPINB6	7.02E-91	0.257088872	0.628	0.531	2.37E-86	EC	SERPINB6
ADAMTS1	5.26E-88	0.403543797	0.373	0.264	1.77E-83	EC	ADAMTS1
CHMP5	2.45E-87	0.250078179	0.584	0.489	8.27E-83	EC	CHMP5
SAT1	7.60E-84	0.376207073	0.788	0.74	2.56E-79	EC	SAT1
HBB	6.19E-83	0.737585211	0.158	0.268	2.09E-78	EC	HBB
FXYD6	1.21E-81	0.273881074	0.538	0.42	4.08E-77	EC	FXYD6
WSB1	4.55E-80	0.257207432	0.826	0.768	1.53E-75	EC	WSB1
AQP1	1.68E-60	0.769130455	0.254	0.179	5.67E-56	EC	AQP1
UGP2	2.43E-56	0.25186443	0.605	0.533	8.19E-52	EC	UGP2
HBA2	1.32E-33	0.525229402	0.1	0.156	4.45E-29	EC	HBA2
DCN	0	4.070228727	0.999	0.372	0	FB	DCN
APOD	0	3.899609666	0.992	0.604	0	FB	APOD
CFD	0	3.814794008	0.991	0.539	0	FB	CFD
FBLN1	0	3.311967622	0.981	0.167	0	FB	FBLN1
LUM	0	3.293771218	0.963	0.154	0	FB	LUM
COL1A2	0	3.191148457	0.973	0.193	0	FB	COL1A2
GSN	0	3.166672985	0.999	0.909	0	FB	GSN
CFH	0	2.980947115	0.989	0.79	0	FB	CFH
SERPINF1	0	2.940131441	0.98	0.175	0	FB	SERPINF1
COL6A3	0	2.939296047	0.951	0.135	0	FB	COL6A3
MFAP4	0	2.916007837	0.964	0.174	0	FB	MFAP4
APOE	0	2.825996392	0.597	0.182	0	FB	APOE
DPT	0	2.781957593	0.886	0.116	0	FB	DPT
IGFBP6	0	2.694584922	0.992	0.626	0	FB	IGFBP6
CXCL14	0	2.634247307	0.544	0.068	0	FB	CXCL14
SFRP2	0	2.589167335	0.815	0.08	0	FB	SFRP2
RARRES1	0	2.586682762	0.738	0.074	0	FB	RARRES1
MMP2	0	2.556127189	0.907	0.124	0	FB	MMP2
COMP	0	2.542179091	0.427	0.088	0	FB	COMP
C1S	0	2.541139089	0.971	0.176	0	FB	C1S
COL6A2	0	2.537148835	0.984	0.29	0	FB	COL6A2
MYOC	0	2.52508974	0.649	0.079	0	FB	MYOC
COL1A1	0	2.511596972	0.874	0.132	0	FB	COL1A1
COL14A1	0	2.496118546	0.903	0.15	0	FB	COL14A1
SLPI	0	2.469759128	0.779	0.161	0	FB	SLPI
TIMP3	0	2.467366685	0.991	0.737	0	FB	TIMP3
PLAC9	0	2.432482452	0.974	0.35	0	FB	PLAC9
LTBP4	0	2.425986236	0.958	0.387	0	FB	LTBP4
PRELP	0	2.420633433	0.883	0.119	0	FB	PRELP
IGF1	0	2.399964529	0.824	0.129	0	FB	IGF1
C1R	0	2.384596861	0.963	0.208	0	FB	C1R
CCDC80	0	2.369231708	0.966	0.485	0	FB	CCDC80
CTSK	0	2.320708522	0.881	0.113	0	FB	CTSK
PI16	0	2.314583278	0.65	0.071	0	FB	PI16
COL3A1	0	2.312844569	0.914	0.34	0	FB	COL3A1
PTGDS	0	2.311958618	0.29	0.063	0	FB	PTGDS
C3	0	2.301177466	0.83	0.08	0	FB	C3
LRP1	0	2.279827681	0.956	0.173	0	FB	LRP1
WISP2	0	2.278226364	0.626	0.068	0	FB	WISP2
SOD3	0	2.26078973	0.912	0.174	0	FB	SOD3
SPON2	0	2.197120748	0.819	0.083	0	FB	SPON2
MGST1	0	2.195292995	0.868	0.081	0	FB	MGST1
PCOLCE2	0	2.139408014	0.757	0.092	0	FB	PCOLCE2
GPNMB	0	2.074699972	0.892	0.137	0	FB	GPNMB
PTN	0	2.063763419	0.697	0.056	0	FB	PTN
PDGFRL	0	2.035695702	0.823	0.073	0	FB	PDGFRL
PODN	0	2.014428787	0.857	0.094	0	FB	PODN
PRRX1	0	2.007074424	0.941	0.162	0	FB	PRRX1
VCAN	0	2.002357317	0.729	0.063	0	FB	VCAN
SERPING1	0	2.000163926	0.98	0.508	0	FB	SERPING1
AKAP12	0	1.992473471	0.898	0.363	0	FB	AKAP12
COL6A1	0	1.979689959	0.949	0.316	0	FB	COL6A1
MXRA8	0	1.968215001	0.876	0.112	0	FB	MXRA8
LTBP2	0	1.965848784	0.749	0.079	0	FB	LTBP2
PDGFRA	0	1.950977343	0.78	0.059	0	FB	PDGFRA
PRSS23	0	1.925890742	0.911	0.426	0	FB	PRSS23
PCOLCE	0	1.905931622	0.827	0.116	0	FB	PCOLCE
LGALS1	0	1.846451356	0.991	0.749	0	FB	LGALS1
NTRK2	0	1.814564835	0.876	0.14	0	FB	NTRK2
ZFHX4	0	1.804414928	0.81	0.089	0	FB	ZFHX4
OLFML3	0	1.79718517	0.828	0.099	0	FB	OLFML3
PLA2G2A	0	1.773195938	0.162	0.021	0	FB	PLA2G2A
SSPN	0	1.769614498	0.848	0.18	0	FB	SSPN
LGALS3BP	0	1.763990702	0.842	0.12	0	FB	LGALS3BP
CTGF	0	1.760840503	0.618	0.281	0	FB	CTGF
MEG3	0	1.747674026	0.699	0.084	0	FB	MEG3
RARRES2	0	1.746413349	0.853	0.156	0	FB	RARRES2
GPX3	0	1.736389966	0.821	0.32	0	FB	GPX3
MFAP5	0	1.724121188	0.439	0.05	0	FB	MFAP5
SFRP1	0	1.716830993	0.457	0.041	0	FB	SFRP1
FBLN5	0	1.712741421	0.701	0.064	0	FB	FBLN5
AEBP1	0	1.704815378	0.838	0.156	0	FB	AEBP1
GAS1	0	1.702885659	0.742	0.104	0	FB	GAS1
RND3	0	1.698501122	0.773	0.219	0	FB	RND3
EMP3	0	1.676884177	0.934	0.376	0	FB	EMP3
CXCL12	0	1.63171897	0.781	0.169	0	FB	CXCL12
RHOBTB3	0	1.620948934	0.78	0.138	0	FB	RHOBTB3
FGF7	0	1.613931106	0.805	0.115	0	FB	FGF7
PLPP3	0	1.609132229	0.897	0.535	0	FB	PLPP3
G0S2	0	1.598628909	0.543	0.047	0	FB	G0S2
S100A4	0	1.589380895	0.983	0.381	0	FB	S100A4
NFIX	0	1.584653547	0.822	0.229	0	FB	NFIX
MAP1B	0	1.583482486	0.902	0.181	0	FB	MAP1B
LAMA2	0	1.568906137	0.651	0.047	0	FB	LAMA2
CYBRD1	0	1.558059843	0.899	0.376	0	FB	CYBRD1
ISLR	0	1.545384409	0.796	0.148	0	FB	ISLR
HSD11B1	0	1.538113905	0.601	0.039	0	FB	HSD11B1
DHRS3	0	1.519955782	0.781	0.241	0	FB	DHRS3
ALDH1A1	0	1.506586058	0.753	0.125	0	FB	ALDH1A1
TMEM176B	0	1.483889444	0.707	0.127	0	FB	TMEM176B
ABCA8	0	1.478427427	0.618	0.076	0	FB	ABCA8
CILP	0	1.471688022	0.56	0.04	0	FB	CILP
APOC1	0	1.467535291	0.367	0.059	0	FB	APOC1
CYR61	0	1.462706632	0.599	0.278	0	FB	CYR61
SFRP4	0	1.454627755	0.448	0.039	0	FB	SFRP4
FXYD1	0	1.445602913	0.853	0.162	0	FB	FXYD1
CYGB	0	1.426473533	0.669	0.098	0	FB	CYGB
PRRX2	0	1.417466439	0.72	0.089	0	FB	PRRX2
OGN	0	1.417088137	0.476	0.035	0	FB	OGN
CRABP2	0	1.405332394	0.546	0.041	0	FB	CRABP2
LTBP1	0	1.39586362	0.708	0.105	0	FB	LTBP1
DDR2	0	1.382011919	0.762	0.236	0	FB	DDR2
MGP	0	1.378354863	0.997	0.905	0	FB	MGP
ADD3	0	1.375073965	0.829	0.321	0	FB	ADD3
FIBIN	0	1.364104964	0.597	0.053	0	FB	FIBIN
ABI3BP	0	1.353966446	0.65	0.133	0	FB	ABI3BP
NUPR1	0	1.345658488	0.92	0.496	0	FB	NUPR1
GGT5	0	1.335618607	0.792	0.286	0	FB	GGT5
CHRDL1	0	1.334481693	0.551	0.05	0	FB	CHRDL1
RAB34	0	1.333251432	0.791	0.195	0	FB	RAB34
TNXB	0	1.323872309	0.781	0.429	0	FB	TNXB
VIT	0	1.316344463	0.591	0.039	0	FB	VIT
CD81	0	1.314281161	0.997	0.933	0	FB	CD81
MRC2	0	1.293098693	0.639	0.053	0	FB	MRC2
FBLN2	0	1.283054144	0.772	0.273	0	FB	FBLN2
CD248	0	1.274473932	0.577	0.049	0	FB	CD248
PDGFRB	0	1.272741074	0.748	0.126	0	FB	PDGFRB
TIMP2	0	1.267955501	0.963	0.702	0	FB	TIMP2
PMP22	0	1.258120656	0.908	0.566	0	FB	PMP22
CRLF1	0	1.257106435	0.449	0.071	0	FB	CRLF1
ITGBL1	0	1.245693222	0.46	0.03	0	FB	ITGBL1
DDAH2	0	1.23561498	0.888	0.478	0	FB	DDAH2
MAP1A	0	1.232351585	0.615	0.07	0	FB	MAP1A
LAPTM4A	0	1.230427212	0.986	0.84	0	FB	LAPTM4A
SRPX	0	1.229293363	0.574	0.063	0	FB	SRPX
EBF1	0	1.229201965	0.755	0.277	0	FB	EBF1
SCARA5	0	1.228461179	0.504	0.032	0	FB	SCARA5
TBX3	0	1.21543703	0.59	0.079	0	FB	TBX3
S100A13	0	1.207822116	0.947	0.709	0	FB	S100A13
TUBA1A	0	1.205619759	0.86	0.562	0	FB	TUBA1A
LGALS3	0	1.205129855	0.989	0.883	0	FB	LGALS3
S100A6	0	1.20452846	1	0.99	0	FB	S100A6
PCDH18	0	1.202057487	0.576	0.042	0	FB	PCDH18
NEGR1	0	1.198334911	0.578	0.043	0	FB	NEGR1
TMEM176A	0	1.198250297	0.589	0.094	0	FB	TMEM176A
FBN1	0	1.196178902	0.729	0.348	0	FB	FBN1
BMP5	0	1.188601264	0.561	0.04	0	FB	BMP5
ITGB5	0	1.183322703	0.62	0.094	0	FB	ITGB5
PID1	0	1.178865851	0.607	0.063	0	FB	PID1
FSTL1	0	1.177964098	0.801	0.422	0	FB	FSTL1
F10	0	1.165091164	0.654	0.099	0	FB	F10
ABCA6	0	1.163641512	0.499	0.045	0	FB	ABCA6
GFRA1	0	1.161088398	0.514	0.042	0	FB	GFRA1
PLXDC2	0	1.160563622	0.765	0.361	0	FB	PLXDC2
NDN	0	1.156827361	0.748	0.189	0	FB	NDN
THY1	0	1.148729425	0.409	0.08	0	FB	THY1
TNFAIP6	0	1.147991887	0.438	0.027	0	FB	TNFAIP6
CAMK2N1	0	1.128135986	0.625	0.099	0	FB	CAMK2N1
EPHX1	0	1.12629031	0.906	0.62	0	FB	EPHX1
SPRY1	0	1.126003305	0.52	0.124	0	FB	SPRY1
SLIT2	0	1.125180431	0.531	0.039	0	FB	SLIT2
LIMA1	0	1.120470759	0.83	0.467	0	FB	LIMA1
MT2A	0	1.119247197	0.971	0.658	0	FB	MT2A
MSX1	0	1.118305724	0.516	0.049	0	FB	MSX1
FGFR1	0	1.105447878	0.761	0.315	0	FB	FGFR1
SIX1	0	1.102014692	0.53	0.049	0	FB	SIX1
JUN	0	1.097807909	0.983	0.887	0	FB	JUN
ZNF503	0	1.094125587	0.62	0.138	0	FB	ZNF503
LPAR1	0	1.09217703	0.553	0.037	0	FB	LPAR1
RASD1	0	1.082673626	0.442	0.07	0	FB	RASD1
LRP6	0	1.080732196	0.633	0.196	0	FB	LRP6
FAP	0	1.077569284	0.497	0.029	0	FB	FAP
VEGFB	0	1.075825266	0.805	0.43	0	FB	VEGFB
PIK3R1	0	1.075472289	0.724	0.312	0	FB	PIK3R1
LAMC1	0	1.074998138	0.741	0.363	0	FB	LAMC1
S100A11	0	1.074869035	0.97	0.862	0	FB	S100A11
SELM	0	1.061709574	0.962	0.678	0	FB	SELM
GLT8D2	0	1.061556447	0.577	0.077	0	FB	GLT8D2
MATN2	0	1.059843767	0.607	0.17	0	FB	MATN2
SPRY2	0	1.051746463	0.493	0.132	0	FB	SPRY2
MXRA5	0	1.047938081	0.509	0.095	0	FB	MXRA5
RCN3	0	1.036104607	0.565	0.085	0	FB	RCN3
HSPB6	0	1.032414525	0.615	0.115	0	FB	HSPB6
DCLK1	0	1.02541993	0.507	0.045	0	FB	DCLK1
AR	0	1.024406168	0.73	0.329	0	FB	AR
NOVA1	0	1.014793518	0.5	0.041	0	FB	NOVA1
LEPR	0	1.010825259	0.55	0.328	0	FB	LEPR
DIO2	0	1.010300919	0.335	0.024	0	FB	DIO2
ATP2B1	0	1.009550043	0.753	0.389	0	FB	ATP2B1
ANK2	0	1.007384241	0.474	0.036	0	FB	ANK2
MFGE8	0	1.00313616	0.765	0.369	0	FB	MFGE8
EEA1	0	1.002221301	0.758	0.401	0	FB	EEA1
EFEMP2	0	0.999607042	0.642	0.173	0	FB	EFEMP2
KANK2	0	0.999570906	0.707	0.222	0	FB	KANK2
PTPN13	0	0.992413937	0.504	0.067	0	FB	PTPN13
HTRA1	0	0.989974853	0.707	0.347	0	FB	HTRA1
MFAP2	0	0.989749978	0.495	0.034	0	FB	MFAP2
ANXA5	0	0.989009555	0.952	0.789	0	FB	ANXA5
PHLDA3	0	0.981785691	0.619	0.177	0	FB	PHLDA3
LSP1	0	0.978841993	0.624	0.126	0	FB	LSP1
BOC	0	0.978148111	0.59	0.163	0	FB	BOC
COL5A2	0	0.977441394	0.496	0.052	0	FB	COL5A2
SOD2	0	0.976268997	0.758	0.464	0	FB	SOD2
COL4A1	0	0.972135922	0.605	0.271	0	FB	COL4A1
RRAS	0	0.969842442	0.836	0.463	0	FB	RRAS
HTRA3	0	0.96566339	0.428	0.031	0	FB	HTRA3
OLFML1	0	0.958439971	0.507	0.043	0	FB	OLFML1
PLTP	0	0.956259265	0.675	0.264	0	FB	PLTP
FST	0	0.947331024	0.394	0.043	0	FB	FST
GXYLT2	0	0.943938014	0.477	0.032	0	FB	GXYLT2
GDF10	0	0.942444923	0.406	0.026	0	FB	GDF10
OAF	0	0.936834777	0.478	0.114	0	FB	OAF
IRX3	0	0.934590472	0.525	0.12	0	FB	IRX3
CRYAB	0	0.931739274	0.696	0.146	0	FB	CRYAB
SCPEP1	0	0.930948167	0.71	0.312	0	FB	SCPEP1
FGL2	0	0.930493561	0.625	0.142	0	FB	FGL2
ECM1	0	0.928562238	0.442	0.041	0	FB	ECM1
PLEKHA5	0	0.924211312	0.533	0.129	0	FB	PLEKHA5
TWIST1	0	0.920586138	0.468	0.034	0	FB	TWIST1
RHOQ	0	0.91872203	0.609	0.188	0	FB	RHOQ
LARP6	0	0.916359412	0.562	0.14	0	FB	LARP6
LRRN4CL	0	0.913993058	0.437	0.024	0	FB	LRRN4CL
NNMT	0	0.911266695	0.623	0.295	0	FB	NNMT
KCNQ1OT1	0	0.905929186	0.404	0.147	0	FB	KCNQ1OT1
SQSTM1	0	0.900395611	0.918	0.707	0	FB	SQSTM1
BICC1	0	0.900221174	0.441	0.027	0	FB	BICC1
ADH1C	0	0.899256128	0.297	0.018	0	FB	ADH1C
COL4A2	0	0.896140782	0.618	0.27	0	FB	COL4A2
OLFML2B	0	0.894586116	0.444	0.06	0	FB	OLFML2B
NFIC	0	0.892683147	0.881	0.575	0	FB	NFIC
LOXL1	0	0.888910089	0.416	0.057	0	FB	LOXL1
CTSF	0	0.888781156	0.691	0.29	0	FB	CTSF
ARL6IP5	0	0.886368388	0.954	0.802	0	FB	ARL6IP5
CST3	0	0.8850092	0.998	0.945	0	FB	CST3
CLMP	0	0.884501501	0.43	0.025	0	FB	CLMP
PRKCDBP	0	0.879464345	0.826	0.463	0	FB	PRKCDBP
SESTD1	0	0.87815985	0.65	0.282	0	FB	SESTD1
ANTXR2	0	0.874494243	0.529	0.126	0	FB	ANTXR2
ANGPT1	0	0.871343734	0.422	0.082	0	FB	ANGPT1
SERPINE2	0	0.868526709	0.413	0.042	0	FB	SERPINE2
AXL	0	0.866672352	0.522	0.09	0	FB	AXL
ANG	0	0.865192154	0.536	0.126	0	FB	ANG
FN1	0	0.864534664	0.868	0.614	0	FB	FN1
FRMD6	0	0.85919307	0.46	0.117	0	FB	FRMD6
EGFR	0	0.853702192	0.463	0.073	0	FB	EGFR
FAM114A1	0	0.853534336	0.633	0.255	0	FB	FAM114A1
UAP1	0	0.848292691	0.502	0.127	0	FB	UAP1
SPOCK1	0	0.847894226	0.371	0.031	0	FB	SPOCK1
ANXA4	0	0.846714228	0.686	0.339	0	FB	ANXA4
OSR1	0	0.841091515	0.408	0.048	0	FB	OSR1
C1QTNF7	0	0.841084156	0.384	0.032	0	FB	C1QTNF7
MXRA7	0	0.834255488	0.724	0.363	0	FB	MXRA7
TSPAN8	0	0.832090246	0.377	0.025	0	FB	TSPAN8
MPZL1	0	0.824077733	0.57	0.2	0	FB	MPZL1
ANKRD35	0	0.819990871	0.484	0.065	0	FB	ANKRD35
PDZRN4	0	0.812175275	0.388	0.041	0	FB	PDZRN4
GPX4	0	0.809847828	0.957	0.848	0	FB	GPX4
SDC2	0	0.809232435	0.453	0.067	0	FB	SDC2
TMEM100	0	0.808066965	0.322	0.03	0	FB	TMEM100
NAV1	0	0.807457685	0.476	0.117	0	FB	NAV1
PHLDB1	0	0.804332626	0.494	0.111	0	FB	PHLDB1
TWIST2	0	0.803755548	0.444	0.046	0	FB	TWIST2
GPM6B	0	0.798669525	0.451	0.098	0	FB	GPM6B
SETBP1	0	0.793909643	0.48	0.127	0	FB	SETBP1
C12orf57	0	0.790713832	0.911	0.664	0	FB	C12orf57
IL11RA	0	0.79032969	0.455	0.1	0	FB	IL11RA
RNASE4	0	0.788999672	0.467	0.079	0	FB	RNASE4
C8orf22	0	0.779919169	0.231	0.023	0	FB	C8orf22
IL17D	0	0.771373374	0.395	0.034	0	FB	IL17D
ABCA9	0	0.769118029	0.327	0.024	0	FB	ABCA9
MT1M	0	0.767757711	0.474	0.113	0	FB	MT1M
DSE	0	0.765359876	0.492	0.131	0	FB	DSE
NFIB	0	0.76366902	0.952	0.772	0	FB	NFIB
EMILIN1	0	0.763403985	0.435	0.055	0	FB	EMILIN1
DIO3OS	0	0.759891908	0.387	0.044	0	FB	DIO3OS
SOCS1	0	0.758877359	0.437	0.075	0	FB	SOCS1
OMD	0	0.756277842	0.39	0.066	0	FB	OMD
ADM	0	0.756146617	0.263	0.085	0	FB	ADM
ADH5	0	0.75561677	0.708	0.379	0	FB	ADH5
C1orf21	0	0.755466967	0.554	0.188	0	FB	C1orf21
PTPRS	0	0.753740681	0.402	0.048	0	FB	PTPRS
CPQ	0	0.747980457	0.572	0.225	0	FB	CPQ
ECM2	0	0.747767205	0.42	0.067	0	FB	ECM2
NGFRAP1	0	0.741753817	0.777	0.478	0	FB	NGFRAP1
SOBP	0	0.741528694	0.412	0.053	0	FB	SOBP
BDH2	0	0.734318899	0.606	0.263	0	FB	BDH2
TSHZ2	0	0.733376562	0.578	0.291	0	FB	TSHZ2
SOX4	0	0.731190621	0.544	0.288	0	FB	SOX4
CD63	0	0.730814454	0.994	0.956	0	FB	CD63
ELN	0	0.727216138	0.495	0.228	0	FB	ELN
CEP126	0	0.726629047	0.425	0.115	0	FB	CEP126
HCFC1R1	0	0.72622339	0.658	0.378	0	FB	HCFC1R1
CRNDE	0	0.724828038	0.418	0.062	0	FB	CRNDE
SLIT3	0	0.724469763	0.413	0.095	0	FB	SLIT3
TMC3	0	0.720066558	0.326	0.02	0	FB	TMC3
FAM129A	0	0.719934077	0.591	0.258	0	FB	FAM129A
FTH1	0	0.719481929	0.999	0.995	0	FB	FTH1
RAB31	0	0.719099345	0.475	0.104	0	FB	RAB31
CAPG	0	0.716726433	0.417	0.084	0	FB	CAPG
EPB41L2	0	0.714862669	0.674	0.384	0	FB	EPB41L2
COL16A1	0	0.714799772	0.409	0.07	0	FB	COL16A1
AHNAK2	0	0.713636892	0.436	0.164	0	FB	AHNAK2
RTN4	0	0.712647492	0.865	0.62	0	FB	RTN4
TNNT3	0	0.709682334	0.273	0.019	0	FB	TNNT3
CCND2	0	0.709090551	0.583	0.23	0	FB	CCND2
FEZ1	0	0.706277562	0.401	0.059	0	FB	FEZ1
LOX	0	0.70339558	0.34	0.031	0	FB	LOX
PKDCC	0	0.70013773	0.374	0.064	0	FB	PKDCC
NBL1	0	0.700099275	0.731	0.456	0	FB	NBL1
ISL1	0	0.690294941	0.417	0.061	0	FB	ISL1
GAS7	0	0.690043438	0.392	0.053	0	FB	GAS7
DIXDC1	0	0.686968823	0.533	0.216	0	FB	DIXDC1
ASPN	0	0.683530023	0.168	0.013	0	FB	ASPN
IER5L	0	0.681694018	0.552	0.19	0	FB	IER5L
H2AFJ	0	0.678443848	0.738	0.459	0	FB	H2AFJ
CRISPLD2	0	0.676455651	0.335	0.037	0	FB	CRISPLD2
ATP5G3	0	0.675714025	0.761	0.411	0	FB	ATP5G3
PTHLH	0	0.674704466	0.299	0.029	0	FB	PTHLH
PPIB	0	0.673904549	0.905	0.749	0	FB	PPIB
GLG1	0	0.67191747	0.672	0.38	0	FB	GLG1
RNF24	0	0.671567836	0.349	0.055	0	FB	RNF24
PGRMC1	0	0.671421185	0.775	0.513	0	FB	PGRMC1
CD99	0	0.669601624	0.977	0.919	0	FB	CD99
HIC1	0	0.664253798	0.48	0.17	0	FB	HIC1
MMP14	0	0.663423594	0.41	0.107	0	FB	MMP14
ZCCHC24	0	0.663336357	0.615	0.305	0	FB	ZCCHC24
ALDH2	0	0.662927266	0.698	0.419	0	FB	ALDH2
EMP1	0	0.655273659	0.872	0.619	0	FB	EMP1
LTBP3	0	0.651817918	0.732	0.446	0	FB	LTBP3
VASN	0	0.650602919	0.342	0.051	0	FB	VASN
MAML2	0	0.650517467	0.47	0.153	0	FB	MAML2
SAMHD1	0	0.643223237	0.592	0.237	0	FB	SAMHD1
VMP1	0	0.642789891	0.525	0.266	0	FB	VMP1
GLIPR2	0	0.642663564	0.457	0.1	0	FB	GLIPR2
TPST1	0	0.640431588	0.381	0.074	0	FB	TPST1
NOTCH2	0	0.639054509	0.42	0.094	0	FB	NOTCH2
HOXA13	0	0.638143859	0.344	0.038	0	FB	HOXA13
PQLC2L	0	0.638026594	0.315	0.023	0	FB	PQLC2L
CPVL	0	0.637272825	0.486	0.101	0	FB	CPVL
GSTM3	0	0.635496999	0.558	0.245	0	FB	GSTM3
IGF2	0	0.634939737	0.319	0.059	0	FB	IGF2
P4HA3	0	0.634132964	0.277	0.04	0	FB	P4HA3
6-Sep	0	0.633042154	0.504	0.214	0	FB	6-Sep
NENF	0	0.63168226	0.824	0.58	0	FB	NENF
EYA1	0	0.631534221	0.333	0.033	0	FB	EYA1
PSAP	0	0.629556877	0.959	0.811	0	FB	PSAP
CMKLR1	0	0.628519382	0.344	0.057	0	FB	CMKLR1
CNTN4	0	0.6276312	0.258	0.017	0	FB	CNTN4
MRGPRF	0	0.622939106	0.491	0.103	0	FB	MRGPRF
AOX1	0	0.62278443	0.346	0.036	0	FB	AOX1
GOLIM4	0	0.622099253	0.61	0.358	0	FB	GOLIM4
CSTB	0	0.620241727	0.845	0.637	0	FB	CSTB
LRP3	0	0.617966856	0.373	0.05	0	FB	LRP3
PEBP1	0	0.617867506	0.944	0.806	0	FB	PEBP1
FMOD	0	0.617096932	0.322	0.058	0	FB	FMOD
CBR1	0	0.6164184	0.53	0.209	0	FB	CBR1
ECHDC2	0	0.615247178	0.498	0.21	0	FB	ECHDC2
FAXDC2	0	0.614000923	0.422	0.144	0	FB	FAXDC2
KITLG	0	0.610832555	0.376	0.095	0	FB	KITLG
COPZ2	0	0.6104006	0.554	0.255	0	FB	COPZ2
GAS6	0	0.609881418	0.797	0.63	0	FB	GAS6
MT1E	0	0.608228612	0.552	0.245	0	FB	MT1E
KHDRBS3	0	0.606223322	0.382	0.103	0	FB	KHDRBS3
FBXO17	0	0.603448102	0.381	0.072	0	FB	FBXO17
TSKU	0	0.603037199	0.325	0.048	0	FB	TSKU
BLVRB	0	0.602106287	0.714	0.398	0	FB	BLVRB
CD276	0	0.598102501	0.363	0.06	0	FB	CD276
PRNP	0	0.596098933	0.692	0.409	0	FB	PRNP
ZNF106	0	0.595050212	0.626	0.374	0	FB	ZNF106
THBS2	0	0.594448546	0.292	0.023	0	FB	THBS2
CBR3	0	0.592036262	0.46	0.193	0	FB	CBR3
PLXDC1	0	0.590955799	0.331	0.056	0	FB	PLXDC1
PENK	0	0.590766038	0.145	0.009	0	FB	PENK
KAZALD1	0	0.590392863	0.306	0.031	0	FB	KAZALD1
F3	0	0.586654527	0.234	0.021	0	FB	F3
ANXA6	0	0.585016122	0.561	0.233	0	FB	ANXA6
TMED3	0	0.583685328	0.411	0.104	0	FB	TMED3
SSC5D	0	0.583191663	0.32	0.045	0	FB	SSC5D
XG	0	0.582779164	0.282	0.019	0	FB	XG
GHR	0	0.581640222	0.32	0.051	0	FB	GHR
ANPEP	0	0.579670517	0.299	0.022	0	FB	ANPEP
RNH1	0	0.578311886	0.821	0.615	0	FB	RNH1
SPATS2L	0	0.575155593	0.659	0.399	0	FB	SPATS2L
CNTFR	0	0.575008572	0.302	0.024	0	FB	CNTFR
P4HA2	0	0.57351366	0.324	0.039	0	FB	P4HA2
PHGDH	0	0.572684861	0.301	0.041	0	FB	PHGDH
TMEM98	0	0.57033849	0.524	0.235	0	FB	TMEM98
OSR2	0	0.567488766	0.33	0.057	0	FB	OSR2
DLX5	0	0.566512109	0.331	0.05	0	FB	DLX5
COL5A1	0	0.566359501	0.305	0.035	0	FB	COL5A1
CAB39L	0	0.564978929	0.314	0.048	0	FB	CAB39L
GYPC	0	0.563712167	0.764	0.489	0	FB	GYPC
CXXC5	0	0.562683594	0.457	0.222	0	FB	CXXC5
MDK	0	0.561178872	0.713	0.492	0	FB	MDK
ARHGAP21	0	0.560281987	0.495	0.236	0	FB	ARHGAP21
ZFHX3	0	0.559544756	0.611	0.323	0	FB	ZFHX3
LAMA4	0	0.559362637	0.689	0.461	0	FB	LAMA4
OPTN	0	0.557636553	0.575	0.298	0	FB	OPTN
GPX8	0	0.554591198	0.436	0.165	0	FB	GPX8
LMO3	0	0.553975112	0.286	0.029	0	FB	LMO3
GSTM5	0	0.553800887	0.287	0.029	0	FB	GSTM5
DNM1	0	0.553092834	0.303	0.031	0	FB	DNM1
FGF10	0	0.552930028	0.271	0.022	0	FB	FGF10
GEM	0	0.552119431	0.272	0.032	0	FB	GEM
CALD1	0	0.551857527	0.983	0.761	0	FB	CALD1
OAT	0	0.550719301	0.499	0.22	0	FB	OAT
PTGES	0	0.549526902	0.279	0.017	0	FB	PTGES
SGCB	0	0.54891067	0.432	0.156	0	FB	SGCB
NDFIP1	0	0.546470715	0.702	0.457	0	FB	NDFIP1
BAG2	0	0.545601868	0.297	0.038	0	FB	BAG2
CDR1-AS	0	0.545363615	0.272	0.019	0	FB	CDR1-AS
HIST1H4C	0	0.544254914	0.699	0.5	0	FB	HIST1H4C
JAZF1	0	0.542615167	0.354	0.086	0	FB	JAZF1
SAV1	0	0.542219433	0.52	0.265	0	FB	SAV1
SNX9	0	0.541502821	0.603	0.356	0	FB	SNX9
FSTL3	0	0.541448158	0.299	0.044	0	FB	FSTL3
ANTXR1	0	0.539978743	0.316	0.049	0	FB	ANTXR1
RAB3IL1	0	0.539504645	0.334	0.051	0	FB	RAB3IL1
GAMT	0	0.539308098	0.381	0.094	0	FB	GAMT
TLN2	0	0.538493315	0.338	0.083	0	FB	TLN2
FOXF2	0	0.537687665	0.308	0.039	0	FB	FOXF2
FGF2	0	0.535633874	0.356	0.087	0	FB	FGF2
DST	0	0.534898855	0.633	0.401	0	FB	DST
RECK	0	0.531883153	0.353	0.103	0	FB	RECK
TMEM119	0	0.530792333	0.272	0.02	0	FB	TMEM119
HSPB2	0	0.529862947	0.347	0.06	0	FB	HSPB2
TMEM45A	0	0.528522156	0.295	0.03	0	FB	TMEM45A
AES	0	0.528479109	0.879	0.705	0	FB	AES
CDC42EP4	0	0.527679488	0.409	0.151	0	FB	CDC42EP4
ADAM33	0	0.527195305	0.301	0.043	0	FB	ADAM33
HNMT	0	0.526154598	0.375	0.079	0	FB	HNMT
PXK	0	0.525899883	0.408	0.158	0	FB	PXK
EID1	0	0.525538283	0.97	0.887	0	FB	EID1
SLITRK4	0	0.524192145	0.239	0.025	0	FB	SLITRK4
ZC2HC1A	0	0.524004658	0.449	0.19	0	FB	ZC2HC1A
ZFP36L2	0	0.523088192	0.973	0.88	0	FB	ZFP36L2
CAT	0	0.522144038	0.583	0.334	0	FB	CAT
SGCE	0	0.521731927	0.577	0.316	0	FB	SGCE
TCF7L2	0	0.520814094	0.548	0.3	0	FB	TCF7L2
CKS1B	0	0.520688478	0.463	0.202	0	FB	CKS1B
ARF4	0	0.520217534	0.614	0.374	0	FB	ARF4
INHBA	0	0.520178268	0.217	0.028	0	FB	INHBA
C16orf89	0	0.520081852	0.237	0.016	0	FB	C16orf89
IFI27L2	0	0.51994124	0.595	0.339	0	FB	IFI27L2
KDELC2	0	0.51775676	0.437	0.179	0	FB	KDELC2
PLP2	0	0.515798392	0.678	0.452	0	FB	PLP2
FAM127A	0	0.512430861	0.593	0.34	0	FB	FAM127A
RBMS1	0	0.509964658	0.645	0.406	0	FB	RBMS1
SSR2	0	0.509840953	0.816	0.635	0	FB	SSR2
HOXA10	0	0.508848017	0.375	0.122	0	FB	HOXA10
SMIM14	0	0.505070907	0.568	0.33	0	FB	SMIM14
OSBPL1A	0	0.50345489	0.509	0.269	0	FB	OSBPL1A
SH3D19	0	0.503259586	0.405	0.171	0	FB	SH3D19
CAST	0	0.502806459	0.883	0.727	0	FB	CAST
TCF7L1	0	0.502442336	0.48	0.257	0	FB	TCF7L1
CEBPB	0	0.499319112	0.552	0.265	0	FB	CEBPB
HSPA5	0	0.499260864	0.674	0.453	0	FB	HSPA5
CMYA5	0	0.496830754	0.216	0.017	0	FB	CMYA5
ARHGAP10	0	0.496709188	0.405	0.139	0	FB	ARHGAP10
WBP5	0	0.495861804	0.6	0.37	0	FB	WBP5
SPATA6	0	0.49579949	0.349	0.115	0	FB	SPATA6
MITF	0	0.495088706	0.314	0.078	0	FB	MITF
RBP4	0	0.495082527	0.161	0.011	0	FB	RBP4
FTL	0	0.495014302	0.999	0.995	0	FB	FTL
NDRG2	0	0.493528356	0.615	0.385	0	FB	NDRG2
CHEK2	0	0.492739924	0.268	0.027	0	FB	CHEK2
CTDSPL	0	0.492581333	0.447	0.19	0	FB	CTDSPL
FAM46A	0	0.49044335	0.391	0.17	0	FB	FAM46A
PLBD1	0	0.489795325	0.289	0.048	0	FB	PLBD1
SGCD	0	0.489571845	0.314	0.065	0	FB	SGCD
EVA1B	0	0.48930578	0.546	0.316	0	FB	EVA1B
PGM1	0	0.487962001	0.358	0.108	0	FB	PGM1
MYLIP	0	0.4863901	0.409	0.16	0	FB	MYLIP
RARG	0	0.485435264	0.347	0.106	0	FB	RARG
HSP90B1	0	0.48458365	0.893	0.758	0	FB	HSP90B1
GPC4	0	0.484415609	0.241	0.026	0	FB	GPC4
DESI2	0	0.484084797	0.44	0.203	0	FB	DESI2
PCDH9	0	0.483547093	0.217	0.032	0	FB	PCDH9
SEC31A	0	0.483489333	0.607	0.375	0	FB	SEC31A
MMP23B	0	0.48275869	0.226	0.019	0	FB	MMP23B
ABHD14A	0	0.481493307	0.41	0.152	0	FB	ABHD14A
DEFB1	0	0.48117196	0.14	0.01	0	FB	DEFB1
PDE4DIP	0	0.480643693	0.351	0.111	0	FB	PDE4DIP
SVEP1	0	0.479262072	0.266	0.06	0	FB	SVEP1
SULT1A1	0	0.47907791	0.29	0.043	0	FB	SULT1A1
ELL2	0	0.47730333	0.306	0.083	0	FB	ELL2
BHLHE41	0	0.476603444	0.275	0.058	0	FB	BHLHE41
CMTM3	0	0.47593558	0.546	0.297	0	FB	CMTM3
MAP9	0	0.474215818	0.282	0.05	0	FB	MAP9
ADI1	0	0.473795972	0.557	0.325	0	FB	ADI1
VCL	0	0.473171365	0.536	0.265	0	FB	VCL
PTPRA	0	0.472074716	0.54	0.316	0	FB	PTPRA
PLEKHH2	0	0.471400703	0.255	0.048	0	FB	PLEKHH2
VGLL3	0	0.470183794	0.25	0.03	0	FB	VGLL3
ERLEC1	0	0.469690283	0.543	0.306	0	FB	ERLEC1
SOX9	0	0.468875753	0.202	0.015	0	FB	SOX9
EN1	0	0.467892178	0.271	0.033	0	FB	EN1
C15orf61	0	0.467478806	0.411	0.181	0	FB	C15orf61
PLA2G5	0	0.465476009	0.221	0.016	0	FB	PLA2G5
HHIP-AS1	0	0.465433242	0.232	0.016	0	FB	HHIP-AS1
RBFOX2	0	0.464453339	0.482	0.244	0	FB	RBFOX2
IAH1	0	0.461259028	0.455	0.201	0	FB	IAH1
CHPT1	0	0.460259914	0.395	0.16	0	FB	CHPT1
AKAP13	0	0.460237877	0.621	0.386	0	FB	AKAP13
MEIS2	0	0.46013739	0.267	0.041	0	FB	MEIS2
SH3KBP1	0	0.457645221	0.368	0.148	0	FB	SH3KBP1
PMM1	0	0.455994704	0.351	0.093	0	FB	PMM1
CEBPA	0	0.454923939	0.241	0.049	0	FB	CEBPA
PHYHD1	0	0.452799758	0.292	0.062	0	FB	PHYHD1
CKB	0	0.452735051	0.47	0.119	0	FB	CKB
RAI2	0	0.45272225	0.359	0.134	0	FB	RAI2
LRPAP1	0	0.452163582	0.753	0.544	0	FB	LRPAP1
HPSE2	0	0.451795531	0.227	0.023	0	FB	HPSE2
KIAA1715	0	0.45120313	0.334	0.111	0	FB	KIAA1715
HEY1	0	0.449868254	0.222	0.031	0	FB	HEY1
FAM180B	0	0.448575813	0.169	0.009	0	FB	FAM180B
GRAMD3	0	0.448245017	0.303	0.081	0	FB	GRAMD3
ARHGAP6	0	0.447827808	0.432	0.211	0	FB	ARHGAP6
SYNGR1	0	0.447239557	0.263	0.036	0	FB	SYNGR1
PGRMC2	0	0.44718979	0.508	0.285	0	FB	PGRMC2
KCNE4	0	0.445510552	0.221	0.044	0	FB	KCNE4
HOXD11	0	0.444826856	0.235	0.022	0	FB	HOXD11
CD302	0	0.444740078	0.533	0.307	0	FB	CD302
RSPO1	0	0.444636596	0.23	0.015	0	FB	RSPO1
FAM184A	0	0.44461628	0.257	0.078	0	FB	FAM184A
PTEN	0	0.444421504	0.571	0.338	0	FB	PTEN
SDF4	0	0.444094919	0.618	0.393	0	FB	SDF4
CPED1	0	0.443325964	0.292	0.065	0	FB	CPED1
ST3GAL4	0	0.443295288	0.275	0.042	0	FB	ST3GAL4
PTGFRN	0	0.442325833	0.263	0.041	0	FB	PTGFRN
FZD7	0	0.442032145	0.272	0.05	0	FB	FZD7
RFTN1	0	0.440715143	0.257	0.044	0	FB	RFTN1
FAM150B	0	0.44043969	0.253	0.048	0	FB	FAM150B
CCDC53	0	0.440438777	0.491	0.267	0	FB	CCDC53
ARHGAP12	0	0.439345235	0.357	0.135	0	FB	ARHGAP12
PLAGL1	0	0.438955488	0.292	0.092	0	FB	PLAGL1
MLEC	0	0.438874578	0.52	0.28	0	FB	MLEC
CYP27A1	0	0.438606419	0.327	0.103	0	FB	CYP27A1
CCDC8	0	0.437964183	0.233	0.02	0	FB	CCDC8
GREB1L	0	0.437419792	0.215	0.014	0	FB	GREB1L
PLD3	0	0.436900772	0.696	0.448	0	FB	PLD3
COL5A3	0	0.436522417	0.225	0.032	0	FB	COL5A3
PDIA3	0	0.435980444	0.803	0.625	0	FB	PDIA3
PAPSS2	0	0.435819954	0.27	0.054	0	FB	PAPSS2
LHFPL2	0	0.43580284	0.317	0.104	0	FB	LHFPL2
CD164	0	0.434044105	0.628	0.391	0	FB	CD164
NUMBL	0	0.433882293	0.289	0.069	0	FB	NUMBL
CERCAM	0	0.432980434	0.306	0.085	0	FB	CERCAM
ABCC9	0	0.432063044	0.242	0.04	0	FB	ABCC9
SNX21	0	0.430605828	0.352	0.127	0	FB	SNX21
IRS2	0	0.429406754	0.342	0.097	0	FB	IRS2
NT5C	0	0.429400313	0.429	0.185	0	FB	NT5C
RAB32	0	0.428730808	0.383	0.147	0	FB	RAB32
TRPS1	0	0.427756198	0.307	0.081	0	FB	TRPS1
HHIP	0	0.422605339	0.167	0.009	0	FB	HHIP
UCHL1	0	0.422413803	0.204	0.018	0	FB	UCHL1
MIR99AHG	0	0.420772082	0.351	0.151	0	FB	MIR99AHG
BCL2	0	0.419838348	0.373	0.127	0	FB	BCL2
NAGLU	0	0.418755054	0.321	0.106	0	FB	NAGLU
PALLD	0	0.41770976	0.471	0.13	0	FB	PALLD
ESD	0	0.416866015	0.781	0.578	0	FB	ESD
FAM110B	0	0.415951833	0.241	0.043	0	FB	FAM110B
BASP1	0	0.415918158	0.227	0.036	0	FB	BASP1
ZNF703	0	0.41539823	0.263	0.053	0	FB	ZNF703
RAB23	0	0.415044392	0.244	0.037	0	FB	RAB23
RASL12	0	0.414177881	0.309	0.066	0	FB	RASL12
PAPPA	0	0.413595997	0.184	0.012	0	FB	PAPPA
CYP4B1	0	0.4131684	0.174	0.013	0	FB	CYP4B1
JDP2	0	0.413088543	0.371	0.155	0	FB	JDP2
SIM1	0	0.412647941	0.174	0.013	0	FB	SIM1
ABCA10	0	0.410777262	0.181	0.018	0	FB	ABCA10
GK5	0	0.410025868	0.262	0.086	0	FB	GK5
GSTP1	0	0.408123192	0.963	0.897	0	FB	GSTP1
CHPF	0	0.40486137	0.224	0.026	0	FB	CHPF
PTGFR	0	0.403021573	0.169	0.009	0	FB	PTGFR
CKAP4	0	0.401437441	0.379	0.172	0	FB	CKAP4
RAMP2-AS1	0	0.401386676	0.229	0.051	0	FB	RAMP2-AS1
PRDM8	0	0.394513679	0.218	0.023	0	FB	PRDM8
ID4	0	0.394258274	0.346	0.083	0	FB	ID4
GPC6	0	0.392827786	0.199	0.018	0	FB	GPC6
TCEAL7	0	0.392493525	0.22	0.03	0	FB	TCEAL7
ETV1	0	0.3910385	0.249	0.068	0	FB	ETV1
CDKN2C	0	0.390014789	0.253	0.067	0	FB	CDKN2C
SOX15	0	0.388718471	0.219	0.024	0	FB	SOX15
TMEM55A	0	0.388713988	0.362	0.156	0	FB	TMEM55A
ARHGEF40	0	0.386902355	0.287	0.084	0	FB	ARHGEF40
CC2D2A	0	0.384984434	0.284	0.086	0	FB	CC2D2A
GLIS2	0	0.384245022	0.224	0.033	0	FB	GLIS2
SNAI2	0	0.384141142	0.225	0.045	0	FB	SNAI2
SLC16A4	0	0.384124153	0.267	0.072	0	FB	SLC16A4
IRS1	0	0.383893759	0.202	0.02	0	FB	IRS1
RP11-172H24.4	0	0.383174225	0.211	0.022	0	FB	RP11-172H24.4
7-Sep	0	0.381988261	0.925	0.808	0	FB	7-Sep
SOD1	0	0.378468626	0.905	0.789	0	FB	SOD1
EFS	0	0.378152238	0.213	0.021	0	FB	EFS
EPHA3	0	0.374777423	0.204	0.033	0	FB	EPHA3
KIAA1755	0	0.37450497	0.209	0.032	0	FB	KIAA1755
MEOX2	0	0.372260413	0.196	0.041	0	FB	MEOX2
IGFBP5	0	0.369426625	0.847	0.47	0	FB	IGFBP5
EXTL2	0	0.36916858	0.284	0.096	0	FB	EXTL2
PLXNC1	0	0.368389933	0.204	0.027	0	FB	PLXNC1
OSTN	0	0.36706449	0.174	0.016	0	FB	OSTN
APCDD1	0	0.366746065	0.211	0.049	0	FB	APCDD1
FAM92A1	0	0.365936282	0.294	0.102	0	FB	FAM92A1
SLC39A6	0	0.365062134	0.293	0.097	0	FB	SLC39A6
MAPK10	0	0.364565658	0.199	0.024	0	FB	MAPK10
ATP1B1	0	0.363855901	0.29	0.076	0	FB	ATP1B1
TNKS1BP1	0	0.362917491	0.273	0.088	0	FB	TNKS1BP1
GLIPR1	0	0.360474561	0.38	0.115	0	FB	GLIPR1
B3GLCT	0	0.360429933	0.215	0.042	0	FB	B3GLCT
SYDE2	0	0.359739118	0.216	0.048	0	FB	SYDE2
C1orf54	0	0.357605413	0.301	0.104	0	FB	C1orf54
ATL1	0	0.357177665	0.231	0.051	0	FB	ATL1
S1PR3	0	0.35462535	0.189	0.023	0	FB	S1PR3
BIN1	0	0.354002168	0.353	0.143	0	FB	BIN1
ELANE	0	0.351812341	0.175	0.015	0	FB	ELANE
SGMS2	0	0.349294931	0.23	0.054	0	FB	SGMS2
RANBP3L	0	0.34862033	0.178	0.02	0	FB	RANBP3L
TMEM56	0	0.346687602	0.19	0.024	0	FB	TMEM56
P3H3	0	0.345806728	0.253	0.074	0	FB	P3H3
HAS2	0	0.343935731	0.154	0.01	0	FB	HAS2
ENPEP	0	0.341016898	0.172	0.011	0	FB	ENPEP
PSD3	0	0.340266305	0.185	0.022	0	FB	PSD3
SNHG18	0	0.339769036	0.225	0.047	0	FB	SNHG18
KCNK15	0	0.339546198	0.203	0.043	0	FB	KCNK15
DAPK2	0	0.339237749	0.18	0.02	0	FB	DAPK2
ADCY3	0	0.339090839	0.269	0.085	0	FB	ADCY3
SEMA3C	0	0.338119165	0.151	0.013	0	FB	SEMA3C
DENND2A	0	0.337287852	0.177	0.018	0	FB	DENND2A
TGFB1I1	0	0.337201651	0.503	0.232	0	FB	TGFB1I1
EYA4	0	0.336972769	0.192	0.027	0	FB	EYA4
SCARF2	0	0.335791969	0.207	0.035	0	FB	SCARF2
RP1-79C4.4	0	0.33530344	0.177	0.025	0	FB	RP1-79C4.4
CD44	0	0.333426666	0.482	0.171	0	FB	CD44
PTGIR	0	0.3333934	0.172	0.016	0	FB	PTGIR
RXRG	0	0.333104013	0.157	0.011	0	FB	RXRG
MNS1	0	0.329972532	0.191	0.036	0	FB	MNS1
ABCA1	0	0.328844353	0.265	0.071	0	FB	ABCA1
CTSB	0	0.327714396	0.736	0.438	0	FB	CTSB
ADGRL3	0	0.325759652	0.179	0.027	0	FB	ADGRL3
PCSK5	0	0.324941198	0.204	0.034	0	FB	PCSK5
DZIP1	0	0.321229425	0.192	0.034	0	FB	DZIP1
SRPX2	0	0.316608904	0.171	0.011	0	FB	SRPX2
NEO1	0	0.316464979	0.174	0.019	0	FB	NEO1
ADCY2	0	0.316243061	0.168	0.012	0	FB	ADCY2
ADAMTSL4	0	0.315874132	0.186	0.036	0	FB	ADAMTSL4
CCDC151	0	0.315166425	0.157	0.017	0	FB	CCDC151
TGFB3	0	0.314162187	0.188	0.028	0	FB	TGFB3
FOXF1	0	0.313796803	0.177	0.024	0	FB	FOXF1
S1PR2	0	0.312516631	0.177	0.018	0	FB	S1PR2
ESR1	0	0.312254031	0.166	0.019	0	FB	ESR1
PLEKHA4	0	0.309664132	0.193	0.035	0	FB	PLEKHA4
PTK7	0	0.309618524	0.175	0.019	0	FB	PTK7
ADA	0	0.308615199	0.187	0.037	0	FB	ADA
SEMA5A	0	0.300706995	0.175	0.028	0	FB	SEMA5A
TBX5	0	0.300186187	0.157	0.012	0	FB	TBX5
COL4A4	0	0.297462781	0.14	0.008	0	FB	COL4A4
RUNX1	0	0.289998586	0.247	0.062	0	FB	RUNX1
KCNK1	0	0.289345268	0.152	0.009	0	FB	KCNK1
GALNT16	0	0.289061523	0.158	0.016	0	FB	GALNT16
NTM	0	0.2886939	0.127	0.008	0	FB	NTM
NOX4	0	0.288109485	0.141	0.008	0	FB	NOX4
WISP3	0	0.287607002	0.132	0.007	0	FB	WISP3
PDE5A	0	0.287043481	0.362	0.112	0	FB	PDE5A
PRR16	0	0.286223105	0.153	0.012	0	FB	PRR16
ADGRD1	0	0.285332698	0.146	0.01	0	FB	ADGRD1
NFATC4	0	0.2853304	0.174	0.03	0	FB	NFATC4
TRABD2B	0	0.284851048	0.162	0.023	0	FB	TRABD2B
NDC80	0	0.281074291	0.179	0.032	0	FB	NDC80
PRTFDC1	0	0.277263893	0.162	0.019	0	FB	PRTFDC1
CLIP3	0	0.275031698	0.163	0.021	0	FB	CLIP3
CHRD	0	0.273440386	0.155	0.017	0	FB	CHRD
RIMS4	0	0.271097572	0.147	0.012	0	FB	RIMS4
STEAP1	0	0.267933156	0.137	0.01	0	FB	STEAP1
PDPN	0	0.267013754	0.142	0.007	0	FB	PDPN
IGDCC4	0	0.258338771	0.134	0.01	0	FB	IGDCC4
ALX1	0	0.25748031	0.134	0.011	0	FB	ALX1
ACADL	1.58E-307	0.293382703	0.164	0.026	5.31E-303	FB	ACADL
FAM162B	2.10E-307	0.276458666	0.194	0.041	7.08E-303	FB	FAM162B
RGN	2.35E-307	0.318511517	0.214	0.053	7.91E-303	FB	RGN
FHL2	3.19E-307	0.382138685	0.21	0.05	1.07E-302	FB	FHL2
CDK2AP1	4.72E-307	0.409344439	0.414	0.203	1.59E-302	FB	CDK2AP1
IRX5	2.13E-306	0.273277428	0.133	0.011	7.17E-302	FB	IRX5
PLEKHA6	1.16E-305	0.268868222	0.136	0.013	3.92E-301	FB	PLEKHA6
EGFLAM	1.32E-305	0.314917883	0.159	0.023	4.43E-301	FB	EGFLAM
DYNC1I1	1.93E-305	0.324356915	0.202	0.048	6.52E-301	FB	DYNC1I1
PLEKHF1	4.28E-305	0.314748947	0.266	0.087	1.44E-300	FB	PLEKHF1
SREBF1	4.40E-305	0.345488951	0.237	0.068	1.48E-300	FB	SREBF1
HEBP2	1.82E-304	0.480576445	0.697	0.496	6.13E-300	FB	HEBP2
RNF112	5.76E-304	0.293716187	0.147	0.018	1.94E-299	FB	RNF112
INAFM1	1.26E-303	0.35177117	0.289	0.101	4.23E-299	FB	INAFM1
NTN4	1.28E-303	0.424657998	0.366	0.164	4.30E-299	FB	NTN4
ARMCX1	6.45E-303	0.396591272	0.377	0.172	2.17E-298	FB	ARMCX1
GLT8D1	1.03E-302	0.379102492	0.378	0.172	3.47E-298	FB	GLT8D1
LINC01436	1.60E-301	0.270974229	0.139	0.014	5.39E-297	FB	LINC01436
DPYSL2	7.00E-301	0.464356997	0.752	0.571	2.36E-296	FB	DPYSL2
ANXA1	7.37E-301	0.375935505	0.922	0.819	2.48E-296	FB	ANXA1
AZI2	2.21E-300	0.422680586	0.426	0.215	7.44E-296	FB	AZI2
UBTD2	2.38E-300	0.357801494	0.286	0.103	8.03E-296	FB	UBTD2
HSD17B14	2.81E-300	0.373025139	0.288	0.106	9.47E-296	FB	HSD17B14
HOXD13	1.17E-298	0.254705566	0.132	0.012	3.96E-294	FB	HOXD13
ZBTB20	1.81E-298	0.451062629	0.596	0.377	6.11E-294	FB	ZBTB20
SKP1	1.92E-298	0.340863678	0.942	0.849	6.46E-294	FB	SKP1
COL15A1	1.80E-297	0.479334655	0.364	0.163	6.06E-293	FB	COL15A1
SCRG1	1.18E-295	0.343209307	0.185	0.038	3.97E-291	FB	SCRG1
HEYL	1.38E-295	0.2706644	0.132	0.012	4.64E-291	FB	HEYL
MTCH1	1.54E-295	0.429965847	0.735	0.544	5.19E-291	FB	MTCH1
ITGAV	1.88E-295	0.400593435	0.363	0.162	6.34E-291	FB	ITGAV
DIAPH2	7.08E-295	0.428029703	0.365	0.166	2.39E-290	FB	DIAPH2
BSG	1.42E-294	0.413796495	0.793	0.622	4.80E-290	FB	BSG
ST3GAL5	2.04E-294	0.375275759	0.281	0.1	6.88E-290	FB	ST3GAL5
MDH1	2.50E-294	0.384984997	0.512	0.285	8.43E-290	FB	MDH1
DSEL	1.77E-293	0.394345316	0.344	0.149	5.96E-289	FB	DSEL
RRBP1	2.49E-293	0.446961288	0.769	0.574	8.39E-289	FB	RRBP1
YWHAQ	6.48E-293	0.402488895	0.702	0.494	2.18E-288	FB	YWHAQ
COLEC12	1.69E-292	0.426734904	0.362	0.162	5.68E-288	FB	COLEC12
PCDHGC3	2.96E-292	0.250973904	0.14	0.017	9.97E-288	FB	PCDHGC3
PALM	4.11E-292	0.403795107	0.415	0.205	1.39E-287	FB	PALM
ATRAID	1.25E-291	0.410242082	0.785	0.609	4.19E-287	FB	ATRAID
BNC2	1.28E-291	0.382610287	0.306	0.121	4.32E-287	FB	BNC2
PTP4A2	6.88E-291	0.423943597	0.681	0.472	2.32E-286	FB	PTP4A2
CARHSP1	1.79E-290	0.369953114	0.317	0.128	6.05E-286	FB	CARHSP1
RP11-14N7.2	8.13E-290	0.262405169	0.15	0.022	2.74E-285	FB	RP11-14N7.2
VKORC1	6.64E-289	0.43528251	0.69	0.49	2.24E-284	FB	VKORC1
MIR497HG	6.75E-289	0.284153709	0.191	0.043	2.28E-284	FB	MIR497HG
STMN3	2.12E-288	0.252380009	0.169	0.032	7.15E-284	FB	STMN3
FKBP7	1.16E-287	0.372056251	0.339	0.147	3.91E-283	FB	FKBP7
SCD5	1.22E-287	0.294084896	0.165	0.03	4.12E-283	FB	SCD5
BGN	4.40E-287	0.735040704	0.413	0.216	1.48E-282	FB	BGN
TFDP2	1.74E-285	0.452728478	0.489	0.28	5.86E-281	FB	TFDP2
SH3PXD2B	8.98E-285	0.314613605	0.225	0.066	3.03E-280	FB	SH3PXD2B
BCL6	4.82E-284	0.376625422	0.287	0.109	1.62E-279	FB	BCL6
TWSG1	1.27E-283	0.372359857	0.351	0.157	4.27E-279	FB	TWSG1
TP53I3	2.86E-283	0.32216663	0.227	0.068	9.62E-279	FB	TP53I3
TMEM237	7.98E-283	0.334904981	0.263	0.092	2.69E-278	FB	TMEM237
TADA3	3.06E-282	0.368721259	0.413	0.205	1.03E-277	FB	TADA3
PRDX5	3.34E-282	0.379655932	0.856	0.717	1.13E-277	FB	PRDX5
WNT11	5.70E-282	0.253292907	0.123	0.01	1.92E-277	FB	WNT11
KDELR3	2.38E-281	0.286439116	0.19	0.045	8.03E-277	FB	KDELR3
DPYSL3	5.49E-281	0.457322683	0.53	0.32	1.85E-276	FB	DPYSL3
BACE1	1.10E-279	0.333134226	0.256	0.089	3.71E-275	FB	BACE1
BCL7A	3.08E-279	0.300638094	0.177	0.038	1.04E-274	FB	BCL7A
HIGD1A	8.07E-279	0.398732335	0.433	0.228	2.72E-274	FB	HIGD1A
SLC25A37	1.76E-278	0.440230851	0.564	0.352	5.91E-274	FB	SLC25A37
EDNRA	2.75E-277	0.259523892	0.261	0.083	9.25E-273	FB	EDNRA
LAMB2	3.64E-277	0.437088897	0.652	0.443	1.23E-272	FB	LAMB2
PCYOX1	1.06E-276	0.412938184	0.545	0.329	3.58E-272	FB	PCYOX1
PTX3	6.55E-276	0.26625955	0.116	0.008	2.21E-271	FB	PTX3
HDLBP	1.55E-275	0.420285226	0.564	0.354	5.22E-271	FB	HDLBP
ACAA2	2.82E-275	0.327887884	0.342	0.149	9.49E-271	FB	ACAA2
MX2	4.14E-275	0.27934407	0.17	0.034	1.40E-270	FB	MX2
MSRB2	6.14E-275	0.396471121	0.501	0.287	2.07E-270	FB	MSRB2
LINC01088	2.09E-274	0.255241037	0.131	0.015	7.05E-270	FB	LINC01088
EPDR1	3.79E-274	0.280542172	0.189	0.046	1.28E-269	FB	EPDR1
ITPRIPL2	4.42E-274	0.419313877	0.459	0.251	1.49E-269	FB	ITPRIPL2
TTC3	4.55E-274	0.449369052	0.728	0.539	1.53E-269	FB	TTC3
P4HB	5.28E-274	0.413419372	0.677	0.481	1.78E-269	FB	P4HB
TTC39C	1.48E-273	0.300943006	0.226	0.068	5.00E-269	FB	TTC39C
FKBP10	1.67E-273	0.383202815	0.427	0.223	5.63E-269	FB	FKBP10
MAB21L1	1.92E-272	0.268371378	0.132	0.016	6.49E-268	FB	MAB21L1
ABCC3	1.03E-271	0.268324089	0.127	0.014	3.46E-267	FB	ABCC3
ACKR3	3.42E-271	0.557528432	0.364	0.177	1.15E-266	FB	ACKR3
HMGN2	6.07E-271	0.396952239	0.801	0.631	2.05E-266	FB	HMGN2
CASC15	1.25E-270	0.264319013	0.143	0.022	4.21E-266	FB	CASC15
FAM171B	3.64E-270	0.327287467	0.245	0.083	1.23E-265	FB	FAM171B
ADGRA2	4.80E-270	0.373212544	0.424	0.217	1.62E-265	FB	ADGRA2
ACVRL1	2.93E-269	0.44241649	0.545	0.341	9.86E-265	FB	ACVRL1
ST5	3.23E-269	0.352354818	0.327	0.139	1.09E-264	FB	ST5
CIRBP	7.14E-268	0.354691966	0.937	0.868	2.41E-263	FB	CIRBP
FAM3C	2.68E-267	0.429392779	0.492	0.292	9.02E-263	FB	FAM3C
FMO3	8.74E-267	0.339485496	0.13	0.016	2.95E-262	FB	FMO3
CHD3	3.03E-266	0.377049827	0.375	0.18	1.02E-261	FB	CHD3
EGR1	3.25E-266	0.594736748	0.774	0.584	1.09E-261	FB	EGR1
KDSR	1.18E-265	0.423673181	0.595	0.39	3.97E-261	FB	KDSR
GINM1	1.43E-265	0.400390095	0.647	0.442	4.81E-261	FB	GINM1
ZEB1	2.43E-265	0.482355354	0.551	0.355	8.19E-261	FB	ZEB1
FNDC3B	2.44E-265	0.383940137	0.397	0.201	8.22E-261	FB	FNDC3B
PHPT1	2.99E-264	0.438047987	0.677	0.482	1.01E-259	FB	PHPT1
CDK14	9.45E-264	0.250649305	0.15	0.026	3.18E-259	FB	CDK14
TAX1BP3	7.11E-263	0.404418592	0.496	0.294	2.40E-258	FB	TAX1BP3
MPG	8.03E-263	0.410456316	0.629	0.429	2.71E-258	FB	MPG
GLI3	9.44E-263	0.310808732	0.226	0.072	3.18E-258	FB	GLI3
NIT2	8.24E-262	0.323595095	0.314	0.134	2.78E-257	FB	NIT2
MARVELD1	1.85E-261	0.342087133	0.336	0.15	6.24E-257	FB	MARVELD1
TMEM9	4.40E-261	0.383530161	0.465	0.262	1.48E-256	FB	TMEM9
PAM	7.69E-261	0.443919175	0.56	0.363	2.59E-256	FB	PAM
RHBDF1	8.66E-260	0.288112705	0.21	0.062	2.92E-255	FB	RHBDF1
FLCN	3.71E-259	0.300725939	0.216	0.065	1.25E-254	FB	FLCN
NQO2	1.25E-258	0.3625894	0.392	0.198	4.22E-254	FB	NQO2
ZFPM1	1.70E-258	0.310486935	0.311	0.131	5.72E-254	FB	ZFPM1
RAD50	3.11E-257	0.385449538	0.419	0.219	1.05E-252	FB	RAD50
CDKN1C	3.30E-257	0.454618987	0.692	0.499	1.11E-252	FB	CDKN1C
TP53I13	4.21E-257	0.355992227	0.363	0.174	1.42E-252	FB	TP53I13
DBI	5.93E-257	0.369217345	0.739	0.544	2.00E-252	FB	DBI
MAN1A1	2.56E-256	0.346334795	0.594	0.393	8.62E-252	FB	MAN1A1
PGF	1.62E-255	0.349772241	0.146	0.026	5.44E-251	FB	PGF
ZDHHC4	2.64E-255	0.270355736	0.223	0.071	8.88E-251	FB	ZDHHC4
PTGIS	3.62E-255	0.431076295	0.411	0.22	1.22E-250	FB	PTGIS
ITGB1	5.61E-255	0.370222909	0.882	0.754	1.89E-250	FB	ITGB1
GOLGA2	1.76E-254	0.397007258	0.442	0.246	5.93E-250	FB	GOLGA2
MYADM	1.98E-254	0.412846776	0.677	0.467	6.66E-250	FB	MYADM
PTGER3	7.04E-254	0.25499481	0.119	0.013	2.37E-249	FB	PTGER3
KLF5	7.52E-254	0.278627943	0.167	0.038	2.53E-249	FB	KLF5
TULP3	1.02E-253	0.333698648	0.295	0.123	3.45E-249	FB	TULP3
TUBB2A	1.15E-253	0.325844423	0.251	0.091	3.89E-249	FB	TUBB2A
SRI	2.75E-253	0.374842307	0.75	0.567	9.26E-249	FB	SRI
CTSL	7.05E-253	0.37633345	0.661	0.463	2.38E-248	FB	CTSL
TBC1D2B	1.48E-251	0.385222328	0.371	0.185	4.98E-247	FB	TBC1D2B
PPIC	2.07E-250	0.483918042	0.539	0.354	6.98E-246	FB	PPIC
PAK3	2.19E-250	0.250903427	0.139	0.023	7.39E-246	FB	PAK3
ITM2B	1.43E-249	0.263733701	0.998	0.986	4.82E-245	FB	ITM2B
SPG20	2.02E-249	0.402722819	0.518	0.317	6.82E-245	FB	SPG20
NR1H3	2.37E-249	0.321881938	0.251	0.092	7.99E-245	FB	NR1H3
UBL3	5.10E-249	0.46047399	0.507	0.32	1.72E-244	FB	UBL3
RAB30	1.45E-248	0.338078772	0.282	0.114	4.90E-244	FB	RAB30
C1GALT1C1	1.82E-248	0.357727409	0.345	0.164	6.12E-244	FB	C1GALT1C1
EFNA5	4.30E-248	0.274704379	0.18	0.046	1.45E-243	FB	EFNA5
ATP6V0E1	8.03E-248	0.363591904	0.866	0.746	2.71E-243	FB	ATP6V0E1
REXO2	1.80E-247	0.418012566	0.66	0.473	6.08E-243	FB	REXO2
TPT1-AS1	4.40E-247	0.339708705	0.312	0.138	1.48E-242	FB	TPT1-AS1
NDUFA13	6.50E-247	0.346747235	0.803	0.646	2.19E-242	FB	NDUFA13
NFYB	3.76E-246	0.4049567	0.392	0.206	1.27E-241	FB	NFYB
SPOCK3	2.14E-245	0.341886476	0.101	0.006	7.22E-241	FB	SPOCK3
HYI	4.25E-245	0.374561375	0.493	0.292	1.43E-240	FB	HYI
SKIL	8.39E-245	0.38921784	0.4	0.21	2.83E-240	FB	SKIL
CNPY4	1.82E-244	0.305045301	0.274	0.11	6.14E-240	FB	CNPY4
CH17-189H20.1	6.82E-244	0.28279459	0.294	0.122	2.30E-239	FB	CH17-189H20.1
GJA1	4.61E-243	0.375477506	0.357	0.175	1.55E-238	FB	GJA1
VAT1	2.31E-242	0.42493767	0.558	0.369	7.79E-238	FB	VAT1
PRDX1	2.61E-242	0.359602443	0.911	0.811	8.80E-238	FB	PRDX1
LAMP2	3.10E-242	0.385674838	0.554	0.353	1.05E-237	FB	LAMP2
C7orf73	7.60E-241	0.352819075	0.401	0.21	2.56E-236	FB	C7orf73
NFIL3	4.47E-240	0.404354356	0.317	0.147	1.51E-235	FB	NFIL3
CIZ1	6.48E-240	0.328150031	0.309	0.138	2.18E-235	FB	CIZ1
H6PD	9.81E-240	0.380268461	0.381	0.197	3.31E-235	FB	H6PD
PPL	4.22E-239	0.401455632	0.337	0.164	1.42E-234	FB	PPL
REEP5	8.59E-239	0.395329463	0.709	0.538	2.89E-234	FB	REEP5
KIRREL	2.21E-238	0.255575618	0.182	0.049	7.45E-234	FB	KIRREL
TUBA1C	9.28E-238	0.364860836	0.369	0.187	3.13E-233	FB	TUBA1C
CDC14B	1.87E-237	0.279833176	0.21	0.068	6.30E-233	FB	CDC14B
GABARAPL1	5.79E-236	0.38863437	0.497	0.302	1.95E-231	FB	GABARAPL1
SMOC2	6.63E-236	0.287782953	0.159	0.036	2.23E-231	FB	SMOC2
RRAGA	1.48E-235	0.37307269	0.586	0.388	5.00E-231	FB	RRAGA
PLAU	1.52E-235	0.290288523	0.155	0.034	5.12E-231	FB	PLAU
CPAMD8	4.05E-235	0.333002084	0.207	0.067	1.37E-230	FB	CPAMD8
CASC4	5.93E-235	0.388765047	0.52	0.326	2.00E-230	FB	CASC4
PTGR1	2.52E-234	0.332064671	0.308	0.14	8.51E-230	FB	PTGR1
ASPH	2.69E-234	0.397096443	0.645	0.454	9.07E-230	FB	ASPH
SMAD3	2.64E-233	0.305382169	0.271	0.112	8.89E-229	FB	SMAD3
C19orf12	3.33E-233	0.286189137	0.262	0.104	1.12E-228	FB	C19orf12
CELF2	3.94E-233	0.35780824	0.525	0.326	1.33E-228	FB	CELF2
STARD10	7.98E-233	0.311552535	0.289	0.124	2.69E-228	FB	STARD10
HEXB	1.01E-232	0.363642393	0.543	0.349	3.42E-228	FB	HEXB
BEND5	2.10E-232	0.334560252	0.245	0.094	7.08E-228	FB	BEND5
NBPF14	2.46E-232	0.266492441	0.209	0.067	8.28E-228	FB	NBPF14
ATP2A2	8.45E-232	0.381831814	0.403	0.218	2.85E-227	FB	ATP2A2
CALR	2.19E-231	0.374328119	0.812	0.663	7.37E-227	FB	CALR
FNDC4	6.95E-231	0.262571677	0.177	0.049	2.34E-226	FB	FNDC4
KIDINS220	8.97E-231	0.403419268	0.514	0.323	3.02E-226	FB	KIDINS220
TMEM106C	2.33E-230	0.308267937	0.306	0.137	7.86E-226	FB	TMEM106C
SEC63	3.66E-230	0.389616553	0.545	0.352	1.23E-225	FB	SEC63
S100A10	1.41E-229	0.487900343	0.98	0.933	4.76E-225	FB	S100A10
FUCA2	1.23E-228	0.30837122	0.314	0.145	4.16E-224	FB	FUCA2
SIL1	1.09E-226	0.316251012	0.3	0.135	3.68E-222	FB	SIL1
ADH1B	9.52E-226	0.585195803	0.101	0.009	3.21E-221	FB	ADH1B
TMEM258	1.38E-225	0.352473797	0.803	0.662	4.64E-221	FB	TMEM258
SHOX2	3.23E-225	0.265023304	0.122	0.019	1.09E-220	FB	SHOX2
TCEAL4	2.77E-224	0.329266749	0.778	0.614	9.35E-220	FB	TCEAL4
SLC44A1	3.18E-224	0.366436502	0.449	0.262	1.07E-219	FB	SLC44A1
RUFY3	7.00E-224	0.352198528	0.364	0.187	2.36E-219	FB	RUFY3
ASNA1	7.42E-224	0.341401193	0.467	0.277	2.50E-219	FB	ASNA1
FAS	3.82E-223	0.25720858	0.207	0.068	1.29E-218	FB	FAS
FERMT2	4.87E-223	0.350942213	0.539	0.341	1.64E-218	FB	FERMT2
BMPR1A	3.18E-222	0.280713605	0.229	0.084	1.07E-217	FB	BMPR1A
FUT8	1.57E-220	0.262521018	0.22	0.078	5.30E-216	FB	FUT8
OSBPL9	8.15E-220	0.362774411	0.419	0.236	2.74E-215	FB	OSBPL9
NUCKS1	2.04E-219	0.308466054	0.954	0.875	6.86E-215	FB	NUCKS1
CPE	2.27E-219	0.476047367	0.291	0.128	7.64E-215	FB	CPE
EMC7	1.07E-218	0.346461098	0.534	0.344	3.61E-214	FB	EMC7
PLEKHH3	2.75E-218	0.290308594	0.289	0.127	9.26E-214	FB	PLEKHH3
PHYH	1.03E-216	0.334760754	0.376	0.2	3.46E-212	FB	PHYH
METRNL	1.16E-216	0.401793067	0.599	0.415	3.90E-212	FB	METRNL
TMED1	1.48E-216	0.320645736	0.318	0.153	4.98E-212	FB	TMED1
UGDH	3.39E-216	0.250794585	0.2	0.066	1.14E-211	FB	UGDH
SLC16A7	6.71E-216	0.295058811	0.251	0.101	2.26E-211	FB	SLC16A7
THNSL2	9.17E-216	0.254763768	0.193	0.061	3.09E-211	FB	THNSL2
FKBP14	1.41E-215	0.295489548	0.259	0.108	4.74E-211	FB	FKBP14
AKT2	2.40E-214	0.272016201	0.246	0.098	8.07E-210	FB	AKT2
RAB9A	6.50E-214	0.309406297	0.349	0.178	2.19E-209	FB	RAB9A
CES1	1.32E-213	0.289985253	0.193	0.062	4.43E-209	FB	CES1
FAM229B	2.25E-213	0.30882604	0.317	0.153	7.59E-209	FB	FAM229B
UBXN4	2.61E-213	0.351751738	0.801	0.645	8.78E-209	FB	UBXN4
IFT57	3.89E-213	0.343563454	0.453	0.271	1.31E-208	FB	IFT57
NDUFS4	1.28E-211	0.339120765	0.65	0.465	4.31E-207	FB	NDUFS4
STK24	2.38E-211	0.31868736	0.364	0.192	8.02E-207	FB	STK24
ZBED3	1.21E-210	0.356262238	0.336	0.171	4.07E-206	FB	ZBED3
ATP6V0D1	1.41E-210	0.43808522	0.419	0.242	4.76E-206	FB	ATP6V0D1
C5orf15	1.65E-209	0.287097988	0.279	0.122	5.54E-205	FB	C5orf15
MYL6B	1.72E-209	0.33846056	0.438	0.257	5.81E-205	FB	MYL6B
CCNG2	2.97E-209	0.341590865	0.387	0.212	1.00E-204	FB	CCNG2
CALU	7.65E-209	0.385503097	0.547	0.368	2.58E-204	FB	CALU
DDIT3	1.18E-208	0.273957436	0.283	0.125	3.99E-204	FB	DDIT3
SYNE1	1.71E-208	0.364800355	0.596	0.399	5.75E-204	FB	SYNE1
DNPH1	7.08E-208	0.296854881	0.346	0.175	2.39E-203	FB	DNPH1
PPA1	8.18E-208	0.340851444	0.656	0.468	2.76E-203	FB	PPA1
PYGL	2.33E-207	0.259600311	0.212	0.076	7.86E-203	FB	PYGL
NFIA	6.82E-207	0.360185004	0.843	0.688	2.30E-202	FB	NFIA
JAM3	1.76E-206	0.307575413	0.304	0.145	5.94E-202	FB	JAM3
RASSF8	2.90E-206	0.348545193	0.413	0.239	9.77E-202	FB	RASSF8
SLC27A3	2.26E-205	0.309114737	0.292	0.135	7.61E-201	FB	SLC27A3
ARL1	4.22E-205	0.353202165	0.521	0.342	1.42E-200	FB	ARL1
ANGPTL2	1.08E-204	0.335897108	0.33	0.166	3.65E-200	FB	ANGPTL2
SERTAD4	1.26E-204	0.319908444	0.224	0.088	4.26E-200	FB	SERTAD4
ARHGEF6	4.68E-204	0.250682927	0.232	0.09	1.58E-199	FB	ARHGEF6
TNFAIP2	2.50E-202	0.282562711	0.341	0.172	8.41E-198	FB	TNFAIP2
IRF2BPL	1.26E-201	0.318613178	0.355	0.187	4.24E-197	FB	IRF2BPL
DTWD1	7.08E-200	0.334803441	0.418	0.242	2.39E-195	FB	DTWD1
MORF4L2	1.20E-199	0.358610817	0.596	0.417	4.04E-195	FB	MORF4L2
TCTN1	1.08E-198	0.265229161	0.22	0.085	3.64E-194	FB	TCTN1
MAGEF1	1.10E-198	0.291641597	0.3	0.144	3.70E-194	FB	MAGEF1
KIAA0930	1.10E-198	0.287106881	0.312	0.151	3.72E-194	FB	KIAA0930
NEU1	2.16E-198	0.285838795	0.396	0.221	7.28E-194	FB	NEU1
DIRAS3	5.42E-198	0.328627129	0.225	0.091	1.83E-193	FB	DIRAS3
UBC	3.54E-196	0.276562582	0.986	0.976	1.19E-191	FB	UBC
DPP7	4.28E-196	0.320945782	0.601	0.413	1.44E-191	FB	DPP7
ATP6AP2	3.60E-195	0.333992531	0.721	0.556	1.21E-190	FB	ATP6AP2
TBC1D16	1.26E-194	0.288381174	0.254	0.111	4.24E-190	FB	TBC1D16
RNF19A	2.36E-194	0.332395463	0.468	0.289	7.95E-190	FB	RNF19A
FNDC3A	1.61E-193	0.337555626	0.488	0.311	5.44E-189	FB	FNDC3A
DDHD1	4.21E-193	0.273819815	0.258	0.113	1.42E-188	FB	DDHD1
HOMER3	1.31E-192	0.258067403	0.29	0.136	4.42E-188	FB	HOMER3
PARD3	1.64E-192	0.26064946	0.201	0.074	5.53E-188	FB	PARD3
ERGIC1	1.89E-192	0.316647067	0.393	0.225	6.36E-188	FB	ERGIC1
C21orf2	1.98E-192	0.256253201	0.243	0.102	6.67E-188	FB	C21orf2
TMX4	3.46E-192	0.339995738	0.615	0.437	1.17E-187	FB	TMX4
TANK	6.87E-192	0.301907183	0.374	0.206	2.32E-187	FB	TANK
TET1	8.48E-192	0.250726914	0.182	0.061	2.86E-187	FB	TET1
SRRM2	1.28E-191	0.342977471	0.854	0.718	4.31E-187	FB	SRRM2
MUM1	1.40E-191	0.312955471	0.331	0.173	4.73E-187	FB	MUM1
FKBP8	2.33E-191	0.3263893	0.756	0.601	7.84E-187	FB	FKBP8
PBX1	3.15E-191	0.340280492	0.484	0.309	1.06E-186	FB	PBX1
CGNL1	6.34E-191	0.266863158	0.253	0.108	2.13E-186	FB	CGNL1
CDO1	3.88E-190	0.336258046	0.337	0.179	1.31E-185	FB	CDO1
WDR45	1.86E-189	0.297690143	0.395	0.225	6.28E-185	FB	WDR45
VPS13D	3.61E-189	0.344233801	0.324	0.17	1.22E-184	FB	VPS13D
F2R	6.54E-188	0.588941406	0.397	0.248	2.20E-183	FB	F2R
FAM120AOS	1.04E-185	0.305648332	0.386	0.221	3.52E-181	FB	FAM120AOS
FOXN3	1.69E-185	0.347777223	0.545	0.374	5.69E-181	FB	FOXN3
ENDOG	2.48E-185	0.250379593	0.28	0.132	8.36E-181	FB	ENDOG
PKIG	2.80E-185	0.329920981	0.552	0.376	9.43E-181	FB	PKIG
THBS4	1.05E-184	1.190928338	0.117	0.024	3.55E-180	FB	THBS4
PQLC3	6.00E-184	0.297014083	0.389	0.222	2.02E-179	FB	PQLC3
KLHL7	6.46E-184	0.264640326	0.233	0.1	2.18E-179	FB	KLHL7
C11orf68	8.95E-184	0.293543786	0.378	0.214	3.02E-179	FB	C11orf68
PLIN3	1.28E-183	0.281184752	0.338	0.179	4.30E-179	FB	PLIN3
TNFRSF12A	1.42E-183	0.391299502	0.164	0.053	4.77E-179	FB	TNFRSF12A
TNRC6C	2.11E-183	0.321707707	0.415	0.246	7.11E-179	FB	TNRC6C
MRPS6	2.01E-182	0.466544046	0.402	0.248	6.77E-178	FB	MRPS6
IL17RC	1.28E-181	0.261017085	0.241	0.105	4.30E-177	FB	IL17RC
CDK4	2.44E-181	0.314610013	0.473	0.303	8.21E-177	FB	CDK4
TRIP6	5.14E-181	0.293382452	0.417	0.246	1.73E-176	FB	TRIP6
AHNAK	2.47E-179	0.289612485	0.956	0.899	8.33E-175	FB	AHNAK
CCPG1	6.33E-179	0.33520348	0.714	0.549	2.13E-174	FB	CCPG1
LMO4	4.30E-178	0.302806431	0.486	0.31	1.45E-173	FB	LMO4
IFT81	9.67E-178	0.251220274	0.202	0.079	3.26E-173	FB	IFT81
JUND	1.23E-177	0.402592928	0.971	0.921	4.15E-173	FB	JUND
CD47	3.93E-176	0.32969616	0.564	0.392	1.32E-171	FB	CD47
TMCO1	2.32E-175	0.322217002	0.612	0.441	7.80E-171	FB	TMCO1
LAMP1	1.72E-174	0.306931631	0.731	0.574	5.79E-170	FB	LAMP1
TPPP3	2.39E-174	0.256419846	0.177	0.06	8.05E-170	FB	TPPP3
ECI1	5.72E-173	0.303806345	0.502	0.332	1.93E-168	FB	ECI1
MRPS21	7.94E-173	0.303718326	0.659	0.484	2.68E-168	FB	MRPS21
TMEM230	1.27E-172	0.313864402	0.714	0.559	4.27E-168	FB	TMEM230
ZNF428	4.71E-172	0.305714899	0.521	0.349	1.59E-167	FB	ZNF428
VEGFA	4.42E-171	0.413207402	0.358	0.206	1.49E-166	FB	VEGFA
P4HA1	1.34E-170	0.265065905	0.295	0.151	4.51E-166	FB	P4HA1
TMEM59	5.19E-169	0.2670093	0.91	0.805	1.75E-164	FB	TMEM59
BBX	6.44E-169	0.341733693	0.676	0.511	2.17E-164	FB	BBX
NR3C1	3.86E-168	0.295372085	0.564	0.389	1.30E-163	FB	NR3C1
NID1	2.48E-167	0.323628568	0.472	0.31	8.37E-163	FB	NID1
TMEM263	7.21E-167	0.26463667	0.301	0.156	2.43E-162	FB	TMEM263
UBE2I	7.63E-167	0.297541189	0.629	0.462	2.57E-162	FB	UBE2I
TMEM43	2.02E-165	0.325293584	0.515	0.351	6.82E-161	FB	TMEM43
KIFAP3	2.55E-165	0.277418535	0.337	0.187	8.58E-161	FB	KIFAP3
RABAC1	1.82E-164	0.288883276	0.87	0.769	6.15E-160	FB	RABAC1
SVIL	5.01E-164	0.3695892	0.509	0.347	1.69E-159	FB	SVIL
KDELR1	6.16E-164	0.301946997	0.769	0.626	2.07E-159	FB	KDELR1
CHID1	1.89E-163	0.29145116	0.457	0.293	6.35E-159	FB	CHID1
GCSH	3.74E-163	0.289672832	0.403	0.245	1.26E-158	FB	GCSH
P4HTM	6.04E-163	0.262319191	0.304	0.161	2.03E-158	FB	P4HTM
HDDC2	1.22E-162	0.275556983	0.38	0.221	4.11E-158	FB	HDDC2
TRIP10	1.95E-162	0.268214758	0.295	0.154	6.58E-158	FB	TRIP10
MAN1C1	2.96E-162	0.268037192	0.315	0.169	9.99E-158	FB	MAN1C1
SASH1	5.90E-162	0.351147456	0.502	0.343	1.99E-157	FB	SASH1
ATP6V1D	1.28E-161	0.268016175	0.349	0.198	4.30E-157	FB	ATP6V1D
RAB2A	2.10E-161	0.291235767	0.726	0.567	7.09E-157	FB	RAB2A
ANXA2	2.77E-161	0.306851691	0.985	0.921	9.34E-157	FB	ANXA2
AP3S1	3.14E-161	0.302567517	0.529	0.363	1.06E-156	FB	AP3S1
YIF1A	4.42E-161	0.307992819	0.472	0.312	1.49E-156	FB	YIF1A
ATP5J2	2.55E-160	0.273897497	0.629	0.459	8.59E-156	FB	ATP5J2
CHD9	7.74E-160	0.317664854	0.726	0.569	2.61E-155	FB	CHD9
SH3BP5	1.09E-159	0.289632967	0.788	0.624	3.68E-155	FB	SH3BP5
MTDH	2.07E-159	0.291860322	0.813	0.671	6.99E-155	FB	MTDH
GALNT11	4.31E-159	0.252332502	0.306	0.162	1.45E-154	FB	GALNT11
HSPA1B	7.39E-159	0.323733297	0.392	0.237	2.49E-154	FB	HSPA1B
RASSF8-AS1	1.55E-158	0.259215364	0.209	0.091	5.21E-154	FB	RASSF8-AS1
FNIP1	4.08E-158	0.255225582	0.314	0.168	1.38E-153	FB	FNIP1
DYNLT1	5.28E-158	0.310485086	0.547	0.385	1.78E-153	FB	DYNLT1
TMEM261	1.01E-157	0.288879313	0.462	0.299	3.39E-153	FB	TMEM261
AHCYL1	1.36E-157	0.296674202	0.501	0.337	4.60E-153	FB	AHCYL1
SNX7	2.73E-157	0.252002999	0.27	0.136	9.20E-153	FB	SNX7
CTSO	3.44E-156	0.299889974	0.435	0.278	1.16E-151	FB	CTSO
RAB11FIP2	4.65E-156	0.251795424	0.271	0.137	1.57E-151	FB	RAB11FIP2
NRIP1	6.13E-156	0.282134479	0.353	0.205	2.07E-151	FB	NRIP1
TMED4	1.06E-155	0.28851752	0.46	0.299	3.56E-151	FB	TMED4
HP1BP3	3.31E-155	0.31925531	0.766	0.618	1.12E-150	FB	HP1BP3
DBN1	9.77E-155	0.286791573	0.277	0.145	3.29E-150	FB	DBN1
PTPRG	1.92E-154	0.314425498	0.436	0.281	6.47E-150	FB	PTPRG
XBP1	3.50E-154	0.292721001	0.412	0.26	1.18E-149	FB	XBP1
CLTB	2.81E-152	0.310750848	0.621	0.464	9.47E-148	FB	CLTB
SMARCA2	2.13E-151	0.290242693	0.485	0.325	7.18E-147	FB	SMARCA2
PTOV1	3.10E-151	0.253765188	0.421	0.264	1.04E-146	FB	PTOV1
TBL1XR1	1.31E-150	0.311302424	0.564	0.405	4.41E-146	FB	TBL1XR1
ZNF358	4.68E-150	0.278250499	0.414	0.261	1.58E-145	FB	ZNF358
TPBG	6.61E-150	0.281520418	0.338	0.195	2.23E-145	FB	TPBG
CHMP2B	7.19E-150	0.294572263	0.493	0.337	2.42E-145	FB	CHMP2B
NCOR2	1.11E-149	0.261348733	0.351	0.205	3.73E-145	FB	NCOR2
GABARAP	1.25E-149	0.258982256	0.431	0.273	4.22E-145	FB	GABARAP
SPIN1	1.31E-149	0.264188452	0.362	0.215	4.43E-145	FB	SPIN1
TCEA1	1.34E-148	0.304127525	0.644	0.485	4.52E-144	FB	TCEA1
TCF12	2.60E-148	0.282599743	0.369	0.223	8.77E-144	FB	TCF12
C1orf122	1.19E-147	0.286907723	0.546	0.385	4.00E-143	FB	C1orf122
C16orf45	2.49E-146	0.251502448	0.291	0.157	8.38E-142	FB	C16orf45
ITGB1BP1	2.73E-146	0.29312485	0.555	0.397	9.20E-142	FB	ITGB1BP1
HSD17B11	7.84E-146	0.291433731	0.516	0.359	2.64E-141	FB	HSD17B11
SNRPD2	8.87E-146	0.258460309	0.797	0.675	2.99E-141	FB	SNRPD2
TK2	9.68E-146	0.256142331	0.307	0.17	3.26E-141	FB	TK2
AKR7A2	3.16E-145	0.270497277	0.495	0.336	1.06E-140	FB	AKR7A2
BLOC1S1	3.21E-145	0.273689525	0.669	0.514	1.08E-140	FB	BLOC1S1
ABCA5	4.33E-145	0.256492623	0.29	0.157	1.46E-140	FB	ABCA5
TMED10	5.35E-145	0.294636309	0.646	0.492	1.80E-140	FB	TMED10
OSBPL8	7.31E-145	0.283441836	0.555	0.397	2.46E-140	FB	OSBPL8
ROMO1	1.87E-143	0.286920592	0.654	0.506	6.30E-139	FB	ROMO1
NDUFS5	3.57E-143	0.262651662	0.833	0.72	1.20E-138	FB	NDUFS5
TSPAN4	8.83E-143	0.302846625	0.722	0.59	2.98E-138	FB	TSPAN4
MESDC2	5.53E-142	0.282862723	0.532	0.374	1.86E-137	FB	MESDC2
PIGT	6.39E-142	0.280900551	0.462	0.31	2.15E-137	FB	PIGT
DPYD	6.49E-142	0.258520327	0.318	0.18	2.19E-137	FB	DPYD
MRPL27	4.44E-141	0.261596903	0.423	0.271	1.50E-136	FB	MRPL27
MIR22HG	5.43E-141	0.2589699	0.258	0.134	1.83E-136	FB	MIR22HG
SSBP3	5.58E-141	0.266342203	0.34	0.201	1.88E-136	FB	SSBP3
AGL	5.78E-141	0.263848319	0.291	0.16	1.95E-136	FB	AGL
[truncated: 4,148 more rows]
