# Supplementary material for: Single-cell transcriptome atlas of the human corpus cavernosum
Source: Nat Commun. 2022 Jul 25;13:4302. doi: 10.1038/s41467-022-31950-9 (PMC9314400; doi:10.1038/s41467-022-31950-9)
Supplement: Supplementary file 6 — Supplementary Dataset 3 [file 41467_2022_31950_MOESM6_ESM.xlsx]

## Sheet: Sheet1
	p_val	avg_log2FC	pct.1	pct.2	p_val_adj	cluster	gene
VWF	0	3.54904	0.985	0.127	0	CC EC	VWF
PLAT	0	3.26963	0.964	0.124	0	CC EC	PLAT
EMCN	0	2.83749	0.958	0.183	0	CC EC	EMCN
SDPR	0	2.7434	0.958	0.19	0	CC EC	SDPR
TM4SF1	0	2.72669	0.945	0.143	0	CC EC	TM4SF1
CLEC14A	0	2.72625	0.944	0.075	0	CC EC	CLEC14A
CLU	0	2.71386	0.999	0.707	0	CC EC	CLU
CCL14	0	2.6693	0.878	0.036	0	CC EC	CCL14
MMRN1	0	2.64881	0.875	0.041	0	CC EC	MMRN1
KLF2	0	2.53203	0.974	0.563	0	CC EC	KLF2
ADGRF5	0	2.42625	0.89	0.064	0	CC EC	ADGRF5
DNASE1L3	0	2.34006	0.472	0.028	0	CC EC	DNASE1L3
GIMAP7	0	2.33849	0.907	0.099	0	CC EC	GIMAP7
RAMP3	0	2.31378	0.809	0.029	0	CC EC	RAMP3
TGM2	0	2.26453	0.861	0.131	0	CC EC	TGM2
ECSCR.1	0	2.23102	0.873	0.05	0	CC EC	ECSCR.1
EGFL7	0	2.21529	0.917	0.205	0	CC EC	EGFL7
HLA-E	0	2.04832	0.998	0.837	0	CC EC	HLA-E
HLA-B	0	2.02831	0.999	0.917	0	CC EC	HLA-B
IFI27	0	2.02627	0.777	0.075	0	CC EC	IFI27
NOSTRIN	0	1.92928	0.775	0.035	0	CC EC	NOSTRIN
PECAM1	0	1.90685	0.848	0.08	0	CC EC	PECAM1
APOLD1	0	1.87998	0.577	0.044	0	CC EC	APOLD1
ALDH1A2	0	1.84163	0.704	0.069	0	CC EC	ALDH1A2
KCTD12	0	1.83773	0.938	0.466	0	CC EC	KCTD12
MMRN2	0	1.83377	0.799	0.059	0	CC EC	MMRN2
ARHGAP29	0	1.80202	0.877	0.281	0	CC EC	ARHGAP29
ETS2	0	1.7985	0.781	0.135	0	CC EC	ETS2
CAV1	0	1.79669	0.988	0.709	0	CC EC	CAV1
PALMD	0	1.78192	0.848	0.237	0	CC EC	PALMD
CD93	0	1.78051	0.785	0.071	0	CC EC	CD93
RAPGEF5	0	1.77515	0.713	0.039	0	CC EC	RAPGEF5
TSC22D1	0	1.77317	0.899	0.487	0	CC EC	TSC22D1
PLVAP	0	1.77168	0.687	0.035	0	CC EC	PLVAP
PODXL	0	1.7691	0.74	0.051	0	CC EC	PODXL
ENG	0	1.76868	0.818	0.241	0	CC EC	ENG
FAM188B	0	1.75694	0.725	0.08	0	CC EC	FAM188B
SOX18	0	1.75249	0.73	0.042	0	CC EC	SOX18
GIMAP4	0	1.73146	0.802	0.085	0	CC EC	GIMAP4
CD9	0	1.72373	0.984	0.804	0	CC EC	CD9
SYNE2	0	1.70632	0.804	0.214	0	CC EC	SYNE2
TSPAN7	0	1.69844	0.75	0.066	0	CC EC	TSPAN7
HES1	0	1.6605	0.772	0.413	0	CC EC	HES1
GNG11	0	1.65884	0.967	0.694	0	CC EC	GNG11
ESAM	0	1.65085	0.762	0.071	0	CC EC	ESAM
TGFBR2	0	1.64998	0.914	0.463	0	CC EC	TGFBR2
B2M	0	1.63714	1	0.998	0	CC EC	B2M
ACKR1	0	1.63517	0.305	0.013	0	CC EC	ACKR1
RBP7	0	1.62317	0.678	0.033	0	CC EC	RBP7
EFNB2	0	1.61821	0.72	0.082	0	CC EC	EFNB2
FOXC2	0	1.58103	0.682	0.058	0	CC EC	FOXC2
ARL4A	0	1.55678	0.782	0.243	0	CC EC	ARL4A
AKR1C2	0	1.55548	0.787	0.416	0	CC EC	AKR1C2
TM4SF18	0	1.5479	0.619	0.025	0	CC EC	TM4SF18
TFF3	0	1.54346	0.555	0.024	0	CC EC	TFF3
SLC9A3R2	0	1.51799	0.771	0.204	0	CC EC	SLC9A3R2
THBD	0	1.49547	0.589	0.043	0	CC EC	THBD
BCAM	0	1.49034	0.764	0.097	0	CC EC	BCAM
CLEC3B	0	1.48663	0.74	0.162	0	CC EC	CLEC3B
GIMAP1	0	1.48458	0.709	0.063	0	CC EC	GIMAP1
EPAS1	0	1.46435	0.803	0.185	0	CC EC	EPAS1
KANK3	0	1.46125	0.657	0.037	0	CC EC	KANK3
GPM6A	0	1.46056	0.648	0.02	0	CC EC	GPM6A
TEK	0	1.45916	0.623	0.034	0	CC EC	TEK
CTSC	0	1.45035	0.735	0.219	0	CC EC	CTSC
ACKR4	0	1.43508	0.557	0.045	0	CC EC	ACKR4
HYAL2	0	1.41186	0.713	0.167	0	CC EC	HYAL2
NRP2	0	1.40623	0.62	0.07	0	CC EC	NRP2
POSTN	0	1.40488	0.478	0.024	0	CC EC	POSTN
LMO2	0	1.4033	0.791	0.226	0	CC EC	LMO2
FOXC1	0	1.40039	0.659	0.091	0	CC EC	FOXC1
ID1	0	1.39941	0.589	0.212	0	CC EC	ID1
HLA-A	0	1.39861	0.999	0.978	0	CC EC	HLA-A
CRIM1	0	1.37769	0.692	0.211	0	CC EC	CRIM1
DUSP1	0	1.37373	0.943	0.739	0	CC EC	DUSP1
SNCG	0	1.37051	0.836	0.322	0	CC EC	SNCG
MARCKSL1	0	1.3686	0.713	0.197	0	CC EC	MARCKSL1
ABCG2	0	1.36612	0.559	0.034	0	CC EC	ABCG2
LDB2	0	1.34964	0.743	0.214	0	CC EC	LDB2
NUAK1	0	1.34401	0.634	0.135	0	CC EC	NUAK1
MGST2	0	1.34038	0.785	0.245	0	CC EC	MGST2
NRN1	0	1.32622	0.633	0.033	0	CC EC	NRN1
LIMCH1	0	1.32044	0.655	0.182	0	CC EC	LIMCH1
CLDN5	0	1.31928	0.514	0.052	0	CC EC	CLDN5
TNFSF10	0	1.31661	0.785	0.317	0	CC EC	TNFSF10
HLA-DRB1	0	1.3156	0.877	0.204	0	CC EC	HLA-DRB1
EFNA1	0	1.3152	0.62	0.053	0	CC EC	EFNA1
NPDC1	0	1.30706	0.86	0.436	0	CC EC	NPDC1
CALCRL	0	1.28793	0.589	0.07	0	CC EC	CALCRL
CD74	0	1.28452	0.985	0.532	0	CC EC	CD74
HLA-C	0	1.28393	0.998	0.96	0	CC EC	HLA-C
ITGB4	0	1.28288	0.593	0.047	0	CC EC	ITGB4
GJA4	0	1.26609	0.544	0.047	0	CC EC	GJA4
CRTAC1	0	1.26564	0.528	0.029	0	CC EC	CRTAC1
IL33	0	1.25904	0.736	0.296	0	CC EC	IL33
FLT1	0	1.25285	0.555	0.03	0	CC EC	FLT1
ERG	0	1.25218	0.588	0.037	0	CC EC	ERG
CRIP2	0	1.23105	0.868	0.441	0	CC EC	CRIP2
CAV2	0	1.20442	0.769	0.277	0	CC EC	CAV2
MYL12A	0	1.19278	0.971	0.817	0	CC EC	MYL12A
FLNB	0	1.18659	0.638	0.144	0	CC EC	FLNB
ITGA6	0	1.18277	0.508	0.043	0	CC EC	ITGA6
FMO2	0	1.17457	0.607	0.15	0	CC EC	FMO2
CCDC85B	0	1.17204	0.886	0.538	0	CC EC	CCDC85B
STC1	0	1.17147	0.361	0.047	0	CC EC	STC1
PERP	0	1.16857	0.803	0.431	0	CC EC	PERP
SYNPO	0	1.16675	0.585	0.08	0	CC EC	SYNPO
CYP1B1	0	1.16349	0.703	0.45	0	CC EC	CYP1B1
ADGRL4	0	1.15781	0.545	0.029	0	CC EC	ADGRL4
C10orf10	0	1.15519	0.481	0.069	0	CC EC	C10orf10
ELK3	0	1.15264	0.71	0.272	0	CC EC	ELK3
PTGS2	0	1.15215	0.411	0.085	0	CC EC	PTGS2
WWTR1	0	1.15046	0.767	0.378	0	CC EC	WWTR1
MAFB	0	1.15009	0.744	0.41	0	CC EC	MAFB
ID3	0	1.14493	0.731	0.53	0	CC EC	ID3
FAM198B	0	1.14378	0.62	0.152	0	CC EC	FAM198B
SLC2A3	0	1.14196	0.618	0.222	0	CC EC	SLC2A3
GIMAP8	0	1.13119	0.534	0.037	0	CC EC	GIMAP8
CYYR1	0	1.12327	0.561	0.076	0	CC EC	CYYR1
THSD4	0	1.11969	0.473	0.07	0	CC EC	THSD4
DKK3	0	1.10274	0.778	0.388	0	CC EC	DKK3
DUSP6	0	1.1022	0.688	0.396	0	CC EC	DUSP6
SHANK3	0	1.09951	0.515	0.032	0	CC EC	SHANK3
ST6GAL1	0	1.09755	0.547	0.054	0	CC EC	ST6GAL1
TSPAN18	0	1.09421	0.533	0.041	0	CC EC	TSPAN18
CDH13	0	1.08674	0.513	0.044	0	CC EC	CDH13
SDCBP	0	1.08157	0.896	0.598	0	CC EC	SDCBP
ICAM2	0	1.0813	0.652	0.156	0	CC EC	ICAM2
PDLIM1	0	1.07535	0.778	0.456	0	CC EC	PDLIM1
SNHG7	0	1.06459	0.816	0.523	0	CC EC	SNHG7
HHEX	0	1.06357	0.522	0.039	0	CC EC	HHEX
ROBO4	0	1.0597	0.52	0.046	0	CC EC	ROBO4
PRCP	0	1.05844	0.775	0.414	0	CC EC	PRCP
TFPI	0	1.0571	0.908	0.657	0	CC EC	TFPI
GIMAP6	0	1.0503	0.515	0.038	0	CC EC	GIMAP6
S1PR1	0	1.05027	0.505	0.033	0	CC EC	S1PR1
NUDT4	0	1.04788	0.711	0.354	0	CC EC	NUDT4
MPZL2	0	1.04141	0.465	0.022	0	CC EC	MPZL2
SCARA3	0	1.03988	0.546	0.09	0	CC EC	SCARA3
RAB11A	0	1.03793	0.85	0.523	0	CC EC	RAB11A
IL6ST	0	1.03651	0.912	0.678	0	CC EC	IL6ST
KCNN3	0	1.03381	0.489	0.034	0	CC EC	KCNN3
RPS18	0	1.02591	1	0.996	0	CC EC	RPS18
PLCXD3	0	1.01362	0.44	0.014	0	CC EC	PLCXD3
TAGLN2	0	1.01082	0.932	0.775	0	CC EC	TAGLN2
NET1	0	1.00976	0.612	0.169	0	CC EC	NET1
DUSP23	0	0.995321	0.583	0.202	0	CC EC	DUSP23
CFI	0	0.994846	0.48	0.02	0	CC EC	CFI
ENTPD1	0	0.992518	0.535	0.092	0	CC EC	ENTPD1
SPINT2	0	0.992125	0.541	0.064	0	CC EC	SPINT2
GALNT1	0	0.989973	0.609	0.248	0	CC EC	GALNT1
CD34	0	0.984929	0.698	0.319	0	CC EC	CD34
ADIRF	0	0.982302	0.994	0.906	0	CC EC	ADIRF
CDH11	0	0.979469	0.619	0.252	0	CC EC	CDH11
MYCT1	0	0.97923	0.474	0.023	0	CC EC	MYCT1
CD59	0	0.976496	0.943	0.762	0	CC EC	CD59
JAM2	0	0.973435	0.554	0.115	0	CC EC	JAM2
TMSB4X	0	0.966402	1	0.992	0	CC EC	TMSB4X
TBX1	0	0.964199	0.443	0.026	0	CC EC	TBX1
CHRM3	0	0.953849	0.436	0.022	0	CC EC	CHRM3
FKBP1A	0	0.951474	0.883	0.635	0	CC EC	FKBP1A
C7	0	0.944066	0.381	0.015	0	CC EC	C7
CDH5	0	0.940463	0.51	0.068	0	CC EC	CDH5
A2M	0	0.940087	0.766	0.346	0	CC EC	A2M
TIE1	0	0.937883	0.472	0.037	0	CC EC	TIE1
CDA	0	0.934551	0.518	0.099	0	CC EC	CDA
ADGRG6	0	0.934245	0.394	0.026	0	CC EC	ADGRG6
CCDC68	0	0.929654	0.445	0.033	0	CC EC	CCDC68
HLA-F	0	0.923725	0.732	0.345	0	CC EC	HLA-F
BMPR2	0	0.923397	0.695	0.367	0	CC EC	BMPR2
PCAT19	0	0.922186	0.418	0.016	0	CC EC	PCAT19
IGFBP4	0	0.91268	0.994	0.898	0	CC EC	IGFBP4
CCDC3	0	0.909017	0.496	0.091	0	CC EC	CCDC3
HRCT1	0	0.907077	0.45	0.091	0	CC EC	HRCT1
GRASP	0	0.905349	0.54	0.162	0	CC EC	GRASP
FLRT2	0	0.903836	0.503	0.133	0	CC EC	FLRT2
RNASE1	0	0.90269	0.894	0.161	0	CC EC	RNASE1
LIMS2	0	0.902021	0.518	0.093	0	CC EC	LIMS2
TMEM2	0	0.901479	0.401	0.041	0	CC EC	TMEM2
RASIP1	0	0.900112	0.451	0.029	0	CC EC	RASIP1
BMX	0	0.900038	0.411	0.029	0	CC EC	BMX
FNIP2	0	0.89987	0.508	0.126	0	CC EC	FNIP2
FLI1	0	0.898003	0.499	0.075	0	CC EC	FLI1
PLA2G16	0	0.894044	0.702	0.334	0	CC EC	PLA2G16
TGFBR3	0	0.88634	0.741	0.428	0	CC EC	TGFBR3
MYH9	0	0.884269	0.749	0.401	0	CC EC	MYH9
FAM84A	0	0.879124	0.308	0.014	0	CC EC	FAM84A
SNRK	0	0.878024	0.507	0.129	0	CC EC	SNRK
CPD	0	0.87698	0.524	0.135	0	CC EC	CPD
FXYD5	0	0.875	0.87	0.569	0	CC EC	FXYD5
EGLN3	0	0.866366	0.39	0.025	0	CC EC	EGLN3
ASAP1	0	0.861046	0.55	0.165	0	CC EC	ASAP1
HIPK2	0	0.859782	0.504	0.146	0	CC EC	HIPK2
MEF2C	0	0.857327	0.663	0.233	0	CC EC	MEF2C
PLXND1	0	0.856057	0.618	0.244	0	CC EC	PLXND1
AP1S2	0	0.853208	0.559	0.161	0	CC EC	AP1S2
CTNNAL1	0	0.85057	0.479	0.12	0	CC EC	CTNNAL1
TPM3	0	0.84881	0.82	0.533	0	CC EC	TPM3
MDFIC	0	0.846281	0.524	0.129	0	CC EC	MDFIC
ITGA2	0	0.841994	0.412	0.053	0	CC EC	ITGA2
TCN2	0	0.840367	0.513	0.156	0	CC EC	TCN2
PDE2A	0	0.838527	0.405	0.019	0	CC EC	PDE2A
GUK1	0	0.837942	0.928	0.779	0	CC EC	GUK1
RPL8	0	0.835778	0.999	0.992	0	CC EC	RPL8
ITGA10	0	0.835674	0.392	0.042	0	CC EC	ITGA10
BST2	0	0.834163	0.518	0.108	0	CC EC	BST2
SOCS3	0	0.831926	0.678	0.363	0	CC EC	SOCS3
ADAM15	0	0.82799	0.54	0.194	0	CC EC	ADAM15
NDRG1	0	0.826963	0.754	0.471	0	CC EC	NDRG1
PIM3	0	0.823318	0.498	0.144	0	CC EC	PIM3
CD151	0	0.819671	0.919	0.714	0	CC EC	CD151
SOX7	0	0.819658	0.386	0.021	0	CC EC	SOX7
FZD6	0	0.81913	0.428	0.059	0	CC EC	FZD6
MYRIP	0	0.818403	0.39	0.019	0	CC EC	MYRIP
VAMP5	0	0.817165	0.933	0.78	0	CC EC	VAMP5
RDX	0	0.816957	0.763	0.493	0	CC EC	RDX
SPARCL1	0	0.8151	0.999	0.912	0	CC EC	SPARCL1
TJP1	0	0.814924	0.598	0.292	0	CC EC	TJP1
EEF1B2	0	0.81348	0.967	0.896	0	CC EC	EEF1B2
SMAD1	0	0.810858	0.425	0.074	0	CC EC	SMAD1
RPL36	0	0.809785	0.998	0.984	0	CC EC	RPL36
EDN1	0	0.808197	0.245	0.017	0	CC EC	EDN1
PTMA	0	0.80494	0.998	0.978	0	CC EC	PTMA
TNFAIP3	0	0.800692	0.431	0.105	0	CC EC	TNFAIP3
CSGALNACT1	0	0.798787	0.549	0.18	0	CC EC	CSGALNACT1
PTPRB	0	0.798213	0.413	0.027	0	CC EC	PTPRB
CCND1	0	0.797358	0.593	0.29	0	CC EC	CCND1
TMEM88	0	0.788347	0.338	0.012	0	CC EC	TMEM88
RBP1	0	0.787711	0.461	0.125	0	CC EC	RBP1
AKR1C3	0	0.787497	0.64	0.377	0	CC EC	AKR1C3
VIM	0	0.786091	1	0.999	0	CC EC	VIM
RPS6	0	0.784275	0.998	0.991	0	CC EC	RPS6
HSPA2	0	0.779398	0.407	0.074	0	CC EC	HSPA2
TPT1	0	0.779216	1	0.997	0	CC EC	TPT1
FAM167B	0	0.778787	0.335	0.012	0	CC EC	FAM167B
FOXP1	0	0.777609	0.788	0.532	0	CC EC	FOXP1
INMT	0	0.773428	0.405	0.204	0	CC EC	INMT
DOCK4	0	0.773068	0.427	0.085	0	CC EC	DOCK4
GATA2	0	0.766762	0.366	0.019	0	CC EC	GATA2
CSRNP1	0	0.764004	0.401	0.115	0	CC EC	CSRNP1
MAP3K1	0	0.763898	0.448	0.094	0	CC EC	MAP3K1
WFS1	0	0.761345	0.448	0.125	0	CC EC	WFS1
CNTNAP3B	0	0.759308	0.347	0.015	0	CC EC	CNTNAP3B
RPL3	0	0.759118	0.998	0.993	0	CC EC	RPL3
PLEC	0	0.755996	0.675	0.386	0	CC EC	PLEC
C1orf115	0	0.752616	0.374	0.029	0	CC EC	C1orf115
ACTN1	0	0.751371	0.69	0.393	0	CC EC	ACTN1
TMOD3	0	0.74891	0.663	0.385	0	CC EC	TMOD3
HOXB7	0	0.747409	0.378	0.02	0	CC EC	HOXB7
RASA4	0	0.742479	0.344	0.054	0	CC EC	RASA4
RPL27A	0	0.739713	0.989	0.963	0	CC EC	RPL27A
LYST	0	0.736557	0.556	0.258	0	CC EC	LYST
PRKCH	0	0.734732	0.407	0.038	0	CC EC	PRKCH
LPAR6	0	0.732063	0.494	0.137	0	CC EC	LPAR6
ZNF521	0	0.731467	0.467	0.15	0	CC EC	ZNF521
PLSCR1	0	0.730007	0.597	0.315	0	CC EC	PLSCR1
ATF3	0	0.72815	0.464	0.201	0	CC EC	ATF3
STXBP6	0	0.727272	0.395	0.07	0	CC EC	STXBP6
PSMB9	0	0.72607	0.708	0.412	0	CC EC	PSMB9
TIMP1	0	0.725299	0.973	0.902	0	CC EC	TIMP1
BMP4	0	0.723758	0.493	0.279	0	CC EC	BMP4
SLC3A2	0	0.723467	0.727	0.471	0	CC EC	SLC3A2
HLA-DMA	0	0.72169	0.606	0.141	0	CC EC	HLA-DMA
HSPB1	0	0.720858	0.946	0.789	0	CC EC	HSPB1
BCAR1	0	0.718899	0.427	0.11	0	CC EC	BCAR1
SESN3	0	0.718646	0.528	0.246	0	CC EC	SESN3
PPFIBP1	0	0.715682	0.584	0.286	0	CC EC	PPFIBP1
HAPLN3	0	0.713494	0.338	0.026	0	CC EC	HAPLN3
FDPS	0	0.713072	0.687	0.417	0	CC EC	FDPS
SRGN	0	0.710677	0.671	0.159	0	CC EC	SRGN
UTRN	0	0.705015	0.713	0.528	0	CC EC	UTRN
PTMS	0	0.704754	0.938	0.818	0	CC EC	PTMS
RPS3	0	0.704021	0.998	0.988	0	CC EC	RPS3
COL18A1	0	0.703229	0.684	0.384	0	CC EC	COL18A1
TLE1	0	0.694256	0.418	0.086	0	CC EC	TLE1
CXCL2	0	0.693212	0.192	0.033	0	CC EC	CXCL2
RPS19	0	0.693079	0.998	0.988	0	CC EC	RPS19
ITM2A	0	0.692169	0.753	0.498	0	CC EC	ITM2A
PHACTR2	0	0.691683	0.596	0.314	0	CC EC	PHACTR2
PGM5	0	0.691142	0.432	0.104	0	CC EC	PGM5
YBX3	0	0.691001	0.945	0.826	0	CC EC	YBX3
GPR146	0	0.690912	0.359	0.065	0	CC EC	GPR146
MAP3K11	0	0.689547	0.441	0.103	0	CC EC	MAP3K11
ATP8B1	0	0.687884	0.348	0.041	0	CC EC	ATP8B1
MKL2	0	0.685633	0.493	0.19	0	CC EC	MKL2
LRRFIP1	0	0.684563	0.657	0.339	0	CC EC	LRRFIP1
CD200	0	0.681849	0.371	0.07	0	CC EC	CD200
RPL9	0	0.681402	0.996	0.987	0	CC EC	RPL9
OLFM1	0	0.680647	0.43	0.165	0	CC EC	OLFM1
PSMB8	0	0.680084	0.718	0.451	0	CC EC	PSMB8
RPS7	0	0.678427	0.994	0.982	0	CC EC	RPS7
PDCD4	0	0.678111	0.681	0.422	0	CC EC	PDCD4
FAM110D	0	0.67773	0.308	0.01	0	CC EC	FAM110D
SLC2A1	0	0.676965	0.337	0.031	0	CC EC	SLC2A1
JUNB	0	0.675248	0.882	0.78	0	CC EC	JUNB
HLA-DRA	0	0.675165	0.925	0.297	0	CC EC	HLA-DRA
RAB13	0	0.674101	0.791	0.531	0	CC EC	RAB13
MAOA	0	0.674075	0.49	0.186	0	CC EC	MAOA
CNKSR3	0	0.671426	0.318	0.041	0	CC EC	CNKSR3
RPS2	0	0.67096	0.998	0.994	0	CC EC	RPS2
SHC1	0	0.6676	0.489	0.204	0	CC EC	SHC1
S100A16	0	0.666125	0.699	0.411	0	CC EC	S100A16
MYO10	0	0.666029	0.339	0.026	0	CC EC	MYO10
RPS17	0	0.664161	0.941	0.843	0	CC EC	RPS17
RPL37	0	0.663548	1	0.994	0	CC EC	RPL37
DOCK9	0	0.663497	0.41	0.099	0	CC EC	DOCK9
INO80C	0	0.659574	0.362	0.065	0	CC EC	INO80C
HMGN3	0	0.659435	0.71	0.487	0	CC EC	HMGN3
RPL32	0	0.658435	0.999	0.997	0	CC EC	RPL32
SEMA6B	0	0.657875	0.316	0.013	0	CC EC	SEMA6B
TXNIP	0	0.657531	0.973	0.935	0	CC EC	TXNIP
RPS3A	0	0.657235	0.997	0.991	0	CC EC	RPS3A
RPL18	0	0.656194	0.998	0.991	0	CC EC	RPL18
SCARF1	0	0.654776	0.33	0.027	0	CC EC	SCARF1
MTUS1	0	0.652874	0.759	0.509	0	CC EC	MTUS1
KIT	0	0.650556	0.305	0.015	0	CC EC	KIT
FAM213A	0	0.650071	0.568	0.291	0	CC EC	FAM213A
TINAGL1	0	0.647386	0.527	0.114	0	CC EC	TINAGL1
CDKN1A	0	0.644598	0.478	0.258	0	CC EC	CDKN1A
CMIP	0	0.644527	0.376	0.071	0	CC EC	CMIP
HSPG2	0	0.633917	0.784	0.562	0	CC EC	HSPG2
ATL2	0	0.632266	0.384	0.093	0	CC EC	ATL2
SPNS2	0	0.631307	0.3	0.013	0	CC EC	SPNS2
SULF2	0	0.629138	0.446	0.146	0	CC EC	SULF2
ARHGEF3	0	0.620453	0.336	0.038	0	CC EC	ARHGEF3
EPHB4	0	0.61509	0.334	0.057	0	CC EC	EPHB4
RPS14	0	0.61489	0.998	0.994	0	CC EC	RPS14
RPS15A	0	0.61425	0.998	0.992	0	CC EC	RPS15A
C17orf58	0	0.613409	0.466	0.199	0	CC EC	C17orf58
PIK3C2A	0	0.613037	0.498	0.225	0	CC EC	PIK3C2A
IFITM2	0	0.611876	0.941	0.816	0	CC EC	IFITM2
RPL15	0	0.610159	0.998	0.989	0	CC EC	RPL15
SHE	0	0.609716	0.354	0.067	0	CC EC	SHE
RPL29	0	0.609242	0.997	0.989	0	CC EC	RPL29
SEC14L1	0	0.608457	0.457	0.19	0	CC EC	SEC14L1
ARHGAP26	0	0.606953	0.394	0.108	0	CC EC	ARHGAP26
PVRL2	0	0.606287	0.467	0.191	0	CC EC	PVRL2
GALNT15	0	0.602488	0.445	0.163	0	CC EC	GALNT15
ELK4	0	0.602355	0.46	0.196	0	CC EC	ELK4
KLF4	0	0.602267	0.724	0.508	0	CC EC	KLF4
RHOJ	0	0.601993	0.388	0.118	0	CC EC	RHOJ
LRRC1	0	0.601008	0.316	0.031	0	CC EC	LRRC1
MFNG	0	0.600756	0.339	0.033	0	CC EC	MFNG
CARD8	0	0.600257	0.394	0.098	0	CC EC	CARD8
GLTSCR2	0	0.598219	0.949	0.862	0	CC EC	GLTSCR2
CNN3	0	0.597007	0.806	0.569	0	CC EC	CNN3
CEP68	0	0.59671	0.486	0.212	0	CC EC	CEP68
EHD4	0	0.59669	0.378	0.108	0	CC EC	EHD4
RAB38	0	0.595714	0.282	0.016	0	CC EC	RAB38
LAMB1	0	0.595104	0.583	0.29	0	CC EC	LAMB1
RPS26	0	0.594874	0.926	0.873	0	CC EC	RPS26
ABHD6	0	0.594849	0.329	0.054	0	CC EC	ABHD6
NEDD9	0	0.593159	0.349	0.057	0	CC EC	NEDD9
RPS4Y1	0	0.592566	0.933	0.856	0	CC EC	RPS4Y1
ARL6IP1	0	0.592251	0.677	0.461	0	CC EC	ARL6IP1
KDR	0	0.591313	0.261	0.031	0	CC EC	KDR
TNFAIP1	0	0.588039	0.355	0.079	0	CC EC	TNFAIP1
CHST1	0	0.58748	0.294	0.038	0	CC EC	CHST1
SEMA6A	0	0.586964	0.334	0.089	0	CC EC	SEMA6A
TMEM123	0	0.58599	0.64	0.395	0	CC EC	TMEM123
CCDC50	0	0.585697	0.701	0.491	0	CC EC	CCDC50
SPTBN1	0	0.583496	0.908	0.736	0	CC EC	SPTBN1
SLC41A3	0	0.583462	0.421	0.148	0	CC EC	SLC41A3
MALL	0	0.580786	0.285	0.017	0	CC EC	MALL
EBPL	0	0.58052	0.56	0.298	0	CC EC	EBPL
ODF2L	0	0.580132	0.552	0.305	0	CC EC	ODF2L
LTC4S	0	0.579069	0.374	0.096	0	CC EC	LTC4S
ADCY4	0	0.578551	0.296	0.023	0	CC EC	ADCY4
IFITM3	0	0.576293	0.995	0.944	0	CC EC	IFITM3
C4orf32	0	0.576076	0.342	0.071	0	CC EC	C4orf32
POLE4	0	0.575094	0.652	0.441	0	CC EC	POLE4
LRP5	0	0.573542	0.36	0.098	0	CC EC	LRP5
NR4A2	0	0.57196	0.383	0.12	0	CC EC	NR4A2
SMOC1	0	0.571648	0.375	0.14	0	CC EC	SMOC1
NOTCH1	0	0.568037	0.309	0.039	0	CC EC	NOTCH1
GLS	0	0.567044	0.568	0.321	0	CC EC	GLS
GMFG	0	0.565603	0.477	0.093	0	CC EC	GMFG
ENDOD1	0	0.565185	0.456	0.199	0	CC EC	ENDOD1
CRHBP	0	0.564982	0.256	0.013	0	CC EC	CRHBP
EXOC6	0	0.56496	0.319	0.055	0	CC EC	EXOC6
PREX2	0	0.564566	0.368	0.108	0	CC EC	PREX2
RASSF9	0	0.563592	0.382	0.134	0	CC EC	RASSF9
NEURL1B	0	0.562651	0.319	0.063	0	CC EC	NEURL1B
HOXD8	0	0.562551	0.358	0.093	0	CC EC	HOXD8
KIAA0355	0	0.561086	0.408	0.142	0	CC EC	KIAA0355
ADGRG1	0	0.560349	0.28	0.017	0	CC EC	ADGRG1
HOXD9	0	0.55904	0.329	0.062	0	CC EC	HOXD9
RPL13	0	0.558369	1	0.999	0	CC EC	RPL13
RPS27A	0	0.557392	0.999	0.996	0	CC EC	RPS27A
NR2F2	0	0.556851	0.897	0.704	0	CC EC	NR2F2
BLCAP	0	0.556792	0.457	0.206	0	CC EC	BLCAP
AHR	0	0.555798	0.459	0.159	0	CC EC	AHR
CAMTA1	0	0.554687	0.619	0.375	0	CC EC	CAMTA1
RPL24	0	0.553975	0.996	0.988	0	CC EC	RPL24
RPL27	0	0.552339	0.987	0.963	0	CC EC	RPL27
FRY	0	0.551987	0.339	0.066	0	CC EC	FRY
RALGAPA2	0	0.551852	0.361	0.108	0	CC EC	RALGAPA2
CHST15	0	0.551331	0.277	0.025	0	CC EC	CHST15
FLOT1	0	0.550737	0.631	0.405	0	CC EC	FLOT1
PPP1R16B	0	0.550391	0.276	0.018	0	CC EC	PPP1R16B
SYPL1	0	0.549983	0.698	0.486	0	CC EC	SYPL1
ST6GALNAC3	0	0.549255	0.254	0.013	0	CC EC	ST6GALNAC3
GMDS	0	0.548974	0.321	0.063	0	CC EC	GMDS
SH3BGRL2	0	0.548701	0.281	0.025	0	CC EC	SH3BGRL2
MGAT4A	0	0.547932	0.344	0.065	0	CC EC	MGAT4A
BEX5	0	0.54342	0.271	0.042	0	CC EC	BEX5
RPSA	0	0.543273	0.986	0.963	0	CC EC	RPSA
SYNGR2	0	0.541495	0.374	0.092	0	CC EC	SYNGR2
TSC22D3	0	0.540854	0.732	0.548	0	CC EC	TSC22D3
GIMAP2	0	0.539374	0.288	0.029	0	CC EC	GIMAP2
CMTM8	0	0.538342	0.309	0.043	0	CC EC	CMTM8
SLCO2A1	0	0.538049	0.245	0.007	0	CC EC	SLCO2A1
RPS25	0	0.536752	0.998	0.993	0	CC EC	RPS25
RPS4X	0	0.53487	0.998	0.992	0	CC EC	RPS4X
GBP4	0	0.534024	0.433	0.22	0	CC EC	GBP4
CTD-3179P9.1	0	0.533519	0.256	0.01	0	CC EC	CTD-3179P9.1
IFI44L	0	0.532207	0.279	0.064	0	CC EC	IFI44L
RPS12	0	0.53195	0.999	0.995	0	CC EC	RPS12
DLL4	0	0.531599	0.254	0.015	0	CC EC	DLL4
CXorf36	0	0.53064	0.257	0.016	0	CC EC	CXorf36
SLC44A2	0	0.530097	0.396	0.143	0	CC EC	SLC44A2
GRB10	0	0.529836	0.304	0.058	0	CC EC	GRB10
IGFBP2	0	0.528352	0.693	0.399	0	CC EC	IGFBP2
ARL2	0	0.528229	0.801	0.62	0	CC EC	ARL2
TMCC3	0	0.528166	0.271	0.028	0	CC EC	TMCC3
RPL36A	0	0.526996	0.93	0.848	0	CC EC	RPL36A
RPL37A	0	0.524719	0.998	0.992	0	CC EC	RPL37A
EIF4B	0	0.524033	0.823	0.67	0	CC EC	EIF4B
TSPAN14	0	0.523087	0.378	0.112	0	CC EC	TSPAN14
RPL19	0	0.52292	0.999	0.996	0	CC EC	RPL19
LY6E	0	0.522817	0.809	0.676	0	CC EC	LY6E
NOTCH4	0	0.520555	0.311	0.071	0	CC EC	NOTCH4
GNG5	0	0.520283	0.801	0.634	0	CC EC	GNG5
CARD16	0	0.519112	0.323	0.049	0	CC EC	CARD16
RPS8	0	0.516404	0.999	0.995	0	CC EC	RPS8
NACA	0	0.515973	0.996	0.984	0	CC EC	NACA
PNPLA2	0	0.515932	0.479	0.252	0	CC EC	PNPLA2
ICA1	0	0.514842	0.275	0.024	0	CC EC	ICA1
PPM1F	0	0.514199	0.334	0.087	0	CC EC	PPM1F
ARHGEF15	0	0.513269	0.251	0.015	0	CC EC	ARHGEF15
RPL4	0	0.512671	0.965	0.907	0	CC EC	RPL4
TPST2	0	0.511948	0.339	0.077	0	CC EC	TPST2
TSPAN5	0	0.511429	0.36	0.129	0	CC EC	TSPAN5
RPL35	0	0.511385	0.996	0.983	0	CC EC	RPL35
DNAJB4	0	0.510402	0.391	0.162	0	CC EC	DNAJB4
BTG1	0	0.507411	0.897	0.806	0	CC EC	BTG1
LIMS1	0	0.507227	0.713	0.54	0	CC EC	LIMS1
PIEZO1	0	0.507195	0.321	0.068	0	CC EC	PIEZO1
TMSB10	0	0.505795	0.997	0.978	0	CC EC	TMSB10
RPL30	0	0.505735	0.999	0.997	0	CC EC	RPL30
TNFAIP8L1	0	0.504909	0.267	0.028	0	CC EC	TNFAIP8L1
KTN1	0	0.503163	0.808	0.662	0	CC EC	KTN1
RBMS2	0	0.501287	0.39	0.155	0	CC EC	RBMS2
TCF4	0	0.500359	0.889	0.73	0	CC EC	TCF4
ANP32B	0	0.500161	0.81	0.65	0	CC EC	ANP32B
RPS23	0	0.498986	0.999	0.998	0	CC EC	RPS23
RP11-382A20.3	0	0.498868	0.536	0.323	0	CC EC	RP11-382A20.3
LAMA5	0	0.49879	0.288	0.043	0	CC EC	LAMA5
NRGN	0	0.498601	0.273	0.039	0	CC EC	NRGN
NFATC2	0	0.498298	0.291	0.055	0	CC EC	NFATC2
NR2F1	0	0.49821	0.209	0.018	0	CC EC	NR2F1
SCNN1B	0	0.495864	0.225	0.01	0	CC EC	SCNN1B
FAM69B	0	0.495725	0.307	0.063	0	CC EC	FAM69B
KIAA1462	0	0.49516	0.363	0.135	0	CC EC	KIAA1462
RPL5	0	0.493876	0.995	0.988	0	CC EC	RPL5
C6orf141	0	0.493523	0.234	0.009	0	CC EC	C6orf141
RPL11	0	0.492263	1	0.997	0	CC EC	RPL11
PKP4	0	0.491596	0.331	0.098	0	CC EC	PKP4
LHFP	0	0.490916	0.682	0.423	0	CC EC	LHFP
RHOU	0	0.49045	0.333	0.137	0	CC EC	RHOU
SNCA	0	0.489308	0.246	0.031	0	CC EC	SNCA
COTL1	0	0.489132	0.454	0.142	0	CC EC	COTL1
CLDN10	0	0.488158	0.188	0.012	0	CC EC	CLDN10
EEF1A1	0	0.485625	1	0.999	0	CC EC	EEF1A1
LYSMD2	0	0.485208	0.393	0.148	0	CC EC	LYSMD2
RPL18A	0	0.484348	0.997	0.991	0	CC EC	RPL18A
FRMD4B	0	0.483873	0.444	0.147	0	CC EC	FRMD4B
WARS	0	0.483085	0.322	0.116	0	CC EC	WARS
F8	0	0.482126	0.205	0.046	0	CC EC	F8
TMEM219	0	0.48076	0.747	0.575	0	CC EC	TMEM219
PXN	0	0.480645	0.419	0.193	0	CC EC	PXN
CDC42EP5	0	0.479897	0.54	0.319	0	CC EC	CDC42EP5
CRACR2B	0	0.474682	0.24	0.016	0	CC EC	CRACR2B
LAP3	0	0.473899	0.459	0.242	0	CC EC	LAP3
HINT1	0	0.473241	0.927	0.849	0	CC EC	HINT1
BTN3A2	0	0.472108	0.441	0.221	0	CC EC	BTN3A2
C12orf75	0	0.47172	0.329	0.079	0	CC EC	C12orf75
CPLX1	0	0.47143	0.228	0.013	0	CC EC	CPLX1
MANSC1	0	0.469369	0.333	0.109	0	CC EC	MANSC1
RPL26	0	0.469139	0.999	0.994	0	CC EC	RPL26
EDNRB	0	0.469009	0.261	0.027	0	CC EC	EDNRB
FAM84B	0	0.46876	0.228	0.014	0	CC EC	FAM84B
DOC2B	0	0.468656	0.234	0.024	0	CC EC	DOC2B
ITGA5	0	0.46711	0.401	0.183	0	CC EC	ITGA5
AK4	0	0.46439	0.288	0.068	0	CC EC	AK4
HMBOX1	0	0.463866	0.344	0.126	0	CC EC	HMBOX1
ATP5G2	0	0.463399	0.91	0.806	0	CC EC	ATP5G2
PCBP2	0	0.461684	0.829	0.708	0	CC EC	PCBP2
RPL31	0	0.459233	0.943	0.881	0	CC EC	RPL31
WWP1	0	0.45721	0.479	0.222	0	CC EC	WWP1
HLA-DRB5	0	0.456885	0.188	0.035	0	CC EC	HLA-DRB5
GNAI2	0	0.456332	0.855	0.72	0	CC EC	GNAI2
APOL3	0	0.455692	0.371	0.165	0	CC EC	APOL3
CCM2L	0	0.454972	0.233	0.014	0	CC EC	CCM2L
KLHL3	0	0.448286	0.222	0.025	0	CC EC	KLHL3
CARD10	0	0.446456	0.218	0.013	0	CC EC	CARD10
HS3ST1	0	0.445159	0.213	0.041	0	CC EC	HS3ST1
P3H2	0	0.443412	0.237	0.021	0	CC EC	P3H2
PTPN14	0	0.443191	0.301	0.093	0	CC EC	PTPN14
RPL34	0	0.441474	0.999	0.997	0	CC EC	RPL34
RPLP2	0	0.441265	0.996	0.989	0	CC EC	RPLP2
ARHGAP31	0	0.44063	0.256	0.039	0	CC EC	ARHGAP31
FOS	0	0.439751	0.969	0.92	0	CC EC	FOS
LYL1	0	0.438644	0.305	0.083	0	CC EC	LYL1
LINC01116	0	0.438336	0.333	0.108	0	CC EC	LINC01116
RPS13	0	0.437842	0.997	0.99	0	CC EC	RPS13
MAGI1	0	0.437598	0.227	0.022	0	CC EC	MAGI1
GALNT18	0	0.436726	0.229	0.022	0	CC EC	GALNT18
RPS6KA2	0	0.436249	0.31	0.104	0	CC EC	RPS6KA2
RPL22	0	0.436133	0.994	0.982	0	CC EC	RPL22
RPL39	0	0.434716	0.994	0.985	0	CC EC	RPL39
SH2D3C	0	0.432864	0.219	0.02	0	CC EC	SH2D3C
C21orf91	0	0.430663	0.273	0.076	0	CC EC	C21orf91
CTTNBP2	0	0.429908	0.317	0.12	0	CC EC	CTTNBP2
BCL6B	0	0.429721	0.211	0.016	0	CC EC	BCL6B
ABCG1	0	0.426458	0.244	0.049	0	CC EC	ABCG1
RAPGEF4	0	0.425053	0.212	0.01	0	CC EC	RAPGEF4
TMOD1	0	0.424459	0.335	0.129	0	CC EC	TMOD1
TMTC1	0	0.42295	0.282	0.097	0	CC EC	TMTC1
ARAP3	0	0.421919	0.234	0.029	0	CC EC	ARAP3
IPO11	0	0.42062	0.244	0.051	0	CC EC	IPO11
RPS24	0	0.420545	0.999	0.994	0	CC EC	RPS24
RPS15	0	0.418018	0.998	0.995	0	CC EC	RPS15
SMAGP	0	0.417785	0.254	0.046	0	CC EC	SMAGP
ABLIM3	0	0.417048	0.257	0.061	0	CC EC	ABLIM3
TPD52	0	0.415863	0.228	0.02	0	CC EC	TPD52
TLL1	0	0.415694	0.173	0.005	0	CC EC	TLL1
PROX1	0	0.413969	0.19	0.019	0	CC EC	PROX1
PTPRM	0	0.413115	0.313	0.107	0	CC EC	PTPRM
ADAMTS9	0	0.412193	0.169	0.012	0	CC EC	ADAMTS9
RPL23A	0	0.411729	0.996	0.989	0	CC EC	RPL23A
ERMP1	0	0.410973	0.233	0.035	0	CC EC	ERMP1
SORBS1	0	0.407163	0.28	0.064	0	CC EC	SORBS1
RPS21	0	0.403898	0.985	0.971	0	CC EC	RPS21
RPS5	0	0.403047	0.993	0.98	0	CC EC	RPS5
GAPDH	0	0.402666	0.979	0.955	0	CC EC	GAPDH
EBF3	0	0.402495	0.217	0.021	0	CC EC	EBF3
MSRA	0	0.402349	0.31	0.112	0	CC EC	MSRA
MMP28	0	0.402183	0.242	0.044	0	CC EC	MMP28
RGL2	0	0.400996	0.326	0.131	0	CC EC	RGL2
ABI3	0	0.400684	0.228	0.021	0	CC EC	ABI3
MYO5C	0	0.399433	0.202	0.015	0	CC EC	MYO5C
BCR	0	0.398817	0.253	0.06	0	CC EC	BCR
PLEKHG1	0	0.397914	0.205	0.02	0	CC EC	PLEKHG1
BTF3	0	0.397469	0.976	0.95	0	CC EC	BTF3
PDE7B	0	0.395982	0.218	0.037	0	CC EC	PDE7B
IL3RA	0	0.395416	0.182	0.017	0	CC EC	IL3RA
NOVA2	0	0.39489	0.199	0.01	0	CC EC	NOVA2
HBEGF	0	0.394649	0.205	0.035	0	CC EC	HBEGF
RPS28	0	0.394284	0.999	0.994	0	CC EC	RPS28
MCU	0	0.393958	0.227	0.046	0	CC EC	MCU
LRCH1	0	0.393654	0.263	0.068	0	CC EC	LRCH1
NDRG4	0	0.392201	0.2	0.02	0	CC EC	NDRG4
RPL38	0	0.391792	0.991	0.974	0	CC EC	RPL38
ARHGDIB	0	0.391049	0.655	0.373	0	CC EC	ARHGDIB
RPL10A	0	0.389216	0.994	0.984	0	CC EC	RPL10A
RPS10	0	0.389072	0.979	0.958	0	CC EC	RPS10
PRKAR1B	0	0.388835	0.208	0.02	0	CC EC	PRKAR1B
ADRB2	0	0.388305	0.226	0.032	0	CC EC	ADRB2
FLT4	0	0.387256	0.187	0.01	0	CC EC	FLT4
MCAM	0	0.386809	0.359	0.088	0	CC EC	MCAM
RPS29	0	0.386288	0.991	0.98	0	CC EC	RPS29
RPL35A	0	0.384915	0.998	0.991	0	CC EC	RPL35A
RPL12	0	0.384899	0.997	0.989	0	CC EC	RPL12
NPM1	0	0.384715	0.942	0.877	0	CC EC	NPM1
GCNT2	0	0.381777	0.184	0.014	0	CC EC	GCNT2
PRRG1	0	0.38165	0.244	0.069	0	CC EC	PRRG1
PTPRE	0	0.378589	0.322	0.077	0	CC EC	PTPRE
RPH3AL	0	0.378077	0.199	0.018	0	CC EC	RPH3AL
FLNC	0	0.373787	0.236	0.064	0	CC EC	FLNC
SEL1L3	0	0.367393	0.196	0.021	0	CC EC	SEL1L3
DUSP5	0	0.366977	0.184	0.026	0	CC EC	DUSP5
TAOK2	0	0.364934	0.256	0.08	0	CC EC	TAOK2
OCIAD2	0	0.364017	0.281	0.067	0	CC EC	OCIAD2
NUDT14	0	0.363294	0.25	0.063	0	CC EC	NUDT14
WIPF3	0	0.360839	0.175	0.016	0	CC EC	WIPF3
STOX2	0	0.360386	0.178	0.015	0	CC EC	STOX2
ISYNA1	0	0.35478	0.265	0.079	0	CC EC	ISYNA1
RAPGEF3	0	0.353331	0.195	0.021	0	CC EC	RAPGEF3
RP11-322E11.5	0	0.353265	0.153	0.004	0	CC EC	RP11-322E11.5
RPL21	0	0.349669	0.999	0.992	0	CC EC	RPL21
CASKIN2	0	0.349497	0.217	0.054	0	CC EC	CASKIN2
KLHL4	0	0.348771	0.17	0.004	0	CC EC	KLHL4
EPB41L4A	0	0.347907	0.224	0.058	0	CC EC	EPB41L4A
RAB11FIP5	0	0.3468	0.238	0.071	0	CC EC	RAB11FIP5
RPL10	0	0.346561	1	0.999	0	CC EC	RPL10
TSPAN12	0	0.346284	0.181	0.015	0	CC EC	TSPAN12
KRT18	0	0.343687	0.151	0.006	0	CC EC	KRT18
IL15	0	0.340292	0.179	0.018	0	CC EC	IL15
ZNF366	0	0.338663	0.167	0.006	0	CC EC	ZNF366
THSD1	0	0.337841	0.219	0.058	0	CC EC	THSD1
NR5A2	0	0.337133	0.167	0.006	0	CC EC	NR5A2
RPLP1	0	0.336991	0.999	0.998	0	CC EC	RPLP1
TMEM44	0	0.331007	0.215	0.055	0	CC EC	TMEM44
HLA-DQA2	0	0.330157	0.341	0.064	0	CC EC	HLA-DQA2
ZNF467	0	0.327155	0.174	0.02	0	CC EC	ZNF467
PPP1R9A	0	0.326994	0.163	0.013	0	CC EC	PPP1R9A
NRARP	0	0.326653	0.167	0.014	0	CC EC	NRARP
RPL7	0	0.325215	0.986	0.968	0	CC EC	RPL7
ANXA2R	0	0.325189	0.204	0.035	0	CC EC	ANXA2R
HLA-DPA1	0	0.324969	0.798	0.281	0	CC EC	HLA-DPA1
CHD7	0	0.32453	0.19	0.034	0	CC EC	CHD7
MLPH	0	0.32366	0.156	0.017	0	CC EC	MLPH
LINC01197	0	0.322276	0.214	0.054	0	CC EC	LINC01197
SHROOM4	0	0.320644	0.18	0.022	0	CC EC	SHROOM4
RPS9	0	0.320307	0.996	0.992	0	CC EC	RPS9
KBTBD11	0	0.319349	0.167	0.021	0	CC EC	KBTBD11
MCF2L	0	0.319088	0.164	0.014	0	CC EC	MCF2L
PKHD1L1	0	0.317357	0.127	0.004	0	CC EC	PKHD1L1
GIPC2	0	0.316891	0.173	0.021	0	CC EC	GIPC2
DSP	0	0.315789	0.145	0.009	0	CC EC	DSP
QRFPR	0	0.3149	0.158	0.005	0	CC EC	QRFPR
MCTP1	0	0.313704	0.183	0.028	0	CC EC	MCTP1
GATA2-AS1	0	0.313578	0.156	0.006	0	CC EC	GATA2-AS1
HOXB2	0	0.313136	0.199	0.043	0	CC EC	HOXB2
PIK3C2B	0	0.312369	0.186	0.04	0	CC EC	PIK3C2B
HAS3	0	0.311243	0.137	0.005	0	CC EC	HAS3
RPS27	0	0.308323	1	0.998	0	CC EC	RPS27
PARD6G	0	0.306746	0.151	0.025	0	CC EC	PARD6G
AC116035.1	0	0.306553	0.153	0.005	0	CC EC	AC116035.1
KIFC3	0	0.30573	0.186	0.036	0	CC EC	KIFC3
HOXB3	0	0.304813	0.149	0.012	0	CC EC	HOXB3
F11R	0	0.304494	0.162	0.017	0	CC EC	F11R
TANC1	0	0.303218	0.183	0.035	0	CC EC	TANC1
LRRC8C	0	0.303109	0.213	0.052	0	CC EC	LRRC8C
TMEM255B	0	0.302534	0.172	0.029	0	CC EC	TMEM255B
LFNG	0	0.302105	0.179	0.033	0	CC EC	LFNG
HLA-DQB1	0	0.298854	0.441	0.089	0	CC EC	HLA-DQB1
MYEF2	0	0.298842	0.17	0.025	0	CC EC	MYEF2
PKP1	0	0.297331	0.129	0.004	0	CC EC	PKP1
RPL7A	0	0.291014	0.998	0.995	0	CC EC	RPL7A
LINC00961	0	0.2883	0.134	0.004	0	CC EC	LINC00961
RP11-356I2.4	0	0.286907	0.142	0.018	0	CC EC	RP11-356I2.4
DDAH1	0	0.285376	0.163	0.028	0	CC EC	DDAH1
FAM189A2	0	0.282814	0.136	0.008	0	CC EC	FAM189A2
C10orf128	0	0.281506	0.162	0.026	0	CC EC	C10orf128
HID1	0	0.281329	0.137	0.008	0	CC EC	HID1
ST8SIA6	0	0.281225	0.138	0.009	0	CC EC	ST8SIA6
RPL6	0	0.279996	0.994	0.988	0	CC EC	RPL6
RNF144B	0	0.277729	0.177	0.035	0	CC EC	RNF144B
LCN6	0	0.277543	0.126	0.01	0	CC EC	LCN6
SCUBE1	0	0.27745	0.136	0.005	0	CC EC	SCUBE1
SEMA3E	0	0.276873	0.157	0.026	0	CC EC	SEMA3E
GUCY1A3	0	0.276534	0.324	0.108	0	CC EC	GUCY1A3
ZBTB18	0	0.275506	0.168	0.031	0	CC EC	ZBTB18
MAPK11	0	0.275391	0.146	0.012	0	CC EC	MAPK11
GNB2L1	0	0.273143	0.995	0.987	0	CC EC	GNB2L1
HS3ST2	0	0.272888	0.131	0.004	0	CC EC	HS3ST2
EFCC1	0	0.272016	0.138	0.012	0	CC EC	EFCC1
FLVCR2	0	0.271105	0.142	0.012	0	CC EC	FLVCR2
CCDC85A	0	0.26846	0.16	0.028	0	CC EC	CCDC85A
SLC22A23	0	0.268277	0.135	0.011	0	CC EC	SLC22A23
CNTNAP3	0	0.266791	0.132	0.007	0	CC EC	CNTNAP3
FAU	0	0.264038	0.994	0.992	0	CC EC	FAU
HYAL1	0	0.261462	0.128	0.009	0	CC EC	HYAL1
ARHGEF28	0	0.260053	0.147	0.022	0	CC EC	ARHGEF28
PKN3	0	0.256166	0.146	0.017	0	CC EC	PKN3
KIF26A	0	0.256019	0.122	0.007	0	CC EC	KIF26A
RP11-902B17.1	0	0.253419	0.115	0.008	0	CC EC	RP11-902B17.1
HOXB4	0	0.252147	0.137	0.011	0	CC EC	HOXB4
GDF3	0	0.250285	0.117	0.003	0	CC EC	GDF3
IL1R1	4.85612e-308	0.584576	0.587	0.384	1.63622e-303	CC EC	IL1R1
SSFA2	7.76304e-306	0.437617	0.369	0.167	2.61568e-301	CC EC	SSFA2
MYL12B	1.38791e-305	0.501505	0.933	0.907	4.67643e-301	CC EC	MYL12B
ADAM10	3.66194e-305	0.440873	0.385	0.181	1.23385e-300	CC EC	ADAM10
C9orf16	7.65965e-304	0.474404	0.746	0.58	2.58084e-299	CC EC	C9orf16
KIF9	1.26421e-302	0.330903	0.24	0.076	4.25962e-298	CC EC	KIF9
AKT3	1.07376e-298	0.503295	0.483	0.275	3.61792e-294	CC EC	AKT3
MPDZ	1.10191e-297	0.497215	0.524	0.314	3.71279e-293	CC EC	MPDZ
ARPC1B	3.10978e-297	0.414969	0.81	0.655	1.04781e-292	CC EC	ARPC1B
SPTLC2	9.92097e-297	0.378871	0.314	0.126	3.34277e-292	CC EC	SPTLC2
CNTN1	1.22178e-295	0.302612	0.175	0.039	4.11667e-291	CC EC	CNTN1
TJP2	7.28232e-294	0.273839	0.182	0.043	2.4537e-289	CC EC	TJP2
FNBP1L	1.24855e-293	0.378433	0.28	0.103	4.20686e-289	CC EC	FNBP1L
MAPRE2	2.77819e-293	0.410542	0.376	0.175	9.36083e-289	CC EC	MAPRE2
TLR4	6.36835e-292	0.322122	0.233	0.073	2.14575e-287	CC EC	TLR4
PLXNA4	7.38376e-292	0.263815	0.134	0.02	2.48788e-287	CC EC	PLXNA4
CASP1	5.80245e-290	0.285544	0.221	0.065	1.95508e-285	CC EC	CASP1
RHOC	9.4286e-288	0.429134	0.848	0.723	3.17687e-283	CC EC	RHOC
TRIB2	1.30341e-287	0.303128	0.214	0.062	4.39173e-283	CC EC	TRIB2
PPP1R13B	5.76288e-287	0.266285	0.157	0.031	1.94175e-282	CC EC	PPP1R13B
GAB1	6.74569e-285	0.335106	0.227	0.071	2.27289e-280	CC EC	GAB1
TACC1	2.40529e-283	0.475988	0.823	0.705	8.10439e-279	CC EC	TACC1
CAPNS1	3.10775e-283	0.456072	0.743	0.585	1.04712e-278	CC EC	CAPNS1
ITGA9	2.3159e-282	0.323746	0.242	0.081	7.80319e-278	CC EC	ITGA9
FOXO1	9.98263e-282	0.452617	0.446	0.245	3.36355e-277	CC EC	FOXO1
BEX1	1.67718e-281	0.263056	0.103	0.008	5.65109e-277	CC EC	BEX1
SERPINB1	2.76219e-279	0.507275	0.56	0.367	9.30692e-275	CC EC	SERPINB1
LPCAT4	5.73063e-279	0.32948	0.233	0.076	1.93088e-274	CC EC	LPCAT4
ACTN4	5.99281e-278	0.407584	0.566	0.357	2.01922e-273	CC EC	ACTN4
PPIA	3.58942e-276	0.350356	0.947	0.913	1.20942e-271	CC EC	PPIA
PDK4	3.57796e-275	0.651406	0.567	0.373	1.20556e-270	CC EC	PDK4
YWHAE	9.71439e-275	0.430145	0.79	0.65	3.27317e-270	CC EC	YWHAE
ALDH1A3	1.46359e-274	0.397659	0.386	0.188	4.93143e-270	CC EC	ALDH1A3
FSCN1	2.15439e-274	0.31137	0.224	0.071	7.25901e-270	CC EC	FSCN1
PLXNA2	8.93281e-274	0.309487	0.25	0.087	3.00982e-269	CC EC	PLXNA2
PSME2	1.89565e-273	0.483029	0.663	0.49	6.38721e-269	CC EC	PSME2
VAMP3	5.10966e-273	0.459631	0.543	0.347	1.72165e-268	CC EC	VAMP3
CYTH1	1.19998e-271	0.278916	0.215	0.065	4.04321e-267	CC EC	CYTH1
NASP	2.45727e-271	0.469295	0.65	0.463	8.27952e-267	CC EC	NASP
MBNL1	6.19803e-269	0.440062	0.803	0.671	2.08836e-264	CC EC	MBNL1
VEGFC	9.39023e-266	0.274582	0.139	0.026	3.16394e-261	CC EC	VEGFC
GSTK1	2.22984e-265	0.421882	0.649	0.463	7.51323e-261	CC EC	GSTK1
AFAP1L1	1.16328e-264	0.307512	0.197	0.058	3.91956e-260	CC EC	AFAP1L1
PLSCR4	2.23178e-262	0.475998	0.595	0.4	7.51977e-258	CC EC	PLSCR4
RUNX1T1	1.94123e-260	0.474903	0.505	0.306	6.54077e-256	CC EC	RUNX1T1
SNED1	1.06887e-258	0.346123	0.261	0.1	3.60147e-254	CC EC	SNED1
EML2	1.44023e-258	0.259156	0.195	0.056	4.8527e-254	CC EC	EML2
HPCAL1	2.76183e-257	0.271592	0.219	0.07	9.30572e-253	CC EC	HPCAL1
SEC11C	3.47812e-257	0.335069	0.363	0.171	1.17192e-252	CC EC	SEC11C
LIFR	2.46708e-256	0.510408	0.401	0.212	8.31258e-252	CC EC	LIFR
SLC35F2	1.39798e-254	0.29216	0.211	0.068	4.71037e-250	CC EC	SLC35F2
FARP1	1.99529e-254	0.364985	0.297	0.126	6.72293e-250	CC EC	FARP1
RASSF3	7.42669e-254	0.258717	0.186	0.052	2.50235e-249	CC EC	RASSF3
FAM65A	1.60073e-253	0.388442	0.335	0.156	5.3935e-249	CC EC	FAM65A
CCND3	3.60815e-253	0.360476	0.404	0.21	1.21573e-248	CC EC	CCND3
TSPAN9	1.72864e-251	0.297703	0.215	0.07	5.82448e-247	CC EC	TSPAN9
MAPK3	1.01146e-250	0.435532	0.574	0.386	3.40802e-246	CC EC	MAPK3
ETS1	1.36297e-250	0.337905	0.399	0.203	4.59239e-246	CC EC	ETS1
C11orf31	2.04272e-247	0.428464	0.686	0.529	6.88274e-243	CC EC	C11orf31
FIS1	2.30111e-247	0.392733	0.833	0.727	7.75336e-243	CC EC	FIS1
RAB27A	1.00784e-246	0.268577	0.218	0.073	3.39581e-242	CC EC	RAB27A
SUN1	3.73874e-245	0.416803	0.453	0.259	1.25973e-240	CC EC	SUN1
PPP2R5A	4.72278e-244	0.365117	0.343	0.164	1.59129e-239	CC EC	PPP2R5A
ECE1	2.64593e-243	0.415994	0.587	0.389	8.91518e-239	CC EC	ECE1
SVIP	8.89671e-240	0.377682	0.393	0.204	2.99766e-235	CC EC	SVIP
GPRC5C	6.00315e-239	0.316368	0.272	0.109	2.0227e-234	CC EC	GPRC5C
NAA38	5.66449e-234	0.445444	0.744	0.606	1.90859e-229	CC EC	NAA38
PSME1	1.06597e-232	0.379739	0.834	0.731	3.59168e-228	CC EC	PSME1
GIT1	2.19947e-232	0.30524	0.246	0.096	7.41089e-228	CC EC	GIT1
BHLHE40	4.69575e-231	0.461106	0.407	0.228	1.58219e-226	CC EC	BHLHE40
BTG2	5.51655e-230	0.363329	0.721	0.527	1.85875e-225	CC EC	BTG2
SH2B3	1.11976e-229	0.257265	0.217	0.075	3.77292e-225	CC EC	SH2B3
TOMM7	1.66848e-228	0.284561	0.968	0.935	5.62177e-224	CC EC	TOMM7
VWA1	5.80485e-228	0.308714	0.277	0.118	1.95589e-223	CC EC	VWA1
ZNF395	2.11134e-227	0.299057	0.265	0.109	7.11395e-223	CC EC	ZNF395
THSD7A	6.73347e-226	0.285795	0.194	0.063	2.26878e-221	CC EC	THSD7A
CTNND1	1.141e-224	0.373138	0.387	0.209	3.84447e-220	CC EC	CTNND1
TAP2	4.11265e-223	0.316337	0.271	0.115	1.38572e-218	CC EC	TAP2
CDK17	4.18654e-223	0.277618	0.217	0.078	1.41061e-218	CC EC	CDK17
ORAI1	8.45585e-223	0.257741	0.228	0.083	2.84911e-218	CC EC	ORAI1
HSPA8	9.84377e-223	0.375252	0.845	0.744	3.31676e-218	CC EC	HSPA8
GNAQ	3.86937e-222	0.424452	0.566	0.389	1.30375e-217	CC EC	GNAQ
ITPR2	4.99505e-222	0.296505	0.335	0.159	1.68303e-217	CC EC	ITPR2
MAP3K3	1.80654e-221	0.344267	0.323	0.156	6.08695e-217	CC EC	MAP3K3
RAMP2	1.57135e-220	0.337617	0.904	0.747	5.2945e-216	CC EC	RAMP2
CDC37	2.14298e-220	0.397315	0.659	0.501	7.22056e-216	CC EC	CDC37
PFDN5	8.81298e-220	0.253308	0.972	0.953	2.96944e-215	CC EC	PFDN5
ENY2	1.15006e-218	0.417978	0.681	0.537	3.875e-214	CC EC	ENY2
ZFP36	3.45415e-218	0.346691	0.813	0.683	1.16384e-213	CC EC	ZFP36
UFC1	8.53181e-218	0.399755	0.641	0.48	2.87471e-213	CC EC	UFC1
PITPNC1	1.04927e-217	0.28175	0.237	0.092	3.53542e-213	CC EC	PITPNC1
SPTAN1	5.41111e-217	0.430971	0.615	0.444	1.82322e-212	CC EC	SPTAN1
VPS13A	2.05796e-216	0.328211	0.308	0.144	6.9341e-212	CC EC	VPS13A
PLPP1	2.4195e-214	0.36891	0.437	0.261	8.15226e-210	CC EC	PLPP1
YES1	8.83955e-214	0.339292	0.324	0.161	2.9784e-209	CC EC	YES1
SHROOM1	1.77715e-213	0.264515	0.196	0.067	5.98792e-209	CC EC	SHROOM1
CYB5R3	1.57495e-212	0.358307	0.873	0.759	5.30664e-208	CC EC	CYB5R3
FAM60A	6.65967e-212	0.25044	0.2	0.07	2.24391e-207	CC EC	FAM60A
RFK	1.18167e-210	0.389709	0.384	0.214	3.98152e-206	CC EC	RFK
PRKD2	3.21367e-210	0.278749	0.205	0.074	1.08281e-205	CC EC	PRKD2
RALGDS	1.41486e-209	0.328647	0.3	0.141	4.76724e-205	CC EC	RALGDS
NR4A1	2.97231e-209	0.558111	0.407	0.235	1.00149e-204	CC EC	NR4A1
RASAL2	3.22074e-209	0.276193	0.22	0.083	1.0852e-204	CC EC	RASAL2
BACE2	1.2467e-208	0.36004	0.36	0.192	4.20063e-204	CC EC	BACE2
JUP	1.79391e-208	0.373498	0.322	0.162	6.0444e-204	CC EC	JUP
FGD5	1.2478e-205	0.325674	0.295	0.139	4.20434e-201	CC EC	FGD5
PRPSAP1	1.13921e-204	0.353265	0.407	0.234	3.83846e-200	CC EC	PRPSAP1
RARRES3	4.36349e-204	0.386716	0.529	0.35	1.47023e-199	CC EC	RARRES3
IER3	1.09204e-203	0.614644	0.566	0.39	3.6795e-199	CC EC	IER3
CD2AP	1.63061e-203	0.320734	0.309	0.15	5.49419e-199	CC EC	CD2AP
CPNE2	1.09349e-202	0.281506	0.261	0.114	3.68441e-198	CC EC	CPNE2
HOTAIRM1	1.81899e-201	0.275877	0.246	0.103	6.12892e-197	CC EC	HOTAIRM1
FLOT2	2.32282e-201	0.304796	0.303	0.146	7.8265e-197	CC EC	FLOT2
TCEAL2	8.65858e-201	0.322695	0.334	0.164	2.91742e-196	CC EC	TCEAL2
CCDC47	1.35012e-200	0.404716	0.568	0.403	4.54909e-196	CC EC	CCDC47
LYPLA1	2.50782e-197	0.313584	0.341	0.179	8.44985e-193	CC EC	LYPLA1
BAIAP2	1.60848e-196	0.297276	0.268	0.122	5.41961e-192	CC EC	BAIAP2
DMKN	4.59147e-196	0.273171	0.274	0.122	1.54705e-191	CC EC	DMKN
IRF2BP2	4.14875e-195	0.371366	0.704	0.56	1.39788e-190	CC EC	IRF2BP2
ARGLU1	5.03167e-195	0.384074	0.731	0.586	1.69537e-190	CC EC	ARGLU1
DAB2IP	2.12366e-193	0.250946	0.209	0.08	7.15546e-189	CC EC	DAB2IP
RALB	2.15606e-193	0.339611	0.347	0.187	7.26464e-189	CC EC	RALB
ARPC1A	3.81439e-193	0.360878	0.528	0.361	1.28522e-188	CC EC	ARPC1A
IKBKB	2.75332e-192	0.276576	0.235	0.098	9.27704e-188	CC EC	IKBKB
RFTN2	4.34293e-192	0.306622	0.268	0.124	1.46331e-187	CC EC	RFTN2
PLK2	3.01261e-190	0.453568	0.301	0.153	1.01507e-185	CC EC	PLK2
HDAC7	4.11874e-190	0.383104	0.463	0.294	1.38777e-185	CC EC	HDAC7
ID2	4.6231e-190	0.301334	0.512	0.325	1.55771e-185	CC EC	ID2
COMMD6	4.84259e-188	0.296971	0.906	0.849	1.63166e-183	CC EC	COMMD6
CD109	5.0179e-188	0.330517	0.351	0.19	1.69073e-183	CC EC	CD109
MT-ND1	1.27699e-186	0.295058	0.998	0.996	4.30268e-182	CC EC	MT-ND1
TNFRSF1A	2.65142e-185	0.38509	0.631	0.48	8.93371e-181	CC EC	TNFRSF1A
CTNNB1	6.42665e-184	0.399031	0.556	0.397	2.1654e-179	CC EC	CTNNB1
PTTG1IP	6.4318e-184	0.376996	0.618	0.462	2.16713e-179	CC EC	PTTG1IP
SERBP1	5.41318e-183	0.352187	0.826	0.727	1.82392e-178	CC EC	SERBP1
FAM13C	1.50554e-182	0.339968	0.302	0.153	5.07278e-178	CC EC	FAM13C
OAZ2	6.29814e-182	0.346997	0.456	0.291	2.12209e-177	CC EC	OAZ2
STAT1	1.25311e-181	0.409981	0.373	0.219	4.22224e-177	CC EC	STAT1
HEBP1	3.27114e-181	0.373082	0.632	0.486	1.10218e-176	CC EC	HEBP1
CX3CL1	4.6557e-181	0.262666	0.198	0.076	1.56869e-176	CC EC	CX3CL1
UQCRB	7.47942e-181	0.264411	0.944	0.885	2.52012e-176	CC EC	UQCRB
FRYL	3.79233e-180	0.30335	0.316	0.163	1.27779e-175	CC EC	FRYL
HLF	7.01228e-180	0.278481	0.255	0.116	2.36272e-175	CC EC	HLF
AFF1	8.69625e-179	0.315518	0.349	0.193	2.93011e-174	CC EC	AFF1
NEDD4	1.21117e-178	0.30475	0.278	0.135	4.08093e-174	CC EC	NEDD4
EIF3E	4.44854e-178	0.318616	0.875	0.798	1.49889e-173	CC EC	EIF3E
LDLRAD3	7.99656e-178	0.251981	0.187	0.071	2.69436e-173	CC EC	LDLRAD3
STOM	6.42474e-177	0.357495	0.733	0.604	2.16475e-172	CC EC	STOM
PDE1A	1.63071e-176	0.311181	0.242	0.109	5.49453e-172	CC EC	PDE1A
EFEMP1	4.40714e-176	0.685555	0.663	0.559	1.48494e-171	CC EC	EFEMP1
C10orf11	4.47048e-176	0.259277	0.245	0.111	1.50629e-171	CC EC	C10orf11
PCDH17	4.48777e-176	0.350634	0.376	0.218	1.51211e-171	CC EC	PCDH17
LRRC32	1.68378e-174	0.275686	0.282	0.137	5.67334e-170	CC EC	LRRC32
HEG1	1.81295e-174	0.366182	0.378	0.223	6.10855e-170	CC EC	HEG1
SNTB2	7.04449e-173	0.374036	0.557	0.4	2.37357e-168	CC EC	SNTB2
BAZ2B	3.29826e-172	0.384041	0.509	0.347	1.11131e-167	CC EC	BAZ2B
GSDMD	3.44987e-172	0.341036	0.509	0.347	1.1624e-167	CC EC	GSDMD
FKBP11	1.27173e-170	0.324675	0.304	0.16	4.28498e-166	CC EC	FKBP11
STAT3	5.12957e-169	0.346304	0.625	0.481	1.72836e-164	CC EC	STAT3
ABLIM1	1.25551e-168	0.305305	0.666	0.48	4.23031e-164	CC EC	ABLIM1
ZNF385D	1.96261e-168	0.351393	0.284	0.146	6.61283e-164	CC EC	ZNF385D
ATP1B3	2.03103e-168	0.348631	0.522	0.364	6.84334e-164	CC EC	ATP1B3
ZNHIT1	4.55022e-168	0.334032	0.693	0.563	1.53315e-163	CC EC	ZNHIT1
HSD17B12	2.11698e-167	0.343315	0.584	0.435	7.13296e-163	CC EC	HSD17B12
STARD3	3.47972e-166	0.273534	0.263	0.128	1.17246e-161	CC EC	STARD3
CAPZA2	3.38503e-164	0.308461	0.598	0.442	1.14055e-159	CC EC	CAPZA2
PER1	2.38572e-162	0.258704	0.265	0.129	8.03845e-158	CC EC	PER1
CD40	2.66752e-160	0.309082	0.382	0.23	8.98794e-156	CC EC	CD40
SOCS2	3.79976e-160	0.372077	0.46	0.31	1.28029e-155	CC EC	SOCS2
C19orf43	1.11674e-159	0.306977	0.805	0.712	3.76274e-155	CC EC	C19orf43
CCT6A	1.15119e-159	0.340374	0.541	0.39	3.87882e-155	CC EC	CCT6A
DOCK6	1.87753e-159	0.256666	0.201	0.085	6.32616e-155	CC EC	DOCK6
MCFD2	1.93002e-159	0.355162	0.503	0.354	6.503e-155	CC EC	MCFD2
ITPR1	2.70815e-159	0.252801	0.238	0.111	9.12485e-155	CC EC	ITPR1
AAK1	5.95533e-159	0.29106	0.444	0.282	2.00659e-154	CC EC	AAK1
PACSIN2	9.59514e-159	0.292016	0.289	0.151	3.23299e-154	CC EC	PACSIN2
KIAA0141	3.8345e-158	0.255556	0.24	0.113	1.292e-153	CC EC	KIAA0141
HNRNPA1	1.3271e-156	0.258918	0.926	0.863	4.47153e-152	CC EC	HNRNPA1
UXT	9.82593e-152	0.312252	0.713	0.591	3.31075e-147	CC EC	UXT
PFKP	5.55352e-151	0.267106	0.268	0.138	1.8712e-146	CC EC	PFKP
EVA1C	7.87501e-151	0.252798	0.233	0.111	2.65341e-146	CC EC	EVA1C
MKNK2	3.36251e-149	0.308795	0.351	0.207	1.13296e-144	CC EC	MKNK2
EMP2	3.63753e-149	0.297214	0.799	0.686	1.22563e-144	CC EC	EMP2
MCL1	5.6601e-148	0.377193	0.649	0.521	1.90711e-143	CC EC	MCL1
AKR1C1	7.53948e-147	0.446627	0.675	0.547	2.54035e-142	CC EC	AKR1C1
PPP3CA	1.51875e-146	0.33796	0.679	0.546	5.11728e-142	CC EC	PPP3CA
FZD4	2.25932e-146	0.305387	0.358	0.214	7.61255e-142	CC EC	FZD4
TAP1	9.76883e-146	0.257467	0.262	0.134	3.29151e-141	CC EC	TAP1
NSUN6	3.84914e-145	0.29253	0.232	0.112	1.29693e-140	CC EC	NSUN6
EDF1	2.03568e-144	0.252109	0.923	0.864	6.85902e-140	CC EC	EDF1
EIF1AY	5.97403e-143	0.307284	0.317	0.182	2.01289e-138	CC EC	EIF1AY
PQLC1	3.12071e-142	0.260582	0.314	0.178	1.05149e-137	CC EC	PQLC1
COMMD7	2.87836e-141	0.273984	0.429	0.281	9.69835e-137	CC EC	COMMD7
BNIP2	2.43452e-140	0.30735	0.48	0.332	8.20287e-136	CC EC	BNIP2
ISG15	5.80878e-140	0.433663	0.407	0.266	1.95721e-135	CC EC	ISG15
LSM2	1.9411e-139	0.317446	0.571	0.435	6.54034e-135	CC EC	LSM2
RPS6KA3	7.33325e-138	0.25013	0.353	0.21	2.47087e-133	CC EC	RPS6KA3
RAP1A	1.07599e-137	0.29039	0.502	0.356	3.62545e-133	CC EC	RAP1A
MLLT4	1.83167e-137	0.292784	0.386	0.243	6.17163e-133	CC EC	MLLT4
SNHG8	2.14962e-137	0.300845	0.764	0.656	7.24293e-133	CC EC	SNHG8
2022-09-09	3.28255e-137	0.255251	0.373	0.227	1.10602e-132	CC EC	2022-09-09
HSPD1	2.86032e-136	0.322018	0.656	0.539	9.63755e-132	CC EC	HSPD1
UQCRH	3.06521e-136	0.288419	0.802	0.714	1.03279e-131	CC EC	UQCRH
CALCOCO2	6.74185e-136	0.432488	0.596	0.488	2.2716e-131	CC EC	CALCOCO2
ANKRD50	1.79458e-135	0.262967	0.221	0.109	6.04666e-131	CC EC	ANKRD50
LINC01420	4.65896e-135	0.314275	0.528	0.388	1.56979e-130	CC EC	LINC01420
CHMP3	3.35637e-134	0.305172	0.575	0.436	1.13089e-129	CC EC	CHMP3
ZFAND1	4.529e-133	0.282017	0.35	0.216	1.526e-128	CC EC	ZFAND1
PON2	5.2572e-133	0.281163	0.345	0.21	1.77136e-128	CC EC	PON2
SEPN1	9.03133e-133	0.256234	0.3	0.17	3.04302e-128	CC EC	SEPN1
FBXL15	1.87168e-132	0.270881	0.362	0.224	6.30645e-128	CC EC	FBXL15
HNRNPH1	2.5552e-131	0.313963	0.628	0.5	8.60951e-127	CC EC	HNRNPH1
TTC19	2.64061e-131	0.277449	0.371	0.233	8.89726e-127	CC EC	TTC19
IGFBP3	3.22956e-131	0.434059	0.379	0.244	1.08817e-126	CC EC	IGFBP3
BCAP31	1.37206e-130	0.306918	0.638	0.524	4.623e-126	CC EC	BCAP31
SERP1	1.41094e-130	0.297873	0.672	0.557	4.75402e-126	CC EC	SERP1
NCOA7	3.653e-130	0.319279	0.515	0.371	1.23084e-125	CC EC	NCOA7
SEC11A	4.21298e-130	0.273999	0.824	0.751	1.41952e-125	CC EC	SEC11A
SRSF8	1.99255e-129	0.289325	0.418	0.278	6.71369e-125	CC EC	SRSF8
SKAP2	8.4558e-129	0.315513	0.501	0.358	2.8491e-124	CC EC	SKAP2
NAA10	1.29212e-128	0.290406	0.457	0.319	4.35366e-124	CC EC	NAA10
TBC1D15	2.39082e-128	0.268656	0.357	0.222	8.05562e-124	CC EC	TBC1D15
EGLN1	2.20889e-126	0.291912	0.341	0.213	7.44263e-122	CC EC	EGLN1
FBL	3.57485e-125	0.314349	0.519	0.392	1.20451e-120	CC EC	FBL
LUZP1	3.581e-125	0.305682	0.439	0.303	1.20658e-120	CC EC	LUZP1
MLLT6	9.55135e-125	0.276365	0.392	0.252	3.21823e-120	CC EC	MLLT6
PDLIM5	3.72639e-124	0.269756	0.366	0.23	1.25557e-119	CC EC	PDLIM5
NUCB1	1.13376e-122	0.297561	0.663	0.54	3.82011e-118	CC EC	NUCB1
TRIM56	3.54574e-122	0.315709	0.495	0.352	1.1947e-117	CC EC	TRIM56
PLA2R1	8.41139e-122	0.263219	0.237	0.126	2.83413e-117	CC EC	PLA2R1
TPD52L2	1.10864e-121	0.280032	0.366	0.235	3.73544e-117	CC EC	TPD52L2
CYSTM1	1.11275e-121	0.287926	0.729	0.621	3.74931e-117	CC EC	CYSTM1
NTHL1	2.48827e-120	0.250682	0.318	0.193	8.38397e-116	CC EC	NTHL1
ICE2	1.73574e-119	0.25101	0.316	0.188	5.84841e-115	CC EC	ICE2
TMEM245	1.8522e-119	0.270121	0.38	0.246	6.24079e-115	CC EC	TMEM245
IKBIP	6.47871e-119	0.265002	0.41	0.274	2.18294e-114	CC EC	IKBIP
EIF3D	7.91692e-119	0.285706	0.654	0.543	2.66753e-114	CC EC	EIF3D
LYRM5	1.9572e-118	0.262767	0.353	0.226	6.59459e-114	CC EC	LYRM5
TAPBP	3.70037e-117	0.282112	0.518	0.382	1.2468e-112	CC EC	TAPBP
NUMB	2.34495e-116	0.272664	0.348	0.222	7.90108e-112	CC EC	NUMB
RPL17	4.71357e-115	0.275381	0.673	0.571	1.58819e-110	CC EC	RPL17
POMP	6.71382e-115	0.291031	0.708	0.608	2.26215e-110	CC EC	POMP
DDX3X	2.54079e-114	0.293653	0.624	0.504	8.56093e-110	CC EC	DDX3X
NUDT3	9.15541e-113	0.287431	0.565	0.439	3.08482e-108	CC EC	NUDT3
RAI14	1.05822e-112	0.271784	0.326	0.203	3.56558e-108	CC EC	RAI14
TXNDC12	4.56403e-112	0.257479	0.459	0.328	1.5378e-107	CC EC	TXNDC12
VGLL4	1.37119e-110	0.326317	0.587	0.464	4.6201e-106	CC EC	VGLL4
CCDC69	1.58064e-110	0.256104	0.32	0.198	5.3258e-106	CC EC	CCDC69
TPRKB	3.04024e-109	0.262514	0.386	0.261	1.02438e-104	CC EC	TPRKB
PEF1	1.70319e-108	0.257436	0.415	0.29	5.73871e-104	CC EC	PEF1
NOP10	4.81922e-108	0.280112	0.627	0.513	1.62379e-103	CC EC	NOP10
CD320	1.38527e-107	0.307129	0.431	0.306	4.66753e-103	CC EC	CD320
MACF1	4.03103e-105	0.300547	0.698	0.597	1.35822e-100	CC EC	MACF1
AC090498.1	1.68936e-104	0.263161	0.439	0.314	5.69215e-100	CC EC	AC090498.1
PARP14	2.08115e-104	0.263379	0.397	0.27	7.01222e-100	CC EC	PARP14
UBE2L6	3.01953e-104	0.286505	0.472	0.353	1.0174e-99	CC EC	UBE2L6
BCAP29	1.13831e-102	0.279492	0.526	0.408	3.83543e-98	CC EC	BCAP29
CSNK1A1	5.46062e-96	0.263521	0.663	0.564	1.8399e-91	CC EC	CSNK1A1
CSDE1	2.53691e-95	0.252859	0.798	0.712	8.54787e-91	CC EC	CSDE1
CHMP5	6.58655e-94	0.251712	0.591	0.487	2.21927e-89	CC EC	CHMP5
FAM107A	6.535e-92	0.278162	0.389	0.274	2.2019e-87	CC EC	FAM107A
DDX3Y	2.44271e-87	0.253709	0.479	0.364	8.23046e-83	CC EC	DDX3Y
TAF15	1.27672e-86	0.25146	0.394	0.281	4.30179e-82	CC EC	TAF15
WSB1	1.89964e-86	0.252455	0.834	0.765	6.40066e-82	CC EC	WSB1
SAT1	1.73943e-85	0.367307	0.795	0.736	5.86082e-81	CC EC	SAT1
WNK1	7.61049e-85	0.270982	0.538	0.432	2.56428e-80	CC EC	WNK1
FXYD6	1.76651e-84	0.270453	0.544	0.418	5.95208e-80	CC EC	FXYD6
PAK2	8.42695e-84	0.258075	0.566	0.457	2.83938e-79	CC EC	PAK2
GNG12	9.39978e-81	0.251251	0.535	0.429	3.16716e-76	CC EC	GNG12
ADAMTS1	2.91338e-80	0.31836	0.373	0.266	9.81636e-76	CC EC	ADAMTS1
UGP2	1.44787e-75	0.278677	0.617	0.526	4.87846e-71	CC EC	UGP2
AQP1	3.45889e-47	0.73617	0.25	0.183	1.16544e-42	CC EC	AQP1
CLDN51	0	4.0555	0.984	0.21	0	Vessel EC	CLDN5
SEMA3G	0	2.29645	0.715	0.003	0	Vessel EC	SEMA3G
ENPP2	0	2.28152	0.564	0.054	0	Vessel EC	ENPP2
FILIP1	0	1.91615	0.643	0.041	0	Vessel EC	FILIP1
SOX17	0	1.83236	0.652	0.039	0	Vessel EC	SOX17
MECOM	0	1.74664	0.656	0.067	0	Vessel EC	MECOM
TSPAN2	0	1.70948	0.666	0.034	0	Vessel EC	TSPAN2
PLLP	0	1.45813	0.607	0.049	0	Vessel EC	PLLP
TMEM178A	0	1.28686	0.521	0.003	0	Vessel EC	TMEM178A
JAG2	0	1.26302	0.538	0.018	0	Vessel EC	JAG2
NEBL	0	1.22452	0.466	0.034	0	Vessel EC	NEBL
ADRA2C	0	1.21847	0.446	0.013	0	Vessel EC	ADRA2C
GJA5	0	1.06785	0.361	0.003	0	Vessel EC	GJA5
SYT1	0	1.05231	0.38	0.014	0	Vessel EC	SYT1
C19orf33	0	0.979401	0.377	0.013	0	Vessel EC	C19orf33
BTNL9	0	0.946115	0.298	0.004	0	Vessel EC	BTNL9
AC004540.4	0	0.841504	0.377	0.002	0	Vessel EC	AC004540.4
LINC00982	0	0.798328	0.321	0.01	0	Vessel EC	LINC00982
CLIC5	0	0.77376	0.341	0.012	0	Vessel EC	CLIC5
FAM124B	0	0.702911	0.338	0.018	0	Vessel EC	FAM124B
NOS1AP	0	0.60548	0.315	0.012	0	Vessel EC	NOS1AP
WNT4	0	0.591183	0.21	0.002	0	Vessel EC	WNT4
KCNJ2	0	0.560318	0.285	0.009	0	Vessel EC	KCNJ2
SLC16A14	0	0.528258	0.259	0.009	0	Vessel EC	SLC16A14
NSG1	0	0.518657	0.213	0.002	0	Vessel EC	NSG1
ANK1	0	0.503428	0.246	0.004	0	Vessel EC	ANK1
L1CAM	0	0.428287	0.154	0.002	0	Vessel EC	L1CAM
AC004947.2	0	0.417012	0.19	0	0	Vessel EC	AC004947.2
SCN11A	0	0.352931	0.164	0.002	0	Vessel EC	SCN11A
LINC00840	0	0.288294	0.157	0.001	0	Vessel EC	LINC00840
SH3RF2	0	0.269795	0.154	0.002	0	Vessel EC	SH3RF2
ACE	3.62775e-299	1.5281	0.62	0.072	1.22233e-294	Vessel EC	ACE
ARL15	1.65999e-291	1.52153	0.587	0.067	5.59316e-287	Vessel EC	ARL15
ATP2A3	1.84201e-278	1.32993	0.511	0.05	6.20648e-274	Vessel EC	ATP2A3
MET	1.23936e-274	0.986393	0.443	0.038	4.17592e-270	Vessel EC	MET
ANXA3	1.14353e-269	1.05575	0.511	0.051	3.85302e-265	Vessel EC	ANXA3
VEGFC1	2.52047e-255	1.26443	0.538	0.061	8.49246e-251	Vessel EC	VEGFC
GFOD1	3.14556e-252	1.53743	0.623	0.086	1.05987e-247	Vessel EC	GFOD1
GPIHBP1	3.26694e-242	1.10396	0.348	0.026	1.10076e-237	Vessel EC	GPIHBP1
IGF2	3.39106e-236	2.96058	0.816	0.183	1.14258e-231	Vessel EC	IGF2
SSTR1	7.14566e-234	0.497018	0.249	0.013	2.40766e-229	Vessel EC	SSTR1
PTPRB1	5.67111e-231	1.90495	0.774	0.16	1.91082e-226	Vessel EC	PTPRB
TM6SF1	4.40127e-224	0.91808	0.466	0.051	1.48297e-219	Vessel EC	TM6SF1
PLCB1	1.60896e-209	1.03903	0.531	0.07	5.42125e-205	Vessel EC	PLCB1
IFI271	7.64175e-209	2.7773	0.961	0.321	2.57481e-204	Vessel EC	IFI27
KRT19	3.35044e-201	0.350901	0.134	0.004	1.1289e-196	Vessel EC	KRT19
LPCAT2	1.08363e-191	1.28167	0.59	0.097	3.6512e-187	Vessel EC	LPCAT2
THSD7A1	4.94094e-188	1.33792	0.607	0.104	1.6648e-183	Vessel EC	THSD7A
FAM89A	2.59596e-186	1.07575	0.492	0.069	8.74683e-182	Vessel EC	FAM89A
MFSD4	2.03607e-182	0.493687	0.226	0.014	6.86035e-178	Vessel EC	MFSD4
PECAM11	8.36269e-182	2.24528	0.944	0.351	2.81772e-177	Vessel EC	PECAM1
PODXL1	7.54032e-178	1.82003	0.928	0.293	2.54064e-173	Vessel EC	PODXL
TMC7	1.76385e-177	0.27442	0.148	0.006	5.94313e-173	Vessel EC	TMC7
PLCG2	1.18585e-176	0.839111	0.407	0.048	3.9956e-172	Vessel EC	PLCG2
AGRN	1.85749e-176	0.891668	0.456	0.06	6.25861e-172	Vessel EC	AGRN
MCTP11	2.11393e-176	1.16842	0.518	0.079	7.12269e-172	Vessel EC	MCTP1
ADGRL41	5.45477e-169	1.52881	0.8	0.209	1.83793e-164	Vessel EC	ADGRL4
HSPA12B	1.43584e-166	0.748298	0.423	0.054	4.8379e-162	Vessel EC	HSPA12B
FABP5	1.95594e-163	1.08239	0.393	0.048	6.59035e-159	Vessel EC	FABP5
PCDH1	1.32937e-157	0.673221	0.344	0.038	4.47919e-153	Vessel EC	PCDH1
C1orf226	2.06192e-156	0.269913	0.138	0.006	6.94744e-152	Vessel EC	C1orf226
TSPAN13	9.91247e-156	0.467378	0.197	0.013	3.33991e-151	Vessel EC	TSPAN13
SOX181	5.94352e-152	1.76501	0.869	0.284	2.00261e-147	Vessel EC	SOX18
ICAM21	1.30896e-149	1.98271	0.856	0.329	4.41042e-145	Vessel EC	ICAM2
ITPR21	3.34658e-149	1.87377	0.738	0.217	1.1276e-144	Vessel EC	ITPR2
PRDM16	8.92344e-145	0.487458	0.252	0.022	3.00666e-140	Vessel EC	PRDM16
CAV11	9.644e-145	1.84748	0.997	0.808	3.24945e-140	Vessel EC	CAV1
PTPRM1	1.06904e-144	1.30827	0.682	0.175	3.60202e-140	Vessel EC	PTPRM
C10orf101	1.06399e-143	2.27098	0.748	0.212	3.58499e-139	Vessel EC	C10orf10
A2M1	1.18816e-143	1.90706	0.964	0.493	4.00338e-139	Vessel EC	A2M
KCNN4	7.29001e-143	0.341931	0.19	0.013	2.45629e-138	Vessel EC	KCNN4
AIF1L	3.26015e-141	0.795425	0.43	0.065	1.09847e-136	Vessel EC	AIF1L
CDH51	4.42299e-141	1.38273	0.761	0.222	1.49028e-136	Vessel EC	CDH5
SYNE21	3.31226e-140	1.94922	0.938	0.422	1.11603e-135	Vessel EC	SYNE2
GIMAP41	5.05025e-139	1.63571	0.892	0.338	1.70163e-134	Vessel EC	GIMAP4
BST21	3.56294e-138	1.67393	0.787	0.25	1.2005e-133	Vessel EC	BST2
EPAS11	5.35263e-138	1.75836	0.905	0.403	1.80351e-133	Vessel EC	EPAS1
SSFA21	1.11169e-137	1.50619	0.751	0.234	3.74573e-133	Vessel EC	SSFA2
SRGN1	1.6095e-135	1.87376	0.869	0.338	5.42305e-131	Vessel EC	SRGN
ITGA61	3.78662e-135	1.26592	0.761	0.205	1.27586e-130	Vessel EC	ITGA6
GIMAP11	4.87791e-133	1.37156	0.859	0.291	1.64356e-128	Vessel EC	GIMAP1
GPRIN3	1.4227e-131	0.485588	0.259	0.025	4.79365e-127	Vessel EC	GPRIN3
CTTNBP2NL	2.90684e-131	1.40348	0.662	0.182	9.7943e-127	Vessel EC	CTTNBP2NL
SLC9A3R21	1.22531e-128	2.3065	0.866	0.404	4.12856e-124	Vessel EC	SLC9A3R2
ADM5	1.34752e-128	0.603437	0.243	0.023	4.54033e-124	Vessel EC	ADM5
CLEC14A1	1.19815e-127	1.63619	0.954	0.383	4.03703e-123	Vessel EC	CLEC14A
KCNJ12	6.21398e-127	0.342113	0.18	0.013	2.09374e-122	Vessel EC	KCNJ12
AFAP1L2	3.98162e-126	0.739289	0.413	0.066	1.34157e-121	Vessel EC	AFAP1L2
GIMAP71	1.03171e-125	1.60962	0.931	0.385	3.47623e-121	Vessel EC	GIMAP7
NOTCH41	1.8995e-125	1.24501	0.62	0.152	6.40018e-121	Vessel EC	NOTCH4
MYO5C1	3.80785e-125	0.877817	0.446	0.078	1.28302e-120	Vessel EC	MYO5C
MMP15	1.85339e-124	0.389761	0.18	0.013	6.24483e-120	Vessel EC	MMP15
RNASE11	8.99065e-124	1.20741	0.964	0.42	3.02931e-119	Vessel EC	RNASE1
CYYR11	1.76656e-123	1.36224	0.757	0.245	5.95224e-119	Vessel EC	CYYR1
EFNB21	2.01051e-123	1.53501	0.843	0.307	6.7742e-119	Vessel EC	EFNB2
IGFBP31	8.84918e-123	2.98679	0.764	0.287	2.98164e-118	Vessel EC	IGFBP3
LRRFIP11	8.55481e-121	1.60533	0.895	0.449	2.88246e-116	Vessel EC	LRRFIP1
LCN61	2.77772e-120	0.764402	0.344	0.049	9.35925e-116	Vessel EC	LCN6
PLCB4	5.77295e-120	1.20135	0.567	0.135	1.94514e-115	Vessel EC	PLCB4
ADAM151	5.43725e-119	1.60657	0.79	0.314	1.83203e-114	Vessel EC	ADAM15
CDH131	6.22229e-119	1.30724	0.705	0.208	2.09654e-114	Vessel EC	CDH13
PNP	7.76111e-115	0.795647	0.426	0.076	2.61503e-110	Vessel EC	PNP
HLA-DRB51	1.29482e-114	0.944553	0.462	0.086	4.36277e-110	Vessel EC	HLA-DRB5
LAP31	2.0686e-114	1.46843	0.78	0.315	6.96994e-110	Vessel EC	LAP3
VASH1	5.42757e-114	0.501005	0.292	0.036	1.82876e-109	Vessel EC	VASH1
EPHA4	2.78687e-113	0.789259	0.436	0.08	9.39007e-109	Vessel EC	EPHA4
NOV	4.57406e-113	0.610431	0.223	0.022	1.54118e-108	Vessel EC	NOV
CRIP21	8.41672e-113	1.76296	0.934	0.592	2.83593e-108	Vessel EC	CRIP2
USHBP1	2.63672e-112	0.58087	0.331	0.047	8.88416e-108	Vessel EC	USHBP1
MAST4	2.40735e-110	1.1627	0.564	0.142	8.11131e-106	Vessel EC	MAST4
RAPGEF31	3.04612e-109	0.835289	0.426	0.08	1.02636e-104	Vessel EC	RAPGEF3
C10orf1281	3.09043e-109	0.761705	0.407	0.072	1.04129e-104	Vessel EC	C10orf128
HLA-E1	2.27584e-108	1.36275	0.993	0.894	7.66822e-104	Vessel EC	HLA-E
EGFL71	2.73248e-108	1.4421	0.951	0.457	9.20682e-104	Vessel EC	EGFL7
IFI44L1	3.68279e-108	1.24501	0.557	0.137	1.24088e-103	Vessel EC	IFI44L
CXorf361	1.14217e-107	0.822105	0.479	0.099	3.84844e-103	Vessel EC	CXorf36
GNAI21	2.18606e-107	1.43417	0.948	0.767	7.36573e-103	Vessel EC	GNAI2
BCAM1	5.10147e-107	1.28889	0.856	0.333	1.71889e-102	Vessel EC	BCAM
MLLT41	3.4586e-106	1.40533	0.741	0.289	1.16534e-101	Vessel EC	MLLT4
GIPC21	3.80026e-105	0.669033	0.4	0.072	1.28046e-100	Vessel EC	GIPC2
HEY1	3.37542e-103	1.07538	0.521	0.123	1.13732e-98	Vessel EC	HEY1
RBM38	2.35065e-102	0.480751	0.285	0.038	7.92028e-98	Vessel EC	RBM38
SRP14	1.12905e-101	1.48115	0.993	0.962	3.80422e-97	Vessel EC	SRP14
S1PR4	3.24511e-101	0.258118	0.148	0.011	1.09341e-96	Vessel EC	S1PR4
KCNN31	7.29925e-101	1.27052	0.643	0.193	2.45941e-96	Vessel EC	KCNN3
GNG111	1.43514e-100	1.35491	0.977	0.791	4.83556e-96	Vessel EC	GNG11
SPECC1	1.76252e-100	0.75971	0.446	0.091	5.93863e-96	Vessel EC	SPECC1
DLL41	2.35773e-98	0.815204	0.456	0.097	7.94412e-94	Vessel EC	DLL4
PDGFB	3.18603e-98	0.778151	0.348	0.059	1.0735e-93	Vessel EC	PDGFB
PKN31	1.37911e-97	0.702798	0.348	0.06	4.64677e-93	Vessel EC	PKN3
IRF6	2.26545e-97	0.470366	0.223	0.025	7.63321e-93	Vessel EC	IRF6
PCSK5	2.28008e-96	1.20038	0.479	0.116	7.68249e-92	Vessel EC	PCSK5
PIK3C2B1	3.54276e-95	0.841557	0.426	0.089	1.1937e-90	Vessel EC	PIK3C2B
GUCY1A31	6.60624e-95	1.38436	0.6	0.181	2.22591e-90	Vessel EC	GUCY1A3
SHE1	4.0489e-94	1.02966	0.584	0.166	1.36424e-89	Vessel EC	SHE
MGLL	1.25375e-93	1.55511	0.813	0.387	4.22439e-89	Vessel EC	MGLL
PDGFD	1.91018e-93	0.665132	0.393	0.075	6.43617e-89	Vessel EC	PDGFD
MYCT11	8.48875e-92	0.962187	0.623	0.181	2.8602e-87	Vessel EC	MYCT1
ESAM1	1.75379e-91	1.09401	0.823	0.315	5.9092e-87	Vessel EC	ESAM
RAMP21	3.76326e-91	1.40321	0.961	0.802	1.26799e-86	Vessel EC	RAMP2
CLDN101	3.98828e-91	0.962052	0.374	0.072	1.34381e-86	Vessel EC	CLDN10
LTC4S1	7.64511e-91	1.35817	0.6	0.192	2.57594e-86	Vessel EC	LTC4S
PALMD1	9.37105e-90	1.38012	0.862	0.454	3.15748e-85	Vessel EC	PALMD
HEG11	9.7352e-89	1.18433	0.708	0.274	3.28018e-84	Vessel EC	HEG1
PTMA1	1.12047e-88	0.956335	1	0.985	3.7753e-84	Vessel EC	PTMA
ITGA3	1.25739e-88	0.568238	0.308	0.05	4.23666e-84	Vessel EC	ITGA3
JAM21	2.33732e-88	1.0771	0.715	0.268	7.87536e-84	Vessel EC	JAM2
TM4SF11	3.41451e-88	1.24594	0.944	0.427	1.15049e-83	Vessel EC	TM4SF1
LMO21	5.06342e-88	1.30384	0.859	0.426	1.70607e-83	Vessel EC	LMO2
FGF18	1.05628e-87	0.324355	0.144	0.012	3.55903e-83	Vessel EC	FGF18
TACR1	1.28981e-87	0.365687	0.213	0.026	4.34588e-83	Vessel EC	TACR1
IL3RA1	1.30765e-87	0.676978	0.377	0.073	4.40601e-83	Vessel EC	IL3RA
LRRC321	2.1614e-87	1.05899	0.593	0.184	7.28263e-83	Vessel EC	LRRC32
ADAMTS6	2.23957e-87	0.676272	0.279	0.043	7.54599e-83	Vessel EC	ADAMTS6
OCIAD21	2.62523e-87	0.842614	0.528	0.14	8.84545e-83	Vessel EC	OCIAD2
KIAA14621	3.16277e-86	1.16356	0.623	0.213	1.06566e-81	Vessel EC	KIAA1462
S1PR11	4.051e-86	0.968011	0.636	0.199	1.36494e-81	Vessel EC	S1PR1
UTRN1	4.6637e-86	1.45917	0.882	0.592	1.57139e-81	Vessel EC	UTRN
TOX	1.77669e-85	0.279463	0.2	0.023	5.98637e-81	Vessel EC	TOX
FAM69B1	2.27619e-85	0.946578	0.525	0.147	7.66938e-81	Vessel EC	FAM69B
KIAA1671	1.39562e-83	0.757774	0.459	0.112	4.70241e-79	Vessel EC	KIAA1671
RNF125	5.49852e-83	0.619063	0.357	0.07	1.85267e-78	Vessel EC	RNF125
STMN1	1.09979e-81	1.01296	0.548	0.162	3.70562e-77	Vessel EC	STMN1
F11R1	1.39815e-81	0.542347	0.348	0.066	4.71093e-77	Vessel EC	F11R
TJP11	2.05374e-81	1.18479	0.797	0.398	6.91986e-77	Vessel EC	TJP1
HLA-C1	4.93019e-81	0.893079	0.997	0.974	1.66118e-76	Vessel EC	HLA-C
ANKRD29	9.41433e-81	1.16348	0.61	0.208	3.17206e-76	Vessel EC	ANKRD29
TMSB101	1.30918e-80	0.979838	1	0.985	4.41116e-76	Vessel EC	TMSB10
ORAI11	2.93621e-80	0.764684	0.495	0.132	9.89328e-76	Vessel EC	ORAI1
SPARCL11	4.79792e-80	0.96572	1	0.943	1.61661e-75	Vessel EC	SPARCL1
LIFR1	1.35391e-79	1.22534	0.685	0.276	4.56185e-75	Vessel EC	LIFR
TXNIP1	4.38077e-78	1.14089	0.987	0.948	1.47606e-73	Vessel EC	TXNIP
IFI6	4.61389e-78	1.40529	0.672	0.287	1.55461e-73	Vessel EC	IFI6
ASS1	1.89044e-77	0.985661	0.574	0.188	6.36963e-73	Vessel EC	ASS1
MMRN21	3.57102e-77	1.07228	0.787	0.321	1.20322e-72	Vessel EC	MMRN2
PTRF	4.42871e-77	1.12921	0.964	0.837	1.49221e-72	Vessel EC	PTRF
TSPAN71	9.21385e-77	0.932887	0.78	0.308	3.10452e-72	Vessel EC	TSPAN7
CD341	1.11847e-76	1.18119	0.843	0.452	3.76856e-72	Vessel EC	CD34
CDC42BPA	1.75963e-76	1.25133	0.662	0.285	5.92891e-72	Vessel EC	CDC42BPA
USP54	2.66892e-76	0.353058	0.2	0.026	8.99265e-72	Vessel EC	USP54
PRKX	7.74106e-76	0.453439	0.325	0.061	2.60827e-71	Vessel EC	PRKX
TMOD31	1.89261e-75	1.228	0.813	0.482	6.37697e-71	Vessel EC	TMOD3
GIMAP81	2.61957e-75	1.08548	0.62	0.212	8.82636e-71	Vessel EC	GIMAP8
DACH1	4.22757e-75	0.516007	0.279	0.048	1.42444e-70	Vessel EC	DACH1
CCDC88C	4.69042e-75	0.460578	0.266	0.044	1.58039e-70	Vessel EC	CCDC88C
CAPZA21	1.01256e-74	1.15357	0.813	0.494	3.41171e-70	Vessel EC	CAPZA2
BMX1	1.91799e-74	0.928007	0.538	0.163	6.46246e-70	Vessel EC	BMX
HPCAL11	2.17236e-74	0.80391	0.452	0.12	7.31955e-70	Vessel EC	HPCAL1
COBLL1	3.62733e-74	0.817514	0.475	0.132	1.22219e-69	Vessel EC	COBLL1
NES	5.12277e-74	1.02193	0.538	0.174	1.72607e-69	Vessel EC	NES
DOCK91	7.6586e-74	0.910531	0.61	0.207	2.58049e-69	Vessel EC	DOCK9
TNFSF101	7.69948e-74	1.1383	0.879	0.482	2.59426e-69	Vessel EC	TNFSF10
MTUS11	9.41055e-74	1.35824	0.869	0.596	3.17079e-69	Vessel EC	MTUS1
KCNJ2-AS1	1.94701e-73	0.261115	0.148	0.015	6.56024e-69	Vessel EC	KCNJ2-AS1
GCH1	3.44659e-73	0.28967	0.18	0.022	1.16129e-68	Vessel EC	GCH1
FRMD4B1	5.31607e-73	1.00275	0.656	0.249	1.7912e-68	Vessel EC	FRMD4B
SDPR1	6.07555e-73	1.30328	0.902	0.463	2.0471e-68	Vessel EC	SDPR
FABP4	8.96727e-73	1.36616	0.207	0.029	3.02143e-68	Vessel EC	FABP4
TIE11	1.13692e-72	0.896918	0.58	0.19	3.83073e-68	Vessel EC	TIE1
TP53I11	2.21336e-72	0.621567	0.328	0.067	7.45769e-68	Vessel EC	TP53I11
SULF21	4.14119e-72	0.992971	0.652	0.25	1.39533e-67	Vessel EC	SULF2
PREX1	4.23233e-72	0.405344	0.233	0.035	1.42604e-67	Vessel EC	PREX1
C1orf1151	4.87829e-72	0.754056	0.515	0.15	1.64369e-67	Vessel EC	C1orf115
NPDC11	8.23638e-72	1.11383	0.875	0.586	2.77517e-67	Vessel EC	NPDC1
CD931	1.00751e-71	1.01446	0.79	0.324	3.3947e-67	Vessel EC	CD93
MGST21	1.29258e-71	1.11559	0.83	0.436	4.35521e-67	Vessel EC	MGST2
LSR	1.42831e-71	0.594207	0.344	0.073	4.81255e-67	Vessel EC	LSR
SHROOM41	2.35348e-70	0.58035	0.348	0.076	7.92983e-66	Vessel EC	SHROOM4
TAGLN21	8.52464e-70	1.06202	0.954	0.83	2.87229e-65	Vessel EC	TAGLN2
HLA-B1	1.27702e-69	0.935063	1	0.946	4.3028e-65	Vessel EC	HLA-B
NPTXR	8.19541e-69	0.313568	0.197	0.027	2.76136e-64	Vessel EC	NPTXR
HIP1R	3.20849e-68	0.542209	0.311	0.063	1.08107e-63	Vessel EC	HIP1R
GJA41	3.92174e-68	1.11609	0.616	0.222	1.32139e-63	Vessel EC	GJA4
DDIT4	6.15347e-68	1.62909	0.603	0.248	2.07335e-63	Vessel EC	DDIT4
ST8SIA61	6.17744e-68	0.584747	0.282	0.053	2.08143e-63	Vessel EC	ST8SIA6
PLK21	8.35885e-68	0.932679	0.587	0.202	2.81643e-63	Vessel EC	PLK2
CD3201	2.7158e-67	1.27024	0.705	0.347	9.15063e-63	Vessel EC	CD320
SEMA3F	4.57805e-67	0.316444	0.184	0.024	1.54253e-62	Vessel EC	SEMA3F
SEC14L11	9.21096e-67	0.991869	0.682	0.282	3.10354e-62	Vessel EC	SEC14L1
RUNDC3B	1.55053e-66	0.476071	0.216	0.033	5.22437e-62	Vessel EC	RUNDC3B
CALM1	3.02718e-66	0.884828	0.98	0.944	1.01998e-61	Vessel EC	CALM1
LRRC8C1	7.73113e-66	0.659627	0.41	0.106	2.60493e-61	Vessel EC	LRRC8C
ECSCR.11	4.16363e-65	0.893241	0.826	0.342	1.40289e-60	Vessel EC	ECSCR.1
KCTD121	5.70751e-65	1.34811	0.921	0.633	1.92309e-60	Vessel EC	KCTD12
RNF144B1	5.90477e-65	0.549646	0.357	0.083	1.98955e-60	Vessel EC	RNF144B
ATP8A1	8.68957e-65	0.64488	0.344	0.078	2.92786e-60	Vessel EC	ATP8A1
FAM107A1	2.73564e-64	1.19243	0.679	0.311	9.21747e-60	Vessel EC	FAM107A
EFNA11	3.80551e-64	0.901273	0.662	0.254	1.28223e-59	Vessel EC	EFNA1
ARHGAP311	3.91431e-64	0.614065	0.423	0.114	1.31889e-59	Vessel EC	ARHGAP31
SULF1	4.20655e-64	1.65619	0.659	0.337	1.41735e-59	Vessel EC	SULF1
RASIP11	1.21652e-63	0.718765	0.548	0.178	4.09893e-59	Vessel EC	RASIP1
NEDD91	1.25724e-63	0.801451	0.502	0.159	4.23614e-59	Vessel EC	NEDD9
PTPN141	4.44315e-63	0.815571	0.508	0.164	1.49707e-58	Vessel EC	PTPN14
NRN11	1.03036e-62	0.867556	0.652	0.245	3.4717e-58	Vessel EC	NRN1
ERG1	1.40428e-62	0.800208	0.63	0.232	4.73159e-58	Vessel EC	ERG
CCM2L1	1.6514e-62	0.600153	0.367	0.09	5.56424e-58	Vessel EC	CCM2L
ELK31	3.6167e-62	0.977512	0.81	0.426	1.21861e-57	Vessel EC	ELK3
RPS6KA5	6.15556e-62	0.717826	0.407	0.109	2.07406e-57	Vessel EC	RPS6KA5
SORBS2	8.0612e-62	0.660707	0.456	0.132	2.71614e-57	Vessel EC	SORBS2
VIM1	2.3296e-61	0.553162	1	0.999	7.84936e-57	Vessel EC	VIM
THBD1	2.62167e-61	1.10022	0.62	0.236	8.83346e-57	Vessel EC	THBD
RHOC1	9.45025e-61	0.9392	0.925	0.766	3.18417e-56	Vessel EC	RHOC
HSPA21	3.16479e-60	0.841296	0.548	0.19	1.06634e-55	Vessel EC	HSPA2
PPP1R16B1	3.80974e-60	0.531139	0.407	0.108	1.28365e-55	Vessel EC	PPP1R16B
MAP2	5.53707e-60	0.308735	0.164	0.022	1.86566e-55	Vessel EC	MAP2
TMTC11	6.39526e-60	0.835625	0.489	0.16	2.15482e-55	Vessel EC	TMTC1
ITGA51	6.97173e-60	0.994678	0.62	0.258	2.34906e-55	Vessel EC	ITGA5
SWAP70	9.19904e-60	0.949393	0.679	0.316	3.09953e-55	Vessel EC	SWAP70
XAF1	1.50057e-59	1.0994	0.63	0.282	5.05602e-55	Vessel EC	XAF1
ARHGEF151	2.72694e-59	0.551196	0.38	0.097	9.18817e-55	Vessel EC	ARHGEF15
JAG1	2.79894e-59	1.35985	0.63	0.302	9.43075e-55	Vessel EC	JAG1
CDC42EP3	3.47202e-59	0.819456	0.502	0.172	1.16986e-54	Vessel EC	CDC42EP3
HOXB41	3.54221e-59	0.427455	0.269	0.054	1.19351e-54	Vessel EC	HOXB4
RALB1	5.08474e-59	0.863978	0.603	0.24	1.71325e-54	Vessel EC	RALB
LMCD1	2.82155e-58	0.940005	0.636	0.266	9.50692e-54	Vessel EC	LMCD1
DOCK61	4.33831e-58	0.620615	0.426	0.123	1.46175e-53	Vessel EC	DOCK6
CARD161	9.00933e-58	0.706554	0.466	0.145	3.0356e-53	Vessel EC	CARD16
BCL6B1	1.00667e-57	0.587493	0.341	0.084	3.39189e-53	Vessel EC	BCL6B
SOX13	1.24688e-57	0.557312	0.344	0.087	4.20125e-53	Vessel EC	SOX13
EDN11	1.25294e-57	1.59357	0.364	0.096	4.22167e-53	Vessel EC	EDN1
RP11-382A20.31	9.85889e-57	0.912411	0.748	0.396	3.32185e-52	Vessel EC	RP11-382A20.3
LIMS21	1.06271e-56	0.80724	0.613	0.243	3.58069e-52	Vessel EC	LIMS2
NUDT141	1.11494e-56	0.574432	0.43	0.127	3.75667e-52	Vessel EC	NUDT14
WNK11	1.26227e-56	1.10209	0.761	0.467	4.25309e-52	Vessel EC	WNK1
MMP281	1.60075e-56	0.625286	0.397	0.112	5.39358e-52	Vessel EC	MMP28
PDCD41	2.58798e-56	1.17937	0.78	0.513	8.71995e-52	Vessel EC	PDCD4
KIAA03551	2.61266e-56	0.846636	0.593	0.234	8.80311e-52	Vessel EC	KIAA0355
HYAL21	3.79276e-56	1.02451	0.741	0.36	1.27793e-51	Vessel EC	HYAL2
PLPP11	4.54168e-56	1.43055	0.636	0.321	1.53027e-51	Vessel EC	PLPP1
CRYBG3	5.55143e-56	0.952706	0.567	0.227	1.8705e-51	Vessel EC	CRYBG3
PPP1R14A	9.10897e-56	0.494022	0.374	0.095	3.06918e-51	Vessel EC	PPP1R14A
SNTG2	2.28259e-55	0.254512	0.134	0.016	7.69096e-51	Vessel EC	SNTG2
CPNE21	5.1008e-55	0.730056	0.482	0.163	1.71866e-50	Vessel EC	CPNE2
AQP11	6.70862e-55	0.966054	0.551	0.203	2.2604e-50	Vessel EC	AQP1
MAP3K111	1.20198e-54	0.78579	0.577	0.221	4.04997e-50	Vessel EC	MAP3K11
SERPINE2	1.27748e-54	1.29332	0.551	0.226	4.30434e-50	Vessel EC	SERPINE2
CARD101	1.59334e-54	0.51405	0.338	0.084	5.3686e-50	Vessel EC	CARD10
RASGRF2	2.65366e-54	0.395432	0.239	0.047	8.94123e-50	Vessel EC	RASGRF2
GADD45A	2.74434e-54	0.952893	0.597	0.248	9.24678e-50	Vessel EC	GADD45A
SEPW1	3.17766e-54	1.16159	0.911	0.853	1.07068e-49	Vessel EC	SEPW1
PDZD2	5.97916e-54	0.425326	0.249	0.05	2.01462e-49	Vessel EC	PDZD2
HSD17B121	1.4307e-53	1.04013	0.764	0.485	4.82059e-49	Vessel EC	HSD17B12
STOM1	3.65423e-53	0.962819	0.862	0.649	1.23126e-48	Vessel EC	STOM
GIMAP61	6.9024e-53	0.627712	0.58	0.206	2.32569e-48	Vessel EC	GIMAP6
PPA1	7.6118e-53	1.11454	0.79	0.561	2.56472e-48	Vessel EC	PPA1
SNHG71	9.44286e-53	0.943854	0.862	0.627	3.18168e-48	Vessel EC	SNHG7
ENPP4	1.29122e-52	0.55278	0.38	0.108	4.35063e-48	Vessel EC	ENPP4
SH3BP4	1.4342e-52	0.51812	0.331	0.086	4.83238e-48	Vessel EC	SH3BP4
LGALS9	2.7592e-52	0.38515	0.269	0.058	9.29686e-48	Vessel EC	LGALS9
HIP1	4.23858e-52	0.668818	0.41	0.126	1.42815e-47	Vessel EC	HIP1
TJP21	6.70401e-52	0.458754	0.344	0.09	2.25885e-47	Vessel EC	TJP2
FGD51	2.30423e-51	0.758167	0.515	0.192	7.76388e-47	Vessel EC	FGD5
HSPG21	3.11922e-51	1.11303	0.856	0.64	1.05099e-46	Vessel EC	HSPG2
CHRM31	5.43776e-51	0.655541	0.489	0.168	1.8322e-46	Vessel EC	CHRM3
FLNB1	8.05437e-51	0.864964	0.672	0.319	2.71384e-46	Vessel EC	FLNB
KLF21	5.60554e-50	0.842227	0.964	0.709	1.88873e-45	Vessel EC	KLF2
CAV21	6.51369e-50	0.873575	0.797	0.451	2.19472e-45	Vessel EC	CAV2
ADCY41	9.23915e-50	0.669735	0.39	0.119	3.11304e-45	Vessel EC	ADCY4
CXCL12	1.47391e-49	1.65536	0.784	0.476	4.9662e-45	Vessel EC	CXCL12
LIMS11	1.67892e-49	1.04348	0.803	0.6	5.65695e-45	Vessel EC	LIMS1
FNBP1L1	1.99642e-49	0.674287	0.466	0.164	6.72675e-45	Vessel EC	FNBP1L
FKBP1A1	4.25708e-49	0.863572	0.879	0.723	1.43438e-44	Vessel EC	FKBP1A
TNFRSF1B	8.69636e-49	0.700984	0.534	0.21	2.93015e-44	Vessel EC	TNFRSF1B
GPRC5B	1.0369e-48	0.563443	0.351	0.099	3.49373e-44	Vessel EC	GPRC5B
ELMO1	1.07055e-48	0.578263	0.37	0.108	3.60711e-44	Vessel EC	ELMO1
ARHGAP24	3.13188e-48	0.414664	0.246	0.054	1.05526e-43	Vessel EC	ARHGAP24
GATA21	6.54842e-48	0.60534	0.433	0.141	2.20642e-43	Vessel EC	GATA2
FRYL1	6.69735e-48	0.790448	0.531	0.215	2.2566e-43	Vessel EC	FRYL
FLNC1	1.31616e-47	0.644901	0.397	0.123	4.43468e-43	Vessel EC	FLNC
CYB561	1.57444e-47	0.540349	0.364	0.108	5.30493e-43	Vessel EC	CYB561
CDK171	2.79144e-47	0.563522	0.4	0.125	9.40547e-43	Vessel EC	CDK17
FBLIM1	3.03942e-47	0.543232	0.328	0.089	1.0241e-42	Vessel EC	FBLIM1
DAP	4.42992e-47	0.785018	0.58	0.266	1.49262e-42	Vessel EC	DAP
APOL31	5.57123e-47	0.713741	0.57	0.236	1.87717e-42	Vessel EC	APOL3
FLT11	1.97485e-46	0.777393	0.551	0.216	6.65405e-42	Vessel EC	FLT1
NOVA21	2.56111e-46	0.400367	0.298	0.075	8.6294e-42	Vessel EC	NOVA2
HOXB71	2.86881e-46	0.529379	0.439	0.146	9.66617e-42	Vessel EC	HOXB7
ECE11	4.24832e-46	0.861314	0.757	0.457	1.43143e-41	Vessel EC	ECE1
NOS3	5.12178e-46	0.332107	0.216	0.044	1.72573e-41	Vessel EC	NOS3
TACC11	7.20765e-46	0.848973	0.872	0.746	2.42854e-41	Vessel EC	TACC1
PLPP2	7.40341e-46	0.316005	0.151	0.023	2.4945e-41	Vessel EC	PLPP2
ID11	1.18092e-45	1.28691	0.685	0.344	3.97899e-41	Vessel EC	ID1
HBEGF1	2.06021e-45	0.545767	0.334	0.094	6.94166e-41	Vessel EC	HBEGF
CNOT6L	3.32071e-45	0.80567	0.557	0.242	1.11888e-40	Vessel EC	CNOT6L
FOXC11	5.31902e-45	0.768933	0.656	0.292	1.79219e-40	Vessel EC	FOXC1
TECPR1	7.3939e-45	0.450964	0.259	0.062	2.4913e-40	Vessel EC	TECPR1
HOXD91	8.40703e-45	0.602186	0.449	0.155	2.83266e-40	Vessel EC	HOXD9
TES	9.73521e-45	0.39338	0.269	0.065	3.28018e-40	Vessel EC	TES
ITGB41	1.31198e-44	0.693672	0.587	0.241	4.4206e-40	Vessel EC	ITGB4
B2M1	1.37205e-44	0.623907	1	0.999	4.623e-40	Vessel EC	B2M
HSPB11	1.51807e-44	0.846435	0.948	0.845	5.11498e-40	Vessel EC	HSPB1
ICA11	1.80741e-44	0.473223	0.37	0.112	6.08989e-40	Vessel EC	ICA1
HHEX1	2.62998e-44	0.702699	0.531	0.21	8.86147e-40	Vessel EC	HHEX
FN1	3.53183e-44	1.49289	0.862	0.742	1.19002e-39	Vessel EC	FN1
TANC11	3.87518e-44	0.440408	0.315	0.086	1.3057e-39	Vessel EC	TANC1
TNFRSF10A	6.78662e-44	0.336967	0.203	0.041	2.28668e-39	Vessel EC	TNFRSF10A
CEP85L	9.07326e-44	0.642315	0.462	0.169	3.05714e-39	Vessel EC	CEP85L
MYRIP1	1.60824e-43	0.567099	0.443	0.15	5.41882e-39	Vessel EC	MYRIP
C8orf4	1.68801e-43	0.516411	0.203	0.042	5.6876e-39	Vessel EC	C8orf4
SYNGR21	4.05289e-43	0.599995	0.502	0.191	1.36558e-38	Vessel EC	SYNGR2
CCDC31	5.59552e-43	0.76644	0.561	0.234	1.88535e-38	Vessel EC	CCDC3
COL21A1	6.70502e-43	0.529143	0.259	0.064	2.25919e-38	Vessel EC	COL21A1
RHOB	1.02702e-42	1.15255	0.839	0.662	3.46044e-38	Vessel EC	RHOB
GCNT21	1.2402e-42	0.370411	0.282	0.073	4.17874e-38	Vessel EC	GCNT2
CCDC85B1	2.06825e-42	0.833381	0.902	0.661	6.96876e-38	Vessel EC	CCDC85B
NBEAL2	2.09938e-42	0.291637	0.197	0.039	7.07364e-38	Vessel EC	NBEAL2
PLEKHG11	2.34248e-42	0.478748	0.305	0.084	7.89276e-38	Vessel EC	PLEKHG1
MALL1	2.66455e-42	0.551969	0.361	0.111	8.97794e-38	Vessel EC	MALL
ADGRF51	1.00139e-41	0.634281	0.803	0.358	3.37407e-37	Vessel EC	ADGRF5
PRKCH1	1.05811e-41	0.541143	0.466	0.168	3.56518e-37	Vessel EC	PRKCH
RAPGEF2	1.08224e-41	0.470657	0.38	0.123	3.6465e-37	Vessel EC	RAPGEF2
SMAD11	2.40624e-41	0.652802	0.505	0.197	8.10758e-37	Vessel EC	SMAD1
SEC11C1	2.74298e-41	0.681051	0.538	0.237	9.24219e-37	Vessel EC	SEC11C
CSNK1A11	2.94389e-41	0.843713	0.813	0.597	9.91914e-37	Vessel EC	CSNK1A1
ACTN41	3.79321e-41	0.826192	0.715	0.429	1.27809e-36	Vessel EC	ACTN4
B3GALNT1	4.08356e-41	0.367974	0.243	0.058	1.37591e-36	Vessel EC	B3GALNT1
DMTN	5.05072e-41	0.256243	0.187	0.037	1.70179e-36	Vessel EC	DMTN
AC007246.3	9.25214e-41	0.444105	0.236	0.056	3.11742e-36	Vessel EC	AC007246.3
ARHGAP291	1.47043e-40	0.643611	0.852	0.492	4.95445e-36	Vessel EC	ARHGAP29
ADGRG11	2.04758e-40	0.461854	0.354	0.109	6.89912e-36	Vessel EC	ADGRG1
RP11-798M19.6	2.47804e-40	0.592341	0.377	0.126	8.3495e-36	Vessel EC	RP11-798M19.6
MAP4	2.62592e-40	0.878475	0.718	0.456	8.84777e-36	Vessel EC	MAP4
LRRC8A	4.69939e-40	0.564432	0.39	0.134	1.58341e-35	Vessel EC	LRRC8A
EFCAB14	7.09551e-40	0.864417	0.698	0.432	2.39076e-35	Vessel EC	EFCAB14
MYEF21	7.91486e-40	0.465054	0.279	0.075	2.66683e-35	Vessel EC	MYEF2
RAPGEF51	8.08697e-40	0.69965	0.62	0.279	2.72482e-35	Vessel EC	RAPGEF5
DSG2	1.40368e-39	0.341756	0.193	0.041	4.72957e-35	Vessel EC	DSG2
SYNPO1	1.54599e-39	0.735327	0.577	0.259	5.20906e-35	Vessel EC	SYNPO
PTTG1IP1	1.60079e-39	0.845282	0.741	0.516	5.3937e-35	Vessel EC	PTTG1IP
SORT1	3.76948e-39	0.477344	0.321	0.097	1.27009e-34	Vessel EC	SORT1
SOS1	4.6131e-39	0.636384	0.508	0.212	1.55434e-34	Vessel EC	SOS1
IFITM31	5.01852e-39	0.563224	0.99	0.962	1.69094e-34	Vessel EC	IFITM3
MYO5A	5.41606e-39	0.428029	0.311	0.091	1.82489e-34	Vessel EC	MYO5A
SLC48A1	5.66821e-39	0.528948	0.39	0.136	1.90985e-34	Vessel EC	SLC48A1
RP11-147L13.11	7.66877e-39	0.469854	0.318	0.098	2.58391e-34	Vessel EC	RP11-147L13.11
APBB2	8.17536e-39	0.52527	0.4	0.141	2.75461e-34	Vessel EC	APBB2
FBLN2	1.02792e-38	0.92698	0.764	0.524	3.46347e-34	Vessel EC	FBLN2
CEP681	1.12803e-38	0.721614	0.613	0.308	3.80079e-34	Vessel EC	CEP68
MEF2C1	1.41999e-38	0.810498	0.702	0.385	4.78453e-34	Vessel EC	MEF2C
MYH91	1.44219e-38	0.807189	0.793	0.524	4.8593e-34	Vessel EC	MYH9
PSORS1C1	2.61433e-38	0.326363	0.203	0.045	8.80871e-34	Vessel EC	PSORS1C1
ITSN2	4.15219e-38	0.82735	0.58	0.302	1.39904e-33	Vessel EC	ITSN2
FGF2	6.38745e-38	0.744554	0.498	0.22	2.15219e-33	Vessel EC	FGF2
CASP10	1.11413e-37	0.295658	0.223	0.053	3.75395e-33	Vessel EC	CASP10
HEY2	1.63643e-37	0.522096	0.295	0.086	5.51379e-33	Vessel EC	HEY2
DSP1	1.75104e-37	0.340832	0.23	0.056	5.89994e-33	Vessel EC	DSP
IFITM21	8.03458e-37	0.660233	0.948	0.86	2.70717e-32	Vessel EC	IFITM2
AHR1	8.15576e-37	0.661499	0.567	0.264	2.748e-32	Vessel EC	AHR
AIM1	1.21353e-36	0.290906	0.22	0.052	4.08885e-32	Vessel EC	AIM1
SYT11	1.37938e-36	0.562269	0.351	0.119	4.64769e-32	Vessel EC	SYT11
LYL11	1.67883e-36	0.519277	0.426	0.16	5.65666e-32	Vessel EC	LYL1
PIK3R3	4.36425e-36	0.507266	0.377	0.132	1.47049e-31	Vessel EC	PIK3R3
MAP4K3	5.55123e-36	0.43533	0.348	0.115	1.87043e-31	Vessel EC	MAP4K3
FILIP1L	5.96733e-36	0.770927	0.597	0.31	2.01063e-31	Vessel EC	FILIP1L
HES4	8.84686e-36	0.587721	0.42	0.16	2.98086e-31	Vessel EC	HES4
PLS3	1.63596e-35	0.790815	0.646	0.373	5.51221e-31	Vessel EC	PLS3
EEPD1	1.76122e-35	0.283591	0.213	0.051	5.93426e-31	Vessel EC	EEPD1
KLHL5	1.76465e-35	0.470269	0.308	0.097	5.94582e-31	Vessel EC	KLHL5
RPS281	1.80136e-35	0.424559	0.997	0.996	6.0695e-31	Vessel EC	RPS28
RDX1	1.96836e-35	0.846993	0.816	0.588	6.63221e-31	Vessel EC	RDX
GALNT181	2.07872e-35	0.401513	0.308	0.095	7.00403e-31	Vessel EC	GALNT18
HLA-A1	2.22704e-35	0.5091	0.993	0.985	7.5038e-31	Vessel EC	HLA-A
RAPGEF1	3.44073e-35	0.573799	0.433	0.172	1.15932e-30	Vessel EC	RAPGEF1
TBC1D1	4.12005e-35	0.447138	0.348	0.117	1.38821e-30	Vessel EC	TBC1D1
AFAP1L11	7.08858e-35	0.451685	0.325	0.105	2.38843e-30	Vessel EC	AFAP1L1
CPNE8	9.2832e-35	0.560062	0.439	0.176	3.12788e-30	Vessel EC	CPNE8
FRY1	1.41513e-34	0.545471	0.416	0.162	4.76814e-30	Vessel EC	FRY
DGKE	1.56291e-34	0.561986	0.328	0.11	5.26608e-30	Vessel EC	DGKE
PREX21	2.15175e-34	0.647611	0.466	0.199	7.2501e-30	Vessel EC	PREX2
GAS6	1.12675e-33	0.709007	0.885	0.713	3.79647e-29	Vessel EC	GAS6
HOMER2	1.1282e-33	0.311978	0.164	0.034	3.80136e-29	Vessel EC	HOMER2
SYNJ2	1.1438e-33	0.402656	0.223	0.059	3.85392e-29	Vessel EC	SYNJ2
NOTCH11	1.76897e-33	0.477441	0.374	0.134	5.96036e-29	Vessel EC	NOTCH1
GNAS	2.11755e-33	0.491744	0.97	0.952	7.13488e-29	Vessel EC	GNAS
RSAD2	2.68787e-33	0.389654	0.174	0.039	9.05651e-29	Vessel EC	RSAD2
TCF41	2.79355e-33	0.691832	0.908	0.786	9.41258e-29	Vessel EC	TCF4
LAMA51	3.24907e-33	0.537847	0.364	0.129	1.09474e-28	Vessel EC	LAMA5
TINAGL11	3.74841e-33	0.549411	0.557	0.26	1.26299e-28	Vessel EC	TINAGL1
CASKIN21	4.05317e-33	0.4149	0.328	0.11	1.36568e-28	Vessel EC	CASKIN2
MKL21	5.62216e-33	0.74712	0.577	0.297	1.89433e-28	Vessel EC	MKL2
THBS1	1.03234e-32	0.591842	0.21	0.054	3.47837e-28	Vessel EC	THBS1
CFAP36	1.30677e-32	0.653421	0.616	0.342	4.40304e-28	Vessel EC	CFAP36
GCHFR	2.93576e-32	0.543617	0.4	0.158	9.89176e-28	Vessel EC	GCHFR
GRASP1	3.31011e-32	0.61188	0.59	0.296	1.11531e-27	Vessel EC	GRASP
FMNL3	3.38988e-32	0.389024	0.282	0.087	1.14219e-27	Vessel EC	FMNL3
ADIPOR2	4.95675e-32	0.508329	0.38	0.147	1.67013e-27	Vessel EC	ADIPOR2
PLAT1	6.14705e-32	0.405115	0.852	0.423	2.07119e-27	Vessel EC	PLAT
CLMN	8.77548e-32	0.293911	0.203	0.051	2.95681e-27	Vessel EC	CLMN
DST	1.47431e-31	0.807145	0.738	0.516	4.96754e-27	Vessel EC	DST
RAC1	1.62311e-31	0.535832	0.934	0.903	5.46891e-27	Vessel EC	RAC1
XPR1	2.25211e-31	0.397897	0.246	0.072	7.58827e-27	Vessel EC	XPR1
GLUL	2.31642e-31	1.25529	0.718	0.499	7.80496e-27	Vessel EC	GLUL
RPGR	6.29276e-31	0.423877	0.285	0.092	2.12028e-26	Vessel EC	RPGR
SLC44A21	1.35512e-30	0.596338	0.502	0.232	4.56595e-26	Vessel EC	SLC44A2
MX1	1.51753e-30	0.61097	0.439	0.191	5.11316e-26	Vessel EC	MX1
FAM212A	2.5233e-30	0.423953	0.256	0.078	8.502e-26	Vessel EC	FAM212A
ARHGEF31	2.66035e-30	0.433057	0.38	0.143	8.96378e-26	Vessel EC	ARHGEF3
FXYD51	4.43429e-30	0.632341	0.872	0.676	1.49409e-25	Vessel EC	FXYD5
CTD-2135D7.5	6.88448e-30	0.272078	0.193	0.049	2.31966e-25	Vessel EC	CTD-2135D7.5
CDC371	8.11334e-30	0.705109	0.748	0.556	2.73371e-25	Vessel EC	CDC37
ANKRD28	1.64455e-29	0.650905	0.551	0.282	5.54113e-25	Vessel EC	ANKRD28
CSPP1	2.69384e-29	0.489617	0.331	0.122	9.07664e-25	Vessel EC	CSPP1
HOXB31	5.0035e-29	0.258774	0.216	0.06	1.68588e-24	Vessel EC	HOXB3
TGFBR21	5.04098e-29	0.594993	0.839	0.624	1.69851e-24	Vessel EC	TGFBR2
PHACTR4	7.30174e-29	0.677442	0.511	0.256	2.46025e-24	Vessel EC	PHACTR4
TPM31	7.83578e-29	0.673141	0.797	0.635	2.64019e-24	Vessel EC	TPM3
STK38L	8.196e-29	0.385744	0.311	0.11	2.76156e-24	Vessel EC	STK38L
CD2AP1	1.1386e-28	0.57412	0.452	0.205	3.8364e-24	Vessel EC	CD2AP
PPP1R13B1	1.35552e-28	0.378428	0.246	0.075	4.5673e-24	Vessel EC	PPP1R13B
BCR1	1.72017e-28	0.476528	0.341	0.127	5.79595e-24	Vessel EC	BCR
EXOC61	3.76345e-28	0.493381	0.377	0.148	1.26806e-23	Vessel EC	EXOC6
PELI1	5.71029e-28	0.443358	0.308	0.111	1.92402e-23	Vessel EC	PELI1
DENND3	6.0298e-28	0.328157	0.207	0.057	2.03168e-23	Vessel EC	DENND3
KIF26A1	8.16385e-28	0.29535	0.184	0.047	2.75073e-23	Vessel EC	KIF26A
NDRG41	9.75224e-28	0.342715	0.259	0.083	3.28592e-23	Vessel EC	NDRG4
WSCD1	9.92348e-28	0.258988	0.167	0.041	3.34362e-23	Vessel EC	WSCD1
CCNYL1	1.00959e-27	0.301597	0.19	0.051	3.40171e-23	Vessel EC	CCNYL1
S100A161	1.05746e-27	0.629563	0.754	0.512	3.56302e-23	Vessel EC	S100A16
UACA	1.48535e-27	0.789321	0.708	0.498	5.00474e-23	Vessel EC	UACA
GPR1461	1.49088e-27	0.515402	0.41	0.169	5.02337e-23	Vessel EC	GPR146
PARP141	1.75628e-27	0.657934	0.564	0.313	5.91761e-23	Vessel EC	PARP14
IFNAR2	1.82778e-27	0.410678	0.318	0.116	6.15852e-23	Vessel EC	IFNAR2
SPTAN11	3.48337e-27	0.696883	0.718	0.503	1.17369e-22	Vessel EC	SPTAN1
SEPN11	6.97932e-27	0.555894	0.456	0.214	2.35161e-22	Vessel EC	SEPN1
KIAA1147	8.02807e-27	0.398159	0.246	0.078	2.70498e-22	Vessel EC	KIAA1147
RGS3	8.81083e-27	0.556688	0.505	0.253	2.96872e-22	Vessel EC	RGS3
CD591	8.9013e-27	0.573919	0.902	0.827	2.9992e-22	Vessel EC	CD59
FAM214A	1.0229e-26	0.459482	0.354	0.143	3.44658e-22	Vessel EC	FAM214A
KIAA1551	1.11886e-26	0.518537	0.521	0.26	3.76989e-22	Vessel EC	KIAA1551
B3GNT2	1.24317e-26	0.436272	0.308	0.114	4.18873e-22	Vessel EC	B3GNT2
HOXB21	1.71066e-26	0.357435	0.282	0.098	5.76388e-22	Vessel EC	HOXB2
LUZP11	2.68145e-26	0.5822	0.597	0.349	9.03488e-22	Vessel EC	LUZP1
STK10	2.89572e-26	0.274757	0.177	0.046	9.75685e-22	Vessel EC	STK10
PTP4A3	3.70886e-26	0.352453	0.246	0.079	1.24966e-21	Vessel EC	PTP4A3
RPS6KA21	4.12657e-26	0.463587	0.403	0.176	1.39041e-21	Vessel EC	RPS6KA2
GNAQ1	7.29824e-26	0.743834	0.666	0.451	2.45907e-21	Vessel EC	GNAQ
BAZ2B1	9.23498e-26	0.662675	0.643	0.403	3.11164e-21	Vessel EC	BAZ2B
HLA-F1	1.16657e-25	0.613082	0.711	0.482	3.93066e-21	Vessel EC	HLA-F
TSPAN91	1.42983e-25	0.381422	0.318	0.12	4.81766e-21	Vessel EC	TSPAN9
CX3CL11	2.11319e-25	0.589393	0.308	0.118	7.12018e-21	Vessel EC	CX3CL1
TPD521	2.89115e-25	0.292827	0.272	0.093	9.74143e-21	Vessel EC	TPD52
CD46	3.01749e-25	0.649817	0.705	0.488	1.01671e-20	Vessel EC	CD46
EEF2K	3.2448e-25	0.435888	0.328	0.129	1.0933e-20	Vessel EC	EEF2K
NPTN	4.15173e-25	0.586145	0.544	0.311	1.39888e-20	Vessel EC	NPTN
DOCK1	4.55199e-25	0.555684	0.482	0.243	1.53375e-20	Vessel EC	DOCK1
ARHGAP17	5.3705e-25	0.460416	0.364	0.153	1.80954e-20	Vessel EC	ARHGAP17
SH2D3C1	5.81093e-25	0.334115	0.262	0.09	1.95794e-20	Vessel EC	SH2D3C
SUN11	6.89804e-25	0.589611	0.574	0.326	2.32423e-20	Vessel EC	SUN1
EVA1C1	8.51294e-25	0.401203	0.364	0.152	2.86835e-20	Vessel EC	EVA1C
TAOK21	9.68944e-25	0.463768	0.348	0.141	3.26476e-20	Vessel EC	TAOK2
WARS1	1.12829e-24	0.464659	0.413	0.188	3.80167e-20	Vessel EC	WARS
MANSC11	1.32422e-24	0.511476	0.41	0.187	4.46181e-20	Vessel EC	MANSC1
CALCRL1	1.33929e-24	0.490811	0.518	0.255	4.51259e-20	Vessel EC	CALCRL
CSGALNACT11	1.43883e-24	0.586925	0.577	0.31	4.84801e-20	Vessel EC	CSGALNACT1
FZD61	1.54524e-24	0.404123	0.426	0.189	5.20654e-20	Vessel EC	FZD6
NEAT1	1.58199e-24	0.726744	0.948	0.914	5.33036e-20	Vessel EC	NEAT1
NUAK11	1.74864e-24	0.634572	0.58	0.313	5.89188e-20	Vessel EC	NUAK1
INPP5K	2.48728e-24	0.415521	0.308	0.119	8.38066e-20	Vessel EC	INPP5K
1991-09-01	2.70044e-24	0.513644	0.528	0.276	9.09888e-20	Vessel EC	2022-09-09
ARHGEF2	3.10216e-24	0.428248	0.341	0.14	1.04524e-19	Vessel EC	ARHGEF2
TSPAN141	3.50492e-24	0.472679	0.446	0.206	1.18095e-19	Vessel EC	TSPAN14
MFNG1	3.79786e-24	0.373526	0.351	0.141	1.27965e-19	Vessel EC	MFNG
TUBA4A	3.85525e-24	0.379312	0.334	0.132	1.29899e-19	Vessel EC	TUBA4A
C8orf33	4.33951e-24	0.510138	0.446	0.217	1.46216e-19	Vessel EC	C8orf33
PLD1	5.10353e-24	0.313393	0.243	0.081	1.71958e-19	Vessel EC	PLD1
EIF4G2	6.61773e-24	0.552194	0.816	0.67	2.22978e-19	Vessel EC	EIF4G2
LIMK2	6.74738e-24	0.259134	0.193	0.056	2.27346e-19	Vessel EC	LIMK2
DDX60	9.58218e-24	0.403288	0.334	0.137	3.22862e-19	Vessel EC	DDX60
CAPNS11	9.59837e-24	0.598203	0.79	0.64	3.23408e-19	Vessel EC	CAPNS1
IFI44	1.03542e-23	0.436774	0.351	0.146	3.48874e-19	Vessel EC	IFI44
CNTNAP31	1.2002e-23	0.255069	0.18	0.051	4.04394e-19	Vessel EC	CNTNAP3
MCAM1	1.51571e-23	0.562255	0.407	0.184	5.10704e-19	Vessel EC	MCAM
COL8A1	1.65778e-23	0.682466	0.354	0.158	5.58573e-19	Vessel EC	COL8A1
PIK3IP1	1.76509e-23	0.444991	0.459	0.223	5.94728e-19	Vessel EC	PIK3IP1
ELF1	2.32197e-23	0.585938	0.692	0.466	7.82365e-19	Vessel EC	ELF1
LPAR61	2.56961e-23	0.509462	0.511	0.263	8.65805e-19	Vessel EC	LPAR6
PSMB91	2.84495e-23	0.537802	0.734	0.517	9.58577e-19	Vessel EC	PSMB9
IQCK	3.11476e-23	0.393778	0.266	0.097	1.04949e-18	Vessel EC	IQCK
EXOC6B	3.6115e-23	0.353805	0.266	0.097	1.21686e-18	Vessel EC	EXOC6B
ACACB	3.68544e-23	0.487216	0.397	0.183	1.24177e-18	Vessel EC	ACACB
IRF9	3.99283e-23	0.421914	0.292	0.112	1.34534e-18	Vessel EC	IRF9
CDIP1	4.24418e-23	0.408403	0.315	0.124	1.43003e-18	Vessel EC	CDIP1
LBR	8.2245e-23	0.577454	0.456	0.23	2.77116e-18	Vessel EC	LBR
GCNT1	8.93717e-23	0.279021	0.197	0.06	3.01129e-18	Vessel EC	GCNT1
MAPK31	9.48977e-23	0.601677	0.672	0.452	3.19748e-18	Vessel EC	MAPK3
PAWR	9.6352e-23	0.381048	0.311	0.122	3.24648e-18	Vessel EC	PAWR
EMP21	1.07002e-22	0.523363	0.846	0.726	3.60531e-18	Vessel EC	EMP2
FUT8	1.07927e-22	0.446796	0.344	0.148	3.63648e-18	Vessel EC	FUT8
HOXD81	1.14603e-22	0.420876	0.41	0.186	3.86144e-18	Vessel EC	HOXD8
CXCL21	1.36991e-22	0.958811	0.246	0.089	4.61579e-18	Vessel EC	CXCL2
LINC011161	1.53049e-22	0.467422	0.403	0.187	5.15683e-18	Vessel EC	LINC01116
SLC12A2	1.76443e-22	0.577501	0.311	0.127	5.94506e-18	Vessel EC	SLC12A2
HIF3A	1.77335e-22	0.452007	0.426	0.2	5.97511e-18	Vessel EC	HIF3A
GAS2L1	2.11026e-22	0.406852	0.311	0.127	7.11031e-18	Vessel EC	GAS2L1
APP	2.16244e-22	0.48842	0.879	0.773	7.28612e-18	Vessel EC	APP
SENP7	3.07535e-22	0.478248	0.377	0.172	1.03621e-17	Vessel EC	SENP7
BNIP21	3.24385e-22	0.520462	0.61	0.383	1.09298e-17	Vessel EC	BNIP2
ARPC1B1	5.02042e-22	0.509514	0.846	0.709	1.69158e-17	Vessel EC	ARPC1B
ARHGAP27	5.93154e-22	0.25935	0.184	0.055	1.99857e-17	Vessel EC	ARHGAP27
S100A10	6.52249e-22	0.363781	0.99	0.956	2.19769e-17	Vessel EC	S100A10
ARL6IP11	7.86717e-22	0.646356	0.711	0.537	2.65076e-17	Vessel EC	ARL6IP1
KLF3	9.13922e-22	0.537567	0.587	0.352	3.07937e-17	Vessel EC	KLF3
C14orf159	1.15034e-21	0.351493	0.305	0.123	3.87597e-17	Vessel EC	C14orf159
CCNY	2.33169e-21	0.492531	0.518	0.29	7.85639e-17	Vessel EC	CCNY
CLIC4	2.6431e-21	0.555907	0.698	0.488	8.90566e-17	Vessel EC	CLIC4
CMTM81	2.89167e-21	0.436788	0.325	0.137	9.7432e-17	Vessel EC	CMTM8
ARHGEF37	3.10912e-21	0.297812	0.207	0.068	1.04759e-16	Vessel EC	ARHGEF37
SGIP1	3.11597e-21	0.276139	0.184	0.056	1.04989e-16	Vessel EC	SGIP1
ISG151	4.77098e-21	0.673853	0.534	0.315	1.60754e-16	Vessel EC	ISG15
AAK11	5.48105e-21	0.538192	0.57	0.338	1.84679e-16	Vessel EC	AAK1
ARAP31	6.9866e-21	0.283346	0.269	0.101	2.35406e-16	Vessel EC	ARAP3
CFL1	9.10061e-21	0.387098	0.948	0.901	3.06636e-16	Vessel EC	CFL1
ATP8B11	9.99937e-21	0.379848	0.348	0.15	3.36919e-16	Vessel EC	ATP8B1
SLFN5	1.05244e-20	0.60537	0.534	0.32	3.54611e-16	Vessel EC	SLFN5
TSC22D11	1.16976e-20	0.555149	0.816	0.634	3.9414e-16	Vessel EC	TSC22D1
LIMCH11	1.18942e-20	0.50674	0.59	0.35	4.00762e-16	Vessel EC	LIMCH1
NLRC5	1.264e-20	0.299091	0.161	0.047	4.25893e-16	Vessel EC	NLRC5
FEZ2	1.40454e-20	0.562583	0.6	0.381	4.73245e-16	Vessel EC	FEZ2
IQGAP1	1.61425e-20	0.506561	0.761	0.594	5.43904e-16	Vessel EC	IQGAP1
TARBP1	2.59127e-20	0.289986	0.19	0.061	8.73103e-16	Vessel EC	TARBP1
TRAK1	2.7222e-20	0.292662	0.23	0.082	9.17219e-16	Vessel EC	TRAK1
PLXNA21	2.96223e-20	0.39414	0.331	0.144	9.98094e-16	Vessel EC	PLXNA2
DDX60L	3.09749e-20	0.379687	0.239	0.089	1.04367e-15	Vessel EC	DDX60L
ZDHHC20	3.34561e-20	0.358183	0.305	0.127	1.12727e-15	Vessel EC	ZDHHC20
NTHL11	3.55921e-20	0.462961	0.446	0.236	1.19924e-15	Vessel EC	NTHL1
AGPAT1	4.79376e-20	0.434732	0.387	0.185	1.61521e-15	Vessel EC	AGPAT1
DNAJB41	6.14374e-20	0.54492	0.456	0.242	2.07007e-15	Vessel EC	DNAJB4
SOX71	6.30285e-20	0.389919	0.344	0.15	2.12368e-15	Vessel EC	SOX7
MAML1	7.13198e-20	0.416118	0.295	0.122	2.40305e-15	Vessel EC	MAML1
MSI2	8.11117e-20	0.361214	0.377	0.174	2.73298e-15	Vessel EC	MSI2
PAK21	9.01442e-20	0.565704	0.689	0.494	3.03732e-15	Vessel EC	PAK2
IL331	1.08936e-19	0.604079	0.649	0.453	3.6705e-15	Vessel EC	IL33
RAP2A	1.47611e-19	0.283552	0.292	0.119	4.97361e-15	Vessel EC	RAP2A
MOB2	1.70741e-19	0.451754	0.466	0.251	5.75293e-15	Vessel EC	MOB2
MSN	2.9117e-19	0.517054	0.738	0.573	9.81067e-15	Vessel EC	MSN
ZFYVE21	3.53323e-19	0.543174	0.656	0.487	1.19049e-14	Vessel EC	ZFYVE21
LEPROTL1	4.16779e-19	0.436479	0.423	0.22	1.40429e-14	Vessel EC	LEPROTL1
PPP2R2A	4.23403e-19	0.488982	0.489	0.279	1.42662e-14	Vessel EC	PPP2R2A
SMC4	4.26721e-19	0.394635	0.305	0.134	1.43779e-14	Vessel EC	SMC4
NIN	5.06196e-19	0.450589	0.39	0.195	1.70558e-14	Vessel EC	NIN
ERC1	6.51e-19	0.480074	0.439	0.237	2.19348e-14	Vessel EC	ERC1
INSR	6.53145e-19	0.566185	0.39	0.198	2.20071e-14	Vessel EC	INSR
ZBTB38	6.58992e-19	0.556671	0.646	0.455	2.22041e-14	Vessel EC	ZBTB38
KIF13B	7.84387e-19	0.332799	0.289	0.121	2.64291e-14	Vessel EC	KIF13B
LDLR	8.08008e-19	0.290311	0.151	0.044	2.7225e-14	Vessel EC	LDLR
ETS11	8.1767e-19	0.527745	0.489	0.271	2.75506e-14	Vessel EC	ETS1
DAB2IP1	1.27304e-18	0.368781	0.292	0.124	4.2894e-14	Vessel EC	DAB2IP
TMEM30A	1.29707e-18	0.529117	0.534	0.326	4.37035e-14	Vessel EC	TMEM30A
PTPN12	1.50798e-18	0.519907	0.613	0.422	5.08099e-14	Vessel EC	PTPN12
SCNN1B1	1.54794e-18	0.363421	0.23	0.086	5.21563e-14	Vessel EC	SCNN1B
PLEC1	1.66846e-18	0.526034	0.692	0.488	5.62171e-14	Vessel EC	PLEC
VPS37B	1.82781e-18	0.345464	0.269	0.111	6.15861e-14	Vessel EC	VPS37B
THSD11	2.59656e-18	0.29905	0.279	0.115	8.74883e-14	Vessel EC	THSD1
MGAT1	2.64145e-18	0.526313	0.577	0.373	8.90009e-14	Vessel EC	MGAT1
ENTPD11	2.9249e-18	0.436054	0.479	0.25	9.85516e-14	Vessel EC	ENTPD1
ULK1	3.95408e-18	0.277091	0.246	0.095	1.33229e-13	Vessel EC	ULK1
COX5A	4.02822e-18	0.559891	0.692	0.498	1.35727e-13	Vessel EC	COX5A
TMEM173	4.543e-18	0.506597	0.498	0.288	1.53072e-13	Vessel EC	TMEM173
AFF11	4.5431e-18	0.535007	0.449	0.247	1.53075e-13	Vessel EC	AFF1
IFITM1	4.59163e-18	0.435081	0.479	0.264	1.5471e-13	Vessel EC	IFITM1
GNG51	5.87082e-18	0.475844	0.839	0.693	1.97812e-13	Vessel EC	GNG5
DDX58	8.29312e-18	0.320997	0.243	0.097	2.79428e-13	Vessel EC	DDX58
MLLT3	8.50098e-18	0.353556	0.269	0.113	2.86432e-13	Vessel EC	MLLT3
ARRB1	1.05104e-17	0.3854	0.256	0.104	3.54139e-13	Vessel EC	ARRB1
FAM65A1	1.07016e-17	0.438231	0.42	0.218	3.6058e-13	Vessel EC	FAM65A
INPP5D	1.0716e-17	0.282241	0.17	0.055	3.61067e-13	Vessel EC	INPP5D
MALT1	1.21885e-17	0.300835	0.289	0.124	4.10679e-13	Vessel EC	MALT1
KIAA1217	1.37401e-17	0.32228	0.239	0.095	4.62958e-13	Vessel EC	KIAA1217
MALAT1	1.43474e-17	0.32213	0.997	0.998	4.83421e-13	Vessel EC	MALAT1
HMCN1	1.81716e-17	0.305866	0.118	0.032	6.12275e-13	Vessel EC	HMCN1
MTURN	1.89848e-17	0.439651	0.41	0.215	6.39674e-13	Vessel EC	MTURN
CAP2	1.91026e-17	0.294603	0.233	0.091	6.43644e-13	Vessel EC	CAP2
STC11	1.99731e-17	0.371888	0.341	0.158	6.72974e-13	Vessel EC	STC1
EHD41	2.08986e-17	0.424936	0.4	0.204	7.04157e-13	Vessel EC	EHD4
MSRB3	2.47693e-17	0.455754	0.554	0.338	8.34577e-13	Vessel EC	MSRB3
ITGA1	2.62293e-17	0.424662	0.338	0.162	8.83771e-13	Vessel EC	ITGA1
PPP1R9A1	2.65484e-17	0.267998	0.187	0.065	8.94522e-13	Vessel EC	PPP1R9A
SAMD9	2.71152e-17	0.309735	0.292	0.127	9.13618e-13	Vessel EC	SAMD9
ARRDC2	2.77441e-17	0.2733	0.272	0.112	9.34809e-13	Vessel EC	ARRDC2
GNB1	3.10517e-17	0.541039	0.675	0.524	1.04626e-12	Vessel EC	GNB1
PDLIM51	3.24396e-17	0.464259	0.475	0.277	1.09302e-12	Vessel EC	PDLIM5
PTPRG	4.37745e-17	0.516772	0.561	0.358	1.47494e-12	Vessel EC	PTPRG
AAED1	4.72896e-17	0.399932	0.489	0.28	1.59338e-12	Vessel EC	AAED1
MYOF	4.92375e-17	0.464233	0.551	0.348	1.65901e-12	Vessel EC	MYOF
ITPKB	5.64872e-17	0.317416	0.239	0.096	1.90328e-12	Vessel EC	ITPKB
RGCC	7.67096e-17	0.681248	0.279	0.123	2.58465e-12	Vessel EC	RGCC
PTK2	8.42564e-17	0.417951	0.43	0.233	2.83894e-12	Vessel EC	PTK2
ARL4A1	9.39285e-17	0.437581	0.675	0.436	3.16483e-12	Vessel EC	ARL4A
LSM7	9.969e-17	0.512587	0.675	0.533	3.35896e-12	Vessel EC	LSM7
CD1091	1.03979e-16	0.440158	0.443	0.246	3.50347e-12	Vessel EC	CD109
MESDC1	1.08721e-16	0.38773	0.338	0.163	3.66323e-12	Vessel EC	MESDC1
SH3BP2	1.18012e-16	0.275417	0.269	0.113	3.97629e-12	Vessel EC	SH3BP2
ATP1A1	1.58454e-16	0.522367	0.636	0.465	5.33895e-12	Vessel EC	ATP1A1
PCMTD1	1.70301e-16	0.523797	0.692	0.548	5.73811e-12	Vessel EC	PCMTD1
YBX31	1.77996e-16	0.446402	0.925	0.869	5.99741e-12	Vessel EC	YBX3
FDPS1	2.22608e-16	0.553137	0.682	0.513	7.50055e-12	Vessel EC	FDPS
STIM2	2.51557e-16	0.331583	0.348	0.169	8.47596e-12	Vessel EC	STIM2
PPP1R14B	2.56597e-16	0.575446	0.62	0.45	8.64579e-12	Vessel EC	PPP1R14B
PTGER4	2.71549e-16	0.266059	0.19	0.068	9.14956e-12	Vessel EC	PTGER4
CMIP1	2.76971e-16	0.339235	0.364	0.179	9.33225e-12	Vessel EC	CMIP
ABLIM31	3.15456e-16	0.301116	0.292	0.13	1.0629e-11	Vessel EC	ABLIM3
CDK6	3.53455e-16	0.293272	0.259	0.109	1.19093e-11	Vessel EC	CDK6
DUSP51	3.7852e-16	0.337163	0.21	0.082	1.27539e-11	Vessel EC	DUSP5
MAGI11	3.89591e-16	0.303256	0.233	0.095	1.31269e-11	Vessel EC	MAGI1
PARP9	4.37515e-16	0.42257	0.341	0.17	1.47416e-11	Vessel EC	PARP9
NHSL2	4.61549e-16	0.542087	0.403	0.223	1.55514e-11	Vessel EC	NHSL2
SHANK31	4.6382e-16	0.35943	0.41	0.205	1.56279e-11	Vessel EC	SHANK3
TEK1	4.88204e-16	0.342272	0.462	0.245	1.64495e-11	Vessel EC	TEK
CTNNB11	5.3949e-16	0.495015	0.643	0.452	1.81776e-11	Vessel EC	CTNNB1
KTN11	6.91478e-16	0.446426	0.803	0.714	2.32986e-11	Vessel EC	KTN1
CITED4	7.17975e-16	0.463747	0.334	0.166	2.41914e-11	Vessel EC	CITED4
MAP3K12	7.6103e-16	0.39155	0.413	0.22	2.56421e-11	Vessel EC	MAP3K1
CAMK1D	8.43585e-16	0.326096	0.266	0.117	2.84237e-11	Vessel EC	CAMK1D
ATRX	8.61522e-16	0.522158	0.777	0.688	2.90281e-11	Vessel EC	ATRX
TOX2	8.75133e-16	0.2732	0.252	0.108	2.94867e-11	Vessel EC	TOX2
RBM22	9.78321e-16	0.357925	0.489	0.281	3.29635e-11	Vessel EC	RBM22
RNF219	1.03311e-15	0.321024	0.282	0.128	3.48096e-11	Vessel EC	RNF219
FNIP21	1.11124e-15	0.431555	0.462	0.262	3.74421e-11	Vessel EC	FNIP2
NFAT5	1.31205e-15	0.522438	0.551	0.351	4.42081e-11	Vessel EC	NFAT5
PACSIN21	1.36052e-15	0.344569	0.384	0.199	4.58413e-11	Vessel EC	PACSIN2
SPTLC21	1.3624e-15	0.301358	0.377	0.192	4.59048e-11	Vessel EC	SPTLC2
KBTBD2	1.78659e-15	0.294819	0.311	0.146	6.01975e-11	Vessel EC	KBTBD2
SPTBN11	2.04815e-15	0.425355	0.879	0.797	6.90103e-11	Vessel EC	SPTBN1
DNASE1L1	2.05525e-15	0.258408	0.259	0.111	6.92497e-11	Vessel EC	DNASE1L1
FBXO34	2.23497e-15	0.30374	0.275	0.123	7.53052e-11	Vessel EC	FBXO34
RBM17	2.46273e-15	0.497547	0.59	0.415	8.29794e-11	Vessel EC	RBM17
ADAM17	4.78594e-15	0.279199	0.334	0.162	1.61257e-10	Vessel EC	ADAM17
WASF2	4.8741e-15	0.385885	0.843	0.768	1.64228e-10	Vessel EC	WASF2
HERC2	4.98257e-15	0.42343	0.433	0.241	1.67883e-10	Vessel EC	HERC2
PHACTR21	6.2465e-15	0.548705	0.587	0.414	2.1047e-10	Vessel EC	PHACTR2
NAA101	6.24991e-15	0.456375	0.554	0.367	2.10584e-10	Vessel EC	NAA10
WDFY3	6.82097e-15	0.32064	0.311	0.151	2.29826e-10	Vessel EC	WDFY3
RB1	7.33011e-15	0.311308	0.351	0.179	2.46981e-10	Vessel EC	RB1
NASP1	7.352e-15	0.498357	0.685	0.529	2.47718e-10	Vessel EC	NASP
USP12	7.65131e-15	0.272097	0.295	0.138	2.57803e-10	Vessel EC	USP12
ROBO41	8.59744e-15	0.339267	0.413	0.216	2.89682e-10	Vessel EC	ROBO4
F81	9.16353e-15	0.397658	0.236	0.102	3.08756e-10	Vessel EC	F8
CPXM2	1.00923e-14	0.410783	0.311	0.158	3.40051e-10	Vessel EC	CPXM2
MYO101	1.11206e-14	0.452597	0.289	0.138	3.74697e-10	Vessel EC	MYO10
KLF6	1.12131e-14	0.431808	0.852	0.744	3.77813e-10	Vessel EC	KLF6
TSTA3	1.16029e-14	0.340414	0.348	0.176	3.90949e-10	Vessel EC	TSTA3
WWC2	1.21574e-14	0.327396	0.321	0.161	4.09633e-10	Vessel EC	WWC2
RFK1	1.30623e-14	0.444745	0.459	0.273	4.40121e-10	Vessel EC	RFK
PARP12	1.67079e-14	0.257305	0.213	0.086	5.62955e-10	Vessel EC	PARP12
CCND31	1.7257e-14	0.335978	0.479	0.278	5.81458e-10	Vessel EC	CCND3
KPNA2	2.10185e-14	0.251989	0.18	0.069	7.08198e-10	Vessel EC	KPNA2
LPGAT1	2.11462e-14	0.424178	0.387	0.217	7.12499e-10	Vessel EC	LPGAT1
IKBKB1	2.25146e-14	0.367032	0.302	0.146	7.58606e-10	Vessel EC	IKBKB
KRAS	2.30843e-14	0.356019	0.469	0.275	7.77802e-10	Vessel EC	KRAS
KANK31	2.81185e-14	0.344052	0.462	0.259	9.47424e-10	Vessel EC	KANK3
DPP9	2.93224e-14	0.251888	0.216	0.089	9.87988e-10	Vessel EC	DPP9
CRK	2.96731e-14	0.401044	0.511	0.311	9.99806e-10	Vessel EC	CRK
GRB101	3.10308e-14	0.373643	0.295	0.145	1.04555e-09	Vessel EC	GRB10
PSIP1	3.30704e-14	0.44028	0.748	0.639	1.11427e-09	Vessel EC	PSIP1
ATP5J	3.37472e-14	0.397938	0.849	0.792	1.13708e-09	Vessel EC	ATP5J
RHOA	3.4789e-14	0.376759	0.869	0.852	1.17218e-09	Vessel EC	RHOA
ELN	3.75548e-14	0.484041	0.534	0.362	1.26537e-09	Vessel EC	ELN
FRMD4A	4.85156e-14	0.364722	0.311	0.155	1.63468e-09	Vessel EC	FRMD4A
PSMB81	5.11406e-14	0.450598	0.711	0.546	1.72313e-09	Vessel EC	PSMB8
BGN	5.15122e-14	0.538581	0.489	0.314	1.73565e-09	Vessel EC	BGN
MACF11	5.23682e-14	0.486944	0.754	0.632	1.76449e-09	Vessel EC	MACF1
IPO111	6.16476e-14	0.283054	0.262	0.119	2.07715e-09	Vessel EC	IPO11
ADAM101	9.97321e-14	0.316212	0.439	0.252	3.36037e-09	Vessel EC	ADAM10
KLF7	1.01235e-13	0.356455	0.344	0.182	3.411e-09	Vessel EC	KLF7
CDC42BPB	1.04851e-13	0.401778	0.416	0.24	3.53284e-09	Vessel EC	CDC42BPB
SHOC2	1.06196e-13	0.380944	0.436	0.253	3.57818e-09	Vessel EC	SHOC2
SPATA13	1.10487e-13	0.283475	0.252	0.116	3.72274e-09	Vessel EC	SPATA13
ARHGEF12	1.10895e-13	0.430508	0.495	0.31	3.73651e-09	Vessel EC	ARHGEF12
IFNAR1	1.23362e-13	0.419331	0.495	0.306	4.15655e-09	Vessel EC	IFNAR1
FOXN2	1.25123e-13	0.276538	0.236	0.104	4.21588e-09	Vessel EC	FOXN2
TSPO	1.32006e-13	0.358494	0.869	0.818	4.44782e-09	Vessel EC	TSPO
FLOT11	1.50554e-13	0.452348	0.639	0.485	5.07276e-09	Vessel EC	FLOT1
ASAP11	1.57496e-13	0.343338	0.498	0.302	5.30666e-09	Vessel EC	ASAP1
PDCD6IP	1.78199e-13	0.476056	0.564	0.377	6.00424e-09	Vessel EC	PDCD6IP
ABCB1	1.83007e-13	0.486167	0.226	0.1	6.16623e-09	Vessel EC	ABCB1
DDX5	1.85158e-13	0.346195	0.951	0.932	6.23871e-09	Vessel EC	DDX5
GABARAPL2	1.91678e-13	0.375275	0.836	0.753	6.45839e-09	Vessel EC	GABARAPL2
SLC39A10	1.99564e-13	0.429825	0.384	0.222	6.72412e-09	Vessel EC	SLC39A10
SHROOM11	2.37745e-13	0.280751	0.249	0.112	8.01059e-09	Vessel EC	SHROOM1
ADAMTS11	2.39175e-13	1.21809	0.456	0.303	8.05876e-09	Vessel EC	ADAMTS1
ARGLU11	2.43646e-13	0.636628	0.728	0.638	8.20941e-09	Vessel EC	ARGLU1
SNRK1	2.51368e-13	0.320359	0.452	0.263	8.46961e-09	Vessel EC	SNRK
ELK41	2.55529e-13	0.361532	0.482	0.289	8.60981e-09	Vessel EC	ELK4
ATP13A3	2.75738e-13	0.350252	0.243	0.112	9.29071e-09	Vessel EC	ATP13A3
NCOA3	2.8762e-13	0.400021	0.361	0.2	9.69107e-09	Vessel EC	NCOA3
GBP41	3.1263e-13	0.425771	0.472	0.295	1.05337e-08	Vessel EC	GBP4
COX17	3.22719e-13	0.420249	0.567	0.398	1.08737e-08	Vessel EC	COX17
ITGB1	3.50439e-13	0.397571	0.866	0.818	1.18077e-08	Vessel EC	ITGB1
STARD9	3.81685e-13	0.299854	0.266	0.127	1.28605e-08	Vessel EC	STARD9
WWC3	4.08167e-13	0.328126	0.321	0.165	1.37528e-08	Vessel EC	WWC3
CTSH	4.33526e-13	0.518107	0.515	0.344	1.46072e-08	Vessel EC	CTSH
ARL2BP	4.78768e-13	0.460034	0.584	0.407	1.61316e-08	Vessel EC	ARL2BP
IFIT3	4.96272e-13	0.494066	0.443	0.273	1.67214e-08	Vessel EC	IFIT3
PIK3C2A1	5.58359e-13	0.415639	0.498	0.322	1.88133e-08	Vessel EC	PIK3C2A
UBL7	6.03325e-13	0.262507	0.305	0.151	2.03284e-08	Vessel EC	UBL7
ARHGEF281	6.20337e-13	0.253237	0.17	0.066	2.09017e-08	Vessel EC	ARHGEF28
FKBP9	6.21042e-13	0.445424	0.548	0.382	2.09254e-08	Vessel EC	FKBP9
ALCAM	6.25298e-13	0.251808	0.223	0.098	2.10688e-08	Vessel EC	ALCAM
LEPR	6.37488e-13	0.336836	0.646	0.438	2.14795e-08	Vessel EC	LEPR
FLII	6.47311e-13	0.362395	0.357	0.196	2.18105e-08	Vessel EC	FLII
IGF1R	7.75543e-13	0.374353	0.452	0.28	2.61311e-08	Vessel EC	IGF1R
CRACR2B1	1.03596e-12	0.272921	0.216	0.096	3.49057e-08	Vessel EC	CRACR2B
C10orf54	1.07154e-12	0.391297	0.43	0.256	3.61045e-08	Vessel EC	C10orf54
YES11	1.41208e-12	0.350487	0.384	0.218	4.75786e-08	Vessel EC	YES1
KDR1	1.4151e-12	0.35981	0.243	0.113	4.76805e-08	Vessel EC	KDR
DYNC1LI2	1.64095e-12	0.385524	0.626	0.463	5.52903e-08	Vessel EC	DYNC1LI2
SP100	2.12406e-12	0.447447	0.623	0.493	7.15682e-08	Vessel EC	SP100
CSNK1G3	2.32568e-12	0.382312	0.354	0.199	7.83616e-08	Vessel EC	CSNK1G3
RPS6KA31	2.44664e-12	0.332287	0.433	0.26	8.24372e-08	Vessel EC	RPS6KA3
HDAC71	2.56728e-12	0.371764	0.538	0.353	8.65019e-08	Vessel EC	HDAC7
CRIM11	2.63137e-12	0.370168	0.603	0.383	8.86612e-08	Vessel EC	CRIM1
KAT6A	2.72107e-12	0.35157	0.423	0.258	9.16836e-08	Vessel EC	KAT6A
RPIA	3.13918e-12	0.261867	0.239	0.113	1.05772e-07	Vessel EC	RPIA
SERBP11	3.25411e-12	0.382094	0.816	0.762	1.09644e-07	Vessel EC	SERBP1
SUN2	3.75222e-12	0.376176	0.57	0.389	1.26427e-07	Vessel EC	SUN2
PCGF2	3.85635e-12	0.389631	0.42	0.258	1.29936e-07	Vessel EC	PCGF2
SMG1	3.96405e-12	0.361024	0.407	0.239	1.33565e-07	Vessel EC	SMG1
FOXP11	4.04841e-12	0.415556	0.744	0.623	1.36407e-07	Vessel EC	FOXP1
CIC	4.27913e-12	0.333746	0.279	0.142	1.44181e-07	Vessel EC	CIC
KRT10	5.5538e-12	0.423027	0.731	0.638	1.8713e-07	Vessel EC	KRT10
SH3GLB1	5.72731e-12	0.475672	0.577	0.431	1.92976e-07	Vessel EC	SH3GLB1
CNDP2	5.94647e-12	0.272586	0.292	0.148	2.0036e-07	Vessel EC	CNDP2
BTG21	6.46832e-12	0.559115	0.728	0.596	2.17943e-07	Vessel EC	BTG2
AKR1B1	9.56321e-12	0.458219	0.541	0.397	3.22223e-07	Vessel EC	AKR1B1
ARPP19	1.01168e-11	0.348107	0.482	0.315	3.40875e-07	Vessel EC	ARPP19
CGNL1	1.05351e-11	0.408381	0.325	0.18	3.54968e-07	Vessel EC	CGNL1
COL4A3BP	1.10665e-11	0.382773	0.495	0.319	3.72876e-07	Vessel EC	COL4A3BP
AMD1	1.15179e-11	0.516456	0.449	0.285	3.88084e-07	Vessel EC	AMD1
AKAP13	1.15268e-11	0.434282	0.646	0.503	3.88384e-07	Vessel EC	AKAP13
GIT11	1.28803e-11	0.289805	0.292	0.149	4.33988e-07	Vessel EC	GIT1
EPHB41	1.30911e-11	0.254963	0.302	0.156	4.41092e-07	Vessel EC	EPHB4
YBX1	1.30943e-11	0.295691	0.925	0.927	4.41199e-07	Vessel EC	YBX1
CALCOCO21	1.31635e-11	0.424871	0.662	0.526	4.43532e-07	Vessel EC	CALCOCO2
PPP4R1	1.43096e-11	0.309949	0.262	0.13	4.82149e-07	Vessel EC	PPP4R1
YWHAB	1.43357e-11	0.337362	0.833	0.823	4.83026e-07	Vessel EC	YWHAB
DICER1	1.47676e-11	0.385665	0.502	0.33	4.97579e-07	Vessel EC	DICER1
NUCB11	1.5177e-11	0.371705	0.715	0.583	5.11374e-07	Vessel EC	NUCB1
SERPINB6	1.71666e-11	0.457563	0.692	0.566	5.78411e-07	Vessel EC	SERPINB6
HERC5	1.72676e-11	0.343879	0.275	0.143	5.81816e-07	Vessel EC	HERC5
MSL3	2.24355e-11	0.389122	0.279	0.146	7.55942e-07	Vessel EC	MSL3
GALNT151	2.41371e-11	0.316052	0.433	0.263	8.13276e-07	Vessel EC	GALNT15
TAP21	2.56981e-11	0.303075	0.318	0.17	8.6587e-07	Vessel EC	TAP2
RGL21	2.73983e-11	0.292231	0.361	0.199	9.23158e-07	Vessel EC	RGL2
NCK1	2.8921e-11	0.336543	0.423	0.256	9.74465e-07	Vessel EC	NCK1
ANKLE2	2.99695e-11	0.287579	0.361	0.203	1.00979e-06	Vessel EC	ANKLE2
PRMT1	3.27136e-11	0.430836	0.643	0.5	1.10225e-06	Vessel EC	PRMT1
CLEC3B1	3.40236e-11	0.267239	0.574	0.369	1.14639e-06	Vessel EC	CLEC3B
ITPR11	3.51864e-11	0.294751	0.295	0.156	1.18557e-06	Vessel EC	ITPR1
BAG5	3.69602e-11	0.300597	0.466	0.296	1.24534e-06	Vessel EC	BAG5
MBNL11	4.01765e-11	0.32621	0.784	0.718	1.35371e-06	Vessel EC	MBNL1
NUMB1	4.26222e-11	0.368615	0.433	0.265	1.43611e-06	Vessel EC	NUMB
ANO6	4.61138e-11	0.375029	0.462	0.303	1.55376e-06	Vessel EC	ANO6
BCAP291	5.02971e-11	0.390311	0.62	0.449	1.69471e-06	Vessel EC	BCAP29
SKAP21	5.86727e-11	0.404708	0.574	0.408	1.97692e-06	Vessel EC	SKAP2
AHCTF1	6.06923e-11	0.342648	0.41	0.253	2.04497e-06	Vessel EC	AHCTF1
TMEM120A	6.37081e-11	0.4046	0.374	0.227	2.14658e-06	Vessel EC	TMEM120A
CDC42	6.50305e-11	0.356434	0.807	0.769	2.19114e-06	Vessel EC	CDC42
CARD81	6.59613e-11	0.308066	0.357	0.203	2.2225e-06	Vessel EC	CARD8
MRPL33	7.5239e-11	0.43802	0.639	0.531	2.5351e-06	Vessel EC	MRPL33
RNPEPL1	7.55299e-11	0.331028	0.344	0.2	2.54491e-06	Vessel EC	RNPEPL1
PTBP3	8.08533e-11	0.283555	0.466	0.289	2.72427e-06	Vessel EC	PTBP3
LDB21	8.1722e-11	0.361676	0.59	0.404	2.75354e-06	Vessel EC	LDB2
SPAG9	8.99774e-11	0.425637	0.649	0.516	3.0317e-06	Vessel EC	SPAG9
SLTM	9.10277e-11	0.389307	0.59	0.444	3.06709e-06	Vessel EC	SLTM
DPP8	9.19655e-11	0.301038	0.351	0.2	3.09868e-06	Vessel EC	DPP8
PITPNB	1.01738e-10	0.293588	0.446	0.281	3.42796e-06	Vessel EC	PITPNB
RAD21	1.04481e-10	0.380132	0.623	0.485	3.5204e-06	Vessel EC	RAD21
RILPL2	1.11587e-10	0.39044	0.502	0.355	3.75982e-06	Vessel EC	RILPL2
DENND5A	1.15979e-10	0.303095	0.325	0.185	3.90779e-06	Vessel EC	DENND5A
SAMD9L	1.16259e-10	0.286676	0.393	0.236	3.91721e-06	Vessel EC	SAMD9L
RABGAP1	1.25101e-10	0.270215	0.37	0.213	4.21514e-06	Vessel EC	RABGAP1
ZFAND2B	1.38816e-10	0.273363	0.305	0.166	4.67726e-06	Vessel EC	ZFAND2B
MYO1C	1.47623e-10	0.329002	0.479	0.319	4.97402e-06	Vessel EC	MYO1C
MEF2A	1.70672e-10	0.402291	0.544	0.387	5.75062e-06	Vessel EC	MEF2A
TBC1D151	1.79291e-10	0.366044	0.43	0.269	6.04102e-06	Vessel EC	TBC1D15
YWHAH	1.83515e-10	0.487418	0.498	0.356	6.18336e-06	Vessel EC	YWHAH
LYST1	1.98e-10	0.337479	0.538	0.364	6.67141e-06	Vessel EC	LYST
FCHO2	1.98026e-10	0.296417	0.413	0.254	6.6723e-06	Vessel EC	FCHO2
IFIH1	2.11578e-10	0.27286	0.239	0.119	7.12891e-06	Vessel EC	IFIH1
LRRFIP2	2.20851e-10	0.263179	0.446	0.278	7.44134e-06	Vessel EC	LRRFIP2
C4orf48	2.29503e-10	0.301598	0.269	0.141	7.73287e-06	Vessel EC	C4orf48
SMC6	2.36609e-10	0.259222	0.302	0.16	7.9723e-06	Vessel EC	SMC6
GIT2	2.45491e-10	0.283384	0.275	0.147	8.27157e-06	Vessel EC	GIT2
TMEM140	2.57176e-10	0.315683	0.384	0.232	8.66528e-06	Vessel EC	TMEM140
SLK	2.99764e-10	0.417031	0.557	0.41	1.01002e-05	Vessel EC	SLK
NXN	3.0669e-10	0.313788	0.249	0.128	1.03336e-05	Vessel EC	NXN
LTA4H	3.29084e-10	0.280479	0.384	0.226	1.10882e-05	Vessel EC	LTA4H
NCKAP1	3.8222e-10	0.340915	0.574	0.426	1.28785e-05	Vessel EC	NCKAP1
ENO1	3.87927e-10	0.33298	0.744	0.65	1.30708e-05	Vessel EC	ENO1
2022-03-02	4.27466e-10	0.284326	0.466	0.302	1.44031e-05	Vessel EC	2022-03-02
PCNX	4.79479e-10	0.329266	0.331	0.189	1.61556e-05	Vessel EC	PCNX
TUSC3	4.9852e-10	0.274396	0.331	0.191	1.67971e-05	Vessel EC	TUSC3
PLXND11	5.16006e-10	0.319402	0.561	0.378	1.73863e-05	Vessel EC	PLXND1
ARPC5	6.10976e-10	0.309291	0.725	0.583	2.05862e-05	Vessel EC	ARPC5
WDR48	6.21165e-10	0.267241	0.289	0.157	2.09295e-05	Vessel EC	WDR48
PACS2	6.21809e-10	0.305671	0.295	0.165	2.09512e-05	Vessel EC	PACS2
TCN21	6.71359e-10	0.364994	0.433	0.284	2.26208e-05	Vessel EC	TCN2
VOPP1	7.00642e-10	0.293231	0.351	0.209	2.36074e-05	Vessel EC	VOPP1
GLTP	7.08031e-10	0.275892	0.357	0.21	2.38564e-05	Vessel EC	GLTP
SMCHD1	7.3127e-10	0.390699	0.534	0.373	2.46394e-05	Vessel EC	SMCHD1
NPR3	7.6887e-10	0.339861	0.246	0.131	2.59063e-05	Vessel EC	NPR3
STAT11	8.00379e-10	0.292416	0.426	0.273	2.6968e-05	Vessel EC	STAT1
RUNX1T11	8.79708e-10	0.368344	0.528	0.376	2.96409e-05	Vessel EC	RUNX1T1
EIF2AK4	8.9158e-10	0.364303	0.426	0.284	3.00409e-05	Vessel EC	EIF2AK4
NKTR	9.39337e-10	0.396864	0.695	0.571	3.165e-05	Vessel EC	NKTR
ADD1	9.56274e-10	0.431568	0.63	0.509	3.22207e-05	Vessel EC	ADD1
ABHD17A	9.94734e-10	0.328144	0.62	0.464	3.35166e-05	Vessel EC	ABHD17A
SCYL2	1.04816e-09	0.278181	0.2	0.097	3.53167e-05	Vessel EC	SCYL2
COL18A11	1.04895e-09	0.335794	0.649	0.491	3.53434e-05	Vessel EC	COL18A1
SDC3	1.1001e-09	0.277215	0.246	0.127	3.70667e-05	Vessel EC	SDC3
TMEM47	1.25917e-09	0.404914	0.534	0.392	4.24264e-05	Vessel EC	TMEM47
MAP7D1	1.32489e-09	0.272015	0.338	0.2	4.46409e-05	Vessel EC	MAP7D1
TGOLN2	1.37347e-09	0.417432	0.649	0.558	4.62776e-05	Vessel EC	TGOLN2
STARD3NL	1.44045e-09	0.262318	0.282	0.152	4.85346e-05	Vessel EC	STARD3NL
ZNF808	1.51815e-09	0.289557	0.144	0.061	5.11527e-05	Vessel EC	ZNF808
CTNNA1	1.56206e-09	0.344257	0.643	0.513	5.26319e-05	Vessel EC	CTNNA1
MAGT1	1.63758e-09	0.329409	0.443	0.289	5.51766e-05	Vessel EC	MAGT1
PMVK	1.66135e-09	0.365829	0.469	0.324	5.59775e-05	Vessel EC	PMVK
LIMA1	1.85304e-09	0.337392	0.77	0.65	6.24363e-05	Vessel EC	LIMA1
UHMK1	1.86647e-09	0.281583	0.364	0.224	6.28889e-05	Vessel EC	UHMK1
CDC73	1.86783e-09	0.307938	0.4	0.258	6.29347e-05	Vessel EC	CDC73
AKT31	2.06151e-09	0.412601	0.492	0.349	6.94605e-05	Vessel EC	AKT3
UBP1	2.06435e-09	0.280991	0.246	0.13	6.95562e-05	Vessel EC	UBP1
PKIG	2.06642e-09	0.371145	0.61	0.464	6.96259e-05	Vessel EC	PKIG
SET	2.15483e-09	0.333502	0.777	0.722	7.26048e-05	Vessel EC	SET
FLI11	2.21175e-09	0.272391	0.38	0.227	7.45228e-05	Vessel EC	FLI1
NAA381	2.36333e-09	0.419078	0.731	0.655	7.963e-05	Vessel EC	NAA38
PYCR2	2.66443e-09	0.329236	0.354	0.219	8.97754e-05	Vessel EC	PYCR2
APLP2	2.75134e-09	0.266737	0.816	0.753	9.27037e-05	Vessel EC	APLP2
RAP1A1	3.21456e-09	0.307012	0.554	0.407	0.000108311	Vessel EC	RAP1A
PDCL	3.72221e-09	0.281877	0.387	0.244	0.000125416	Vessel EC	PDCL
AKR1C31	3.73261e-09	0.3791	0.626	0.47	0.000125767	Vessel EC	AKR1C3
CNTNAP3B1	4.01691e-09	0.252669	0.256	0.134	0.000135346	Vessel EC	CNTNAP3B
MKNK21	4.12214e-09	0.332799	0.403	0.258	0.000138892	Vessel EC	MKNK2
ARPC5L	4.33818e-09	0.272965	0.367	0.227	0.000146171	Vessel EC	ARPC5L
FAM129B	4.39604e-09	0.306378	0.266	0.148	0.00014812	Vessel EC	FAM129B
INHBB	4.90364e-09	0.514241	0.197	0.1	0.000165223	Vessel EC	INHBB
GON4L	5.07614e-09	0.307096	0.42	0.271	0.000171035	Vessel EC	GON4L
PPP2R5A1	5.08052e-09	0.284467	0.37	0.227	0.000171183	Vessel EC	PPP2R5A
SNX6	5.09456e-09	0.342542	0.643	0.508	0.000171656	Vessel EC	SNX6
UBN1	5.31578e-09	0.360494	0.348	0.215	0.00017911	Vessel EC	UBN1
CYB5B	5.3965e-09	0.280226	0.364	0.22	0.00018183	Vessel EC	CYB5B
VAMP31	5.63798e-09	0.314331	0.557	0.416	0.000189966	Vessel EC	VAMP3
KLC1	5.70774e-09	0.294584	0.4	0.251	0.000192317	Vessel EC	KLC1
MPZL21	5.91486e-09	0.282738	0.315	0.181	0.000199295	Vessel EC	MPZL2
MYO6	5.9252e-09	0.347081	0.348	0.216	0.000199644	Vessel EC	MYO6
TMEM2451	6.48749e-09	0.366444	0.433	0.293	0.00021859	Vessel EC	TMEM245
TLK1	6.60982e-09	0.302155	0.459	0.312	0.000222711	Vessel EC	TLK1
AZIN1	6.7827e-09	0.273055	0.311	0.185	0.000228536	Vessel EC	AZIN1
CENPC	6.88524e-09	0.338744	0.492	0.338	0.000231991	Vessel EC	CENPC
RANBP2	7.82157e-09	0.295718	0.469	0.324	0.00026354	Vessel EC	RANBP2
UBE2G2	8.54504e-09	0.337923	0.492	0.344	0.000287916	Vessel EC	UBE2G2
UVRAG	9.19075e-09	0.276797	0.387	0.239	0.000309673	Vessel EC	UVRAG
PIBF1	9.73715e-09	0.266338	0.285	0.163	0.000328084	Vessel EC	PIBF1
TRIO	1.14566e-08	0.282467	0.289	0.169	0.000386018	Vessel EC	TRIO
MLLT61	1.31528e-08	0.291434	0.449	0.301	0.000443172	Vessel EC	MLLT6
APC	1.33503e-08	0.258257	0.397	0.253	0.000449826	Vessel EC	APC
WWTR11	1.42798e-08	0.283177	0.656	0.517	0.000481143	Vessel EC	WWTR1
CRIP1	1.67068e-08	0.358699	0.416	0.28	0.000562917	Vessel EC	CRIP1
SVIP1	1.72754e-08	0.274431	0.413	0.271	0.000582077	Vessel EC	SVIP
GPBP1L1	1.871e-08	0.294512	0.357	0.222	0.000630416	Vessel EC	GPBP1L1
RAPH1	2.06246e-08	0.266482	0.233	0.127	0.000694926	Vessel EC	RAPH1
BTBD7	2.12223e-08	0.338423	0.416	0.28	0.000715063	Vessel EC	BTBD7
CFLAR	2.28286e-08	0.361786	0.626	0.49	0.000769188	Vessel EC	CFLAR
PPFIBP11	2.43903e-08	0.271214	0.548	0.392	0.000821806	Vessel EC	PPFIBP1
PRKD3	2.48432e-08	0.25849	0.377	0.236	0.000837068	Vessel EC	PRKD3
SPPL2B	3.16372e-08	0.250592	0.21	0.11	0.00106598	Vessel EC	SPPL2B
BTN3A21	3.19173e-08	0.318584	0.439	0.299	0.00107542	Vessel EC	BTN3A2
PRRC2C	3.20403e-08	0.30143	0.81	0.75	0.00107957	Vessel EC	PRRC2C
KIAA2026	3.43265e-08	0.350989	0.469	0.326	0.0011566	Vessel EC	KIAA2026
TRIM47	3.46416e-08	0.359937	0.43	0.293	0.00116721	Vessel EC	TRIM47
HACD2	4.71806e-08	0.253715	0.252	0.141	0.0015897	Vessel EC	HACD2
SAP30	4.76448e-08	0.292253	0.4	0.266	0.00160534	Vessel EC	SAP30
SUZ12	5.04869e-08	0.268962	0.41	0.266	0.0017011	Vessel EC	SUZ12
ARFGEF1	6.00747e-08	0.303946	0.334	0.207	0.00202416	Vessel EC	ARFGEF1
CTGF	7.31841e-08	0.409273	0.593	0.45	0.00246586	Vessel EC	CTGF
CDC42EP51	7.5684e-08	0.319937	0.534	0.398	0.0025501	Vessel EC	CDC42EP5
EIF2AK2	8.29819e-08	0.351562	0.515	0.392	0.00279599	Vessel EC	EIF2AK2
PTBP1	9.06284e-08	0.289214	0.456	0.313	0.00305363	Vessel EC	PTBP1
CTNND11	9.54509e-08	0.325393	0.397	0.272	0.00321612	Vessel EC	CTNND1
ACVRL1	9.8502e-08	0.300112	0.58	0.443	0.00331893	Vessel EC	ACVRL1
ZFP361	1.11721e-07	0.654895	0.761	0.73	0.00376432	Vessel EC	ZFP36
CD58	1.27821e-07	0.259742	0.285	0.17	0.00430679	Vessel EC	CD58
CALU	1.3488e-07	0.281095	0.587	0.457	0.00454463	Vessel EC	CALU
VPS13C	1.42931e-07	0.308165	0.567	0.443	0.00481592	Vessel EC	VPS13C
USP34	1.6339e-07	0.293585	0.521	0.385	0.00550526	Vessel EC	USP34
RAB12	1.65045e-07	0.259463	0.302	0.187	0.00556104	Vessel EC	RAB12
JUP1	1.74569e-07	0.319505	0.341	0.219	0.00588192	Vessel EC	JUP
ATF6B	1.76913e-07	0.302068	0.361	0.233	0.00596091	Vessel EC	ATF6B
LMBR1	1.84433e-07	0.266997	0.207	0.112	0.00621428	Vessel EC	LMBR1
CCDC12	2.00788e-07	0.260958	0.462	0.334	0.00676535	Vessel EC	CCDC12
YWHAE1	2.21954e-07	0.258337	0.78	0.7	0.00747853	Vessel EC	YWHAE
CAMSAP2	2.41489e-07	0.317612	0.38	0.262	0.00813673	Vessel EC	CAMSAP2
SPCS3	2.62488e-07	0.274409	0.485	0.35	0.00884427	Vessel EC	SPCS3
SMAD2	2.70583e-07	0.279132	0.443	0.305	0.00911702	Vessel EC	SMAD2
PRKAA1	2.72265e-07	0.267756	0.377	0.252	0.00917369	Vessel EC	PRKAA1
MED4	2.75227e-07	0.280347	0.498	0.364	0.00927349	Vessel EC	MED4
SMARCE1	2.82146e-07	0.396173	0.548	0.436	0.00950664	Vessel EC	SMARCE1
PGRMC2	2.82746e-07	0.274365	0.531	0.396	0.00952684	Vessel EC	PGRMC2
TTC191	2.8924e-07	0.264047	0.413	0.281	0.00974566	Vessel EC	TTC19
PARP1	2.95609e-07	0.250191	0.426	0.294	0.00996026	Vessel EC	PARP1
EIF3J	3.12482e-07	0.271796	0.452	0.323	0.0105288	Vessel EC	EIF3J
KIF5B	3.47783e-07	0.284353	0.659	0.549	0.0117182	Vessel EC	KIF5B
SERTAD1	4.32029e-07	0.274162	0.364	0.239	0.0145568	Vessel EC	SERTAD1
EPS8	4.45896e-07	0.279417	0.567	0.443	0.015024	Vessel EC	EPS8
MIB1	4.66205e-07	0.314847	0.387	0.27	0.0157083	Vessel EC	MIB1
CLEC2B	4.78446e-07	0.266853	0.374	0.254	0.0161207	Vessel EC	CLEC2B
NDUFC1	5.2357e-07	0.361596	0.721	0.63	0.0176412	Vessel EC	NDUFC1
RAB11B	5.78077e-07	0.268338	0.528	0.389	0.0194777	Vessel EC	RAB11B
RALY	5.91529e-07	0.288242	0.561	0.442	0.019931	Vessel EC	RALY
CASP4	7.9548e-07	0.252029	0.41	0.284	0.0268029	Vessel EC	CASP4
ARL21	8.12261e-07	0.256817	0.751	0.685	0.0273683	Vessel EC	ARL2
SERTAD4-AS1	8.12863e-07	0.260673	0.443	0.309	0.0273886	Vessel EC	SERTAD4-AS1
IPO9	8.57815e-07	0.275774	0.315	0.197	0.0289032	Vessel EC	IPO9
NFKBIA	9.1427e-07	0.297432	0.711	0.642	0.0308054	Vessel EC	NFKBIA
KMT2A	1.05257e-06	0.308602	0.652	0.584	0.0354654	Vessel EC	KMT2A
FOXO11	1.06278e-06	0.263898	0.439	0.316	0.0358092	Vessel EC	FOXO1
KMT2E	1.09335e-06	0.302009	0.705	0.64	0.0368395	Vessel EC	KMT2E
ARID4B	1.14089e-06	0.262438	0.63	0.534	0.0384413	Vessel EC	ARID4B
C5orf24	1.14931e-06	0.27807	0.456	0.332	0.038725	Vessel EC	C5orf24
CBX3	1.19897e-06	0.32051	0.59	0.487	0.0403981	Vessel EC	CBX3
DDX21	1.19982e-06	0.346555	0.469	0.352	0.0404268	Vessel EC	DDX21
SRRM1	1.22277e-06	0.276726	0.761	0.708	0.0412	Vessel EC	SRRM1
GSTK11	1.23283e-06	0.299864	0.636	0.529	0.0415391	Vessel EC	GSTK1
TMEM109	1.33042e-06	0.266695	0.741	0.635	0.0448271	Vessel EC	TMEM109
FNDC3B	1.33688e-06	0.255755	0.433	0.298	0.0450449	Vessel EC	FNDC3B
ABR	1.35782e-06	0.259122	0.259	0.158	0.0457505	Vessel EC	ABR
C1orf21	1.58872e-06	0.290222	0.492	0.372	0.0535305	Vessel EC	C1orf21
UBE2B	1.60874e-06	0.322267	0.708	0.602	0.054205	Vessel EC	UBE2B
KCTD20	1.6377e-06	0.264921	0.325	0.215	0.0551807	Vessel EC	KCTD20
ATP6V1F	1.81334e-06	0.291171	0.669	0.596	0.0610986	Vessel EC	ATP6V1F
TPR	1.83703e-06	0.279354	0.705	0.623	0.0618969	Vessel EC	TPR
KDM2A	1.97776e-06	0.258725	0.367	0.244	0.0666387	Vessel EC	KDM2A
TMEM100	2.01072e-06	0.301972	0.279	0.177	0.0677491	Vessel EC	TMEM100
IFIT5	2.05742e-06	0.262301	0.243	0.147	0.0693227	Vessel EC	IFIT5
UBE2H	2.16012e-06	0.312657	0.466	0.346	0.072783	Vessel EC	UBE2H
VPS36	2.17605e-06	0.324511	0.492	0.362	0.0733198	Vessel EC	VPS36
AIDA	2.1812e-06	0.30416	0.482	0.363	0.0734934	Vessel EC	AIDA
WBP11	2.4941e-06	0.264346	0.41	0.289	0.0840363	Vessel EC	WBP11
ADAR	2.58011e-06	0.262902	0.489	0.368	0.0869343	Vessel EC	ADAR
TROVE2	2.58737e-06	0.279001	0.534	0.431	0.0871789	Vessel EC	TROVE2
UBE2Q2	2.60388e-06	0.250865	0.4	0.284	0.0877351	Vessel EC	UBE2Q2
EGLN11	2.7805e-06	0.294014	0.37	0.258	0.0936862	Vessel EC	EGLN1
DDX3X1	2.90745e-06	0.300752	0.652	0.546	0.0979637	Vessel EC	DDX3X
ATL3	3.05473e-06	0.271231	0.505	0.379	0.102926	Vessel EC	ATL3
IFI35	3.53209e-06	0.261367	0.393	0.273	0.11901	Vessel EC	IFI35
EWSR1	3.55493e-06	0.256154	0.511	0.399	0.11978	Vessel EC	EWSR1
QKI	3.58553e-06	0.300869	0.675	0.59	0.120811	Vessel EC	QKI
CSNK2A2	4.18338e-06	0.262442	0.328	0.219	0.140955	Vessel EC	CSNK2A2
DLGAP4	4.24927e-06	0.253874	0.37	0.256	0.143175	Vessel EC	DLGAP4
BDP1	4.40166e-06	0.29172	0.518	0.399	0.148309	Vessel EC	BDP1
HNRNPU	4.43371e-06	0.300567	0.741	0.666	0.14939	Vessel EC	HNRNPU
LRIG1	4.54465e-06	0.292587	0.275	0.182	0.153128	Vessel EC	LRIG1
NAP1L4	4.82292e-06	0.256855	0.469	0.347	0.162504	Vessel EC	NAP1L4
TAX1BP1	4.94202e-06	0.286481	0.675	0.59	0.166517	Vessel EC	TAX1BP1
SYNJ2BP	5.21943e-06	0.257206	0.364	0.247	0.175864	Vessel EC	SYNJ2BP
RNF213	5.36373e-06	0.273953	0.528	0.405	0.180725	Vessel EC	RNF213
CAST	5.46249e-06	0.253309	0.823	0.806	0.184053	Vessel EC	CAST
NCOR1	6.26798e-06	0.265136	0.59	0.478	0.211193	Vessel EC	NCOR1
2022-09-10	7.0737e-06	0.275732	0.492	0.374	0.238341	Vessel EC	2022-09-10
LSM4	7.88944e-06	0.29354	0.462	0.352	0.265827	Vessel EC	LSM4
CCNL2	8.32455e-06	0.286981	0.41	0.296	0.280488	Vessel EC	CCNL2
FNBP4	8.82237e-06	0.252482	0.485	0.369	0.297261	Vessel EC	FNBP4
SMARCA5	9.34617e-06	0.254848	0.554	0.448	0.31491	Vessel EC	SMARCA5
SLC25A29	9.45866e-06	0.262882	0.266	0.17	0.3187	Vessel EC	SLC25A29
MIDN	1.03659e-05	0.378122	0.423	0.317	0.349267	Vessel EC	MIDN
ROCK2	1.07284e-05	0.286294	0.577	0.484	0.361483	Vessel EC	ROCK2
SPEN	1.16506e-05	0.284916	0.413	0.308	0.392554	Vessel EC	SPEN
BIRC6	1.18438e-05	0.26422	0.361	0.256	0.399067	Vessel EC	BIRC6
KPNA4	1.20848e-05	0.262667	0.446	0.339	0.407185	Vessel EC	KPNA4
CHD6	1.32334e-05	0.261333	0.426	0.32	0.445887	Vessel EC	CHD6
EHD2	1.65343e-05	0.273685	0.534	0.431	0.557106	Vessel EC	EHD2
ZNF148	1.78191e-05	0.262779	0.479	0.372	0.600398	Vessel EC	ZNF148
TRIM561	1.78486e-05	0.3059	0.502	0.403	0.601389	Vessel EC	TRIM56
SOCS21	1.79001e-05	0.281541	0.472	0.363	0.603124	Vessel EC	SOCS2
BPTF	1.94094e-05	0.316457	0.649	0.589	0.653979	Vessel EC	BPTF
URM1	2.27462e-05	0.254414	0.41	0.299	0.766412	Vessel EC	URM1
SYPL11	2.36849e-05	0.266587	0.643	0.562	0.798038	Vessel EC	SYPL1
CEP350	2.4042e-05	0.255145	0.449	0.347	0.81007	Vessel EC	CEP350
GNB2	3.20587e-05	0.276288	0.682	0.604	1	Vessel EC	GNB2
GCC2	5.1998e-05	0.28983	0.613	0.518	1	Vessel EC	GCC2
EIF5B	5.51341e-05	0.253468	0.646	0.548	1	Vessel EC	EIF5B
PEA15	5.7874e-05	0.262199	0.492	0.393	1	Vessel EC	PEA15
FLYWCH2	6.05666e-05	0.259939	0.374	0.281	1	Vessel EC	FLYWCH2
FAM177A1	6.71021e-05	0.255277	0.397	0.309	1	Vessel EC	FAM177A1
WSB11	8.22933e-05	0.3015	0.83	0.789	1	Vessel EC	WSB1
2022-03-06	0.000101053	0.29261	0.459	0.364	1	Vessel EC	2022-03-06
SETD2	0.000117297	0.278156	0.393	0.294	1	Vessel EC	SETD2
PPP3CA1	0.000162172	0.255765	0.669	0.593	1	Vessel EC	PPP3CA
PKN2	0.000236466	0.295486	0.515	0.433	1	Vessel EC	PKN2
USP53	0.000374025	0.258471	0.426	0.317	1	Vessel EC	USP53
TTF1	0.000589309	0.254871	0.256	0.185	1	Vessel EC	TTF1
MBNL2	0.000811237	0.284271	0.482	0.39	1	Vessel EC	MBNL2
KHDRBS1	0.00117034	0.257642	0.62	0.555	1	Vessel EC	KHDRBS1
ATP1B31	0.00150956	0.264986	0.498	0.42	1	Vessel EC	ATP1B3
RBM5	0.00235023	0.253669	0.416	0.334	1	Vessel EC	RBM5
MYOC	0	2.1491	0.786	0.228	0	PI16+ FB	MYOC
PI16	0	2.0764	0.866	0.196	0	PI16+ FB	PI16
COL1A2	0	1.73648	0.987	0.455	0	PI16+ FB	COL1A2
APOD	0	1.71406	0.995	0.736	0	PI16+ FB	APOD
DCN	0	1.69057	1	0.585	0	PI16+ FB	DCN
IGFBP6	0	1.6818	0.999	0.749	0	PI16+ FB	IGFBP6
FBLN1	0	1.65346	0.989	0.442	0	PI16+ FB	FBLN1
RARRES1	0	1.61606	0.815	0.275	0	PI16+ FB	RARRES1
COL1A1	0	1.61028	0.917	0.371	0	PI16+ FB	COL1A1
MFAP5	0	1.53339	0.559	0.143	0	PI16+ FB	MFAP5
CFH	0	1.52476	0.983	0.86	0	PI16+ FB	CFH
DPT	0	1.4986	0.921	0.367	0	PI16+ FB	DPT
PTN	0	1.48644	0.785	0.246	0	PI16+ FB	PTN
SFRP2	0	1.48106	0.901	0.302	0	PI16+ FB	SFRP2
PCOLCE2	0	1.4803	0.865	0.283	0	PI16+ FB	PCOLCE2
SPON2	0	1.47459	0.905	0.306	0	PI16+ FB	SPON2
GSN	0	1.46542	0.999	0.94	0	PI16+ FB	GSN
WISP2	0	1.46314	0.749	0.218	0	PI16+ FB	WISP2
PRELP	0	1.4398	0.94	0.361	0	PI16+ FB	PRELP
CTSK	0	1.41561	0.927	0.361	0	PI16+ FB	CTSK
[truncated: 6,526 more rows]
