# Supplementary material for: Single-cell transcriptome atlas of the human corpus cavernosum
Source: Nat Commun. 2022 Jul 25;13:4302. doi: 10.1038/s41467-022-31950-9 (PMC9314400; doi:10.1038/s41467-022-31950-9)
Supplement: Supplementary file 7 — Supplementary Dataset 4 [file 41467_2022_31950_MOESM7_ESM.xlsx]

## Sheet: EC DMED DEGs
	p_val	avg_log2FC	pct.1	pct.2	p_val_adj
GJA4	0	-0.988032	0.182	0.547	0
ATP1A1	0	0.890093	0.74	0.522	0
MCL1	0	1.14581	0.868	0.647	0
RPS27	0	-0.533976	0.999	0.999	0
LMNA	0	1.9287	0.98	0.909	0
TAGLN2	0	0.684636	0.956	0.933	0
ACTG2	0	1.29489	0.304	0.031	0
VAMP5	0	-0.745164	0.799	0.927	0
NR4A2	0	1.35876	0.638	0.377	0
RPL37A	0	-0.504723	0.992	0.997	0
DES	0	1.65231	0.428	0.051	0
PTMA	0	0.367804	0.998	0.998	0
CSRNP1	0	0.772127	0.658	0.395	0
HYAL2	0	0.822334	0.835	0.715	0
FAM107A	0	1.01424	0.665	0.398	0
MTRNR2L12	0	2.04119	0.337	0.03	0
FILIP1L	0	1.32306	0.682	0.299	0
RPL37	0	-0.485738	0.996	0.999	0
ERAP2	0	-0.677634	0.051	0.366	0
EGR1	0	1.20646	0.908	0.637	0
HLA-A	0	-0.7047	0.99	0.998	0
HLA-DRB5	0	1.45797	0.591	0.196	0
HLA-DRB1	0	0.833082	0.957	0.874	0
HLA-DQA2	0	-0.85865	0.001	0.332	0
AKAP12	0	1.27127	0.622	0.385	0
ACTB	0	0.739661	0.993	0.971	0
FAM188B	0	-0.890104	0.386	0.707	0
GIMAP7	0	-0.695415	0.747	0.907	0
RPL39	0	-0.489733	0.987	0.993	0
EGR3	0	0.853716	0.361	0.098	0
STC1	0	1.91545	0.703	0.36	0
RPL30	0	-0.298988	0.999	0.999	0
NDRG1	0	0.818861	0.832	0.751	0
TPM2	0	1.84434	0.604	0.205	0
HRCT1	0	-0.697779	0.16	0.438	0
TUBB4B	0	1.1302	0.808	0.58	0
MTRNR2L8	0	2.10681	0.307	0.002	0
AKR1C2	0	-0.875447	0.517	0.767	0
C10orf10	0	-0.868526	0.198	0.49	0
ACTA2	0	1.74754	0.525	0.153	0
DUSP5	0	0.946333	0.461	0.184	0
YBX3	0	0.592155	0.962	0.944	0
APOLD1	0	0.916584	0.8	0.567	0
EMP1	0	1.84947	0.939	0.738	0
NR4A1	0	1.71042	0.736	0.402	0
PNP	0	0.828866	0.406	0.131	0
NFKBIA	0	1.08481	0.854	0.693	0
RPS29	0	-0.541643	0.977	0.991	0
B2M	0	-0.320866	1	1	0
TNFRSF12A	0	0.641653	0.261	0.049	0
MYH11	0	1.55864	0.422	0.088	0
MIR22HG	0	0.618349	0.381	0.136	0
CCL14	0	-1.33037	0.565	0.856	0
IGFBP4	0	-0.704726	0.958	0.992	0
EIF1	0	0.503435	0.998	0.997	0
RPL38	0	-0.590117	0.967	0.991	0
H3F3B	0	0.549809	0.994	0.992	0
SOCS3	0	0.793382	0.849	0.671	0
ACTG1	0	0.632386	0.982	0.981	0
THBD	0	0.88956	0.789	0.59	0
ID1	0	1.18866	0.791	0.592	0
MAFB	0	-1.14893	0.395	0.731	0
MIDN	0	1.21007	0.674	0.353	0
RPS28	0	-0.367566	0.994	0.999	0
CNN1	0	0.943074	0.235	0.029	0
JUNB	0	0.897309	0.977	0.88	0
IER2	0	0.873174	0.869	0.693	0
TPM4	0	0.698833	0.821	0.672	0
JUND	0	0.768622	0.97	0.93	0
NFKBID	0	0.662962	0.312	0.09	0
ZFP36	0	1.19766	0.968	0.811	0
SERTAD1	0	1.44966	0.648	0.23	0
FOSB	0	1.07868	0.927	0.825	0
PPP1R15A	0	0.757232	0.8	0.612	0
MYADM	0	1.5884	0.794	0.452	0
ADAMTS1	0	1.23958	0.637	0.377	0
MT-ND1	0	-1.10097	0.947	0.998	0
MT-ND2	0	-0.54356	0.941	0.995	0
MT-ATP6	0	-0.74876	0.935	0.998	0
MT-CO3	0	-0.855965	0.979	0.999	0
MT-ND3	0	-1.35188	0.965	1	0
MT-ND4	0	-0.634873	0.971	0.999	0
MT-CYB	0	-0.717333	0.988	1	0
CD59	1.11395e-303	0.56554	0.964	0.941	3.75333e-299
SOX18	1.36513e-301	-0.544089	0.452	0.735	4.59965e-297
ANXA1	2.11237e-300	0.714782	0.908	0.858	7.11743e-296
RGS16	8.75815e-300	1.08401	0.334	0.11	2.95097e-295
TRGC2	9.03757e-296	0.411737	0.19	0.022	3.04512e-291
EMCN	1.3844e-295	-0.556754	0.897	0.954	4.66461e-291
MT-CO2	1.28341e-294	-0.379785	0.981	0.999	4.32433e-290
PLCG2	3.78163e-293	1.14899	0.333	0.116	1.27418e-288
CYR61	5.79328e-292	1.26536	0.557	0.314	1.95199e-287
MT-ND5	4.63678e-291	-0.473868	0.897	0.968	1.56232e-286
FAM84A	8.30314e-290	0.730587	0.56	0.3	2.79766e-285
RPL27A	4.44649e-286	-0.339448	0.976	0.989	1.4982e-281
DLC1	9.63844e-284	0.668104	0.547	0.303	3.24757e-279
BTN3A2	2.57516e-278	-0.57539	0.185	0.441	8.67673e-274
LDHA	4.28102e-278	0.603576	0.838	0.776	1.44245e-273
GIMAP4	1.53535e-277	-0.583171	0.615	0.805	5.17322e-273
BMP4	3.19612e-275	-0.702661	0.227	0.485	1.0769e-270
PLAUR	4.16654e-275	0.458652	0.278	0.076	1.40387e-270
NPC2	7.62821e-275	-0.569712	0.746	0.875	2.57025e-270
CDKN1A	4.94886e-274	0.992415	0.684	0.475	1.66747e-269
PDLIM1	6.31842e-274	0.719976	0.838	0.773	2.12893e-269
PLK3	4.43393e-271	0.523165	0.358	0.133	1.49397e-266
RPL34	3.32822e-269	-0.266954	0.998	0.999	1.12141e-264
RPS3A	1.61273e-268	-0.293099	0.996	0.997	5.43394e-264
DDX21	2.13813e-264	0.662143	0.606	0.389	7.20423e-260
IL33	3.29347e-264	-0.6029	0.502	0.733	1.1097e-259
RPS15A	4.64941e-264	-0.302208	0.995	0.998	1.56657e-259
SERPINE1	3.69138e-263	1.13678	0.349	0.135	1.24377e-258
ARL4A	8.97209e-260	-0.618473	0.604	0.778	3.02305e-255
S100A10	2.52194e-259	0.76105	0.972	0.987	8.49742e-255
GIMAP1	2.83229e-259	-0.568851	0.475	0.713	9.54313e-255
FOSL1	3.18698e-258	0.287424	0.139	0.008	1.07382e-253
NFATC1	1.05275e-257	0.619376	0.322	0.113	3.54712e-253
NFATC2	7.38893e-255	0.742699	0.505	0.287	2.48962e-250
GIMAP8	2.51719e-254	-0.58125	0.29	0.537	8.4814e-250
PMP22	8.65986e-252	0.685823	0.739	0.604	2.91785e-247
TRIB1	6.48344e-251	0.506138	0.251	0.066	2.18453e-246
RPS24	8.41113e-251	-0.263987	0.997	0.999	2.83404e-246
LRRFIP1	1.21908e-250	0.573052	0.799	0.666	4.10756e-246
CLU	1.46763e-250	-0.367692	0.996	0.997	4.94502e-246
BHLHE40	3.62092e-248	0.837334	0.61	0.403	1.22003e-243
SGK1	1.08927e-245	0.522309	0.264	0.076	3.67018e-241
FOSL2	6.60298e-245	0.544782	0.381	0.161	2.22481e-240
SPARCL1	8.57592e-244	-0.412813	0.998	0.999	2.88957e-239
DUSP2	1.55622e-240	0.794634	0.171	0.025	5.24351e-236
TIPARP	4.72626e-240	0.674326	0.452	0.233	1.59246e-235
RPL36	6.15865e-239	-0.288204	0.992	0.997	2.07509e-234
KCTD12	3.59502e-238	-0.562452	0.85	0.938	1.21131e-233
DDX5	9.05478e-237	0.486458	0.966	0.945	3.05092e-232
GAPDH	1.87257e-235	0.437273	0.972	0.978	6.30943e-231
TNFRSF10D	8.28574e-235	0.652699	0.326	0.126	2.7918e-230
CKB	4.33951e-231	0.721592	0.205	0.045	1.46215e-226
KLF4	4.42961e-231	0.71709	0.856	0.72	1.49251e-226
DNAJA1	6.47233e-231	0.736716	0.812	0.706	2.18079e-226
TUBB6	1.77852e-227	0.582695	0.52	0.31	5.99254e-223
KDM6B	1.77446e-226	0.599037	0.369	0.165	5.97886e-222
C11orf96	5.30418e-224	0.999261	0.756	0.587	1.78719e-219
NFIB	1.56845e-222	-0.517712	0.758	0.875	5.28473e-218
LCN6	1.77618e-222	0.771269	0.328	0.133	5.98467e-218
DKK3	4.04983e-221	-0.580837	0.553	0.757	1.36455e-216
CALM1	9.45602e-221	0.415949	0.972	0.962	3.18611e-216
SLC25A25	1.8425e-220	0.531262	0.345	0.143	6.20811e-216
RPL27	3.13233e-220	-0.295698	0.973	0.986	1.05541e-215
MT-ND4L	8.14543e-220	-0.46696	0.541	0.756	2.74452e-215
NAA38	3.05675e-219	-0.503578	0.568	0.743	1.02994e-214
KIT	2.52941e-218	-0.414045	0.091	0.298	8.52259e-214
HSPA8	4.89472e-217	0.582462	0.894	0.843	1.64923e-212
LMCD1	2.34827e-216	0.848982	0.442	0.246	7.91227e-212
RPL41	4.14586e-212	-0.314055	0.994	0.999	1.39691e-207
RASA4	3.30139e-211	-0.552203	0.132	0.335	1.11237e-206
ATP2B1	6.66821e-211	0.618791	0.585	0.394	2.24679e-206
SLC2A3	2.61721e-210	0.715966	0.752	0.603	8.81844e-206
ROBO4	1.62898e-209	-0.498978	0.295	0.517	5.48868e-205
HLA-C	3.92187e-209	-0.267748	0.993	0.997	1.32144e-204
PPP1R14A	5.97239e-206	0.634658	0.175	0.035	2.01234e-201
SRGN	1.75512e-205	0.617494	0.808	0.676	5.91371e-201
GPR146	4.81308e-205	-0.494013	0.151	0.361	1.62172e-200
AC090498.1	7.81431e-205	-0.433795	0.208	0.436	2.63295e-200
NR2F2	1.6553e-204	-0.503329	0.764	0.879	5.57737e-200
CRIP2	7.05856e-204	0.525778	0.887	0.87	2.37831e-199
CCND1	4.68021e-203	0.752114	0.719	0.591	1.57695e-198
EGLN3	6.58273e-200	-0.502	0.171	0.383	2.21799e-195
ITPKC	1.91668e-198	0.394792	0.219	0.062	6.45806e-194
ITM2A	5.50193e-198	0.584333	0.856	0.747	1.85382e-193
ARID5A	1.96857e-196	0.498468	0.383	0.184	6.6329e-192
BTG2	8.76942e-195	0.710188	0.826	0.721	2.95477e-190
GRASP	3.68673e-193	0.685358	0.68	0.542	1.24221e-188
MAFF	1.14265e-192	0.603535	0.431	0.235	3.85005e-188
SELE	6.59304e-192	0.870913	0.138	0.02	2.22146e-187
EGR2	5.32959e-191	0.410585	0.158	0.03	1.79575e-186
CSF3	3.03355e-189	0.759765	0.168	0.036	1.02213e-184
RGCC	2.17685e-188	0.798632	0.34	0.153	7.33468e-184
NUAK1	7.95178e-186	-0.555151	0.442	0.633	2.67927e-181
MYC	5.49041e-185	0.629398	0.393	0.201	1.84994e-180
ACKR1	1.92475e-184	1.53786	0.481	0.297	6.48524e-180
HES4	2.07785e-184	0.567632	0.395	0.204	7.00109e-180
SEPP1	4.76233e-184	-0.43397	0.665	0.803	1.60462e-179
CHSY1	8.21708e-184	0.501379	0.443	0.249	2.76866e-179
WIPF3	1.10126e-183	-0.324204	0.03	0.175	3.7106e-179
PLSCR4	4.37782e-183	-0.470797	0.375	0.587	1.47506e-178
KLF9	1.93027e-180	0.550733	0.723	0.6	6.50384e-176
MYLK	9.71598e-180	0.82947	0.251	0.094	3.2737e-175
BZW1	1.12895e-179	0.506964	0.717	0.59	3.80388e-175
DDX3X	1.79766e-179	0.525755	0.75	0.625	6.05703e-175
MMRN1	1.00498e-178	-0.520909	0.745	0.854	3.38617e-174
HBEGF	1.58699e-177	0.701684	0.392	0.209	5.3472e-173
IER5	4.33867e-176	0.559534	0.397	0.211	1.46187e-171
RPS21	1.21323e-175	-0.362173	0.971	0.983	4.08787e-171
KLF10	5.46057e-175	0.666969	0.526	0.348	1.83989e-170
TOMM7	5.65167e-175	-0.309928	0.927	0.966	1.90427e-170
FUS	5.94253e-175	0.476695	0.809	0.708	2.00228e-170
ALDH1A2	6.20745e-175	-0.53319	0.488	0.69	2.09154e-170
PTP4A3	9.42999e-175	0.492943	0.295	0.124	3.17734e-170
NUDT4	1.27426e-174	-0.523315	0.527	0.706	4.2935e-170
ADIRF	1.39224e-174	0.337326	0.995	0.992	4.69102e-170
FOXC2	4.71346e-174	-0.469895	0.447	0.664	1.58815e-169
PDLIM5	4.4847e-173	0.501907	0.554	0.371	1.51108e-168
STAT3	1.03021e-171	0.47992	0.751	0.625	3.4712e-167
LDLR	5.2235e-171	0.338433	0.19	0.053	1.76001e-166
JDP2	9.56476e-171	0.578307	0.332	0.162	3.22275e-166
GPX4	4.13697e-169	-0.387898	0.797	0.886	1.39391e-164
HNRNPA2B1	3.05543e-168	0.385731	0.928	0.9	1.0295e-163
ATF3	9.78725e-168	0.868677	0.627	0.459	3.29772e-163
MRPL51	3.02193e-167	-0.461998	0.438	0.609	1.01821e-162
IFITM1	8.15297e-167	-0.468641	0.149	0.33	2.74706e-162
LSR	8.54961e-166	0.467055	0.285	0.123	2.88071e-161
RTN4	1.24067e-163	0.461275	0.733	0.625	4.18032e-159
TUBB2A	5.51327e-163	0.34801	0.22	0.075	1.85764e-158
NEDD9	7.23489e-161	0.531972	0.529	0.354	2.43772e-156
SEMA4A	1.33332e-160	0.34309	0.185	0.053	4.49251e-156
H3F3A	5.15534e-160	0.308856	0.965	0.958	1.73704e-155
HSPB8	2.19005e-158	0.467138	0.263	0.11	7.37915e-154
MAP1LC3B	3.94234e-158	0.48652	0.622	0.465	1.32833e-153
FGF2	5.63465e-158	0.429057	0.223	0.079	1.89854e-153
TES	6.65912e-158	0.343833	0.268	0.109	2.24373e-153
CRTAC1	1.17309e-157	-0.464014	0.309	0.513	3.9526e-153
IL1RL1	2.01256e-156	0.543123	0.127	0.023	6.78111e-152
NDUFB1	2.63808e-156	-0.412045	0.432	0.611	8.88875e-152
CD55	2.71603e-155	0.519174	0.516	0.339	9.15139e-151
S100A11	2.95288e-155	0.435276	0.905	0.876	9.94942e-151
TPM3	1.26149e-154	0.39321	0.873	0.82	4.25048e-150
TMBIM1	5.53199e-154	0.469426	0.523	0.351	1.86395e-149
PTGDS	5.02043e-152	0.772309	0.183	0.055	1.69158e-147
NES	8.48894e-152	0.560429	0.319	0.155	2.86026e-147
EIF4A1	9.25773e-152	0.487043	0.663	0.542	3.1193e-147
NOSTRIN	4.5826e-151	-0.400363	0.613	0.754	1.54406e-146
ST6GAL1	4.66681e-151	-0.421765	0.352	0.54	1.57244e-146
SYNM	1.58104e-150	0.595268	0.426	0.261	5.32716e-146
H2AFX	1.6257e-150	0.468547	0.335	0.17	5.47762e-146
DNAJB1	1.67745e-150	0.862464	0.369	0.208	5.65199e-146
PRSS23	2.55968e-150	0.621017	0.627	0.498	8.6246e-146
NOV	3.67105e-150	0.367027	0.123	0.022	1.23692e-145
PALMD	1.07994e-149	0.440263	0.894	0.849	3.63874e-145
MLF1	2.50309e-149	0.389628	0.284	0.127	8.43392e-145
CTD-3252C9.4	6.66018e-149	0.479264	0.277	0.122	2.24408e-144
TIMP1	4.2934e-147	-0.402554	0.946	0.964	1.44662e-142
PALLD	5.0281e-147	0.462993	0.181	0.057	1.69417e-142
SOX7	1.06223e-146	-0.40586	0.203	0.384	3.57909e-142
CREM	2.88975e-145	0.473208	0.37	0.203	9.73672e-141
PHLDA1	7.1596e-145	0.356236	0.169	0.049	2.41236e-140
UQCRB	1.1528e-144	-0.306446	0.891	0.942	3.88425e-140
AKAP13	6.41797e-144	0.503086	0.522	0.359	2.16247e-139
YWHAZ	1.32236e-143	0.446597	0.696	0.573	4.45556e-139
COMMD6	8.8632e-143	-0.327973	0.836	0.903	2.98637e-138
TUBA1C	1.17796e-142	0.437999	0.331	0.172	3.96901e-138
UBC	4.53178e-142	0.340333	0.986	0.982	1.52694e-137
NAMPT	1.63219e-141	0.493264	0.432	0.266	5.4995e-137
EFNB2	3.40395e-141	-0.44014	0.568	0.724	1.14693e-136
TGM2	1.86339e-139	-0.373727	0.718	0.855	6.27852e-135
PIK3R3	2.06311e-138	0.471257	0.365	0.201	6.95145e-134
HHEX	1.59471e-137	-0.348434	0.325	0.522	5.37322e-133
ODC1	2.09364e-137	0.472341	0.355	0.195	7.05431e-133
APOD	1.29198e-135	-0.323951	0.455	0.653	4.3532e-131
TMSB10	1.197e-134	0.341087	0.994	0.997	4.03317e-130
SBDS	3.36067e-134	0.398581	0.791	0.706	1.13234e-129
AMD1	5.72793e-134	0.438338	0.43	0.263	1.92997e-129
ARHGAP26	8.04909e-134	0.510466	0.538	0.392	2.71206e-129
FOS	9.95841e-134	0.404814	0.994	0.964	3.35539e-129
MAP1B	3.20439e-132	0.521311	0.231	0.093	1.07969e-127
C10orf54	8.68221e-131	0.427425	0.398	0.237	2.92539e-126
MYL9	1.04753e-130	1.16162	0.743	0.618	3.52956e-126
CYCS	4.28455e-129	0.439689	0.529	0.372	1.44364e-124
UBE2S	5.553e-129	0.473153	0.296	0.15	1.87103e-124
CXorf36	7.93341e-129	0.515334	0.419	0.264	2.67308e-124
TPM1	4.9185e-128	0.860188	0.679	0.562	1.65724e-123
ATP5E	5.40873e-128	-0.271577	0.912	0.956	1.82242e-123
HEG1	9.43093e-128	0.538324	0.535	0.389	3.17766e-123
HLA-DPA1	7.2468e-127	0.493464	0.834	0.789	2.44174e-122
PER2	1.8084e-125	0.311136	0.203	0.079	6.09321e-121
ITPRIP	8.63335e-125	0.344053	0.275	0.131	2.90892e-120
PXDC1	1.17357e-124	0.46117	0.51	0.35	3.95422e-120
CAV2	1.873e-124	0.406824	0.82	0.77	6.31088e-120
FLNA	1.06463e-123	0.611209	0.674	0.555	3.58715e-119
JMJD1C	5.63681e-123	0.490161	0.71	0.597	1.89927e-118
FLRT2	7.17898e-123	-0.410627	0.316	0.489	2.41888e-118
KRTCAP2	1.61357e-122	-0.375493	0.497	0.637	5.43676e-118
BAG3	1.62309e-122	0.336855	0.261	0.122	5.46884e-118
FAM43A	2.26837e-122	-0.329223	0.178	0.344	7.64303e-118
SFPQ	1.63602e-121	0.417447	0.716	0.603	5.51241e-117
ACKR4	4.68302e-121	-0.394416	0.349	0.54	1.5779e-116
DYNLL1	7.62524e-121	0.33179	0.922	0.896	2.56925e-116
SPHK1	8.15214e-121	0.355534	0.242	0.109	2.74678e-116
WFS1	1.41868e-120	-0.402027	0.27	0.439	4.78011e-116
SELP	1.15862e-118	0.332311	0.125	0.033	3.90385e-114
HIPK3	1.38763e-118	0.423653	0.57	0.423	4.67548e-114
GIMAP6	3.37729e-118	-0.366629	0.346	0.517	1.13794e-113
SYNPO2	4.06334e-118	0.420787	0.145	0.044	1.3691e-113
PDLIM2	3.15159e-117	-0.377891	0.388	0.547	1.0619e-112
CRYAB	7.66923e-117	0.536506	0.187	0.073	2.58407e-112
SH3BGRL3	1.14197e-116	0.507436	0.859	0.843	3.84776e-112
CEBPD	1.57956e-116	0.557102	0.827	0.763	5.32217e-112
EVL	2.14239e-116	0.363401	0.286	0.146	7.21857e-112
COL12A1	3.30951e-116	-0.327894	0.066	0.19	1.1151e-111
SPARC	5.12916e-116	-0.392068	0.817	0.872	1.72822e-111
EFEMP1	8.69366e-116	-0.399788	0.455	0.647	2.92924e-111
HSPA1B	1.3415e-115	0.640015	0.394	0.246	4.52007e-111
RND1	2.48098e-115	0.385688	0.163	0.056	8.35941e-111
IL4R	2.80474e-115	0.320014	0.309	0.163	9.4503e-111
TNFSF10	6.01404e-115	-0.352575	0.666	0.787	2.02637e-110
IFI27	1.08098e-114	0.525964	0.856	0.782	3.64224e-110
GGT5	3.66063e-114	0.401541	0.441	0.287	1.23341e-109
FOXC1	6.34842e-114	-0.370494	0.504	0.659	2.13904e-109
MET	4.86593e-113	0.289564	0.146	0.046	1.63953e-108
TIMP3	6.77131e-113	0.511142	0.872	0.781	2.28152e-108
PITPNC1	1.48814e-112	0.367578	0.381	0.231	5.01413e-108
AQP3	1.56391e-112	0.303287	0.126	0.034	5.26944e-108
PER1	5.5895e-112	0.373266	0.418	0.264	1.88333e-107
RGS5	9.74938e-112	0.625196	0.162	0.057	3.28496e-107
INSIG1	1.38676e-111	0.438746	0.255	0.125	4.67256e-107
CFL1	6.98406e-110	0.272377	0.933	0.921	2.35321e-105
CALM2	1.41952e-109	0.304394	0.91	0.885	4.78294e-105
SPAG9	3.64072e-109	0.398082	0.648	0.517	1.2267e-104
RUNX1T1	1.07324e-108	-0.379912	0.35	0.506	3.61619e-104
NRN1	1.16231e-108	-0.337409	0.485	0.633	3.91629e-104
PDLIM3	2.38347e-108	0.475294	0.557	0.429	8.03088e-104
NRGN	6.20614e-108	-0.350634	0.134	0.27	2.0911e-103
DDR2	1.33361e-107	0.450475	0.375	0.232	4.49345e-103
SPRY1	2.39784e-107	0.890656	0.254	0.137	8.07929e-103
MAT2A	1.78146e-106	0.451946	0.401	0.254	6.00244e-102
GIMAP2	1.21636e-105	-0.289624	0.143	0.286	4.09841e-101
DSTN	2.09289e-105	0.359229	0.97	0.955	7.05177e-101
CARHSP1	2.24521e-105	0.317023	0.254	0.125	7.56501e-101
PLXNA2	3.6542e-105	0.394599	0.393	0.253	1.23124e-100
AKR1C1	3.91288e-104	-0.406159	0.496	0.662	1.31841e-99
YPEL3	3.9348e-104	-0.342858	0.375	0.528	1.32579e-99
ENDOD1	2.32669e-103	0.391928	0.584	0.453	7.83955e-99
SOD2	3.18911e-103	0.689543	0.585	0.482	1.07454e-98
TUBA1A	5.10877e-103	0.48424	0.655	0.54	1.72135e-98
PACSIN2	7.86879e-103	0.374073	0.438	0.292	2.65131e-98
MIF	1.10332e-102	-0.36387	0.384	0.525	3.71752e-98
RP11-322E11.5	1.31359e-102	-0.250197	0.045	0.148	4.42601e-98
UAP1	1.45603e-102	0.349068	0.261	0.134	4.90594e-98
CHRM3	1.39405e-101	-0.32585	0.275	0.438	4.6971e-97
GPRC5A	2.21609e-101	0.414024	0.258	0.133	7.46689e-97
NRARP	1.0494e-100	0.420724	0.294	0.165	3.53584e-96
TAGLN	6.49078e-100	1.15264	0.709	0.571	2.187e-95
ZFP36L2	1.1381e-99	-0.326354	0.805	0.894	3.8347e-95
HSP90AB1	1.23887e-99	0.257217	0.98	0.971	4.17426e-95
MIR222HG	5.11534e-99	0.304552	0.132	0.043	1.72356e-94
RAB38	7.52474e-99	-0.302801	0.139	0.273	2.53539e-94
LMOD1	7.87308e-99	0.377644	0.119	0.035	2.65276e-94
HNRNPAB	3.70123e-98	0.373736	0.478	0.341	1.24709e-93
HSPA1A	8.03283e-98	0.775697	0.616	0.507	2.70658e-93
ADAM15	2.14483e-97	0.479218	0.637	0.547	7.22678e-93
IRF2BP2	2.53856e-97	-0.315163	0.57	0.702	8.55343e-93
ADGRF5	2.89711e-97	-0.306895	0.792	0.887	9.76154e-93
GADD45B	5.59181e-97	0.892804	0.696	0.607	1.88411e-92
FGR	6.48929e-96	0.269474	0.192	0.085	2.1865e-91
SLC9A3R2	1.44447e-95	0.435898	0.818	0.773	4.867e-91
PER3	2.40893e-95	0.306099	0.219	0.104	8.11664e-91
NEAT1	5.24631e-95	0.471543	0.932	0.928	1.76769e-90
ICAM1	1.38643e-94	0.438453	0.237	0.12	4.67142e-90
SYNE1	3.05636e-94	0.411378	0.546	0.411	1.02981e-89
CD9	5.25611e-94	0.405383	0.982	0.983	1.77099e-89
LYL1	6.82981e-94	-0.285155	0.171	0.309	2.30123e-89
CREB5	4.42226e-93	0.399473	0.339	0.21	1.49003e-88
SMAD1	5.24103e-93	-0.354363	0.285	0.427	1.76591e-88
PSMB9	9.85205e-93	-0.307109	0.59	0.708	3.31955e-88
INPP1	1.13933e-92	0.38872	0.435	0.299	3.83885e-88
SPATA13	1.20538e-92	0.303287	0.264	0.142	4.06141e-88
WSB1	3.39774e-92	-0.315454	0.738	0.834	1.14483e-87
ARHGDIA	9.72329e-92	0.34307	0.614	0.499	3.27617e-87
CELF2	4.07091e-91	0.367969	0.443	0.307	1.37165e-86
MTRF1L	1.14092e-90	0.272197	0.28	0.152	3.84421e-86
ADGRG6	1.64349e-90	-0.363356	0.237	0.382	5.53757e-86
ATP5I	4.47052e-90	-0.306991	0.579	0.704	1.5063e-85
DAAM1	5.84215e-90	0.348609	0.28	0.157	1.96845e-85
ISG20	1.03618e-89	0.320086	0.277	0.154	3.49132e-85
JAG2	1.69352e-89	0.296241	0.152	0.059	5.70616e-85
CSRP2	2.85147e-89	0.325733	0.18	0.079	9.60774e-85
MRAS	4.6485e-89	0.264521	0.185	0.083	1.56626e-84
EFNA1	5.30849e-89	-0.271854	0.461	0.621	1.78864e-84
ACKR3	1.09267e-88	0.476202	0.331	0.206	3.68166e-84
ARF5	1.35526e-88	-0.325919	0.293	0.425	4.56642e-84
SELM	1.87752e-88	0.42232	0.788	0.71	6.32613e-84
SLC12A2	2.05309e-88	0.314633	0.271	0.149	6.91768e-84
CLIC1	2.37758e-88	0.308557	0.87	0.878	8.01102e-84
ABHD6	2.94031e-87	-0.27247	0.187	0.323	9.90708e-83
CPE	2.99081e-87	0.339669	0.155	0.062	1.00772e-82
C2orf40	3.1676e-87	0.406462	0.152	0.061	1.06729e-82
NFIA	1.34818e-85	-0.302054	0.679	0.773	4.54255e-81
SKIL	5.13477e-85	0.363311	0.353	0.224	1.73011e-80
PLEKHO2	5.53705e-85	0.310525	0.299	0.174	1.86565e-80
ATP5G3	2.79907e-84	0.323241	0.495	0.356	9.43119e-80
CDH11	3.13434e-84	-0.304159	0.46	0.602	1.05608e-79
EIF4G2	5.03512e-84	0.31856	0.789	0.721	1.69653e-79
SPINT2	7.55007e-84	-0.264662	0.373	0.533	2.54392e-79
MFSD6	8.66706e-83	0.262556	0.283	0.162	2.92028e-78
TSC22D1	3.15901e-82	0.408987	0.911	0.897	1.0644e-77
IGFBP2	4.98759e-82	-0.465524	0.609	0.686	1.68052e-77
ZYX	5.41417e-82	0.30324	0.366	0.238	1.82425e-77
IER5L	7.10373e-82	0.448944	0.251	0.141	2.39353e-77
PDCD4	1.01937e-81	-0.298011	0.567	0.684	3.43465e-77
KRAS	1.1424e-81	0.34043	0.464	0.337	3.84922e-77
PPL	3.19233e-81	0.311655	0.322	0.198	1.07563e-76
TSC22D2	3.38048e-81	0.348781	0.265	0.151	1.13902e-76
LDB2	4.00379e-81	-0.295081	0.631	0.738	1.34904e-76
CALCRL	4.55383e-81	0.382066	0.684	0.587	1.53437e-76
NBL1	1.2692e-80	0.392156	0.57	0.472	4.27644e-76
FAM177A1	1.58849e-80	0.335352	0.459	0.331	5.35224e-76
GBP4	2.0714e-80	-0.336515	0.298	0.434	6.97936e-76
CTGF	2.0834e-80	0.829164	0.441	0.314	7.01982e-76
SESN3	4.04006e-80	-0.307372	0.377	0.522	1.36126e-75
ALDH6A1	4.94921e-80	-0.266684	0.114	0.227	1.66759e-75
COBLL1	5.66609e-80	0.258868	0.243	0.131	1.90913e-75
FLI1	1.58749e-79	-0.288674	0.353	0.495	5.34887e-75
HNRNPA0	4.63729e-79	0.309181	0.617	0.521	1.56249e-74
SNCA	1.71907e-78	-0.26168	0.124	0.239	5.79223e-74
PLPP1	2.71327e-78	0.443638	0.555	0.442	9.14211e-74
B4GALT5	3.16332e-78	0.30674	0.347	0.223	1.06585e-73
CDC42	3.92694e-78	0.267948	0.838	0.79	1.32314e-73
ZNF521	7.44527e-78	-0.295788	0.321	0.459	2.50861e-73
LYST	7.63134e-78	-0.321519	0.43	0.556	2.5713e-73
RARRES3	8.78047e-78	-0.33287	0.398	0.521	2.95849e-73
IMP3	1.46482e-77	-0.261862	0.32	0.454	4.93557e-73
PPP1R15B	2.12965e-77	0.30186	0.319	0.2	7.17565e-73
PIM3	2.87753e-77	-0.28372	0.354	0.49	9.69554e-73
STOM	2.26008e-76	0.311404	0.795	0.737	7.61512e-72
AQP1	7.77473e-76	0.705373	0.377	0.26	2.61962e-71
TMEM173	7.79337e-76	0.327041	0.488	0.364	2.6259e-71
GPATCH2	1.332e-75	0.307737	0.357	0.233	4.48806e-71
SLC3A2	1.51254e-75	-0.307291	0.611	0.718	5.09634e-71
ARL5B	1.62195e-75	0.28633	0.23	0.125	5.46501e-71
NDUFA3	3.92272e-75	-0.278467	0.396	0.527	1.32172e-70
ARRDC3	3.59738e-74	-0.382538	0.262	0.386	1.2121e-69
TACC1	4.74908e-74	0.280006	0.869	0.824	1.60016e-69
SERPINB1	7.1695e-74	0.435547	0.641	0.555	2.41569e-69
S100A13	1.35082e-73	-0.263917	0.725	0.821	4.55146e-69
RAN	3.06955e-73	0.296238	0.706	0.631	1.03425e-68
MCAM	3.1785e-73	0.416751	0.475	0.362	1.07096e-68
MALL	6.74172e-73	0.393242	0.399	0.287	2.27156e-68
SNHG15	2.80421e-72	0.256379	0.282	0.169	9.44852e-68
CDC42EP3	5.96145e-72	0.34679	0.39	0.273	2.00865e-67
COPRS	1.33461e-71	-0.287975	0.423	0.536	4.49683e-67
UPP1	9.4175e-71	0.391948	0.363	0.251	3.17313e-66
TM4SF1	9.45427e-71	0.337913	0.958	0.945	3.18552e-66
JUP	1.04868e-70	-0.282195	0.204	0.323	3.53344e-66
CD200	1.24216e-70	0.367419	0.483	0.368	4.18532e-66
CFH	3.48928e-70	-0.311172	0.754	0.85	1.17568e-65
SLK	7.13613e-70	0.380229	0.538	0.432	2.40445e-65
BCL3	9.34301e-70	0.254689	0.195	0.1	3.14803e-65
ARPC2	1.4161e-69	0.280954	0.759	0.703	4.77141e-65
CD74	2.02544e-69	0.266574	0.989	0.985	6.82452e-65
FXYD5	2.26201e-69	0.333356	0.84	0.869	7.62162e-65
RPS27L	1.02034e-68	-0.283966	0.725	0.797	3.43794e-64
NKTR	2.04245e-68	0.336143	0.677	0.592	6.88185e-64
SMOC1	5.37511e-68	0.401077	0.466	0.364	1.81109e-63
RPGR	7.04204e-68	0.265995	0.258	0.153	2.37275e-63
GALNT15	1.04544e-67	-0.333787	0.326	0.444	3.5225e-63
PDLIM7	3.36988e-67	0.339994	0.327	0.217	1.13545e-62
IGFBP6	7.57193e-67	0.719871	0.693	0.637	2.55129e-62
NEXN	8.03676e-67	0.348939	0.134	0.058	2.70791e-62
PGM2L1	8.23321e-67	0.316585	0.281	0.174	2.7741e-62
INHBB	2.01712e-66	0.295442	0.231	0.132	6.79649e-62
CALD1	4.34316e-66	0.494571	0.847	0.824	1.46338e-61
FAM167B	4.41277e-66	-0.303342	0.212	0.325	1.48684e-61
FBN1	8.64019e-66	-0.26453	0.282	0.409	2.91123e-61
CRIP1	9.98151e-66	0.276077	0.259	0.154	3.36317e-61
MEF2A	1.19793e-65	0.309943	0.502	0.39	4.03629e-61
TMTC1	2.12046e-65	0.307422	0.402	0.288	7.14468e-61
TXNIP	7.33606e-65	-0.259498	0.942	0.974	2.47181e-60
YWHAH	7.97434e-65	0.327386	0.439	0.332	2.68688e-60
PFN1	1.10125e-64	0.258745	0.879	0.862	3.71055e-60
CLDN5	1.62019e-64	-0.398526	0.377	0.529	5.45907e-60
AKR1C3	2.59523e-64	-0.263692	0.527	0.639	8.74436e-60
SSFA2	4.44085e-64	0.385272	0.489	0.381	1.4963e-59
SORBS2	5.45963e-64	0.339013	0.198	0.109	1.83957e-59
UBE2D3	1.29059e-63	0.282669	0.715	0.646	4.3485e-59
TXN	1.64443e-63	0.363039	0.825	0.81	5.54076e-59
CCL2	1.79524e-63	1.47035	0.27	0.174	6.04887e-59
SELK	4.92867e-63	0.351872	0.633	0.555	1.66067e-58
C9orf16	6.04494e-63	-0.261579	0.657	0.744	2.03678e-58
GMFG	1.03177e-62	-0.254328	0.345	0.465	3.47645e-58
KLF13	3.19395e-62	0.2822	0.41	0.295	1.07617e-57
TSC22D3	4.10397e-62	0.332797	0.795	0.73	1.38279e-57
CCNL1	3.73852e-61	0.307325	0.757	0.676	1.25966e-56
DDX3Y	3.76908e-61	0.340474	0.575	0.478	1.26995e-56
PLA2G16	5.4913e-61	-0.266626	0.605	0.695	1.85024e-56
PNRC2	8.16216e-61	0.279698	0.523	0.41	2.75016e-56
HAPLN3	1.43367e-60	-0.271785	0.224	0.33	4.8306e-56
TNFAIP8L3	2.55781e-60	0.257496	0.229	0.134	8.6183e-56
HSPH1	7.33619e-60	0.328739	0.321	0.218	2.47186e-55
PDLIM4	8.00375e-60	0.343905	0.402	0.301	2.69678e-55
GLUD1	8.256e-60	0.321229	0.392	0.29	2.78178e-55
NFKBIZ	1.14492e-59	0.347104	0.368	0.261	3.85769e-55
CEBPB	2.22647e-59	0.340411	0.312	0.21	7.50185e-55
ARFGAP3	5.18112e-59	0.281505	0.406	0.298	1.74573e-54
SLCO2A1	1.30291e-58	0.341052	0.339	0.238	4.39003e-54
RUNDC3B	5.44283e-58	0.271425	0.142	0.069	1.83391e-53
YPEL2	1.30678e-57	0.346337	0.358	0.257	4.40308e-53
SCARA3	1.62083e-57	-0.277676	0.422	0.536	5.46124e-53
EFHD2	1.74097e-57	0.274795	0.409	0.302	5.86602e-53
USP8	2.09805e-57	-0.263864	0.404	0.515	7.06918e-53
ATP1B3	2.45474e-57	0.333173	0.606	0.521	8.27099e-53
ADAMTS9	6.33266e-57	0.337662	0.263	0.167	2.13373e-52
DPYSL3	7.15219e-57	0.310984	0.473	0.371	2.40986e-52
RASD1	1.13062e-56	0.320484	0.114	0.049	3.80951e-52
NRP2	1.85662e-56	-0.334748	0.498	0.604	6.25568e-52
HSP90AA1	4.55373e-56	0.312845	0.945	0.936	1.53433e-51
AGPAT2	5.7962e-56	0.287676	0.406	0.3	1.95297e-51
RHOC	2.05754e-55	0.316997	0.82	0.851	6.93267e-51
EVA1C	2.37924e-55	0.252274	0.342	0.237	8.01661e-51
DIAPH1	2.75938e-55	0.25373	0.366	0.26	9.29744e-51
SPCS3	3.07609e-55	0.268179	0.525	0.419	1.03646e-50
VCL	5.9411e-54	0.353957	0.338	0.241	2.00179e-49
RALGDS	1.44822e-53	0.292293	0.399	0.296	4.87962e-49
IFRD1	4.77288e-53	0.288712	0.33	0.23	1.60817e-48
FKBP5	2.18798e-52	0.284156	0.367	0.268	7.37217e-48
VWF	3.45187e-52	-0.293508	0.932	0.98	1.16307e-47
ESYT2	3.65713e-52	0.25306	0.457	0.356	1.23223e-47
NME4	1.21762e-51	0.266259	0.369	0.27	4.10266e-47
FBXO34	1.98386e-51	0.258021	0.256	0.166	6.68441e-47
ITPR1	2.59291e-51	0.280597	0.339	0.241	8.73656e-47
ITGA5	1.08101e-50	0.276917	0.502	0.408	3.64236e-46
FAM107B	6.73688e-50	0.308422	0.386	0.293	2.26992e-45
NUFIP2	8.31546e-50	0.30005	0.449	0.35	2.80181e-45
LIMS2	3.06342e-49	0.282052	0.598	0.521	1.03219e-44
PROX1	4.70593e-49	0.309603	0.274	0.185	1.58562e-44
PVRL2	9.93306e-49	0.256256	0.551	0.464	3.34685e-44
CDC37	4.76831e-48	0.271387	0.706	0.662	1.60663e-43
RAPH1	5.3645e-48	0.260788	0.264	0.176	1.80752e-43
MYOC	7.48477e-48	0.395965	0.121	0.058	2.52192e-43
B4GALT1	9.84569e-48	0.265982	0.284	0.193	3.31741e-43
HBB	6.74972e-47	-0.431883	0.084	0.158	2.27425e-42
IRF1	9.93861e-47	0.611641	0.356	0.274	3.34872e-42
SORBS1	1.30493e-46	0.290939	0.362	0.274	4.39683e-42
HSPA5	1.66812e-46	0.300826	0.528	0.442	5.62057e-42
FXYD1	2.14735e-44	0.260864	0.133	0.069	7.23529e-40
RAMP3	7.055e-44	0.284672	0.824	0.788	2.37711e-39
SLC25A4	1.87272e-43	0.251895	0.294	0.208	6.30993e-39
ARID5B	5.61118e-43	0.299376	0.685	0.633	1.89063e-38
ENTPD1	1.04334e-42	0.257134	0.608	0.533	3.51542e-38
FDX1	1.77985e-42	0.316311	0.363	0.277	5.99702e-38
TFF3	9.56569e-42	-0.331682	0.449	0.54	3.22306e-37
ZNF331	2.77853e-41	0.293154	0.199	0.127	9.36197e-37
JAG1	4.10007e-41	0.330922	0.484	0.405	1.38148e-36
STXBP6	1.56208e-40	0.310111	0.456	0.384	5.26326e-36
TPST2	4.9603e-40	0.271331	0.42	0.338	1.67132e-35
CTSC	5.77805e-39	-0.258915	0.655	0.725	1.94686e-34
MT2A	6.05483e-39	-0.455862	0.592	0.67	2.04012e-34
ADRB2	8.0388e-39	0.272358	0.305	0.222	2.70859e-34
ABCB1	9.08379e-39	0.301589	0.232	0.159	3.06069e-34
CHCHD10	1.91787e-38	0.299643	0.33	0.249	6.46206e-34
ETS1	3.89946e-38	0.254454	0.482	0.402	1.31388e-33
INMT	2.05382e-36	-0.3028	0.306	0.393	6.92013e-32
F8	3.07733e-36	-0.262211	0.136	0.207	1.03688e-31
SVIL	5.96404e-36	0.260795	0.454	0.373	2.00952e-31
PPFIBP1	1.95321e-35	0.252323	0.641	0.583	6.58115e-31
GLUL	7.4568e-35	0.27129	0.531	0.464	2.5125e-30
RRAS	6.649e-34	0.264784	0.53	0.463	2.24031e-29
C2CD4B	4.26201e-32	0.330881	0.132	0.078	1.43604e-27
FKBP11	1.55816e-30	0.254855	0.37	0.296	5.25008e-26
PTGS2	1.0864e-28	0.450203	0.468	0.405	3.66052e-24
RPL17	1.61018e-28	0.250661	0.655	0.673	5.42535e-24
HLA-DQB1	2.39969e-28	0.255087	0.502	0.434	8.0855e-24
TSPYL2	6.10902e-28	0.262039	0.367	0.299	2.05837e-23
TMEM2	2.86043e-27	0.328861	0.457	0.393	9.63793e-23
TSHZ2	1.46297e-26	0.282485	0.419	0.36	4.92933e-22
SLC38A2	2.11575e-26	0.288893	0.514	0.455	7.1288e-22
MEDAG	9.72905e-25	0.258181	0.331	0.27	3.27811e-20
NCOA7	2.34403e-24	0.332524	0.548	0.512	7.89796e-20
CD320	1.08815e-22	0.296814	0.488	0.44	3.66642e-18
SERPINF1	2.01632e-18	0.269389	0.147	0.103	6.79378e-14
VWA1	7.78728e-15	0.269381	0.315	0.275	2.62385e-10
LIFR	2.80636e-14	0.285119	0.447	0.41	9.45575e-10
CXCL2	4.4838e-13	0.44877	0.235	0.194	1.51077e-08
CFD	9.8089e-08	0.62746	0.5	0.454	0.00330501
IGFBP5	0.000165631	0.490694	0.464	0.453	1

## Sheet: EC non-DM DEGs
	p_val	avg_log2FC	pct.1	pct.2	p_val_adj
RPL11	0	-0.308173	0.999	1	0
IFI6	0	1.05072	0.576	0.309	0
GJA4	0	-0.713894	0.283	0.547	0
IFI44L	0	0.782118	0.546	0.288	0
MCL1	0	1.17419	0.893	0.647	0
S100A6	0	-0.364172	0.995	0.997	0
LMNA	0	1.13721	0.971	0.909	0
ADAMTS4	0	0.823603	0.213	0.015	0
RGS5	0	0.837371	0.269	0.057	0
IER5	0	0.8832	0.529	0.211	0
ATF3	0	1.29392	0.724	0.459	0
FAM84A	0	0.909283	0.635	0.3	0
RPS27A	0	-0.267944	0.999	0.999	0
EFEMP1	0	-1.00605	0.327	0.647	0
VAMP5	0	-0.673579	0.858	0.927	0
BHLHE40	0	1.18761	0.655	0.403	0
RPL32	0	-0.334899	0.999	0.999	0
RPL15	0	-0.359853	0.996	0.997	0
CSRNP1	0	1.06273	0.752	0.395	0
FAM107A	0	1.40573	0.748	0.398	0
FILIP1L	0	1.15739	0.585	0.299	0
TIPARP	0	1.18965	0.591	0.233	0
B3GNT5	0	0.575214	0.226	0.039	0
ABCG2	0	0.726554	0.746	0.548	0
EGR1	0	1.74386	0.922	0.637	0
RPS14	0	-0.422272	0.997	0.998	0
HLA-A	0	-0.763961	0.995	0.998	0
HLA-C	0	-0.352229	0.993	0.997	0
HSPA1B	0	0.73378	0.512	0.246	0
HLA-DRA	0	-0.925747	0.785	0.921	0
HLA-DQA2	0	-0.828335	0.017	0.332	0
RPS18	0	-0.399211	0.999	1	0
FKBP5	0	0.624264	0.526	0.268	0
CDKN1A	0	1.44839	0.756	0.475	0
HSP90AB1	0	0.451513	0.986	0.971	0
RPS12	0	-0.294593	0.999	0.999	0
SGK1	0	0.68651	0.314	0.076	0
AKAP12	0	1.95264	0.674	0.385	0
ACTB	0	0.821316	0.994	0.971	0
FAM188B	0	-0.763878	0.429	0.707	0
GIMAP7	0	-0.771834	0.732	0.907	0
RPS4X	0	-0.329241	0.998	0.998	0
ITM2A	0	0.954824	0.912	0.747	0
RPL10	0	-0.316535	0.999	1	0
DLC1	0	1.08071	0.638	0.303	0
EGR3	0	1.39878	0.499	0.098	0
TNFRSF10D	0	0.755813	0.4	0.126	0
STC1	0	1.96691	0.666	0.36	0
SOX17	0	1.18943	0.343	0.118	0
RPL30	0	-0.273922	0.999	0.999	0
KLF10	0	1.05801	0.64	0.348	0
TRIB1	0	0.911778	0.379	0.066	0
DNAJA1	0	0.738905	0.86	0.706	0
TPM2	0	1.09152	0.488	0.205	0
KLF9	0	1.2479	0.805	0.6	0
NFIL3	0	0.753067	0.384	0.146	0
KLF4	0	1.19134	0.904	0.72	0
ENG	0	-0.688929	0.674	0.809	0
SLC25A25	0	0.93193	0.407	0.143	0
RPL7A	0	-0.310468	0.997	0.998	0
PTGDS	0	1.66267	0.319	0.055	0
TUBB4B	0	0.754536	0.788	0.58	0
RPL27A	0	-0.368738	0.987	0.989	0
C11orf96	0	1.56929	0.791	0.587	0
FOSL1	0	0.48937	0.22	0.008	0
CCND1	0	0.91532	0.767	0.591	0
RPS3	0	-0.342376	0.995	0.997	0
AKR1C2	0	-1.52679	0.374	0.767	0
EGR2	0	0.731308	0.249	0.03	0
DDX21	0	0.899123	0.643	0.389	0
SRGN	0	0.960173	0.877	0.676	0
RPS24	0	-0.299481	0.998	0.999	0
ACTA2	0	1.10309	0.414	0.153	0
DUSP5	0	1.13667	0.542	0.184	0
VWF	0	-0.619827	0.914	0.98	0
APOLD1	0	1.41203	0.872	0.567	0
EMP1	0	1.99826	0.927	0.738	0
MGP	0	-1.3967	0.726	0.961	0
GRASP	0	0.725531	0.753	0.542	0
NR4A1	0	1.77309	0.703	0.402	0
NACA	0	-0.330162	0.992	0.996	0
TPT1	0	-0.392768	1	0.999	0
PNP	0	1.28383	0.435	0.131	0
NFKBIA	0	1.16882	0.877	0.693	0
BMP4	0	-0.785983	0.215	0.485	0
NPC2	0	-0.783529	0.724	0.875	0
IFI27	0	1.18224	0.914	0.782	0
B2M	0	-0.354671	1	1	0
RPLP1	0	-0.35793	0.999	0.999	0
RPS2	0	-0.445443	0.995	0.998	0
MYH11	0	0.937949	0.346	0.088	0
MT1E	0	2.67013	0.457	0.222	0
MT1M	0	1.77671	0.345	0.073	0
MT1A	0	0.72084	0.163	0.008	0
MIR22HG	0	1.09261	0.48	0.136	0
KDM6B	0	0.697428	0.439	0.165	0
RPL23A	0	-0.323106	0.994	0.996	0
CCL14	0	-0.914142	0.691	0.856	0
RPL19	0	-0.33014	0.998	0.999	0
IGFBP4	0	-0.602322	0.977	0.992	0
EIF1	0	0.719759	0.998	0.997	0
DDX5	0	0.782091	0.976	0.945	0
H3F3B	0	0.71095	0.997	0.992	0
THBD	0	1.09168	0.799	0.59	0
MAFB	0	-0.860421	0.484	0.731	0
NFATC2	0	0.838652	0.567	0.287	0
GPX4	0	-0.540238	0.809	0.886	0
MIDN	0	1.68667	0.697	0.353	0
LDLR	0	0.589544	0.249	0.053	0
IER2	0	0.771963	0.852	0.693	0
BST2	0	0.84814	0.764	0.527	0
RPL18A	0	-0.324576	0.995	0.996	0
JUND	0	1.36034	0.977	0.93	0
ZFP36	0	1.21995	0.945	0.811	0
SERTAD1	0	1.2468	0.663	0.23	0
ITPKC	0	0.829454	0.322	0.062	0
RPS19	0	-0.360563	0.997	0.998	0
FOSB	0	1.27173	0.893	0.825	0
SEPW1	0	1.04744	0.973	0.856	0
RPL18	0	-0.404523	0.997	0.998	0
PPP1R15A	0	1.0043	0.819	0.612	0
FTL	0	-0.360305	0.994	0.996	0
MYADM	0	1.29578	0.75	0.452	0
RPS9	0	-0.510259	0.995	0.996	0
TIMP3	0	0.802129	0.934	0.781	0
MAFF	0	1.19187	0.559	0.235	0
RPL3	0	-0.490122	0.996	0.998	0
MT-ND1	0	-1.8386	0.932	0.998	0
MT-ND2	0	-1.24351	0.933	0.995	0
MT-CO1	0	-0.903459	0.985	0.999	0
MT-CO2	0	-1.0949	0.985	0.999	0
MT-ATP6	0	-1.82712	0.94	0.998	0
MT-CO3	0	-1.82355	0.974	0.999	0
MT-ND3	0	-1.33371	0.978	1	0
MT-ND4	0	-1.06185	0.981	0.999	0
MT-ND5	0	-0.903874	0.866	0.968	0
MT-CYB	0	-1.37524	0.988	1	0
SLC9A3R2	1.30871e-307	0.79225	0.898	0.773	4.40956e-303
NEDD9	4.79306e-307	0.629869	0.603	0.354	1.61497e-302
TIMP1	7.26083e-303	-0.565248	0.934	0.964	2.44647e-298
SDPR	2.26009e-302	0.764202	0.969	0.957	7.61514e-298
FOSL2	6.15578e-300	0.558167	0.402	0.161	2.07413e-295
ODC1	2.8378e-297	0.722736	0.434	0.195	9.56167e-293
BAG3	5.32579e-291	0.586559	0.343	0.122	1.79447e-286
MT-ND4L	3.96901e-287	-0.58964	0.569	0.756	1.33732e-282
JMJD1C	6.23715e-286	0.74815	0.766	0.597	2.10154e-281
MAP1LC3B	1.7943e-284	0.710185	0.666	0.465	6.04572e-280
CDH13	4.1697e-282	-0.505008	0.25	0.519	1.40494e-277
MMRN1	5.1139e-282	-0.652852	0.709	0.854	1.72308e-277
YBX3	1.47641e-281	0.581396	0.966	0.944	4.97461e-277
BTG2	5.14804e-277	0.760378	0.86	0.721	1.73458e-272
PLK3	6.46804e-277	0.489139	0.357	0.133	2.17934e-272
MALAT1	1.48437e-273	0.321103	0.999	1	5.00145e-269
NR4A2	5.49502e-272	1.01954	0.591	0.377	1.85149e-267
SFPQ	5.58323e-272	0.612727	0.77	0.603	1.88121e-267
RPL27	5.84784e-271	-0.31117	0.981	0.986	1.97037e-266
SELE	7.22044e-270	1.51764	0.17	0.02	2.43286e-265
RGCC	9.2306e-270	0.832109	0.381	0.153	3.11016e-265
MT1X	7.41985e-269	1.98663	0.51	0.313	2.50005e-264
CDC42EP3	2.40801e-267	0.716155	0.5	0.273	8.11355e-263
TOMM7	3.19674e-266	-0.361011	0.946	0.966	1.07711e-261
KCTD12	3.09733e-262	-0.541954	0.883	0.938	1.04361e-257
LRRFIP1	8.87236e-261	0.57197	0.821	0.666	2.98945e-256
AMD1	1.04756e-259	0.593712	0.493	0.263	3.52964e-255
AKIRIN1	8.44956e-257	0.498165	0.425	0.198	2.84699e-252
SON	1.12956e-255	0.412288	0.939	0.868	3.80595e-251
RPS26	3.12957e-255	-0.556725	0.916	0.924	1.05448e-250
MLF1	4.21997e-254	0.510983	0.335	0.127	1.42188e-249
NFKBID	1.85509e-250	0.581495	0.278	0.09	6.25055e-246
PFDN5	1.11976e-249	-0.32747	0.969	0.97	3.77292e-245
UBC	2.16764e-248	0.501656	0.989	0.982	7.30366e-244
HRCT1	1.93166e-245	-0.589899	0.217	0.438	6.50853e-241
ITPRIP	2.94375e-243	0.449855	0.338	0.131	9.91867e-239
RPS6	3.58514e-241	-0.251169	0.996	0.998	1.20798e-236
ADAMTS1	4.50246e-241	1.02756	0.586	0.377	1.51706e-236
PIM1	2.79387e-240	0.479684	0.205	0.045	9.41366e-236
RPL29	2.76781e-239	-0.265236	0.993	0.996	9.32586e-235
RASA4	3.14963e-238	-0.529822	0.123	0.335	1.06124e-233
BZW1	1.26956e-237	0.546877	0.751	0.59	4.27766e-233
TTN	2.04156e-236	0.515894	0.259	0.077	6.87882e-232
ZFAND5	2.14901e-235	0.647139	0.699	0.523	7.24086e-231
TGFBR2	1.05828e-230	-0.437309	0.866	0.912	3.56576e-226
ARF6	1.23652e-230	0.497948	0.563	0.348	4.16632e-226
HLA-DQA1	2.18204e-230	-0.471979	0.048	0.22	7.35217e-226
DDX3Y	2.75985e-230	0.558221	0.674	0.478	9.29905e-226
PRRC2C	2.3421e-229	0.42625	0.878	0.762	7.89147e-225
ZBTB16	3.24472e-229	0.470096	0.423	0.209	1.09327e-224
ARID5A	7.05326e-227	0.495143	0.397	0.184	2.37652e-222
XAF1	2.34793e-225	0.652351	0.527	0.319	7.91111e-221
HYAL2	5.31187e-224	0.649899	0.833	0.715	1.78978e-219
TSC22D2	1.83187e-223	0.445278	0.355	0.151	6.1723e-219
HSP90AA1	9.35102e-223	0.448048	0.959	0.936	3.15073e-218
NFKBIZ	1.75646e-222	0.855802	0.455	0.261	5.91822e-218
GLTSCR2	3.01694e-221	-0.368689	0.924	0.947	1.01653e-216
IGFBP7	6.57e-220	-0.28883	0.834	0.958	2.2137e-215
CHSY1	7.98633e-220	0.475838	0.465	0.249	2.69092e-215
LGALS3	4.7348e-218	-0.385217	0.936	0.951	1.59534e-213
SNAI1	8.34204e-218	0.323665	0.184	0.038	2.81077e-213
ELF1	1.36448e-215	0.57092	0.694	0.53	4.59748e-211
ANXA2	9.37509e-215	-0.347095	0.98	0.986	3.15884e-210
STXBP6	9.7901e-215	0.574328	0.57	0.384	3.29868e-210
YWHAZ	2.22861e-214	0.475353	0.741	0.573	7.50907e-210
ICAM1	2.83026e-214	0.593235	0.306	0.12	9.53629e-210
PTMA	3.12945e-213	0.313359	0.998	0.998	1.05444e-208
CALCRL	2.80933e-211	0.576665	0.755	0.587	9.46575e-207
TPM3	5.26755e-211	0.503195	0.893	0.82	1.77485e-206
SOX18	6.65082e-210	-0.455796	0.531	0.735	2.24093e-205
TMSB4X	1.49929e-209	-0.288714	0.999	1	5.05172e-205
S100A13	7.82542e-208	-0.479382	0.731	0.821	2.6367e-203
TPM4	1.1806e-207	0.517392	0.812	0.672	3.97793e-203
VAMP2	1.35743e-207	0.415385	0.799	0.641	4.57374e-203
PXDC1	2.34429e-207	0.598036	0.553	0.35	7.89887e-203
NKTR	4.38878e-206	0.517564	0.768	0.592	1.47876e-201
MYC	2.02389e-205	0.812573	0.389	0.201	6.8193e-201
HBEGF	2.24596e-204	0.632405	0.406	0.209	7.56752e-200
PLAUR	2.69658e-204	0.555157	0.235	0.076	9.08585e-200
NNMT	5.8509e-204	-0.721437	0.161	0.353	1.9714e-199
MTRF1L	1.43873e-203	0.408322	0.346	0.152	4.84767e-199
EGLN3	2.34465e-203	-0.514775	0.183	0.383	7.90006e-199
SOCS3	5.21555e-203	1.31908	0.737	0.671	1.75733e-198
CTSC	3.05399e-202	-0.699055	0.595	0.725	1.02901e-197
GIMAP1	6.08108e-202	-0.483578	0.552	0.713	2.04896e-197
CSF3	2.21114e-201	0.810853	0.171	0.036	7.45021e-197
INSIG1	1.98339e-199	0.506135	0.305	0.125	6.68283e-195
PER1	9.42536e-198	0.434292	0.475	0.264	3.17578e-193
DUSP2	1.59298e-197	0.665659	0.149	0.025	5.3674e-193
FUS	4.81684e-196	0.486861	0.834	0.708	1.62299e-191
PODXL	4.18616e-195	0.479002	0.876	0.745	1.41048e-190
RERGL	9.67875e-195	0.448289	0.126	0.014	3.26116e-190
TPM1	8.65412e-194	0.555425	0.737	0.562	2.91592e-189
RORB	1.24204e-193	0.394277	0.187	0.047	4.18493e-189
CCNL1	4.08909e-193	0.676027	0.788	0.676	1.37778e-188
GOLGA8A	1.41131e-191	0.339543	0.291	0.112	4.75526e-187
SLC2A3	5.96699e-190	0.863651	0.704	0.603	2.01052e-185
TRGC2	4.62248e-189	0.268961	0.14	0.022	1.5575e-184
PPP1R15B	1.4493e-188	0.422359	0.392	0.2	4.88327e-184
UBE2D3	2.28048e-188	0.50617	0.772	0.646	7.68385e-184
MYL12B	3.11591e-187	-0.458557	0.935	0.932	1.04988e-182
ATP5G3	4.86266e-187	0.391282	0.576	0.356	1.63842e-182
STX11	6.96192e-187	0.281208	0.144	0.025	2.34575e-182
SERTAD3	8.02423e-187	0.371576	0.302	0.126	2.70368e-182
COCH	1.43189e-186	0.848359	0.142	0.024	4.82461e-182
IRF1	1.74707e-185	0.809113	0.452	0.274	5.88658e-181
EEF1B2	1.00971e-184	-0.30856	0.962	0.966	3.40212e-180
CST3	9.32947e-184	-0.323449	0.968	0.984	3.14347e-179
JUNB	1.84516e-182	0.558404	0.926	0.88	6.21708e-178
SLC3A2	4.94728e-182	-0.480893	0.583	0.718	1.66694e-177
ROBO4	1.31347e-181	-0.467949	0.334	0.517	4.42562e-177
INMT	2.98776e-181	-0.605457	0.203	0.393	1.0067e-176
LUZP1	6.97199e-178	0.453202	0.629	0.445	2.34914e-173
CDC42EP2	5.43971e-176	0.403061	0.33	0.153	1.83286e-171
SYNE1	9.93878e-176	0.514734	0.604	0.411	3.34877e-171
ELMSAN1	6.82855e-175	0.458935	0.422	0.234	2.30081e-170
HLA-DMA	1.39637e-174	-0.518817	0.431	0.602	4.70491e-170
H3F3A	4.73108e-174	0.308288	0.974	0.958	1.59409e-169
HLA-DPA1	5.95032e-174	-0.486279	0.643	0.789	2.0049e-169
PLN	6.35494e-174	0.371732	0.118	0.015	2.14123e-169
DDX3X	8.78304e-174	0.452149	0.773	0.625	2.95936e-169
CREB5	9.22064e-174	0.492417	0.391	0.21	3.1068e-169
NCOA7	3.6859e-173	0.687846	0.657	0.512	1.24193e-168
HES4	5.1041e-172	0.480168	0.389	0.204	1.71977e-167
MAP3K8	1.09646e-171	0.519029	0.297	0.135	3.6944e-167
NUPR1	1.58959e-171	-0.456132	0.323	0.516	5.35596e-167
DNTTIP2	1.1201e-170	0.461963	0.546	0.362	3.77407e-166
TCEB1	2.0711e-170	0.621313	0.656	0.51	6.97836e-166
CDKN2D	9.15757e-170	0.372203	0.254	0.098	3.08555e-165
CDC42EP4	1.211e-169	0.383135	0.344	0.166	4.08034e-165
MSX1	1.85804e-169	0.339851	0.16	0.038	6.26048e-165
COPRS	6.06158e-169	-0.46077	0.373	0.536	2.04239e-164
RBM39	2.0711e-168	0.350657	0.895	0.803	6.97835e-164
PIK3R3	1.46333e-167	0.499948	0.379	0.201	4.93056e-163
UTRN	1.54547e-167	0.372733	0.858	0.719	5.20729e-163
MIR222HG	2.64619e-167	0.31158	0.167	0.043	8.91607e-163
VPS37B	8.7015e-167	0.409077	0.368	0.189	2.93188e-162
RPL36AL	9.07758e-167	-0.314835	0.917	0.93	3.0586e-162
CNN1	8.6602e-166	0.380957	0.143	0.029	2.91797e-161
LIFR	9.33967e-166	0.706661	0.58	0.41	3.14691e-161
TNFRSF12A	3.69281e-165	0.308003	0.177	0.049	1.24426e-160
CRIM1	2.04659e-163	-0.514371	0.566	0.689	6.89577e-159
CFL1	5.73414e-163	0.350796	0.955	0.921	1.93206e-158
POLE4	1.34064e-162	-0.458638	0.517	0.649	4.51717e-158
NAMPT	2.21729e-162	0.495253	0.444	0.266	7.47094e-158
MT2A	4.38408e-162	2.75607	0.739	0.67	1.47717e-157
BTG3	1.18573e-161	0.370168	0.355	0.178	3.99521e-157
CD200	2.51661e-160	0.454633	0.55	0.368	8.47946e-156
PPP1R14A	5.94808e-160	0.418093	0.151	0.035	2.00415e-155
SPTY2D1	4.39343e-159	0.340097	0.314	0.146	1.48032e-154
KMT2E	5.81852e-157	0.381694	0.793	0.645	1.96049e-152
GIMAP4	1.47127e-156	-0.418571	0.707	0.805	4.95731e-152
HNRNPU	1.94382e-156	0.414625	0.791	0.66	6.54952e-152
RTN4	4.48541e-156	0.405872	0.764	0.625	1.51131e-151
EHD4	2.04622e-155	0.453279	0.561	0.379	6.89453e-151
ITGA9	3.03262e-155	0.386856	0.421	0.242	1.02181e-150
AP1S2	1.56636e-153	0.40935	0.708	0.554	5.27768e-149
IL32	4.78199e-153	0.589247	0.499	0.322	1.61125e-148
HNRNPA3	1.50319e-150	0.344229	0.878	0.776	5.06486e-146
HELZ2	2.27801e-150	0.269699	0.208	0.073	7.67553e-146
PTMS	2.97081e-150	-0.321324	0.919	0.937	1.00098e-145
C9orf16	4.80029e-150	-0.402795	0.648	0.744	1.61741e-145
TJP1	8.24465e-150	0.384927	0.761	0.604	2.77795e-145
PDLIM2	1.04187e-149	-0.432681	0.391	0.547	3.51047e-145
SLC1A5	6.79639e-149	0.380094	0.316	0.156	2.28998e-144
INPP1	4.40748e-148	0.409956	0.477	0.299	1.48506e-143
MAT2A	4.71091e-148	0.448801	0.426	0.254	1.58729e-143
PTGS2	5.58588e-147	0.906933	0.56	0.405	1.88211e-142
HLA-DRB5	1.28722e-146	0.5872	0.367	0.196	4.33716e-142
AKR1C3	1.25363e-145	-0.490612	0.519	0.639	4.22399e-141
ADAMTS9	3.07193e-145	0.488913	0.326	0.167	1.03506e-140
FAM63B	5.01762e-145	0.396157	0.491	0.313	1.69064e-140
PHLDA1	1.25883e-144	0.387752	0.165	0.049	4.2415e-140
SOCS2	2.13456e-144	0.47932	0.618	0.46	7.19217e-140
SNCA	3.99661e-144	-0.35916	0.095	0.239	1.34662e-139
CDC42SE1	5.63681e-144	0.316558	0.316	0.154	1.89927e-139
LSR	1.39635e-143	0.381431	0.27	0.123	4.70485e-139
NFATC1	1.52163e-143	0.438199	0.259	0.113	5.12697e-139
AKAP13	3.11284e-142	0.439278	0.531	0.359	1.04884e-137
ZC3H12A	1.10134e-141	0.272896	0.168	0.051	3.71087e-137
RGS16	1.1462e-141	0.63692	0.249	0.11	3.86202e-137
NPNT	5.36848e-141	0.355638	0.324	0.164	1.80886e-136
HHEX	9.69372e-141	-0.382746	0.349	0.522	3.2662e-136
TPST2	3.18442e-140	0.378605	0.514	0.338	1.07296e-135
TOPORS	3.32746e-140	0.427338	0.479	0.314	1.12115e-135
CD63	1.35207e-139	-0.292183	0.971	0.971	4.55565e-135
EDF1	1.57048e-139	-0.287308	0.902	0.921	5.29157e-135
ACKR3	1.73308e-139	0.583489	0.363	0.206	5.83943e-135
LCN6	2.84272e-139	0.441821	0.282	0.133	9.57827e-135
FAM167B	6.16044e-139	-0.412652	0.166	0.325	2.0757e-134
RND1	8.52159e-139	0.430658	0.173	0.056	2.87127e-134
NOSTRIN	8.98864e-139	-0.353998	0.625	0.754	3.02863e-134
C10orf54	9.25365e-139	0.367894	0.408	0.237	3.11792e-134
KIAA0040	1.19159e-138	0.383422	0.272	0.127	4.01494e-134
C2CD4B	1.45592e-137	0.693475	0.203	0.078	4.90559e-133
HEG1	1.05286e-135	0.421404	0.558	0.389	3.54752e-131
BCL3	1.29543e-135	0.310557	0.237	0.1	4.36483e-131
BPTF	3.17891e-135	0.369678	0.722	0.565	1.0711e-130
IRF7	9.61838e-135	0.297082	0.24	0.102	3.24082e-130
DNAJB1	1.03392e-134	0.363505	0.372	0.208	3.4837e-130
TSHZ2	3.61894e-134	0.448898	0.528	0.36	1.21937e-129
PLEKHG1	8.50151e-134	0.312005	0.375	0.208	2.8645e-129
EIF2AK2	9.0398e-134	0.389832	0.564	0.395	3.04587e-129
JAG1	2.26032e-132	0.465836	0.57	0.405	7.61591e-128
MX1	4.88265e-132	0.416316	0.419	0.254	1.64516e-127
CD83	6.76549e-132	0.296167	0.131	0.032	2.27956e-127
TUBA1C	7.58062e-132	0.386246	0.322	0.172	2.55421e-127
NOV	1.02894e-131	0.286547	0.112	0.022	3.46691e-127
HNRNPA2B1	3.37675e-131	0.309069	0.946	0.9	1.13776e-126
CYCS	5.89695e-131	0.366432	0.542	0.372	1.98692e-126
GUK1	8.44307e-131	-0.304149	0.913	0.927	2.84481e-126
PER2	1.56885e-130	0.258147	0.205	0.079	5.2861e-126
OAZ1	3.06609e-130	-0.286795	0.92	0.938	1.03309e-125
SPOCK1	3.30634e-130	0.269886	0.122	0.028	1.11404e-125
IRF9	8.91891e-130	0.270408	0.252	0.111	3.00514e-125
UPP1	1.18346e-129	0.667486	0.401	0.251	3.98756e-125
DIS3	3.56446e-129	0.383529	0.411	0.249	1.20101e-124
GIMAP6	5.55589e-129	-0.394371	0.366	0.517	1.872e-124
SNCG	6.51287e-129	-0.372631	0.747	0.825	2.19445e-124
PLCB4	8.04251e-129	0.31876	0.328	0.172	2.70984e-124
AFF4	8.80769e-129	0.354594	0.5	0.332	2.96766e-124
MPZL2	3.36336e-128	-0.423821	0.302	0.46	1.13325e-123
FRZB	1.6396e-127	0.382254	0.12	0.027	5.52448e-123
DPH3	2.25715e-127	0.28575	0.297	0.147	7.60524e-123
HS3ST1	3.08736e-127	0.390291	0.369	0.209	1.04026e-122
HSPG2	3.28082e-127	-0.329497	0.684	0.787	1.10544e-122
ANXA1	1.317e-126	0.546163	0.898	0.858	4.43751e-122
SPAG9	1.57138e-126	0.354389	0.679	0.517	5.29461e-122
MRPL51	1.92236e-126	-0.404109	0.491	0.609	6.47719e-122
EIF4G2	2.87529e-126	0.327248	0.827	0.721	9.688e-122
TES	6.6742e-126	0.276745	0.245	0.109	2.24881e-121
INHBA	1.24173e-125	0.311831	0.112	0.024	4.18389e-121
HAPLN3	7.99829e-125	-0.377693	0.181	0.33	2.69494e-120
CYR61	1.22562e-124	0.963134	0.476	0.314	4.1296e-120
IL33	2.58436e-124	-0.384228	0.595	0.733	8.70775e-120
PTPN12	8.86229e-124	0.353775	0.637	0.477	2.98606e-119
SPRY1	1.28987e-123	1.1068	0.263	0.137	4.3461e-119
RP11-322E11.5	8.89507e-123	-0.262546	0.041	0.148	2.99711e-118
VEZF1	5.99031e-122	0.318899	0.483	0.313	2.01837e-117
RUNDC3B	6.97448e-121	0.357422	0.182	0.069	2.34998e-116
UBE2J1	8.11392e-121	0.352826	0.447	0.288	2.7339e-116
ZNFX1	2.01837e-120	0.288369	0.325	0.175	6.80069e-116
CASKIN2	4.3289e-120	0.299531	0.381	0.221	1.45858e-115
TACC1	8.31965e-120	0.316797	0.905	0.824	2.80322e-115
HLA-DPB1	8.8095e-120	-0.416613	0.59	0.7	2.96827e-115
RYBP	1.74987e-119	0.335226	0.508	0.345	5.89601e-115
NDUFA4	3.07131e-119	-0.284345	0.873	0.888	1.03485e-114
LMCD1	6.9254e-119	0.589686	0.384	0.246	2.33344e-114
NES	7.72673e-119	0.458782	0.295	0.155	2.60344e-114
BCLAF1	1.00574e-118	0.371442	0.735	0.607	3.38874e-114
GADD45B	1.39949e-118	1.09528	0.659	0.607	4.71544e-114
SRRM2	9.20905e-118	0.286376	0.842	0.719	3.1029e-113
ETS1	1.00456e-117	0.34087	0.562	0.402	3.38476e-113
PCM1	1.0708e-117	0.333741	0.709	0.556	3.60795e-113
PROX1	2.92275e-117	0.399502	0.329	0.185	9.8479e-113
ARL2	9.79739e-117	-0.316812	0.741	0.799	3.30113e-112
IMP3	1.14483e-116	-0.331347	0.302	0.454	3.85738e-112
FIS1	1.441e-116	-0.303607	0.787	0.83	4.85529e-112
TAF7	6.14308e-116	0.3827	0.613	0.468	2.06985e-111
IGFBP5	7.55893e-116	1.09321	0.568	0.453	2.5469e-111
PERP	1.01296e-115	-0.351981	0.719	0.797	3.41308e-111
TSPO	1.20309e-115	-0.289578	0.825	0.862	4.05369e-111
HPCAL1	4.42228e-115	0.304524	0.381	0.226	1.49004e-110
ZBED6	3.74138e-114	0.257171	0.335	0.183	1.26062e-109
CCL2	7.92333e-114	1.53514	0.303	0.174	2.66969e-109
RASSF9	6.57473e-113	-0.342074	0.226	0.377	2.21529e-108
MKL2	3.45266e-112	-0.381973	0.355	0.496	1.16334e-107
EIF5	9.4319e-112	0.450125	0.759	0.671	3.17798e-107
CEBPZ	2.41717e-110	0.323304	0.487	0.33	8.14442e-106
HNRNPA0	7.31919e-110	0.311325	0.666	0.521	2.46613e-105
ARL5B	1.87404e-109	0.257811	0.256	0.125	6.31438e-105
DKK3	3.94687e-109	-0.380023	0.638	0.757	1.32986e-104
NUAK1	9.87702e-109	-0.430314	0.526	0.633	3.32796e-104
NRARP	1.44304e-108	0.326017	0.302	0.165	4.86218e-104
PLSCR4	1.88602e-108	-0.394367	0.459	0.587	6.35475e-104
CWC25	2.62975e-108	0.292453	0.381	0.229	8.86069e-104
ABCB1	4.5195e-107	0.403873	0.29	0.159	1.5228e-102
GLUL	6.52418e-107	0.623345	0.601	0.464	2.19826e-102
COQ10B	4.97847e-106	0.25345	0.297	0.159	1.67745e-101
KLF13	1.18483e-105	0.289411	0.452	0.295	3.99218e-101
TUBB6	4.45693e-105	0.359937	0.453	0.31	1.50172e-100
SBDS	7.06783e-105	0.321085	0.8	0.706	2.38144e-100
ACTG2	1.3205e-104	0.289543	0.115	0.031	4.44928e-100
SDCBP	2.32208e-104	0.30917	0.938	0.892	7.82403e-100
SMTN	5.98288e-104	0.374306	0.439	0.293	2.01587e-99
SKIL	6.02014e-104	0.326045	0.369	0.224	2.02842e-99
HSPA8	8.77089e-104	0.359795	0.911	0.843	2.95526e-99
YPEL2	1.36636e-103	0.369393	0.399	0.257	4.60382e-99
PALLD	1.73709e-103	0.321779	0.154	0.057	5.85294e-99
ACKR4	3.90162e-103	-0.461952	0.397	0.54	1.31461e-98
KLF7	5.22474e-103	0.295496	0.388	0.24	1.76042e-98
TNFSF10	5.58161e-103	-0.340753	0.71	0.787	1.88067e-98
SLC12A2	6.43407e-103	0.371488	0.278	0.149	2.1679e-98
INSR	7.77591e-103	0.311074	0.362	0.218	2.62002e-98
NCL	1.44576e-102	0.282633	0.886	0.806	4.87136e-98
REXO2	2.76748e-102	-0.371177	0.422	0.538	9.32474e-98
MAPK1IP1L	5.51513e-102	0.287451	0.47	0.316	1.85827e-97
SLK	5.88887e-102	0.306784	0.587	0.432	1.9842e-97
PELI1	6.90072e-102	0.280693	0.319	0.18	2.32513e-97
JDP2	1.58931e-101	0.401774	0.289	0.162	5.35502e-97
HNRNPC	4.55407e-101	0.282179	0.805	0.699	1.53445e-96
KBTBD2	5.13303e-101	0.26794	0.367	0.221	1.72952e-96
GIMAP8	7.45688e-101	-0.360015	0.4	0.537	2.51252e-96
CAV2	8.95131e-101	0.289363	0.861	0.77	3.01605e-96
BCL6B	2.72625e-100	0.333287	0.355	0.215	9.18582e-96
SEC11A	3.7301e-100	-0.287945	0.782	0.82	1.25682e-95
LGALSL	8.3055e-100	0.268727	0.215	0.1	2.79846e-95
CEBPD	1.2602e-99	0.532167	0.815	0.763	4.24611e-95
PCF11	1.4525e-99	0.293416	0.483	0.328	4.89406e-95
RBBP6	5.67045e-99	0.30983	0.512	0.364	1.9106e-94
MAP1B	5.80716e-99	0.322749	0.208	0.093	1.95667e-94
TUBA1A	7.22305e-99	0.549779	0.652	0.54	2.43373e-94
CDC37	8.68941e-99	0.338378	0.768	0.662	2.92781e-94
ZC3HAV1	1.31302e-98	0.332284	0.421	0.276	4.4241e-94
CREM	2.45228e-98	0.339113	0.338	0.203	8.26271e-94
CDC42	4.78324e-98	0.295604	0.861	0.79	1.61166e-93
GPR146	4.93532e-98	-0.270525	0.22	0.361	1.66291e-93
YWHAH	4.98281e-98	0.376205	0.471	0.332	1.67891e-93
LAMB1	1.26386e-97	-0.352009	0.452	0.579	4.25844e-93
ARHGDIB	1.27103e-97	-0.344577	0.549	0.649	4.28259e-93
ARGLU1	1.27707e-97	0.335042	0.811	0.732	4.30298e-93
ATP2B1	7.1978e-97	0.326505	0.541	0.394	2.42523e-92
IRF2BPL	8.29966e-97	0.353641	0.305	0.177	2.79649e-92
RAB5A	8.35503e-97	0.271988	0.384	0.239	2.81514e-92
BAG5	8.9157e-97	0.285185	0.447	0.298	3.00405e-92
RDX	9.75849e-97	0.315528	0.845	0.765	3.28803e-92
THSD7A	1.39604e-96	0.316789	0.346	0.207	4.70383e-92
KHDRBS1	1.62731e-96	0.279348	0.708	0.565	5.48305e-92
BRI3	1.95654e-96	-0.274009	0.75	0.812	6.59237e-92
PLPP1	6.0748e-96	0.435301	0.581	0.442	2.04684e-91
ATP6V0E1	1.08962e-95	-0.286139	0.707	0.773	3.67137e-91
NXT1	1.82725e-95	0.295467	0.372	0.233	6.15672e-91
RRAGC	2.64618e-95	0.263503	0.262	0.14	8.91604e-91
ATRX	6.83885e-95	0.288288	0.817	0.721	2.30428e-90
SSH1	1.43357e-94	0.269319	0.271	0.148	4.83028e-90
RPS19BP1	1.84977e-94	-0.312756	0.41	0.533	6.23262e-90
GUCY1A3	1.95412e-94	0.339573	0.473	0.334	6.58422e-90
PDLIM5	2.31886e-94	0.290345	0.518	0.371	7.81318e-90
RAPH1	2.87973e-94	0.274422	0.306	0.176	9.70298e-90
TRA2B	4.44426e-94	0.342225	0.667	0.542	1.49745e-89
LMO2	5.23512e-94	-0.332657	0.727	0.793	1.76392e-89
RARRES3	5.74586e-94	-0.382314	0.402	0.521	1.93601e-89
ZEB1	5.82834e-94	0.308981	0.545	0.401	1.9638e-89
EIF1B	8.05416e-94	0.296897	0.63	0.495	2.71377e-89
PLEKHO2	3.2369e-93	0.289669	0.303	0.174	1.09064e-88
KIAA0355	5.76065e-93	0.297875	0.555	0.414	1.94099e-88
PSMB9	8.14969e-93	-0.333096	0.63	0.708	2.74596e-88
FILIP1	1.93033e-92	0.253804	0.124	0.04	6.50404e-88
PMP22	2.35773e-92	0.363241	0.71	0.604	7.94415e-88
COL4A3BP	4.85855e-92	0.307249	0.527	0.384	1.63704e-87
OLFM1	7.58318e-92	-0.32571	0.284	0.42	2.55508e-87
MEST	8.41393e-92	0.255628	0.195	0.09	2.83499e-87
HLA-F	9.37027e-92	-0.336004	0.644	0.731	3.15722e-87
TLE4	1.0363e-91	0.353918	0.404	0.265	3.4917e-87
MZT2B	1.29064e-91	-0.265015	0.787	0.832	4.34867e-87
LINC-PINT	3.06662e-91	0.266868	0.299	0.171	1.03327e-86
ID3	4.30074e-91	-0.472269	0.64	0.728	1.44909e-86
RALGDS	4.80027e-91	0.409589	0.426	0.296	1.6174e-86
STAB1	1.45612e-90	-0.351477	0.242	0.372	4.90625e-86
NFE2L2	2.2422e-90	0.31215	0.685	0.565	7.55488e-86
STOM	2.36292e-90	0.331722	0.824	0.737	7.96161e-86
HIC1	2.63257e-90	0.332132	0.304	0.18	8.87019e-86
PACSIN2	1.56782e-89	0.27383	0.437	0.292	5.28262e-85
RAB21	5.05098e-89	0.287896	0.503	0.358	1.70188e-84
SORBS2	5.52726e-89	0.331296	0.216	0.109	1.86236e-84
FAM110D	6.06385e-89	0.824209	0.396	0.302	2.04315e-84
EFNA1	9.85053e-89	-0.257684	0.479	0.621	3.31904e-84
SNHG9	2.00816e-88	0.26508	0.289	0.164	6.76631e-84
LPL	2.17634e-88	0.283024	0.1	0.028	7.33297e-84
NDRG1	5.51209e-88	0.400152	0.826	0.751	1.85724e-83
KIF5B	6.88206e-88	0.27478	0.703	0.573	2.31884e-83
INHBB	9.96848e-88	0.331403	0.244	0.132	3.35878e-83
KRAS	1.14542e-87	0.286871	0.479	0.337	3.85937e-83
RPS27L	1.80331e-86	-0.313493	0.753	0.797	6.07606e-82
HNRNPM	3.61788e-86	0.30341	0.695	0.581	1.21901e-81
SPARC	4.21851e-86	-0.31996	0.849	0.872	1.42138e-81
RNF19A	4.40164e-86	0.27924	0.435	0.297	1.48309e-81
NET1	5.27281e-86	0.377577	0.713	0.603	1.77662e-81
SERPINE1	7.37202e-86	0.536806	0.246	0.135	2.48393e-81
PELO	1.12146e-85	0.295505	0.296	0.174	3.77865e-81
ST6GAL1	1.28494e-85	-0.342021	0.427	0.54	4.32947e-81
FOXP1	1.82994e-85	0.299434	0.854	0.787	6.16581e-81
YWHAQ	2.32758e-85	0.289625	0.615	0.487	7.84253e-81
IQGAP1	3.44628e-85	0.288536	0.733	0.614	1.16119e-80
FLRT2	5.04799e-85	-0.352466	0.356	0.489	1.70087e-80
KLF6	5.65112e-85	0.504007	0.821	0.756	1.90409e-80
PTPN14	1.15174e-84	0.276541	0.446	0.307	3.88067e-80
TMEM98	1.60019e-84	-0.270926	0.146	0.263	5.39168e-80
PLA2G16	1.66524e-84	-0.317028	0.62	0.695	5.61087e-80
GNAI3	2.5782e-84	0.264383	0.414	0.275	8.687e-80
RBM25	2.85165e-84	0.302807	0.756	0.65	9.60834e-80
ITGB1	5.75929e-84	0.259995	0.857	0.784	1.94054e-79
SOD2	8.65346e-84	0.638788	0.58	0.482	2.9157e-79
TSPYL2	2.75347e-83	0.359238	0.428	0.299	9.27754e-79
PNRC2	1.27695e-82	0.261227	0.554	0.41	4.30254e-78
CALM1	1.7769e-82	0.274598	0.977	0.962	5.9871e-78
NDUFB7	1.86076e-82	-0.267902	0.68	0.743	6.26963e-78
CTTNBP2NL	1.87638e-82	0.259401	0.371	0.241	6.32227e-78
NUFIP2	2.20179e-82	0.275163	0.49	0.35	7.4187e-78
HLA-DQB1	5.83033e-82	-0.35083	0.312	0.434	1.96447e-77
ITGA6	1.52095e-81	0.304976	0.654	0.516	5.12468e-77
CSNK1A1	1.84455e-81	0.274292	0.771	0.668	6.21502e-77
TMEM2	4.4778e-81	0.410493	0.523	0.393	1.50875e-76
STAT3	4.98938e-81	0.276179	0.745	0.625	1.68112e-76
UGCG	1.51302e-80	0.263146	0.297	0.178	5.09798e-76
H2AFX	2.03531e-80	0.261145	0.288	0.17	6.85779e-76
ZNF791	3.98314e-80	0.260917	0.394	0.265	1.34208e-75
ACTG1	2.41933e-79	0.294489	0.988	0.981	8.1517e-75
RB1CC1	2.98136e-79	0.288776	0.513	0.375	1.00454e-74
PLVAP	3.56646e-79	-0.346144	0.57	0.679	1.20168e-74
ATP1A1	4.20002e-79	0.350565	0.634	0.522	1.41515e-74
FLT1	4.8992e-79	0.313674	0.676	0.555	1.65074e-74
ACBD3	1.38107e-78	0.272411	0.496	0.363	4.65337e-74
TUSC1	2.56045e-78	0.275435	0.321	0.2	8.62718e-74
IFIT1	3.63054e-78	0.424187	0.383	0.268	1.22327e-73
BBX	4.5264e-78	0.274831	0.663	0.539	1.52512e-73
ARID4B	5.71567e-78	0.283036	0.659	0.537	1.92584e-73
SRSF10	7.13648e-78	0.254413	0.6	0.463	2.40457e-73
CSNK1E	9.20504e-78	0.251047	0.454	0.32	3.10155e-73
ENAH	1.2173e-77	0.279865	0.571	0.437	4.10156e-73
PARK7	1.41853e-77	-0.27362	0.747	0.781	4.77958e-73
FOXO3	2.40385e-77	0.292671	0.475	0.349	8.09954e-73
DNAJB9	3.02272e-77	0.267269	0.264	0.152	1.01848e-72
BAIAP2	3.86346e-77	0.288646	0.384	0.261	1.30175e-72
CHD1	5.01998e-77	0.264029	0.437	0.305	1.69143e-72
CSRP2	6.95097e-77	0.270023	0.169	0.079	2.34206e-72
CTSH	2.42451e-76	0.30033	0.492	0.361	8.16915e-72
HEBP1	5.43429e-76	-0.283139	0.534	0.627	1.83103e-71
HMGN2	6.62783e-76	0.256449	0.736	0.627	2.23318e-71
ENTPD1	9.33408e-76	0.307271	0.65	0.533	3.14502e-71
TMEM70	1.41321e-75	0.410198	0.303	0.194	4.76166e-71
CPE	1.63506e-75	0.261475	0.146	0.062	5.50916e-71
ID1	1.72187e-75	0.548809	0.699	0.592	5.80167e-71
EIF3G	3.13065e-75	-0.250592	0.781	0.818	1.05484e-70
IRAK3	3.61796e-75	0.262235	0.409	0.282	1.21903e-70
VAPA	7.09343e-75	0.265285	0.781	0.686	2.39006e-70
KIT	1.50208e-74	-0.259007	0.181	0.298	5.06112e-70
ZFP36L1	1.76598e-74	0.268199	0.933	0.885	5.95031e-70
SYNCRIP	1.12347e-73	0.250403	0.643	0.516	3.7854e-69
CAP1	1.27755e-73	0.253117	0.638	0.513	4.30459e-69
SSFA2	2.11741e-73	0.268779	0.514	0.381	7.13442e-69
PVRL2	1.13167e-72	0.296299	0.579	0.464	3.81304e-68
DDX24	1.19491e-72	0.272719	0.764	0.68	4.02615e-68
SMARCA5	1.45873e-72	0.250285	0.542	0.409	4.91506e-68
REL	2.81916e-72	0.26446	0.363	0.241	9.49889e-68
RAB38	5.43118e-72	-0.278948	0.166	0.273	1.82998e-67
GSDMD	1.04766e-71	-0.293719	0.403	0.507	3.52997e-67
CXCL12	1.30615e-71	0.521946	0.186	0.094	4.40093e-67
PRDX5	1.79362e-71	-0.252147	0.704	0.761	6.04341e-67
AKAP9	2.339e-71	0.284947	0.717	0.61	7.88101e-67
UXT	3.60002e-71	-0.266664	0.644	0.709	1.21299e-66
IGF2	3.62887e-71	0.559502	0.139	0.06	1.22271e-66
SEC14L1	4.49225e-71	0.254455	0.593	0.464	1.51362e-66
CFAP20	4.52692e-71	0.292754	0.419	0.295	1.5253e-66
CRYAB	5.63703e-71	0.301295	0.157	0.073	1.89934e-66
TNFAIP8L3	9.6355e-71	0.268636	0.234	0.134	3.24658e-66
RBMS3	1.71795e-70	0.267926	0.679	0.566	5.78846e-66
2022-03-02	2.72199e-70	-0.276867	0.251	0.361	9.17146e-66
CDC42BPA	4.83073e-70	0.253835	0.453	0.325	1.62767e-65
FAM133B	1.32746e-69	0.286894	0.518	0.396	4.47273e-65
SELK	3.13472e-68	0.286016	0.666	0.555	1.05621e-63
VASP	5.58255e-68	0.260812	0.382	0.264	1.88098e-63
THSD4	3.01076e-67	0.376046	0.563	0.465	1.01444e-62
SEMA6B	4.99059e-67	-0.259402	0.202	0.31	1.68153e-62
PPP1R12A	6.66935e-67	0.269258	0.55	0.432	2.24717e-62
COX17	3.01404e-66	0.2687	0.545	0.426	1.01555e-61
PPP1CB	1.28641e-65	0.267481	0.687	0.569	4.33444e-61
CTD-3252C9.4	2.17406e-65	0.299995	0.216	0.122	7.32527e-61
ID2	4.7986e-65	-0.255958	0.388	0.503	1.61684e-60
GBP2	2.34642e-64	-0.28457	0.328	0.435	7.90601e-60
PPFIBP1	5.82863e-64	0.271853	0.689	0.583	1.9639e-59
NASP	8.76261e-64	0.303197	0.731	0.651	2.95247e-59
VGLL4	2.65789e-63	0.257183	0.686	0.584	8.95551e-59
CCDC3	3.55977e-63	-0.261085	0.385	0.498	1.19943e-58
NRP2	2.70188e-62	-0.375242	0.511	0.604	9.10373e-58
SPNS2	6.87854e-62	-0.251705	0.189	0.294	2.31766e-57
BLCAP	2.67458e-61	-0.267118	0.352	0.454	9.01173e-57
GOLGB1	3.30886e-61	0.299738	0.677	0.582	1.11489e-56
TSPAN5	1.65106e-60	0.269885	0.458	0.35	5.56308e-56
TSSC4	8.41115e-60	0.271492	0.406	0.298	2.83405e-55
GJA1	1.95653e-59	0.333006	0.309	0.211	6.59232e-55
UACA	3.59012e-59	0.286793	0.617	0.51	1.20966e-54
MYOC	3.66861e-58	0.394723	0.128	0.058	1.2361e-53
CD55	4.50939e-58	0.265044	0.456	0.339	1.51939e-53
PSMB3	1.38109e-57	-0.257163	0.6	0.653	4.65346e-53
STMN1	1.79138e-57	0.256104	0.28	0.181	6.03587e-53
RHOU	2.4511e-57	0.562939	0.403	0.323	8.25874e-53
C11orf31	4.67601e-57	-0.254978	0.635	0.682	1.57553e-52
TMEM205	1.10427e-56	-0.25713	0.482	0.567	3.72073e-52
ACTN1	1.57586e-56	-0.270866	0.625	0.68	5.3097e-52
LIMCH1	5.91186e-56	0.316333	0.731	0.653	1.99194e-51
GADD45A	8.81182e-56	0.459578	0.411	0.315	2.96905e-51
CEBPB	2.74401e-54	0.251188	0.309	0.21	9.24565e-50
DNASE1L3	8.69042e-54	-0.623032	0.36	0.459	2.92815e-49
SYNM	6.13573e-52	0.309016	0.357	0.261	2.06737e-47
ARHGAP26	6.801e-52	0.253877	0.497	0.392	2.29153e-47
HBB	1.33105e-51	0.773426	0.264	0.158	4.48485e-47
PSME2	1.58736e-51	-0.277078	0.615	0.661	5.34847e-47
GSN	2.23753e-51	0.257338	0.959	0.94	7.53913e-47
GALNT1	7.91978e-51	-0.303181	0.518	0.597	2.66849e-46
COL18A1	1.09664e-50	-0.263044	0.617	0.683	3.69502e-46
CLIC4	2.12707e-50	0.258666	0.614	0.513	7.16695e-46
TSC22D1	3.78707e-50	0.319765	0.925	0.897	1.27602e-45
RHOC	2.74882e-49	0.26175	0.89	0.851	9.26188e-45
CALD1	1.50372e-48	0.331471	0.873	0.824	5.06663e-44
RBP1	2.68698e-48	0.382142	0.521	0.451	9.0535e-44
WFS1	2.50232e-47	-0.273016	0.349	0.439	8.43131e-43
PDK4	6.92148e-47	0.495196	0.629	0.561	2.33212e-42
SCARA3	2.47392e-46	-0.261814	0.455	0.536	8.33564e-42
DDIT4	7.67919e-46	0.473345	0.417	0.331	2.58742e-41
COTL1	2.70912e-45	-0.252652	0.36	0.441	9.12809e-41
MYLK	2.28388e-44	0.262992	0.162	0.094	7.6953e-40
RAMP2	6.65523e-43	0.320304	0.93	0.905	2.24241e-38
ARPC5L	5.47732e-42	0.2758	0.362	0.278	1.84553e-37
SRSF5	2.5839e-41	0.263125	0.873	0.862	8.70619e-37
NEAT1	3.70102e-41	0.313799	0.939	0.928	1.24702e-36
IGFBP6	6.80684e-41	0.481515	0.691	0.637	2.2935e-36
PRSS23	1.2784e-38	0.274547	0.576	0.498	4.30745e-34
IFIT3	3.40942e-38	0.356403	0.408	0.332	1.14877e-33
MEDAG	6.62925e-37	0.281561	0.348	0.27	2.23366e-32
H1FX	3.24111e-36	0.251453	0.739	0.669	1.09206e-31
CTGF	1.37002e-34	0.679098	0.393	0.314	4.61615e-30
CRIP1	1.15021e-33	0.363314	0.22	0.154	3.87552e-29
SERPINB1	1.46144e-33	0.257916	0.627	0.555	4.92419e-29
ARID5B	3.99454e-33	0.251365	0.691	0.633	1.34592e-28
ARRDC3	4.54732e-33	-0.278245	0.314	0.386	1.53217e-28
PLK2	1.99297e-32	-0.295447	0.244	0.31	6.7151e-28
TXN	7.77321e-26	0.35673	0.832	0.81	2.61911e-21
RP11-473M20.16	1.2713e-25	0.329141	0.148	0.098	4.28352e-21
IGFBP2	2.7621e-25	-0.298291	0.689	0.686	9.30662e-21
IGFBP3	2.19735e-24	0.601297	0.435	0.391	7.40376e-20
ICAM2	1.67584e-22	0.282462	0.702	0.657	5.64659e-18
IGF1	2.18353e-22	0.381062	0.106	0.065	7.3572e-18
ISG15	2.83671e-18	0.312335	0.457	0.412	9.558e-14
CFD	5.43236e-10	0.419776	0.521	0.454	1.83038e-05
FMO2	2.29555e-09	0.353915	0.583	0.597	7.73463e-05
TNFAIP3	5.72734e-08	0.263811	0.446	0.418	0.00192977
HBA2	3.86568e-06	0.291555	0.125	0.099	0.13025
TAGLN	0.000290153	0.435023	0.57	0.571	1
RHOB	0.000485375	0.309148	0.653	0.643	1
ACKR1	0.0967003	0.419483	0.288	0.297	1
MYL9	0.153498	0.456026	0.597	0.618	1
EMP3	0.204196	0.281415	0.25	0.267	1
CLDN5	0.334794	0.251638	0.495	0.529	1

## Sheet: FB DMED DEGs
	p_val	avg_log2FC	pct.1	pct.2	p_val_adj
ATF3	0	2.62728	0.767	0.189	0
NR4A1	0	2.2442	0.815	0.227	0
MTRNR2L12	0	2.0343	0.483	0.026	0
FILIP1L	0	2.0278	0.837	0.305	0
DNAJB1	0	2.003	0.677	0.386	0
C11orf96	0	1.96778	0.916	0.669	0
PTGDS	0	1.93126	0.601	0.288	0
SERTAD1	0	1.92061	0.757	0.266	0
IER3	0	1.86402	0.689	0.421	0
CYR61	0	1.8536	0.905	0.597	0
ADAMTS1	0	1.85105	0.751	0.271	0
BTG2	0	1.80078	0.891	0.537	0
MTRNR2L8	0	1.71154	0.422	0.003	0
JUNB	0	1.68517	0.955	0.776	0
CTGF	0	1.6492	0.784	0.617	0
TNFRSF12A	0	1.64276	0.59	0.164	0
HSPA1A	0	1.63127	0.778	0.621	0
GADD45B	0	1.61579	0.749	0.54	0
RGCC	0	1.61397	0.443	0.084	0
IRF1	9.3429e-222	1.5765	0.512	0.346	3.148e-217
ZFP36	0	1.56878	0.96	0.693	0
MAFF	0	1.5425	0.686	0.259	0
FOSB	0	1.53501	0.946	0.843	0
HSPA1B	0	1.46327	0.642	0.389	0
UBE2S	0	1.41461	0.555	0.197	0
CEBPD	0	1.39307	0.913	0.81	0
DES	0	1.33628	0.552	0.084	0
CDKN1A	0	1.31862	0.571	0.27	0
DNAJA1	0	1.31105	0.882	0.715	0
SOCS3	0	1.30223	0.771	0.38	0
KLF4	0	1.29616	0.807	0.545	0
SERPINE1	0	1.21881	0.314	0.093	0
KLF2	0	1.21449	0.835	0.552	0
MYADM	0	1.20301	0.888	0.673	0
JUND	0	1.19876	0.989	0.969	0
MYH11	0	1.19382	0.524	0.153	0
IGFBP5	0	1.18747	0.947	0.844	0
MYC	0	1.16738	0.491	0.138	0
MCL1	0	1.16228	0.835	0.529	0
EGR1	0	1.1449	0.939	0.77	0
PLA2G2A	4.61247e-59	1.14264	0.256	0.163	1.55413e-54
RASD1	1.25896e-167	1.13885	0.592	0.439	4.24192e-163
ACTA2	0	1.13876	0.691	0.424	0
FOS	0	1.12287	0.99	0.935	0
NFKBIA	8.66994e-302	1.12248	0.758	0.627	2.92125e-297
CSRNP1	0	1.11841	0.572	0.113	0
TUBB4B	0	1.10694	0.821	0.568	0
PLCG2	0	1.07806	0.321	0.005	0
MIDN	0	1.06997	0.596	0.295	0
HSPH1	0	1.06126	0.554	0.253	0
SAT1	0	1.04536	0.863	0.763	0
IER2	0	1.04029	0.91	0.722	0
ACTG2	0	1.03749	0.398	0.039	0
CNN1	0	1.0373	0.38	0.065	0
IGF1	0	1.03384	0.933	0.82	0
DUSP1	0	1.02557	0.914	0.743	0
GBP1	0	1.01374	0.523	0.243	0
HSP90AA1	0	1.00768	0.978	0.958	0
HSPA8	0	1.0071	0.899	0.754	0
PPP1R15A	0	1.00359	0.867	0.648	0
ADH1B	3.51292e-280	0.990072	0.301	0.102	1.18364e-275
CA3	5.13402e-152	0.98622	0.187	0.065	1.72986e-147
LMNA	0	0.95115	0.961	0.919	0
MIR22HG	0	0.939133	0.633	0.257	0
CYTL1	1.28536e-31	0.936931	0.155	0.102	4.33089e-27
MEG3	3.60654e-261	0.932854	0.802	0.694	1.21519e-256
UAP1	0	0.928634	0.736	0.5	0
RHOB	0	0.926734	0.904	0.715	0
NAMPT	0	0.917476	0.57	0.256	0
DDX5	0	0.904304	0.981	0.931	0
GPRC5A	0	0.901992	0.46	0.148	0
CCL2	6.54318e-167	0.865282	0.251	0.101	2.20466e-162
TRIB1	0	0.852921	0.328	0.047	0
PDK4	4.35948e-148	0.848848	0.557	0.404	1.46888e-143
THBS1	0	0.841897	0.313	0.069	0
CEBPB	0	0.840124	0.749	0.548	0
ARID5B	0	0.83937	0.828	0.701	0
ADM	2.88524e-187	0.82425	0.458	0.262	9.72154e-183
TAGLN	0	0.823667	0.95	0.806	0
MYLK	0	0.818451	0.506	0.242	0
MARCKSL1	0	0.813831	0.458	0.211	0
H2AFZ	5.37202e-299	0.796847	0.752	0.58	1.81005e-294
PGF	0	0.795988	0.41	0.146	0
LRRFIP1	0	0.790284	0.537	0.284	0
NFKBIZ	1.04719e-299	0.769807	0.581	0.345	3.52841e-295
CYCS	0	0.760768	0.639	0.352	0
BTG1	7.08625e-202	0.756241	0.866	0.792	2.38764e-197
ACTB	0	0.738119	0.997	0.978	0
CREB5	0	0.735104	0.414	0.12	0
NNMT	1.5338e-116	0.72239	0.685	0.62	5.16799e-112
MT1A	2.03866e-160	0.710942	0.219	0.087	6.86907e-156
SLC2A3	3.40492e-294	0.71093	0.464	0.227	1.14725e-289
BAG3	0	0.710861	0.434	0.19	0
TIPARP	0	0.709074	0.485	0.213	0
SOD2	8.27273e-135	0.704688	0.81	0.755	2.78741e-130
SLC38A2	4.55041e-288	0.702552	0.602	0.379	1.53322e-283
NEAT1	5.99591e-212	0.692295	0.922	0.918	2.02026e-207
PER3	0	0.681985	0.422	0.134	0
MYOC	2.72284e-168	0.678387	0.784	0.649	9.17432e-164
H2AFX	0	0.677378	0.385	0.153	0
ID3	4.06771e-122	0.677247	0.7	0.58	1.37057e-117
PGM2L1	0	0.668707	0.406	0.149	0
NR4A2	0	0.659768	0.322	0.082	0
ID1	2.97817e-204	0.640564	0.413	0.214	1.00346e-199
PTGS2	2.62318e-238	0.639093	0.258	0.087	8.83854e-234
PXDC1	7.47367e-269	0.637062	0.542	0.323	2.51818e-264
CTD-3252C9.4	0	0.633355	0.309	0.062	0
EIF1	0	0.627007	0.998	0.994	0
TPM4	5.82864e-255	0.626465	0.833	0.698	1.9639e-250
AMD1	1.4207e-266	0.625005	0.52	0.298	4.7869e-262
GEM	5.11444e-126	0.622189	0.409	0.269	1.72326e-121
TPM2	1.97367e-273	0.620733	0.925	0.794	6.65009e-269
PER2	0	0.62066	0.381	0.108	0
GPX3	5.53433e-197	0.619696	0.862	0.82	1.86474e-192
CRYAB	7.65545e-108	0.619018	0.778	0.694	2.57943e-103
PLPP3	2.5443e-211	0.618141	0.95	0.893	8.57277e-207
FMO2	1.33076e-118	0.61761	0.305	0.168	4.48387e-114
SBDS	0	0.611897	0.844	0.688	0
G0S2	6.51421e-39	0.609511	0.601	0.543	2.1949e-34
PDLIM3	2.2215e-231	0.608771	0.611	0.392	7.48514e-227
PTN	2.32697e-142	0.605707	0.773	0.698	7.84048e-138
FST	5.35842e-127	0.604839	0.546	0.392	1.80547e-122
XBP1	1.00433e-264	0.596082	0.624	0.411	3.384e-260
EMP1	5.91741e-221	0.584978	0.904	0.87	1.99381e-216
NOVA1	9.94303e-171	0.584083	0.649	0.496	3.3502e-166
ACKR3	6.67116e-128	0.58312	0.515	0.363	2.24778e-123
NR4A3	0	0.58168	0.24	0.007	0
MEDAG	1.76472e-128	0.574761	0.451	0.304	5.94604e-124
DNAJB4	6.41444e-255	0.573836	0.373	0.166	2.16128e-250
STAT3	2.82466e-228	0.56925	0.678	0.495	9.5174e-224
TUBA1A	2.87542e-295	0.567357	0.938	0.858	9.68846e-291
TAGLN2	5.52903e-263	0.565864	0.87	0.784	1.86295e-258
RBBP6	1.45056e-191	0.564061	0.585	0.397	4.8875e-187
TPM1	3.35936e-220	0.558207	0.888	0.781	1.1319e-215
NEXN	8.44517e-152	0.556369	0.414	0.249	2.84552e-147
MAT2A	6.91105e-217	0.556202	0.464	0.258	2.32861e-212
EZR	1.02645e-224	0.550956	0.476	0.258	3.45854e-220
ERF	0	0.548851	0.256	0.045	0
RPRM	1.82877e-267	0.547221	0.202	0.046	6.16186e-263
HSD11B1	4.14023e-171	0.543866	0.741	0.6	1.39501e-166
CREM	1.1924e-213	0.528367	0.378	0.188	4.01767e-209
EIF4A1	2.40864e-224	0.526138	0.649	0.457	8.11567e-220
HSPB8	0	0.524634	0.235	0.053	0
MT1X	2.46061e-21	0.523067	0.524	0.479	8.29079e-17
BRD2	1.78626e-86	0.519084	0.588	0.486	6.01864e-82
METRNL	1.59763e-138	0.51501	0.7	0.597	5.38307e-134
DEFB1	2.85743e-195	0.514116	0.32	0.14	9.62783e-191
KLF10	1.63321e-97	0.513695	0.439	0.315	5.50293e-93
ZC3HAV1	3.89207e-94	0.513668	0.404	0.283	1.31139e-89
MYL9	1.21139e-204	0.513601	0.943	0.854	4.08166e-200
CSRP1	4.9591e-151	0.510771	0.672	0.516	1.67092e-146
FAM133B	3.52179e-152	0.50865	0.579	0.41	1.18663e-147
TSC22D2	3.80988e-279	0.506136	0.375	0.156	1.2837e-274
VASN	1.18835e-160	0.500901	0.519	0.341	4.00402e-156
PHLDA1	8.1792e-216	0.498764	0.289	0.114	2.7559e-211
TOB1	4.80555e-167	0.496904	0.44	0.263	1.61918e-162
CRISPLD2	1.92148e-138	0.496894	0.493	0.334	6.47423e-134
ERRFI1	6.28579e-228	0.494073	0.356	0.16	2.11794e-223
ID4	3.28289e-72	0.4912	0.454	0.342	1.10614e-67
H3F3B	0	0.490332	0.992	0.991	0
HLA-E	4.57323e-67	0.487004	0.864	0.838	1.5409e-62
TGM2	5.97948e-147	0.4858	0.273	0.126	2.01473e-142
NUFIP2	4.6349e-135	0.485629	0.538	0.382	1.56168e-130
MAP1LC3B	3.74451e-158	0.482198	0.674	0.529	1.26167e-153
KLF9	8.75091e-185	0.475853	0.754	0.59	2.94853e-180
EIF4A3	3.57124e-135	0.473321	0.498	0.34	1.20329e-130
RTN4	7.76303e-282	0.472475	0.926	0.862	2.61567e-277
TSKU	2.47138e-153	0.469412	0.496	0.323	8.32706e-149
NCOA7	1.88283e-114	0.46819	0.546	0.402	6.34399e-110
HSP90AB1	4.9221e-179	0.468161	0.974	0.962	1.65845e-174
GABARAPL1	1.74624e-151	0.467687	0.639	0.494	5.88379e-147
PTMA	1.0018e-216	0.467094	0.987	0.975	3.37547e-212
SLC19A2	0	0.467088	0.317	0.101	0
ATF4	2.56832e-151	0.46622	0.6	0.441	8.65368e-147
DDX21	2.70057e-159	0.458146	0.514	0.337	9.09931e-155
EGR3	9.10594e-288	0.455024	0.216	0.049	3.06816e-283
CHD1	1.01012e-183	0.452356	0.424	0.236	3.40349e-179
OSR2	1.20135e-147	0.452188	0.502	0.327	4.04782e-143
JDP2	3.24351e-134	0.45159	0.52	0.37	1.09287e-129
IL32	1.53691e-155	0.45049	0.69	0.53	5.17846e-151
KLF6	5.98983e-36	0.448344	0.759	0.74	2.01821e-31
PER1	3.77432e-289	0.44568	0.327	0.115	1.27172e-284
ATP1B3	4.98626e-75	0.445513	0.49	0.376	1.68007e-70
ID2	8.87415e-46	0.445024	0.378	0.296	2.99006e-41
YWHAZ	9.44651e-172	0.441281	0.768	0.634	3.18291e-167
IER5	6.68776e-120	0.439753	0.403	0.26	2.25337e-115
HNRNPAB	4.51419e-157	0.439154	0.578	0.408	1.52101e-152
DDX3X	2.71341e-166	0.438405	0.66	0.494	9.14257e-162
FSTL3	2.29488e-131	0.437835	0.456	0.298	7.73238e-127
EIF4G2	4.35568e-173	0.437564	0.787	0.657	1.4676e-168
UBC	1.27936e-231	0.436653	0.99	0.986	4.31066e-227
SRSF3	5.04962e-199	0.436428	0.84	0.72	1.70142e-194
CALM1	4.01585e-205	0.435435	0.964	0.94	1.3531e-200
MAFB	1.0133e-38	0.434985	0.484	0.412	3.41422e-34
DUSP8	0	0.431344	0.226	0.023	0
F3	1.21883e-96	0.429207	0.369	0.234	4.10673e-92
CCDC71L	1.83629e-77	0.429144	0.385	0.269	6.18721e-73
ITGA5	1.41014e-143	0.427359	0.354	0.196	4.75133e-139
RRAD	4.23408e-132	0.426441	0.143	0.045	1.42663e-127
NR1D2	4.84634e-241	0.426289	0.348	0.145	1.63292e-236
CPE	4.847e-142	0.425237	0.482	0.288	1.63315e-137
PPP1R15B	7.47269e-206	0.424708	0.343	0.156	2.51785e-201
BTG3	5.18505e-188	0.422076	0.404	0.214	1.74705e-183
TNFAIP6	1.61721e-83	0.421908	0.553	0.437	5.44904e-79
YWHAG	1.21159e-141	0.420331	0.416	0.255	4.08233e-137
WEE1	2.52247e-183	0.418255	0.28	0.118	8.4992e-179
TOP1	1.44119e-150	0.416202	0.611	0.441	4.85595e-146
RPS26	1.29498e-147	0.416092	0.939	0.884	4.3633e-143
ZFAND5	1.61263e-127	0.415149	0.643	0.499	5.43358e-123
ZYX	2.84018e-162	0.411804	0.424	0.247	9.56971e-158
NEU1	3.60769e-87	0.411169	0.513	0.394	1.21558e-82
PALLD	4.97682e-115	0.409903	0.61	0.467	1.67689e-110
EGR2	3.44701e-284	0.408465	0.234	0.059	1.16144e-279
CXCL2	5.17781e-134	0.40616	0.101	0.022	1.74461e-129
CCDC85B	8.5611e-152	0.403585	0.691	0.541	2.88458e-147
NFIL3	1.59219e-101	0.403322	0.453	0.315	5.36472e-97
PPP1R14A	2.29522e-163	0.401374	0.23	0.088	7.73353e-159
FUS	1.43629e-122	0.400797	0.834	0.747	4.83943e-118
CCND2	2.77373e-148	0.400792	0.719	0.579	9.34579e-144
BZW1	1.71932e-174	0.400776	0.73	0.569	5.79308e-170
UBB	1.73147e-163	0.399374	0.96	0.938	5.834e-159
DUSP6	5.79759e-59	0.398397	0.505	0.401	1.95344e-54
TUBB6	1.96322e-138	0.398214	0.552	0.384	6.61486e-134
RGS2	1.60677e-190	0.397919	0.208	0.068	5.41386e-186
HES4	2.65387e-97	0.394236	0.226	0.115	8.94195e-93
SRD5A2	4.43226e-185	0.393655	0.217	0.075	1.49341e-180
PPP1R12B	1.62329e-102	0.390501	0.317	0.187	5.46951e-98
THUMPD3-AS1	1.61083e-143	0.390181	0.327	0.171	5.42753e-139
FERMT2	7.98038e-127	0.388991	0.674	0.534	2.68891e-122
SPOCK3	7.48804e-152	0.385792	0.245	0.101	2.52302e-147
ATP1A1	3.55708e-128	0.385158	0.616	0.462	1.19852e-123
SEMA4A	1.26906e-255	0.383868	0.188	0.041	4.27596e-251
PNRC2	3.40952e-140	0.383561	0.601	0.434	1.1488e-135
ZFP36L1	1.21858e-49	0.382355	0.904	0.89	4.10587e-45
ARID5A	1.09601e-257	0.381443	0.231	0.063	3.6929e-253
BAG2	5.43076e-92	0.379708	0.424	0.297	1.82984e-87
CFD	4.24538e-250	0.378451	0.997	0.991	1.43044e-245
CITED4	6.16612e-112	0.378418	0.336	0.2	2.07761e-107
S100A11	1.3235e-188	0.376966	0.978	0.969	4.4594e-184
HNRNPA0	1.34844e-150	0.375138	0.692	0.541	4.54344e-146
SYNPO2	3.35427e-81	0.373466	0.49	0.364	1.13019e-76
ZBTB21	6.26727e-224	0.371743	0.285	0.106	2.11169e-219
ACTG1	2.35214e-191	0.37054	0.993	0.988	7.92532e-187
RBM8A	8.9792e-135	0.370243	0.702	0.56	3.02545e-130
PLK2	2.63995e-70	0.368969	0.249	0.153	8.89504e-66
LITAF	5.83726e-108	0.367755	0.713	0.604	1.96681e-103
COQ10B	6.20802e-174	0.36734	0.358	0.183	2.09173e-169
SULF1	2.02976e-98	0.367062	0.527	0.379	6.83906e-94
PLK3	1.23617e-156	0.366702	0.391	0.216	4.16516e-152
ZC3H12A	0	0.366066	0.192	0.028	0
FOSL2	3.49267e-187	0.365412	0.3	0.131	1.17682e-182
SOCS1	4.23564e-49	0.364934	0.523	0.435	1.42716e-44
FLNA	3.26548e-95	0.364323	0.662	0.538	1.10027e-90
ETS2	2.23686e-221	0.363674	0.258	0.089	7.53689e-217
MAPRE1	1.84301e-163	0.360416	0.385	0.21	6.20985e-159
MYL6	4.31779e-218	0.35945	0.985	0.96	1.45483e-213
IFRD1	4.81548e-101	0.357857	0.449	0.305	1.62253e-96
GADD45A	9.35308e-66	0.357844	0.317	0.212	3.15143e-61
CCNL1	3.97577e-109	0.354969	0.725	0.59	1.3396e-104
FAM53C	3.63967e-176	0.3548	0.277	0.118	1.22635e-171
MLF1	1.53928e-166	0.349978	0.273	0.119	5.18643e-162
PIM1	1.82879e-86	0.348903	0.254	0.143	6.16193e-82
KDM6B	1.95454e-122	0.348708	0.289	0.151	6.58562e-118
SFPQ	1.6799e-102	0.347892	0.747	0.639	5.66026e-98
SCARA5	1.05829e-66	0.347168	0.617	0.501	3.56579e-62
RYBP	4.98302e-100	0.346759	0.49	0.348	1.67898e-95
JUN	1.30502e-164	0.343046	0.988	0.98	4.39714e-160
MT2A	0.0861623	0.342342	0.93	0.97	1
PNRC1	3.66329e-58	0.342197	0.881	0.86	1.23431e-53
VCL	1.11141e-66	0.340448	0.628	0.532	3.74479e-62
PHLDA2	1.92946e-116	0.338732	0.185	0.077	6.50112e-112
ICAM1	1.78197e-101	0.33756	0.154	0.062	6.00417e-97
ST3GAL4	2.24393e-100	0.337473	0.412	0.275	7.56069e-96
TIMP3	1.47901e-97	0.337077	0.991	0.991	4.98337e-93
RPS20	3.18433e-107	0.335117	0.964	0.952	1.07293e-102
KIF5B	2.96102e-113	0.33292	0.683	0.554	9.97687e-109
IGFBP4	1.09284e-53	0.332643	0.972	0.971	3.68223e-49
VMP1	1.74166e-48	0.332326	0.602	0.522	5.86834e-44
PEMT	5.72843e-74	0.331185	0.386	0.273	1.93014e-69
PLAUR	2.3075e-115	0.330206	0.333	0.191	7.77489e-111
SQSTM1	1.03737e-96	0.327984	0.928	0.916	3.49531e-92
NUDT4	2.5225e-81	0.326394	0.473	0.345	8.49932e-77
SPTSSA	1.69607e-107	0.324499	0.391	0.249	5.71474e-103
MKNK2	1.33773e-119	0.32402	0.352	0.204	4.50735e-115
RBMS1	1.11615e-85	0.323768	0.722	0.64	3.76074e-81
RAB32	7.32911e-82	0.323639	0.503	0.381	2.46947e-77
STX12	7.90526e-113	0.323485	0.385	0.236	2.6636e-108
ENPP1	2.20667e-56	0.32277	0.309	0.21	7.43514e-52
MESDC1	8.57663e-137	0.32169	0.281	0.137	2.88981e-132
PVRL2	2.23419e-136	0.320635	0.363	0.204	7.5279e-132
YBX3	9.27034e-124	0.320587	0.917	0.881	3.12355e-119
RPL13A	3.25857e-232	0.320374	0.995	0.989	1.09794e-227
NABP1	1.53734e-65	0.319285	0.212	0.122	5.1799e-61
ARL4D	4.71392e-100	0.316589	0.272	0.15	1.58831e-95
SLC25A5	1.37895e-78	0.315959	0.596	0.476	4.64623e-74
SIX2	1.05963e-212	0.31555	0.191	0.051	3.57032e-208
FAS	1.05041e-74	0.315035	0.319	0.206	3.53926e-70
GLIPR1	1.26926e-56	0.31496	0.478	0.377	4.27663e-52
WBP4	2.06149e-86	0.314557	0.474	0.339	6.94599e-82
PPP1R10	1.30005e-39	0.314452	0.431	0.355	4.38037e-35
PENK	3.01865e-42	0.313723	0.223	0.145	1.01711e-37
CFL1	3.22946e-136	0.31354	0.932	0.883	1.08814e-131
WFDC2	4.37913e-82	0.313483	0.142	0.059	1.4755e-77
RPS17	1.36022e-72	0.312871	0.887	0.851	4.58313e-68
FGF7	1.01494e-51	0.311376	0.836	0.802	3.41974e-47
DDIT3	8.88028e-67	0.311297	0.395	0.281	2.99212e-62
BMPER	6.91907e-127	0.311206	0.202	0.083	2.33131e-122
HES1	0.0848675	0.310823	0.406	0.463	1
FAM127A	4.82468e-98	0.309248	0.708	0.59	1.62563e-93
C11orf24	2.48197e-162	0.309056	0.284	0.128	8.36276e-158
ZNF331	8.50087e-39	0.308921	0.261	0.185	2.86428e-34
HSPB6	8.84641e-68	0.308798	0.71	0.612	2.98071e-63
B4GALT1	3.05819e-102	0.308443	0.435	0.287	1.03043e-97
MXRA7	1.19139e-68	0.308231	0.789	0.721	4.01427e-64
CSRP2	7.69935e-100	0.307689	0.192	0.088	2.59422e-95
NFE2L2	2.73293e-85	0.304787	0.758	0.672	9.20832e-81
GTF2B	3.4743e-79	0.30426	0.351	0.233	1.17063e-74
HBEGF	2.06004e-209	0.302967	0.125	0.019	6.94108e-205
ADGRD1	6.60866e-112	0.301338	0.276	0.145	2.22672e-107
YWHAH	1.17483e-73	0.301229	0.492	0.367	3.95847e-69
PITPNC1	2.502e-156	0.299854	0.229	0.091	8.43024e-152
UGDH	1.26468e-89	0.299739	0.322	0.199	4.26123e-85
CCDC107	1.21841e-87	0.298819	0.61	0.481	4.10532e-83
SMOC1	2.8378e-80	0.29829	0.272	0.159	9.56167e-76
WBP5	3.4164e-80	0.297988	0.702	0.6	1.15112e-75
IGF2	5.60425e-18	0.297558	0.373	0.319	1.8883e-13
GFPT2	7.75877e-128	0.297419	0.267	0.131	2.61424e-123
ARF4	1.07773e-89	0.297345	0.72	0.611	3.63131e-85
LDLR	4.15827e-139	0.297087	0.136	0.039	1.40109e-134
UBE2D3	2.27691e-96	0.296422	0.75	0.65	7.67181e-92
EIF5	1.92115e-77	0.295999	0.799	0.718	6.47312e-73
LIMA1	2.5207e-62	0.294657	0.871	0.827	8.49324e-58
PDZRN4	1.99459e-61	0.292965	0.5	0.386	6.72056e-57
ABL1	5.57782e-104	0.292436	0.391	0.246	1.87939e-99
CAB39L	1.96921e-80	0.291815	0.442	0.313	6.63505e-76
NPNT	9.96473e-72	0.291341	0.397	0.272	3.35752e-67
PLEKHO1	8.05167e-69	0.291035	0.385	0.271	2.71293e-64
TSPYL2	5.12863e-82	0.290961	0.46	0.326	1.72804e-77
ANGPTL2	1.54918e-74	0.290675	0.451	0.328	5.21981e-70
GRINA	3.03952e-89	0.290036	0.526	0.386	1.02414e-84
P4HA3	4.80942e-54	0.28993	0.376	0.274	1.62049e-49
CAMK2N1	4.53218e-53	0.289237	0.697	0.624	1.52707e-48
AXL	1.38992e-73	0.288864	0.63	0.52	4.68321e-69
TUBB2A	1.24474e-78	0.287825	0.376	0.25	4.19401e-74
CHMP1B	3.60036e-64	0.287663	0.313	0.211	1.21311e-59
MAPK1IP1L	4.69455e-101	0.287624	0.433	0.285	1.58178e-96
SPSB1	1.2651e-126	0.287565	0.227	0.102	4.26264e-122
ANK2	1.0063e-27	0.287459	0.525	0.472	3.39063e-23
SMARCA1	5.55442e-81	0.286199	0.466	0.333	1.87151e-76
SELK	2.18314e-89	0.285582	0.698	0.59	7.35586e-85
SGK1	1.48919e-112	0.284791	0.175	0.071	5.01767e-108
SLPI	2.19425e-23	0.284146	0.801	0.779	7.39332e-19
IER5L	0.023331	0.283615	0.479	0.547	1
TUBA1C	1.40128e-39	0.283266	0.447	0.37	4.72146e-35
LDHA	5.04745e-76	0.282837	0.869	0.829	1.70069e-71
ADIRF	2.33866e-77	0.282554	0.984	0.968	7.87987e-73
DDX17	1.82588e-102	0.282272	0.809	0.713	6.15212e-98
FGF10	7.31755e-69	0.279721	0.386	0.269	2.46557e-64
DDX24	3.41179e-74	0.279244	0.807	0.727	1.14957e-69
SMOC2	2.50707e-39	0.2791	0.23	0.157	8.44732e-35
SAP18	3.79186e-62	0.278352	0.848	0.804	1.27763e-57
S100A10	2.25014e-55	0.277147	0.971	0.98	7.58163e-51
EFNB2	1.19821e-101	0.276424	0.165	0.068	4.03725e-97
KLF5	3.1e-75	0.27628	0.274	0.166	1.04451e-70
DUSP5	6.92453e-291	0.275913	0.14	0.013	2.33315e-286
DDX3Y	9.13714e-75	0.274916	0.495	0.367	3.07867e-70
RND3	2.41916e-42	0.274458	0.827	0.77	8.15111e-38
STOM	1.53094e-47	0.271902	0.708	0.638	5.15836e-43
EMP3	4.75848e-42	0.270667	0.937	0.932	1.60332e-37
PPP2CB	1.89797e-86	0.270636	0.489	0.354	6.39503e-82
HSPB1	6.16924e-30	0.270492	0.858	0.834	2.07866e-25
IGFBP7	6.20763e-45	0.270152	0.981	0.968	2.0916e-40
TIMP1	2.71654e-18	0.269634	0.969	0.961	9.15312e-14
RDH10	1.67864e-114	0.269199	0.176	0.071	5.65603e-110
ODC1	4.87729e-88	0.267339	0.225	0.118	1.64335e-83
DYNLL1	2.63072e-104	0.267114	0.945	0.925	8.86393e-100
ETF1	6.75331e-94	0.265721	0.347	0.215	2.27546e-89
HIPK3	6.94673e-66	0.264062	0.469	0.354	2.34063e-61
C2orf40	1.03229e-28	0.263795	0.427	0.343	3.4782e-24
SRF	3.941e-150	0.260909	0.202	0.074	1.32788e-145
CALD1	1.22095e-93	0.260769	0.987	0.981	4.11387e-89
HIF1A	7.43598e-69	0.259414	0.358	0.243	2.50548e-64
AMOTL2	4.07958e-73	0.259227	0.284	0.176	1.37457e-68
ABL2	1.70652e-62	0.25831	0.258	0.162	5.74994e-58
SSR3	1.86371e-62	0.256907	0.745	0.649	6.2796e-58
SLC1A5	6.63282e-77	0.256568	0.308	0.194	2.23486e-72
KPNA2	1.31324e-142	0.256246	0.181	0.065	4.42483e-138
CDV3	8.57469e-65	0.255396	0.583	0.472	2.88915e-60
RSRP1	4.63052e-43	0.254083	0.578	0.492	1.56021e-38
RGS5	9.84843e-104	0.253911	0.198	0.088	3.31833e-99
KLHL21	1.2681e-82	0.252562	0.2	0.103	4.27272e-78
EIF1B	1.78742e-55	0.252045	0.7	0.624	6.02253e-51
FHL1	4.26028e-39	0.250332	0.793	0.737	1.43546e-34
ROMO1	5.39504e-59	-0.250427	0.57	0.653	1.81781e-54
FIBIN	2.83849e-45	-0.250774	0.505	0.595	9.56401e-41
ANKRD35	8.3321e-63	-0.251709	0.371	0.481	2.80742e-58
FOXP1	6.14258e-52	-0.252187	0.462	0.555	2.06968e-47
F2R	1.78345e-27	-0.252787	0.321	0.394	6.00914e-23
GNG11	6.56382e-65	-0.253897	0.709	0.775	2.21161e-60
LMO2	7.7912e-75	-0.254198	0.115	0.222	2.62517e-70
RPS23	6.51584e-189	-0.255022	0.996	0.999	2.19545e-184
ARHGAP18	3.62104e-57	-0.255992	0.232	0.335	1.22007e-52
ATP5E	4.53428e-99	-0.256117	0.908	0.927	1.52778e-94
RPS9	2.98692e-179	-0.257855	0.992	0.993	1.00641e-174
LY6E	8.58255e-69	-0.258297	0.652	0.738	2.8918e-64
SLC25A37	1.04316e-66	-0.258349	0.451	0.563	3.51483e-62
TMEM258	2.19416e-75	-0.258856	0.744	0.801	7.39299e-71
PET100	9.01716e-64	-0.261511	0.33	0.441	3.03824e-59
PLEKHA5	6.85855e-54	-0.261593	0.437	0.531	2.31092e-49
RPL30	1.7902e-212	-0.262474	0.997	0.997	6.03191e-208
EPS8	2.24076e-57	-0.262813	0.358	0.469	7.55001e-53
ARHGDIB	2.23032e-52	-0.263132	0.235	0.334	7.51486e-48
ZNF704	1.02437e-59	-0.263327	0.216	0.321	3.45151e-55
CCDC8	6.31691e-91	-0.263713	0.113	0.232	2.12842e-86
SSPN	8.6562e-82	-0.267638	0.789	0.846	2.91662e-77
SPOCK1	2.62947e-45	-0.268242	0.278	0.369	8.85972e-41
GSN	3.32384e-107	-0.269148	0.999	0.999	1.11993e-102
UACA	9.02103e-51	-0.269552	0.466	0.554	3.03955e-46
LAMA2	1.33693e-43	-0.269811	0.567	0.648	4.50466e-39
SVEP1	5.0884e-61	-0.269904	0.163	0.264	1.71448e-56
RCN3	9.40572e-64	-0.270534	0.454	0.562	3.16916e-59
PDE4DIP	1.57499e-63	-0.270687	0.239	0.349	5.30677e-59
ECM1	2.26958e-56	-0.270789	0.335	0.441	7.64713e-52
KRTCAP2	2.66979e-65	-0.271543	0.532	0.618	8.9956e-61
IMP3	1.26734e-82	-0.273634	0.343	0.478	4.27016e-78
RAB13	1.2915e-55	-0.274799	0.464	0.558	4.35159e-51
AKR1C3	1.71879e-61	-0.27549	0.323	0.431	5.7913e-57
GGT5	3.77411e-64	-0.275654	0.729	0.789	1.27165e-59
PIK3R1	7.40593e-76	-0.276822	0.631	0.721	2.49536e-71
IFI27L2	1.67457e-67	-0.277575	0.486	0.592	5.64231e-63
FAP	1.22797e-62	-0.277965	0.385	0.495	4.13752e-58
MMP23B	1.54853e-93	-0.280784	0.103	0.225	5.21763e-89
IFIT1	9.3096e-88	-0.283256	0.223	0.358	3.13678e-83
KITLG	1.18942e-68	-0.283281	0.253	0.373	4.00764e-64
UBL3	6.92451e-51	-0.283777	0.419	0.505	2.33314e-46
MAP4K4	1.0892e-56	-0.284125	0.274	0.374	3.66995e-52
RSL1D1	3.50705e-66	-0.284257	0.521	0.611	1.18166e-61
MEOX1	2.41579e-114	-0.284596	0.05	0.165	8.13977e-110
C8orf22	2.8569e-44	-0.285465	0.144	0.23	9.62603e-40
ISL1	3.42294e-87	-0.285495	0.274	0.414	1.15333e-82
PFDN5	1.32783e-127	-0.285663	0.942	0.956	4.47399e-123
RP1-79C4.4	4.67904e-113	-0.286817	0.059	0.176	1.57655e-108
RPL32	1.91026e-236	-0.288074	0.996	0.997	6.43643e-232
ANXA4	4.69307e-61	-0.288898	0.605	0.684	1.58128e-56
RBM43	2.46842e-91	-0.290298	0.19	0.327	8.31708e-87
MARCKS	9.80028e-50	-0.291655	0.63	0.695	3.30211e-45
ZNF503	7.66756e-77	-0.291947	0.499	0.616	2.58351e-72
UQCR11	5.53908e-88	-0.292096	0.684	0.766	1.86634e-83
SPRY2	1.18551e-36	-0.294943	0.421	0.491	3.99444e-32
PDLIM2	1.05619e-78	-0.295209	0.489	0.599	3.55873e-74
LMO3	4.03502e-89	-0.29754	0.157	0.284	1.35956e-84
CD9	5.77125e-82	-0.298022	0.792	0.862	1.94457e-77
NR2F2	1.87223e-77	-0.299735	0.677	0.76	6.30828e-73
NFIB	3.82356e-125	-0.301375	0.926	0.949	1.28831e-120
ZFHX4	1.4211e-80	-0.303275	0.74	0.806	4.78826e-76
PRRX1	2.19363e-115	-0.303899	0.903	0.939	7.39121e-111
FMOD	6.30813e-47	-0.304502	0.227	0.319	2.12546e-42
COMMD6	7.90701e-114	-0.305198	0.805	0.863	2.66419e-109
PCDH18	1.37544e-85	-0.30575	0.446	0.574	4.6344e-81
COL5A3	1.5907e-87	-0.306613	0.109	0.223	5.35971e-83
PLEKHF1	3.10358e-153	-0.30702	0.099	0.263	1.04572e-148
RGS3	3.41885e-85	-0.30923	0.146	0.269	1.15195e-80
RPL36AL	1.87368e-127	-0.310478	0.906	0.933	6.31317e-123
RPS29	2.62697e-224	-0.315325	0.972	0.98	8.8513e-220
ABCA6	1.42083e-46	-0.317772	0.416	0.498	4.78734e-42
RPS19	2.93414e-148	-0.31784	0.983	0.988	9.88629e-144
RPL35	6.60571e-226	-0.317991	0.976	0.982	2.22573e-221
IRX3	3.63311e-64	-0.318048	0.419	0.522	1.22414e-59
SNHG8	1.01568e-89	-0.319887	0.617	0.705	3.42223e-85
MAF	3.07245e-92	-0.320566	0.231	0.368	1.03523e-87
IFIT3	6.72098e-117	-0.320686	0.131	0.277	2.26457e-112
CD74	3.66485e-27	-0.321089	0.458	0.514	1.23483e-22
SLC5A3	1.00966e-65	-0.321445	0.09	0.181	3.40195e-61
DDB2	1.40552e-113	-0.326379	0.127	0.265	4.73577e-109
KANK2	4.9355e-79	-0.32725	0.626	0.703	1.66297e-74
RAB11A	8.01981e-89	-0.328766	0.452	0.567	2.70219e-84
NDUFA13	2.10577e-150	-0.329033	0.615	0.801	7.09519e-146
VAMP5	2.04841e-121	-0.330313	0.796	0.858	6.9019e-117
LMCD1	2.24741e-97	-0.33057	0.192	0.331	7.57242e-93
UQCRB	4.35231e-130	-0.330938	0.845	0.89	1.46647e-125
TUBB	1.09297e-125	-0.332396	0.796	0.853	3.68264e-121
PDGFRA	3.96412e-75	-0.333457	0.711	0.779	1.33567e-70
GOLIM4	3.58696e-77	-0.333855	0.511	0.606	1.20859e-72
HNMT	9.35093e-115	-0.334544	0.219	0.373	3.1507e-110
SPRY1	2.39637e-70	-0.336294	0.391	0.519	8.07432e-66
GPNMB	4.20978e-121	-0.337624	0.787	0.89	1.41844e-116
HOXA10	9.16e-114	-0.337835	0.218	0.373	3.08637e-109
TBX3	1.02529e-76	-0.337964	0.478	0.588	3.4546e-72
TOMM7	1.13611e-173	-0.338663	0.92	0.948	3.828e-169
SLC40A1	3.65908e-97	-0.33934	0.217	0.356	1.23289e-92
MTUS1	1.57286e-73	-0.339346	0.465	0.57	5.2996e-69
RPL22	4.61814e-245	-0.339873	0.974	0.985	1.55604e-240
LOXL1	1.05523e-56	-0.340947	0.315	0.412	3.55548e-52
LTBP2	9.44996e-82	-0.341802	0.642	0.746	3.18407e-77
HEY1	2.97624e-113	-0.34214	0.091	0.221	1.00281e-108
ARNTL	8.64869e-185	-0.348199	0.049	0.209	2.91409e-180
HOXA13	7.85155e-123	-0.349611	0.183	0.34	2.6455e-118
HTRA1	2.55052e-89	-0.349728	0.593	0.705	8.59373e-85
ALDH1A1	9.03508e-117	-0.350011	0.657	0.751	3.04428e-112
SIX1	1.07372e-96	-0.353106	0.387	0.528	3.61778e-92
FAXDC2	7.82573e-105	-0.354479	0.276	0.419	2.6368e-100
DHRS3	7.43379e-114	-0.355974	0.667	0.778	2.50474e-109
LINC00969	4.82905e-113	-0.355995	0.269	0.421	1.6271e-108
RPS24	0	-0.360286	0.992	0.994	0
NFIX	3.17987e-115	-0.361451	0.762	0.819	1.07143e-110
C1S	5.23096e-216	-0.365359	0.947	0.97	1.76252e-211
MT-CO2	7.55925e-259	-0.366462	0.988	0.999	2.54701e-254
MXRA5	2.37478e-117	-0.367267	0.334	0.506	8.0016e-113
OLFML2A	9.13322e-147	-0.376502	0.096	0.249	3.07735e-142
RPL36	2.07808e-263	-0.378559	0.978	0.985	7.00188e-259
LRP6	7.06761e-111	-0.379154	0.495	0.63	2.38136e-106
NDUFB1	2.74997e-131	-0.379482	0.515	0.65	9.26575e-127
ATP2B1	4.71207e-112	-0.380041	0.647	0.749	1.58769e-107
PID1	6.92645e-115	-0.382533	0.472	0.605	2.3338e-110
EFEMP1	5.717e-97	-0.391087	0.55	0.663	1.92628e-92
IFITM1	2.82126e-149	-0.392902	0.087	0.241	9.50597e-145
RPL35A	0	-0.39478	0.992	0.993	0
CDK2AP1	9.46818e-166	-0.39746	0.222	0.412	3.19021e-161
ANGPT1	1.44432e-69	-0.39754	0.302	0.416	4.86649e-65
CAV1	4.64905e-135	-0.398256	0.638	0.756	1.56645e-130
HLA-C	5.29708e-234	-0.400534	0.931	0.961	1.7848e-229
AHNAK2	6.50188e-95	-0.405158	0.294	0.433	2.19074e-90
S100A13	1.90389e-223	-0.409508	0.887	0.947	6.41497e-219
PRSS23	1.85813e-135	-0.412656	0.849	0.909	6.26078e-131
FAM118A	6.54886e-115	-0.4145	0.179	0.329	2.20657e-110
COL1A2	7.87098e-94	-0.420508	0.954	0.97	2.65205e-89
ASPN	2.65721e-46	-0.421983	0.092	0.166	8.9532e-42
APOD	1.28066e-133	-0.433589	0.967	0.994	4.31505e-129
RPL37A	0	-0.436884	0.987	0.992	0
RPS27L	9.96275e-129	-0.437748	0.736	0.805	3.35685e-124
SASH1	1.26345e-137	-0.438091	0.334	0.499	4.25708e-133
OSR1	3.07662e-153	-0.448859	0.224	0.406	1.03664e-148
ZFP36L2	1.04681e-228	-0.448936	0.922	0.97	3.52711e-224
S100A4	6.2511e-199	-0.458772	0.956	0.982	2.10624e-194
EBF1	4.99231e-164	-0.460489	0.636	0.752	1.68211e-159
RPS15A	0	-0.463299	0.989	0.993	0
TNFSF10	2.42172e-185	-0.46336	0.146	0.338	8.15973e-181
COL6A3	6.97679e-193	-0.464083	0.884	0.949	2.35076e-188
FBLN2	4.99965e-171	-0.467167	0.619	0.771	1.68458e-166
PHLDA3	4.31178e-179	-0.467201	0.433	0.616	1.45281e-174
NTRK2	3.18815e-198	-0.469115	0.782	0.873	1.07422e-193
DPT	2.10993e-122	-0.469963	0.831	0.887	7.10919e-118
MRPS6	9.09842e-102	-0.473031	0.266	0.399	3.06562e-97
RPL34	0	-0.474367	0.994	0.998	0
LEPR	2.5904e-82	-0.475881	0.423	0.546	8.72808e-78
RPS10	0	-0.485302	0.837	0.961	0
MT-ND4L	2.21616e-238	-0.490284	0.498	0.714	7.46714e-234
C1QTNF7	6.33635e-166	-0.495506	0.201	0.381	2.13497e-161
RPL26	0	-0.497421	0.987	0.995	0
MGP	6.73923e-205	-0.499553	0.993	0.997	2.27072e-200
SFRP2	5.85276e-140	-0.501307	0.712	0.816	1.97203e-135
PI16	8.53054e-98	-0.517687	0.523	0.649	2.87428e-93
RPL37	0	-0.518081	0.988	0.995	0
RPS28	0	-0.521571	0.984	0.994	0
CTSH	3.34502e-237	-0.52914	0.136	0.359	1.12707e-232
ITGBL1	3.16927e-147	-0.530771	0.279	0.457	1.06785e-142
RPL38	0	-0.534332	0.95	0.974	0
RPS27	0	-0.54176	0.995	0.998	0
RARRES1	3.71992e-67	-0.544144	0.665	0.739	1.25339e-62
S100A6	0	-0.550328	0.997	1	0
TSHZ2	2.08543e-184	-0.55058	0.391	0.576	7.02666e-180
HLA-A	0	-0.552582	0.947	0.979	0
DLX5	0	-0.580275	0.064	0.329	0
RPL39	0	-0.583426	0.976	0.985	0
COL1A1	2.85037e-128	-0.617284	0.778	0.87	9.60404e-124
RPS21	0	-0.618837	0.953	0.974	0
LUM	2.04132e-227	-0.621781	0.927	0.962	6.87802e-223
CFH	0	-0.63578	0.981	0.989	0
AKR1C2	1.85982e-276	-0.636938	0.25	0.492	6.26648e-272
CLU	1.81271e-85	-0.64602	0.657	0.755	6.10775e-81
SOD3	1.71225e-296	-0.650792	0.838	0.91	5.76925e-292
COL14A1	1.38256e-295	-0.655466	0.792	0.899	4.65841e-291
MT-CO3	0	-0.664016	0.993	1	0
MT-ND4	0	-0.672348	0.981	0.999	0
CRLF1	1.36329e-270	-0.673174	0.184	0.444	4.59346e-266
RPL41	0	-0.674764	0.991	0.997	0
CTHRC1	5.54906e-128	-0.682201	0.203	0.36	1.8697e-123
RPL36A	0	-0.68361	0.623	0.852	0
PCOLCE2	1.78124e-220	-0.68838	0.589	0.756	6.0017e-216
BGN	1.74095e-252	-0.707287	0.165	0.408	5.86597e-248
MT-CYB	0	-0.717393	0.993	1	0
MT-ND2	0	-0.741959	0.95	0.996	0
ERAP2	0	-0.74552	0.03	0.383	0
COL3A1	5.44451e-293	-0.790454	0.807	0.91	1.83447e-288
MT-ATP6	0	-0.81329	0.973	0.999	0
THBS4	4.18148e-73	-0.824548	0.036	0.115	1.40891e-68
MT-ND5	0	-0.826091	0.885	0.974	0
MT-ND1	0	-0.924235	0.966	0.996	0
COMP	0	-1.45069	0.098	0.424	0
MT-ND3	0	-1.71669	0.974	0.999	0

## Sheet: FB non-DM DEGs
	p_val	avg_log2FC	pct.1	pct.2	p_val_adj
PTGDS	0	3.47922	0.883	0.288	0
CYR61	0	2.40716	0.885	0.597	0
ADAMTS1	0	2.31964	0.767	0.271	0
PLA2G2A	0	2.24246	0.409	0.163	0
PDK4	0	2.2062	0.832	0.404	0
C11orf96	0	2.2048	0.917	0.669	0
BTG2	0	2.17365	0.915	0.537	0
ATF3	0	2.00909	0.642	0.189	0
FILIP1L	0	1.96014	0.744	0.305	0
NR4A1	0	1.83167	0.667	0.227	0
GBP1	0	1.62003	0.665	0.243	0
RHOB	0	1.57347	0.949	0.715	0
ZFP36	0	1.54271	0.927	0.693	0
MT1E	6.51749e-273	1.42991	0.711	0.549	2.196e-268
PLPP3	0	1.38756	0.976	0.893	0
IGF1	0	1.37622	0.952	0.82	0
HBB	0.0394204	1.37584	0.302	0.272	1
MT2A	1.31045e-129	1.37125	0.969	0.97	4.41542e-125
DUSP1	0	1.272	0.939	0.743	0
CA3	0	1.24111	0.286	0.065	0
CTGF	6.97401e-22	1.20158	0.612	0.617	2.34982e-17
EGR1	0	1.18902	0.916	0.77	0
PGF	0	1.17477	0.514	0.146	0
CEBPD	0	1.172	0.919	0.81	0
SOCS3	6.36482e-48	1.15708	0.425	0.38	2.14456e-43
ARID5B	0	1.15627	0.884	0.701	0
CPE	0	1.12537	0.703	0.288	0
RASD1	1.45501e-191	1.10579	0.595	0.439	4.90252e-187
TIPARP	0	1.10577	0.543	0.213	0
IGFBP5	0	1.07615	0.977	0.844	0
JUND	0	1.05794	0.991	0.969	0
MYC	2.49994e-261	1.00074	0.32	0.138	8.42329e-257
NFIL3	0	0.997744	0.637	0.315	0
PIM1	6.97912e-195	0.988194	0.292	0.143	2.35154e-190
CSRNP1	0	0.98073	0.419	0.113	0
JUNB	1.40461e-156	0.965254	0.812	0.776	4.7327e-152
MT1X	1.85644e-140	0.959344	0.614	0.479	6.25511e-136
CDKN1A	0	0.958409	0.541	0.27	0
MEG3	0	0.953394	0.848	0.694	0
MAFF	0	0.924313	0.5	0.259	0
MIR22HG	0	0.916528	0.536	0.257	0
TRIB1	0	0.867592	0.288	0.047	0
CNN1	0	0.859241	0.31	0.065	0
KLF9	0	0.85378	0.785	0.59	0
MT1M	6.42055e-45	0.848456	0.528	0.471	2.16334e-40
FOSB	6.21136e-32	0.825548	0.752	0.843	2.09286e-27
MYOC	1.71431e-200	0.823287	0.78	0.649	5.7762e-196
KLF4	7.14645e-175	0.820289	0.684	0.545	2.40792e-170
CD79B	0	0.811802	0.526	0.277	0
FST	1.72049e-263	0.811504	0.591	0.392	5.79701e-259
MYLK	0	0.805846	0.56	0.242	0
MCL1	0	0.801721	0.743	0.529	0
PNRC1	0	0.789153	0.942	0.86	0
PPM1L	0	0.787307	0.45	0.156	0
TNFRSF12A	2.59423e-274	0.786718	0.364	0.164	8.74101e-270
CYP1B1	0	0.786679	0.714	0.49	0
ACTA2	0	0.776765	0.652	0.424	0
ADH1B	5.47508e-142	0.765736	0.225	0.102	1.84477e-137
HBA2	2.52025e-08	0.763544	0.135	0.159	0.000849174
ACTB	0	0.755918	0.996	0.978	0
LRRC17	0	0.752846	0.394	0.125	0
APOC1	1.30396e-112	0.74794	0.494	0.365	4.39358e-108
RGS5	0	0.747777	0.345	0.088	0
IRF1	1.37894e-16	0.732958	0.367	0.346	4.64619e-12
SRD5A2	0	0.729315	0.367	0.075	0
PTN	3.4985e-185	0.714186	0.775	0.698	1.17878e-180
TXNIP	0	0.706065	0.954	0.944	0
ZFAND5	0	0.699698	0.739	0.499	0
BMPER	0	0.699241	0.408	0.083	0
HOOK1	0	0.699023	0.31	0.055	0
SMOC1	0	0.697594	0.463	0.159	0
ADM	4.52602e-70	0.697219	0.363	0.262	1.525e-65
VMP1	0	0.689616	0.736	0.522	0
KLF2	6.98659e-87	0.670038	0.65	0.552	2.35406e-82
SCUBE2	0	0.669597	0.274	0.071	0
NCOA7	2.25228e-216	0.668868	0.587	0.402	7.58882e-212
GADD45A	9.71148e-144	0.66632	0.359	0.212	3.27219e-139
MYH11	0	0.664528	0.43	0.153	0
SERTAD1	1.33003e-264	0.663062	0.474	0.266	4.48142e-260
APOE	9.18022e-69	0.650021	0.665	0.595	3.09318e-64
FGF10	0	0.649689	0.54	0.269	0
PTGS2	1.80483e-211	0.635831	0.237	0.087	6.0812e-207
NPNT	0	0.635005	0.546	0.272	0
ENPP1	2.87493e-271	0.631268	0.424	0.21	9.68678e-267
HMCN2	0	0.628807	0.379	0.114	0
GLUL	0	0.619995	0.756	0.545	0
GADD45B	5.34356e-09	0.618593	0.547	0.54	0.000180046
UBALD2	7.32049e-230	0.616217	0.464	0.27	2.46656e-225
NFKBIZ	4.20815e-139	0.614606	0.486	0.345	1.41789e-134
CEBPB	2.45634e-245	0.611918	0.719	0.548	8.27639e-241
SAT1	8.97294e-204	0.607569	0.862	0.763	3.02334e-199
GAS1	1.46752e-197	0.596922	0.827	0.739	4.94465e-193
HSPB6	0	0.595683	0.804	0.612	0
DNAJA1	3.77928e-251	0.595283	0.829	0.715	1.27339e-246
SPATS2L	4.03882e-299	0.594845	0.806	0.655	1.36084e-294
ZBTB16	0	0.591065	0.552	0.252	0
IGSF21	0	0.588045	0.254	0.046	0
CXCL12	3.24281e-243	0.584109	0.887	0.778	1.09263e-238
CRISPLD2	2.15499e-187	0.583178	0.505	0.334	7.26103e-183
UBC	0	0.578552	0.992	0.986	0
SERPINE1	7.0639e-83	0.576306	0.18	0.093	2.38011e-78
TMEM100	4.15731e-197	0.571125	0.51	0.321	1.40077e-192
COL15A1	3.34334e-259	0.56531	0.582	0.362	1.1265e-254
GLIPR1	9.55097e-183	0.562801	0.545	0.377	3.2181e-178
MDK	1.91597e-236	0.556319	0.825	0.711	6.45566e-232
TPM4	7.47513e-268	0.556238	0.831	0.698	2.51867e-263
SPOCK3	2.95568e-229	0.555077	0.267	0.101	9.95887e-225
DEFB1	1.28586e-181	0.55373	0.299	0.14	4.33258e-177
DDX5	0	0.544681	0.963	0.931	0
ACKR3	6.99827e-116	0.543986	0.496	0.363	2.358e-111
PPP1R15B	2.72912e-259	0.541923	0.351	0.156	9.19551e-255
SLPI	2.03979e-106	0.540677	0.817	0.779	6.87286e-102
CREB5	7.57772e-307	0.538119	0.324	0.12	2.55324e-302
IGFBP7	6.66062e-170	0.53547	0.977	0.968	2.24423e-165
MARCKSL1	3.87328e-257	0.526109	0.425	0.211	1.30506e-252
EDIL3	5.28676e-266	0.524715	0.332	0.135	1.78132e-261
OLFML2B	7.95679e-193	0.524172	0.618	0.442	2.68096e-188
CCDC71L	8.8724e-100	0.515743	0.391	0.269	2.98947e-95
LGI4	2.46117e-293	0.515108	0.503	0.261	8.29267e-289
CSRP2	5.66353e-291	0.511985	0.273	0.088	1.90827e-286
THBS1	7.88849e-146	0.511834	0.181	0.069	2.65795e-141
GABARAPL1	3.07185e-214	0.511689	0.672	0.494	1.03503e-209
NAMPT	5.76027e-168	0.505498	0.423	0.256	1.94087e-163
FKBP5	5.35383e-295	0.503358	0.565	0.327	1.80392e-290
CCNG2	1.26815e-219	0.501869	0.579	0.385	4.27289e-215
MYADM	9.92629e-113	0.500169	0.749	0.673	3.34457e-108
HSPA1B	3.85077e-183	0.497607	0.574	0.389	1.29748e-178
TLE4	1.37614e-259	0.492485	0.345	0.147	4.63678e-255
PHGDH	2.20413e-271	0.487434	0.53	0.299	7.42661e-267
EGR2	0	0.484015	0.252	0.059	0
LMOD1	2.74455e-189	0.482568	0.565	0.377	9.24748e-185
GSTM5	9.36614e-277	0.47971	0.52	0.287	3.15583e-272
PARM1	4.0275e-273	0.479241	0.343	0.141	1.35703e-268
ZBED3	6.90444e-230	0.478644	0.538	0.333	2.32638e-225
C2orf40	5.4698e-76	0.474124	0.467	0.343	1.84299e-71
SULF1	1.98112e-201	0.469166	0.575	0.379	6.67519e-197
IFI6	2.21782e-143	0.468165	0.455	0.305	7.47272e-139
GADD45G	3.55262e-126	0.466731	0.197	0.087	1.19702e-121
CILP	4.53455e-132	0.465986	0.681	0.558	1.52787e-127
CES1	3.17919e-288	0.465837	0.418	0.191	1.0712e-283
SBDS	5.96089e-208	0.4623	0.813	0.688	2.00846e-203
NFKBIA	1.13626e-70	0.454025	0.693	0.627	3.82852e-66
PDLIM3	1.21661e-99	0.447444	0.52	0.392	4.09924e-95
EZR	2.19342e-226	0.4445	0.469	0.258	7.39049e-222
WEE1	5.44344e-236	0.441214	0.294	0.118	1.83411e-231
TSC22D3	1.73009e-97	0.440733	0.648	0.524	5.82937e-93
SYNPO2	1.24116e-209	0.440003	0.568	0.364	4.18197e-205
SOD2	5.61756e-50	0.438338	0.808	0.755	1.89278e-45
FOS	5.69045e-116	0.437982	0.934	0.935	1.91734e-111
SEPP1	2.61571e-296	0.437385	0.961	0.923	8.81337e-292
NAV3	0	0.436628	0.215	0.031	0
BTG1	1.7168e-139	0.436516	0.874	0.792	5.78458e-135
NOVA1	2.04595e-174	0.435725	0.669	0.496	6.89361e-170
PPP1R12B	2.76668e-133	0.434743	0.328	0.187	9.32204e-129
UAP1	1.23249e-171	0.43441	0.663	0.5	4.15274e-167
FOSL2	0	0.430441	0.347	0.131	0
MT1A	3.75366e-111	0.427726	0.188	0.087	1.26476e-106
SLC19A2	0	0.427179	0.302	0.101	0
SMARCA1	6.71976e-219	0.42708	0.538	0.333	2.26415e-214
TPM2	6.80233e-209	0.425909	0.909	0.794	2.29198e-204
PGRMC1	2.61321e-220	0.42501	0.872	0.771	8.80494e-216
KLF10	3.22945e-42	0.423323	0.38	0.315	1.08813e-37
CFD	0	0.423222	0.998	0.991	0
CARMN	8.23847e-225	0.422604	0.191	0.053	2.77587e-220
IGFBP3	1.35947e-13	0.419881	0.292	0.257	4.58059e-09
ERRFI1	1.3513e-212	0.4179	0.34	0.16	4.55306e-208
CCL2	1.21268e-33	0.416753	0.156	0.101	4.086e-29
SERPINF1	0	0.415601	0.991	0.981	0
TUBA1A	6.89768e-128	0.415206	0.92	0.858	2.3241e-123
SYNE1	1.71592e-133	0.411918	0.722	0.591	5.78162e-129
FAS	8.8802e-212	0.411014	0.396	0.206	2.9921e-207
SSR3	5.13146e-186	0.410717	0.79	0.649	1.72899e-181
SH3KBP1	3.37455e-146	0.408424	0.532	0.367	1.13702e-141
PER1	4.79658e-303	0.408131	0.321	0.115	1.61616e-298
HSD11B1	4.40922e-83	0.406935	0.687	0.6	1.48564e-78
OSR2	4.54657e-140	0.40411	0.492	0.327	1.53192e-135
NGFRAP1	7.44702e-218	0.403376	0.864	0.773	2.5092e-213
KLF6	2.40978e-08	0.402319	0.727	0.74	0.000811952
RGCC	6.50154e-77	0.400982	0.164	0.084	2.19063e-72
TSC22D1	1.34094e-111	0.398927	0.627	0.498	4.51817e-107
CITED2	4.37617e-89	0.398088	0.298	0.187	1.47451e-84
PHLDA1	1.23386e-120	0.395757	0.23	0.114	4.15737e-116
TSPYL2	5.19343e-174	0.394997	0.512	0.326	1.74987e-169
XBP1	3.5067e-124	0.3929	0.556	0.411	1.18155e-119
PPP1R15A	1.31985e-59	0.391414	0.713	0.648	4.44711e-55
SYT1	2.11645e-207	0.390077	0.113	0.016	7.13116e-203
ATP6V0D1	1.81651e-89	0.389968	0.534	0.416	6.12054e-85
NR4A2	1.08657e-183	0.389844	0.218	0.082	3.6611e-179
CSRP1	3.23292e-138	0.386576	0.669	0.516	1.0893e-133
PXDC1	3.06416e-42	0.383602	0.396	0.323	1.03244e-37
MAGED2	2.37789e-165	0.380542	0.792	0.666	8.01207e-161
ARHGAP28	7.33904e-225	0.378689	0.272	0.105	2.47282e-220
ARHGAP20	1.25691e-126	0.376765	0.433	0.285	4.23502e-122
SAV1	5.07077e-153	0.374716	0.678	0.517	1.70854e-148
DUSP8	0	0.373704	0.201	0.023	0
ELMSAN1	3.25418e-119	0.372687	0.425	0.281	1.09646e-114
TSPAN8	8.73578e-136	0.370979	0.537	0.375	2.94343e-131
TCEAL2	8.61982e-189	0.368525	0.373	0.189	2.90436e-184
F3	2.43011e-49	0.368211	0.316	0.234	8.18802e-45
CALD1	1.38e-261	0.366393	0.988	0.981	4.64978e-257
PKDCC	1.3547e-135	0.365822	0.536	0.372	4.56451e-131
FAM133B	1.93709e-131	0.365474	0.568	0.41	6.52684e-127
CYCS	5.99989e-125	0.361758	0.505	0.352	2.0216e-120
ADGRL3	1.70578e-203	0.361319	0.362	0.177	5.74746e-199
NEXN	1.99687e-108	0.361231	0.384	0.249	6.72825e-104
TFPI	8.1463e-166	0.359166	0.869	0.772	2.74481e-161
SVIL	5.16486e-127	0.357982	0.653	0.503	1.74025e-122
BCL6	2.54009e-143	0.357813	0.451	0.285	8.55859e-139
PPP1CB	6.1792e-154	0.357568	0.746	0.604	2.08202e-149
COL4A5	2.79484e-258	0.357063	0.268	0.091	9.41692e-254
PALLD	9.79723e-93	0.355679	0.593	0.467	3.30108e-88
VCAM1	1.16125e-179	0.354447	0.339	0.171	3.91273e-175
F10	5.01668e-144	0.352917	0.786	0.649	1.69032e-139
DDX17	1.38476e-127	0.35207	0.828	0.713	4.66582e-123
PPP1R14A	1.73559e-161	0.351603	0.22	0.088	5.84788e-157
IER2	3.91959e-62	0.349475	0.793	0.722	1.32067e-57
FN1	3.47958e-73	0.348893	0.887	0.866	1.17241e-68
PTGER3	3.55238e-194	0.348745	0.278	0.118	1.19694e-189
SON	2.34769e-208	0.348342	0.937	0.881	7.9103e-204
SLC38A2	5.89794e-105	0.348014	0.519	0.379	1.98725e-100
BBX	2.75287e-143	0.347044	0.796	0.673	9.27554e-139
BEX4	9.86151e-168	0.34601	0.592	0.402	3.32274e-163
HAS2	1.49174e-97	0.345565	0.266	0.153	5.02628e-93
SFPQ	3.46459e-99	0.345055	0.739	0.639	1.16736e-94
UGCG	1.34725e-161	0.342989	0.344	0.185	4.53944e-157
RGS2	1.49387e-108	0.342429	0.161	0.068	5.03346e-104
NUDT4	1.61715e-116	0.341099	0.5	0.345	5.44883e-112
PTPRS	5.74922e-136	0.340943	0.566	0.4	1.93714e-131
BTG3	6.07636e-152	0.340862	0.375	0.214	2.04737e-147
DDX3X	6.44962e-129	0.340275	0.645	0.494	2.17313e-124
ACTG2	2.05819e-196	0.338426	0.156	0.039	6.93487e-192
ZFP36L1	1.9456e-81	0.337858	0.924	0.89	6.55551e-77
NDRG2	1.84449e-124	0.336577	0.74	0.61	6.21484e-120
IER3	1.32192e-11	0.335268	0.353	0.421	4.45409e-07
B3GLCT	2.08152e-164	0.334336	0.383	0.213	7.01348e-160
PTCHD1	2.821e-216	0.33402	0.189	0.053	9.50507e-212
TRA2B	6.56427e-106	0.332988	0.594	0.461	2.21177e-101
CD81	0	0.332958	0.998	0.997	0
CAB39L	6.78051e-138	0.332685	0.482	0.313	2.28462e-133
CPM	4.8882e-165	0.332104	0.193	0.071	1.64703e-160
TSC22D2	4.59701e-143	0.331319	0.298	0.156	1.54892e-138
ELL2	6.20492e-116	0.328592	0.454	0.305	2.09068e-111
DNAJB4	8.31397e-174	0.327801	0.33	0.166	2.80131e-169
C1QTNF1	3.22016e-146	0.326777	0.291	0.147	1.085e-141
VEGFA	1.58594e-90	0.326556	0.489	0.355	5.34366e-86
ITM2A	1.08066e-82	0.325919	0.676	0.567	3.64118e-78
EGR3	7.29787e-141	0.325528	0.147	0.049	2.45894e-136
ATP1A2	5.12923e-247	0.325363	0.18	0.041	1.72824e-242
PDCD4	9.10025e-123	0.323169	0.585	0.436	3.06624e-118
AKAP9	5.09662e-108	0.320598	0.771	0.665	1.71726e-103
H3F3B	1.25762e-184	0.318565	0.995	0.991	4.23743e-180
NME4	1.51971e-126	0.316052	0.566	0.405	5.1205e-122
HNRNPA0	6.83504e-133	0.314978	0.69	0.541	2.303e-128
CHST2	1.1615e-190	0.314279	0.192	0.062	3.91357e-186
LIFR	1.11258e-122	0.31324	0.378	0.229	3.74873e-118
SPARCL1	1.95223e-140	0.313209	0.987	0.974	6.57784e-136
MAP1LC3B	2.41116e-66	0.313089	0.635	0.529	8.12415e-62
PER2	7.06383e-161	0.312791	0.246	0.108	2.38009e-156
RERGL	1.64447e-262	0.312068	0.149	0.023	5.54088e-258
MIDN	1.73484e-30	0.311365	0.356	0.295	5.84535e-26
RBM8A	1.89071e-81	0.310608	0.667	0.56	6.37057e-77
IRF2BP2	8.51897e-106	0.310375	0.7	0.573	2.87038e-101
SELENBP1	2.51979e-135	0.308418	0.385	0.227	8.49017e-131
DDX3Y	3.52721e-117	0.308244	0.523	0.367	1.18846e-112
EIF5	1.12048e-65	0.30811	0.779	0.718	3.77534e-61
DDX21	7.06995e-61	0.308094	0.439	0.337	2.38215e-56
STC1	2.0338e-146	0.307046	0.146	0.046	6.85268e-142
STX12	2.05728e-144	0.306972	0.4	0.236	6.93181e-140
MAPK10	1.20985e-158	0.306115	0.365	0.198	4.07646e-154
PNISR	1.99913e-115	0.305727	0.854	0.756	6.73589e-111
SRPX	2.34378e-99	0.304735	0.698	0.572	7.89713e-95
GBP2	4.27713e-98	0.304225	0.643	0.512	1.44114e-93
CHMP1B	2.26151e-92	0.303812	0.333	0.211	7.61994e-88
SARAF	3.08664e-142	0.30376	0.808	0.689	1.04001e-137
N4BP2L2	2.06288e-115	0.303266	0.847	0.747	6.95067e-111
ANGPT2	8.26858e-138	0.302783	0.211	0.091	2.78601e-133
PEMT	1.8202e-101	0.302691	0.409	0.273	6.13298e-97
RBM39	9.20993e-132	0.302333	0.897	0.827	3.10319e-127
SHOX2	8.97082e-205	0.300935	0.292	0.12	3.02263e-200
SIM1	2.84174e-139	0.299681	0.324	0.173	9.57497e-135
ASS1	5.6536e-116	0.298532	0.337	0.199	1.90492e-111
C8orf22	4.52532e-17	0.297335	0.278	0.23	1.52476e-12
FAM53C	1.67024e-173	0.29718	0.269	0.118	5.62771e-169
GOLGB1	4.06891e-92	0.296689	0.727	0.612	1.37098e-87
GOLGA8B	5.3478e-165	0.29635	0.284	0.131	1.80189e-160
HS3ST1	7.6989e-238	0.296347	0.177	0.042	2.59407e-233
TOPORS	1.54239e-92	0.295686	0.438	0.308	5.19693e-88
TPD52L1	2.52453e-173	0.295417	0.281	0.126	8.50616e-169
MAP9	6.86855e-112	0.294617	0.428	0.281	2.31429e-107
CCNL1	2.43994e-24	0.294131	0.644	0.59	8.22113e-20
LRRN3	5.92656e-181	0.29305	0.198	0.068	1.9969e-176
ARGLU1	3.59783e-100	0.292671	0.718	0.593	1.21225e-95
AMD1	6.66549e-72	0.292378	0.413	0.298	2.24587e-67
BZW1	1.44699e-93	0.292141	0.688	0.569	4.87548e-89
MEIS2	3.13975e-132	0.29172	0.429	0.266	1.05791e-127
VGLL4	1.14187e-102	0.290913	0.644	0.503	3.84741e-98
STOM	4.22196e-85	0.290176	0.745	0.638	1.42255e-80
UBE2D3	1.12514e-95	0.288428	0.749	0.65	3.79106e-91
GSTM3	7.58333e-110	0.288424	0.691	0.555	2.55513e-105
TMEM37	7.21183e-149	0.287632	0.222	0.094	2.42995e-144
CLEC11A	3.98288e-132	0.287327	0.271	0.137	1.34199e-127
COL18A1	1.01225e-86	0.286274	0.528	0.392	3.41069e-82
RPRM	2.1471e-121	0.28544	0.135	0.046	7.23444e-117
WBP5	2.46835e-72	0.284058	0.694	0.6	8.31685e-68
MGLL	1.01777e-84	0.283962	0.526	0.394	3.42926e-80
NKTR	8.37283e-100	0.283218	0.709	0.573	2.82114e-95
RBBP6	2.86175e-96	0.282334	0.537	0.397	9.64237e-92
RAB11FIP2	3.61921e-104	0.28207	0.41	0.269	1.21946e-99
RHOU	9.75131e-94	0.28199	0.269	0.156	3.28561e-89
H1F0	7.14614e-70	0.280471	0.43	0.313	2.40782e-65
FAM101B	4.92577e-56	0.279926	0.337	0.242	1.65969e-51
SRF	6.07388e-196	0.279595	0.215	0.074	2.04653e-191
AKIRIN1	1.00085e-117	0.27928	0.345	0.205	3.37226e-113
AIF1L	0	0.279033	0.148	0.015	0
SMYD4	1.61172e-112	0.27872	0.328	0.191	5.43054e-108
UBE2B	1.60261e-110	0.278478	0.786	0.672	5.39983e-106
GPC4	5.16698e-106	0.278366	0.38	0.24	1.74096e-101
KERA	5.19818e-74	0.277787	0.101	0.039	1.75147e-69
AKAP12	5.40852e-89	0.276413	0.932	0.896	1.82235e-84
MARCKS	1.46685e-96	0.276377	0.802	0.695	4.9424e-92
GOLGA8A	1.11819e-150	0.276269	0.344	0.18	3.76764e-146
PRKAR1A	6.21642e-107	0.275833	0.744	0.619	2.09456e-102
ZYX	4.1308e-97	0.275439	0.377	0.247	1.39183e-92
PLN	8.22899e-227	0.274892	0.126	0.019	2.77268e-222
JDP2	5.00244e-32	0.274119	0.436	0.37	1.68552e-27
SORBS2	2.98903e-140	0.273468	0.284	0.142	1.00712e-135
PDE8B	7.29833e-202	0.272857	0.18	0.052	2.4591e-197
CFL2	3.89076e-88	0.272481	0.49	0.357	1.31095e-83
EEA1	3.48138e-56	0.270765	0.814	0.754	1.17302e-51
PGM5	1.60782e-162	0.270378	0.199	0.074	5.41739e-158
EIF1	6.79141e-192	0.270006	0.997	0.994	2.2883e-187
TSPAN3	5.00051e-106	0.269761	0.626	0.475	1.68487e-101
DCXR	3.43197e-108	0.269612	0.431	0.281	1.15637e-103
LAMB1	9.58337e-69	0.269372	0.448	0.335	3.22902e-64
DNAJB1	6.35413e-37	0.268308	0.465	0.386	2.14096e-32
SC5D	1.95887e-149	0.267759	0.273	0.131	6.6002e-145
LDLR	3.90886e-139	0.267259	0.13	0.039	1.31705e-134
TXNDC16	2.11022e-122	0.266738	0.274	0.143	7.11016e-118
TOP1	9.12724e-84	0.266016	0.574	0.441	3.07533e-79
RBMS3	7.50455e-80	0.266003	0.694	0.576	2.52858e-75
HSD17B4	3.56979e-105	0.265634	0.52	0.367	1.2028e-100
HNRNPA2B1	2.37045e-123	0.265135	0.95	0.913	7.987e-119
STAT3	4.97837e-67	0.264786	0.611	0.495	1.67741e-62
HSP90AB1	6.36451e-112	0.264546	0.973	0.962	2.14446e-107
ARRDC3	2.54198e-64	0.2643	0.526	0.413	8.56496e-60
MLF1	7.28548e-98	0.262144	0.226	0.119	2.45477e-93
AOC3	1.16704e-167	0.261473	0.168	0.053	3.93221e-163
CRELD1	6.80767e-146	0.260943	0.322	0.169	2.29378e-141
THUMPD3-AS1	1.17666e-92	0.260307	0.289	0.171	3.96465e-88
CAT	2.65473e-87	0.260296	0.708	0.58	8.94484e-83
GLT8D2	4.27743e-91	0.259556	0.703	0.574	1.44124e-86
NBN	2.02703e-114	0.259538	0.414	0.265	6.82986e-110
FAM127A	2.68628e-79	0.259362	0.696	0.59	9.05114e-75
ST5	5.88283e-57	0.259309	0.428	0.325	1.98216e-52
PGM2L1	6.86223e-81	0.25864	0.251	0.149	2.31216e-76
ZBTB21	7.94958e-161	0.257994	0.246	0.106	2.67853e-156
KLF5	1.9393e-60	0.256889	0.256	0.166	6.53429e-56
MRC2	8.65229e-62	0.255268	0.706	0.636	2.9153e-57
DDIT3	3.15939e-81	0.254609	0.409	0.281	1.06452e-76
JMJD1C	1.50957e-76	0.254516	0.743	0.635	5.08635e-72
TCEAL7	4.07744e-88	0.254399	0.345	0.22	1.37385e-83
TRIM9	8.91111e-127	0.252971	0.2	0.087	3.00251e-122
CTD-3252C9.4	1.06895e-97	0.252889	0.148	0.062	3.60172e-93
NET1	4.08015e-107	0.252676	0.278	0.153	1.37476e-102
DUSP6	1.67052e-05	0.251993	0.417	0.401	0.562866
AQP1	8.50754e-120	0.251369	0.336	0.189	2.86653e-115
TAGLN	6.3739e-63	0.250895	0.882	0.806	2.14762e-58
PSAP	6.70751e-164	0.250817	0.977	0.957	2.26003e-159
CDC42EP4	6.22895e-41	0.250789	0.495	0.407	2.09878e-36
XAF1	1.76598e-67	0.25075	0.396	0.284	5.9503e-63
RANBP3L	1.4963e-100	0.250409	0.303	0.176	5.04162e-96
NR4A3	2.90242e-273	0.250247	0.115	0.007	9.77941e-269
RPS4X	1.96092e-180	-0.250679	0.988	0.993	6.60712e-176
CLIC1	6.04208e-82	-0.251119	0.841	0.863	2.03582e-77
LOXL1	2.15374e-19	-0.251755	0.379	0.412	7.2568e-15
RAB34	2.2857e-82	-0.252394	0.743	0.789	7.70144e-78
CD276	2.64692e-71	-0.253459	0.261	0.361	8.91853e-67
NR2F2	1.28435e-56	-0.253599	0.715	0.76	4.3275e-52
TRAPPC2L	1.31436e-65	-0.253993	0.387	0.475	4.42862e-61
SVEP1	1.04391e-68	-0.254523	0.167	0.264	3.51736e-64
DDB2	5.34742e-76	-0.25555	0.165	0.265	1.80176e-71
LRRC32	1.8349e-109	-0.255823	0.047	0.141	6.18251e-105
CYBRD1	1.33277e-97	-0.256604	0.865	0.896	4.49065e-93
MPG	6.16708e-69	-0.257064	0.567	0.628	2.07794e-64
SERTAD4	2.04146e-79	-0.257365	0.126	0.222	6.87849e-75
PDGFRB	3.30596e-54	-0.257526	0.704	0.743	1.11391e-49
LAMB2	1.79054e-66	-0.258017	0.566	0.648	6.03305e-62
RPS21	5.41729e-122	-0.258753	0.959	0.974	1.8253e-117
ZNF704	5.21251e-64	-0.258817	0.228	0.321	1.7563e-59
NPR3	1.53092e-115	-0.259178	0.044	0.14	5.15827e-111
AES	3.01089e-108	-0.260622	0.84	0.877	1.01449e-103
GAS6	1.09117e-89	-0.261004	0.715	0.795	3.67658e-85
FMOD	1.18354e-31	-0.261717	0.255	0.319	3.98784e-27
RNH1	6.4137e-98	-0.262141	0.782	0.82	2.16103e-93
SNHG8	4.90628e-70	-0.262304	0.645	0.705	1.65312e-65
VWF	8.07192e-63	-0.262322	0.048	0.112	2.71975e-58
LOX	5.30843e-66	-0.264212	0.24	0.339	1.78862e-61
ATP5E	8.77103e-124	-0.264612	0.905	0.927	2.95531e-119
PCDH18	6.56585e-64	-0.264628	0.492	0.574	2.2123e-59
S100A16	8.5445e-51	-0.265772	0.401	0.468	2.87898e-46
RPS7	2.51852e-195	-0.266122	0.981	0.982	8.48589e-191
MSX1	9.98752e-87	-0.267783	0.384	0.515	3.3652e-82
FAM118A	1.58165e-39	-0.268788	0.258	0.329	5.32922e-35
CARHSP1	6.61915e-86	-0.269767	0.206	0.317	2.23026e-81
CYGB	3.4201e-58	-0.271107	0.616	0.669	1.15237e-53
RPL11	5.47696e-255	-0.271804	0.996	0.997	1.84541e-250
EVA1B	1.12817e-66	-0.272338	0.466	0.544	3.80125e-62
OMD	1.70306e-79	-0.275855	0.269	0.388	5.73828e-75
RPL36	7.45698e-172	-0.276035	0.978	0.985	2.51255e-167
CBR3	1.07225e-77	-0.276285	0.345	0.459	3.61283e-73
RPL7A	5.5486e-239	-0.276522	0.992	0.996	1.86955e-234
PTGIR	2.83278e-159	-0.277111	0.049	0.171	9.54478e-155
UBA52	1.20667e-218	-0.278	0.972	0.983	4.06574e-214
RPL35A	3.56875e-239	-0.278643	0.991	0.993	1.20246e-234
PARVB	1.09409e-74	-0.278948	0.288	0.385	3.68642e-70
PLSCR4	1.95052e-64	-0.280115	0.381	0.464	6.57208e-60
CRABP2	3.54725e-36	-0.280224	0.474	0.544	1.19521e-31
SQSTM1	1.42757e-114	-0.280478	0.89	0.916	4.81006e-110
SPOCK1	3.75458e-53	-0.280876	0.284	0.369	1.26507e-48
IL17D	4.72351e-69	-0.281074	0.299	0.395	1.59154e-64
ANXA4	7.83767e-66	-0.281509	0.631	0.684	2.64082e-61
ANXA2	7.2604e-122	-0.28227	0.978	0.984	2.44632e-117
NACA	6.39383e-219	-0.284169	0.979	0.986	2.15434e-214
RPS18	2.60643e-227	-0.284768	0.991	0.995	8.78212e-223
SPTBN1	1.50608e-68	-0.284931	0.793	0.824	5.07459e-64
FGFR1	1.43139e-80	-0.285099	0.709	0.758	4.82294e-76
SASH1	2.12443e-67	-0.286366	0.406	0.499	7.15806e-63
PYCARD	1.75071e-91	-0.287671	0.206	0.32	5.89883e-87
ID2	1.99599e-88	-0.28813	0.182	0.296	6.7253e-84
TRIM47	1.82146e-102	-0.288313	0.186	0.31	6.13723e-98
GNB2L1	1.27864e-253	-0.289733	0.985	0.99	4.30824e-249
BHLHE41	1.01515e-83	-0.290228	0.17	0.274	3.42044e-79
IGFBP6	2.42243e-119	-0.290577	0.979	0.992	8.16214e-115
PLEC	3.21629e-72	-0.290787	0.3	0.393	1.0837e-67
SNX9	1.7562e-71	-0.291355	0.536	0.601	5.91734e-67
RPS11	2.15598e-218	-0.291409	0.968	0.982	7.26435e-214
RPL26	5.1896e-261	-0.292302	0.992	0.995	1.74858e-256
PTGES	8.12299e-103	-0.29248	0.162	0.278	2.73696e-98
RPL19	8.07499e-271	-0.29309	0.989	0.996	2.72079e-266
RPL34	3.44262e-249	-0.293711	0.994	0.998	1.15996e-244
INTS6	1.47431e-40	-0.294207	0.336	0.396	4.96755e-36
ENO1	3.86283e-85	-0.294724	0.599	0.665	1.30154e-80
RBM3	2.56456e-101	-0.29492	0.622	0.71	8.64102e-97
PRKCDBP	2.51855e-105	-0.295284	0.778	0.823	8.48599e-101
EEF1D	9.77057e-154	-0.296106	0.928	0.948	3.2921e-149
RPL18	2.25503e-251	-0.296705	0.987	0.991	7.5981e-247
TIMP2	5.09702e-167	-0.297059	0.939	0.962	1.71739e-162
RPS28	1.3844e-259	-0.297391	0.99	0.994	4.66461e-255
ITGB5	5.38147e-73	-0.298063	0.546	0.618	1.81323e-68
ABLIM1	4.16606e-58	-0.29824	0.494	0.565	1.40371e-53
RPS15A	8.16868e-261	-0.298284	0.989	0.993	2.75236e-256
YBX1	5.27756e-170	-0.298348	0.903	0.924	1.77822e-165
CSTB	2.33198e-127	-0.2986	0.787	0.843	7.85738e-123
TXN	4.52126e-133	-0.299912	0.686	0.768	1.52339e-128
LAMC1	2.87434e-73	-0.300979	0.694	0.738	9.68478e-69
TOMM7	5.9812e-176	-0.301447	0.919	0.948	2.01531e-171
RPL37	5.63382e-264	-0.301845	0.989	0.995	1.89826e-259
HEY1	1.81554e-93	-0.30346	0.117	0.221	6.11726e-89
MEOX1	6.91805e-164	-0.303603	0.044	0.165	2.33097e-159
RPS24	1.87333e-287	-0.303804	0.992	0.994	6.312e-283
LMCD1	4.25016e-99	-0.30407	0.206	0.331	1.43205e-94
ECM1	6.23464e-103	-0.304339	0.303	0.441	2.1007e-98
HLA-A	9.14203e-181	-0.305099	0.965	0.979	3.08032e-176
CAPG	5.65857e-36	-0.307572	0.364	0.416	1.9066e-31
PID1	1.49838e-83	-0.307979	0.518	0.605	5.04864e-79
NNMT	8.69816e-89	-0.308173	0.492	0.62	2.93076e-84
RAB13	1.47466e-81	-0.308369	0.462	0.558	4.96873e-77
TUBB	2.7861e-124	-0.3133	0.819	0.853	9.38749e-120
C21orf33	1.10558e-277	-0.316561	0.008	0.156	3.72514e-273
THBS2	6.20329e-123	-0.317162	0.158	0.29	2.09014e-118
AEBP1	5.70109e-87	-0.317898	0.784	0.834	1.92092e-82
LMO2	2.22873e-149	-0.318644	0.089	0.222	7.50948e-145
RPS2	1.30323e-282	-0.318822	0.991	0.995	4.3911e-278
BLVRB	1.34365e-113	-0.319092	0.637	0.712	4.5273e-109
RPL3	4.43322e-269	-0.320284	0.992	0.993	1.49373e-264
THY1	1.09193e-62	-0.321795	0.298	0.408	3.67916e-58
KANK2	6.8702e-88	-0.321839	0.64	0.703	2.31485e-83
PAM	6.88995e-103	-0.324354	0.438	0.557	2.3215e-98
FTL	0	-0.324716	0.998	0.999	0
EFEMP1	1.95184e-81	-0.325445	0.574	0.663	6.57654e-77
CD34	2.02426e-90	-0.327577	0.245	0.358	6.82055e-86
PDLIM2	1.40102e-111	-0.329851	0.494	0.599	4.72059e-107
RPS12	0	-0.330178	0.993	0.996	0
GAS7	2.49905e-100	-0.330853	0.272	0.388	8.42031e-96
TYMP	8.1305e-80	-0.332135	0.247	0.355	2.73949e-75
RPL35	1.13005e-293	-0.332528	0.975	0.982	3.8076e-289
PMEPA1	5.44262e-88	-0.332772	0.265	0.388	1.83384e-83
SERTAD4-AS1	6.30483e-122	-0.333082	0.213	0.351	2.12435e-117
CD248	2.6879e-62	-0.333582	0.513	0.576	9.05661e-58
RPL13	0	-0.337478	0.995	0.999	0
CLTA	3.10055e-146	-0.339165	0.694	0.767	1.0447e-141
RPS6	6.44927e-290	-0.340662	0.983	0.991	2.17302e-285
RPS16	1.20926e-294	-0.340665	0.979	0.988	4.07447e-290
RPL27	1.33923e-266	-0.342923	0.945	0.964	4.51239e-262
CRIP1	7.40107e-63	-0.343951	0.259	0.354	2.49372e-58
ZNF503	6.20402e-102	-0.34672	0.508	0.616	2.09038e-97
MRPS6	7.80337e-58	-0.34767	0.317	0.399	2.62927e-53
RPL15	0	-0.350022	0.984	0.99	0
RPL32	0	-0.350124	0.994	0.997	0
LTBP4	3.34685e-167	-0.350188	0.901	0.957	1.12769e-162
TNFSF10	6.04079e-124	-0.350856	0.198	0.338	2.03538e-119
RPS14	0	-0.352174	0.989	0.994	0
PFDN5	1.55358e-234	-0.352885	0.931	0.956	5.23464e-230
NFIX	4.94249e-122	-0.353561	0.776	0.819	1.66532e-117
VCAN	1.25307e-152	-0.354944	0.561	0.725	4.2221e-148
RPL14	0	-0.357814	0.985	0.993	0
RPLP1	0	-0.359347	0.997	0.998	0
DYNLL1	1.14719e-184	-0.359437	0.886	0.925	3.86535e-180
COL1A2	1.00609e-70	-0.362942	0.965	0.97	3.38993e-66
NPC2	2.30426e-218	-0.364654	0.868	0.916	7.76397e-214
GLTSCR2	6.86126e-183	-0.366165	0.829	0.878	2.31183e-178
CXXC5	3.38706e-110	-0.367379	0.321	0.451	1.14124e-105
RPL18A	0	-0.368212	0.985	0.992	0
VEGFB	3.33298e-166	-0.369102	0.726	0.805	1.12301e-161
PPDPF	2.12785e-138	-0.369581	0.691	0.765	7.16959e-134
RPS27	0	-0.370001	0.996	0.998	0
GPX1	2.52259e-157	-0.37078	0.686	0.764	8.49961e-153
COL4A2	4.31386e-93	-0.374521	0.527	0.614	1.45351e-88
RPL10	0	-0.376098	0.998	0.999	0
PTRF	1.81704e-181	-0.378126	0.822	0.875	6.12234e-177
ELN	5.85252e-72	-0.378653	0.394	0.491	1.97195e-67
PLP2	4.04219e-141	-0.380618	0.556	0.676	1.36197e-136
FIBIN	6.04446e-141	-0.384792	0.437	0.595	2.03662e-136
FBN1	2.44861e-64	-0.387964	0.694	0.725	8.25036e-60
MAP1A	5.36547e-128	-0.389068	0.49	0.611	1.80784e-123
HLA-C	6.32149e-269	-0.39061	0.938	0.961	2.12996e-264
KCTD12	2.42352e-120	-0.39093	0.341	0.472	8.16582e-116
CTSH	5.92003e-142	-0.393701	0.21	0.359	1.9947e-137
TSHZ2	1.95068e-109	-0.394102	0.462	0.576	6.57262e-105
SFRP4	3.93913e-136	-0.395571	0.284	0.446	1.32725e-131
PRELP	3.10298e-132	-0.395626	0.81	0.882	1.04552e-127
C9orf16	6.09351e-167	-0.39673	0.463	0.6	2.05315e-162
COPRS	2.08924e-156	-0.399113	0.404	0.542	7.0395e-152
TMEM176A	3.83346e-148	-0.39959	0.422	0.587	1.29165e-143
HES1	1.58075e-166	-0.400075	0.29	0.463	5.3262e-162
MMP2	2.2784e-91	-0.401978	0.891	0.905	7.67683e-87
CRIP2	2.74737e-136	-0.40207	0.298	0.45	9.25697e-132
PRRX1	7.08367e-215	-0.402738	0.899	0.939	2.38677e-210
GALNT15	2.5166e-155	-0.404677	0.062	0.187	8.47942e-151
SIX1	1.72879e-129	-0.405337	0.395	0.528	5.82497e-125
FTH1	0	-0.406176	0.998	0.999	0
HCFC1R1	1.49317e-131	-0.407678	0.545	0.654	5.03108e-127
ARHGDIB	7.32576e-169	-0.410492	0.171	0.334	2.46834e-164
BASP1	4.22922e-253	-0.418275	0.054	0.227	1.42499e-248
HEXIM1	1.97343e-94	-0.43822	0.343	0.444	6.64929e-90
OLFML2A	4.42951e-285	-0.444187	0.061	0.249	1.49248e-280
RPS9	0	-0.445758	0.986	0.993	0
MT-ND4L	1.12845e-204	-0.448469	0.574	0.714	3.8022e-200
SPON2	7.59355e-205	-0.449547	0.67	0.817	2.55857e-200
EMP3	5.00502e-265	-0.452472	0.892	0.932	1.68639e-260
SERPINE2	1.8648e-144	-0.452837	0.26	0.41	6.28326e-140
DLX5	7.11594e-275	-0.45559	0.118	0.329	2.39765e-270
LAMA2	1.01927e-140	-0.457581	0.53	0.648	3.43433e-136
TMSB4X	0	-0.46094	0.985	0.992	0
ATP2B1	1.64256e-184	-0.463605	0.64	0.749	5.53443e-180
RPL36AL	0	-0.466597	0.899	0.933	0
BRI3	8.33422e-301	-0.467341	0.76	0.853	2.80813e-296
TSPO	2.51129e-239	-0.480232	0.725	0.823	8.46154e-235
HSPG2	2.67545e-198	-0.481682	0.481	0.632	9.01467e-194
C1QTNF7	1.20058e-188	-0.48682	0.211	0.381	4.04523e-184
CRLF1	8.14326e-156	-0.488436	0.265	0.444	2.74379e-151
CMKLR1	6.01133e-217	-0.490847	0.159	0.341	2.02546e-212
AKR1C2	5.12382e-195	-0.491604	0.318	0.492	1.72642e-190
PERP	2.23087e-238	-0.493384	0.303	0.499	7.51671e-234
ARPC1B	8.79425e-225	-0.498362	0.517	0.67	2.96313e-220
S100A6	0	-0.500477	0.999	1	0
RPS27L	2.0847e-204	-0.504867	0.736	0.805	7.02417e-200
GPX4	0	-0.505659	0.918	0.957	0
SPRY1	1.67979e-189	-0.51495	0.328	0.519	5.6599e-185
AHNAK	0	-0.515293	0.907	0.954	0
FBLN2	8.52424e-281	-0.515907	0.569	0.771	2.87216e-276
HTRA1	9.70794e-230	-0.516151	0.542	0.705	3.27099e-225
DPT	2.10663e-207	-0.517243	0.799	0.887	7.09809e-203
PLXDC2	4.6353e-224	-0.520182	0.632	0.762	1.56182e-219
S100A4	3.39637e-284	-0.521708	0.958	0.982	1.14437e-279
GPNMB	0	-0.52418	0.758	0.89	0
COL3A1	5.20013e-110	-0.524285	0.882	0.91	1.75213e-105
RPS19	0	-0.525934	0.974	0.988	0
FBLN5	3.64014e-225	-0.531105	0.52	0.698	1.22651e-220
LRP1	0	-0.531411	0.906	0.954	0
COL14A1	1.081e-217	-0.536482	0.817	0.899	3.64231e-213
AHNAK2	1.6185e-203	-0.53663	0.249	0.433	5.45337e-199
ASPN	2.29877e-143	-0.552782	0.051	0.166	7.74547e-139
S100A11	0	-0.56711	0.941	0.969	0
TMEM176B	4.61635e-264	-0.573555	0.507	0.707	1.55543e-259
MXRA5	2.697e-259	-0.584178	0.295	0.506	9.08726e-255
PI16	3.12666e-206	-0.58691	0.451	0.649	1.0535e-201
TMSB10	0	-0.589475	0.96	0.986	0
IGFBP2	3.74421e-155	-0.590863	0.277	0.445	1.26157e-150
PRRX2	0	-0.607117	0.555	0.717	0
BGN	5.94791e-215	-0.612292	0.212	0.408	2.00409e-210
CD9	0	-0.612945	0.742	0.862	0
F2R	2.56455e-197	-0.619763	0.216	0.394	8.641e-193
SH3BGRL3	2.43784e-306	-0.627991	0.717	0.83	8.21406e-302
PHLDA3	0	-0.629609	0.385	0.616	0
WISP2	3.04231e-238	-0.637089	0.415	0.625	1.02507e-233
MFAP5	2.3882e-260	-0.682663	0.203	0.439	8.04679e-256
IER5L	0	-0.691522	0.254	0.547	0
MT-CO1	0	-0.701289	0.993	0.999	0
LTBP2	0	-0.718785	0.557	0.746	0
S100A13	0	-0.724856	0.867	0.947	0
S100A10	0	-0.728349	0.94	0.98	0
THBS4	5.20949e-78	-0.72948	0.042	0.115	1.75529e-73
ZFP36L2	0	-0.73706	0.901	0.97	0
CFH	0	-0.738739	0.98	0.989	0
LEPR	7.36088e-289	-0.75486	0.314	0.546	2.48017e-284
ITGBL1	0	-0.759924	0.194	0.457	0
SOD3	0	-0.770613	0.82	0.91	0
PCOLCE2	0	-0.791694	0.46	0.756	0
COL1A1	4.2376e-252	-0.800183	0.8	0.87	1.42782e-247
MGP	0	-0.811324	0.985	0.997	0
LGALS3	0	-0.826029	0.954	0.988	0
MT-ND5	0	-0.899528	0.88	0.974	0
COL6A3	0	-0.920191	0.861	0.949	0
RARRES1	8.24353e-188	-0.926659	0.644	0.739	2.77758e-183
CTHRC1	0	-0.937535	0.13	0.36	0
MT-CO2	0	-0.940038	0.991	0.999	0
TNXB	0	-0.945483	0.506	0.778	0
MT-ND4	0	-0.984744	0.989	0.999	0
MT-CYB	0	-1.02018	0.996	1	0
MT-ND2	0	-1.17353	0.955	0.996	0
MT-ND3	0	-1.24345	0.989	0.999	0
MT-CO3	0	-1.31917	0.993	1	0
MT-ND1	0	-1.39654	0.962	0.996	0
MT-ATP6	0	-1.61762	0.981	0.999	0
COMP	0	-1.92998	0.104	0.424	0
COPRS	6.06158e-169	-0.46077	0.373	0.536	2.04239e-164
ACKR4	3.90162e-103	-0.461952	0.397	0.54	1.31461e-98
ROBO4	1.31347e-181	-0.467949	0.334	0.517	4.42562e-177
HLA-DQA1	2.18204e-230	-0.471979	0.048	0.22	7.35217e-226
ID3	4.30074e-91	-0.472269	0.64	0.728	1.44909e-86
S100A13	7.82542e-208	-0.479382	0.731	0.821	2.6367e-203
SLC3A2	4.94728e-182	-0.480893	0.583	0.718	1.66694e-177
GIMAP1	6.08108e-202	-0.483578	0.552	0.713	2.04896e-197
HLA-DPA1	5.95032e-174	-0.486279	0.643	0.789	2.0049e-169
RPL3	0	-0.490122	0.996	0.998	0
AKR1C3	1.25363e-145	-0.490612	0.519	0.639	4.22399e-141
CDH13	4.1697e-282	-0.505008	0.25	0.519	1.40494e-277
RPS9	0	-0.510259	0.995	0.996	0
CRIM1	2.04659e-163	-0.514371	0.566	0.689	6.89577e-159
EGLN3	2.34465e-203	-0.514775	0.183	0.383	7.90006e-199
HLA-DMA	1.39637e-174	-0.518817	0.431	0.602	4.70491e-170
RASA4	3.14963e-238	-0.529822	0.123	0.335	1.06124e-233
GPX4	0	-0.540238	0.809	0.886	0
KCTD12	3.09733e-262	-0.541954	0.883	0.938	1.04361e-257
RPS26	3.12957e-255	-0.556725	0.916	0.924	1.05448e-250
TIMP1	7.26083e-303	-0.565248	0.934	0.964	2.44647e-298
MT-ND4L	3.96901e-287	-0.58964	0.569	0.756	1.33732e-282
HRCT1	1.93166e-245	-0.589899	0.217	0.438	6.50853e-241
IGFBP4	0	-0.602322	0.977	0.992	0
INMT	2.98776e-181	-0.605457	0.203	0.393	1.0067e-176
VWF	0	-0.619827	0.914	0.98	0
DNASE1L3	8.69042e-54	-0.623032	0.36	0.459	2.92815e-49
MMRN1	5.1139e-282	-0.652852	0.709	0.854	1.72308e-277
VAMP5	0	-0.673579	0.858	0.927	0
ENG	0	-0.688929	0.674	0.809	0
CTSC	3.05399e-202	-0.699055	0.595	0.725	1.02901e-197
GJA4	0	-0.713894	0.283	0.547	0
NNMT	5.8509e-204	-0.721437	0.161	0.353	1.9714e-199
FAM188B	0	-0.763878	0.429	0.707	0
HLA-A	0	-0.763961	0.995	0.998	0
GIMAP7	0	-0.771834	0.732	0.907	0
NPC2	0	-0.783529	0.724	0.875	0
BMP4	0	-0.785983	0.215	0.485	0
HLA-DQA2	0	-0.828335	0.017	0.332	0
MAFB	0	-0.860421	0.484	0.731	0
MT-CO1	0	-0.903459	0.985	0.999	0
MT-ND5	0	-0.903874	0.866	0.968	0
CCL14	0	-0.914142	0.691	0.856	0
HLA-DRA	0	-0.925747	0.785	0.921	0
EFEMP1	0	-1.00605	0.327	0.647	0
MT-ND4	0	-1.06185	0.981	0.999	0
MT-CO2	0	-1.0949	0.985	0.999	0
MT-ND2	0	-1.24351	0.933	0.995	0
MT-ND3	0	-1.33371	0.978	1	0
MT-CYB	0	-1.37524	0.988	1	0
MGP	0	-1.3967	0.726	0.961	0
AKR1C2	0	-1.52679	0.374	0.767	0
MT-CO3	0	-1.82355	0.974	0.999	0
MT-ATP6	0	-1.82712	0.94	0.998	0
MT-ND1	0	-1.8386	0.932	0.998	0

## Sheet: MAC DMED DEGs
	p_val	avg_log2FC	pct.1	pct.2	p_val_adj
LMNA	7.43275e-199	2.61931	0.988	0.733	2.50439e-194
HLA-DQA2	8.51298e-197	-3.09846	0.013	0.812	2.86837e-192
ZFP36	1.1275e-140	1.63909	0.981	0.829	3.799e-136
SRGN	2.67756e-139	1.73293	0.981	0.882	9.02178e-135
FILIP1L	2.57139e-119	2.00949	0.82	0.368	8.66405e-115
CREM	8.27449e-118	2.37508	0.725	0.218	2.78801e-113
FTH1	2.00459e-115	1.24471	0.999	0.999	6.75425e-111
NR4A1	4.28561e-114	2.10653	0.787	0.317	1.444e-109
MYADM	3.11982e-112	1.60588	0.931	0.649	1.05119e-107
DES	4.92115e-111	2.05601	0.579	0.064	1.65813e-106
C5AR1	7.20798e-107	1.94362	0.836	0.451	2.42866e-102
NAMPT	1.77334e-105	2.13569	0.816	0.405	5.97508e-101
MTRNR2L12	4.50709e-105	2.04388	0.494	0.026	1.51862e-100
MT-ND3	1.53019e-104	-0.968997	0.98	0.999	5.15583e-100
TIPARP	3.17134e-104	2.01845	0.748	0.292	1.06855e-99
HLA-A	1.06254e-102	-1.12629	0.857	0.975	3.58013e-98
NR4A3	4.86656e-100	2.95278	0.536	0.075	1.63974e-95
TPM2	7.2767e-100	2.10244	0.728	0.235	2.45181e-95
MCL1	3.61317e-97	1.18676	0.978	0.799	1.21742e-92
TXNIP	2.07953e-93	-1.38187	0.602	0.936	7.00678e-89
TAGLN	8.54859e-92	2.2043	0.795	0.374	2.88036e-87
ARL4C	8.82416e-92	2.08613	0.84	0.517	2.97321e-87
CDKN1A	3.99575e-89	2.06115	0.687	0.268	1.34633e-84
PLAUR	1.94686e-83	2.58511	0.715	0.346	6.55974e-79
ATF3	9.02374e-83	2.071	0.782	0.422	3.04046e-78
TMSB4X	3.10705e-82	-0.724884	0.999	1	1.04689e-77
MYL9	5.78059e-82	2.02651	0.72	0.291	1.94771e-77
FOSB	3.15005e-80	1.5059	0.978	0.892	1.06138e-75
NR4A2	5.80888e-79	2.07963	0.846	0.53	1.95724e-74
MTRNR2L8	7.5239e-79	1.46941	0.357	0.002	2.5351e-74
ACTA2	4.45314e-78	1.96569	0.643	0.218	1.50044e-73
MYH11	2.1236e-76	1.99586	0.561	0.147	7.15525e-72
THBD	3.67366e-76	2.46712	0.54	0.138	1.2378e-71
RPL26	1.03852e-74	-0.76242	0.967	0.995	3.49918e-70
MIDN	1.76536e-74	1.69544	0.732	0.385	5.9482e-70
HBEGF	1.9112e-72	2.14284	0.618	0.226	6.43961e-68
MARCKS	2.34932e-71	-0.998731	0.829	0.972	7.91578e-67
ACTG2	1.56366e-70	1.59333	0.411	0.046	5.26859e-66
MAFF	1.22207e-69	1.82155	0.493	0.119	4.11764e-65
SGK1	2.33292e-69	1.42002	0.85	0.553	7.86054e-65
AKAP13	1.28216e-68	1.20819	0.875	0.683	4.3201e-64
RPL41	1.4007e-68	-0.759934	0.967	0.996	4.71951e-64
CST3	2.9918e-68	-0.958546	0.997	1	1.00806e-63
RPL39	3.63061e-68	-0.729777	0.931	0.993	1.2233e-63
GPR183	1.16184e-67	1.95402	0.831	0.614	3.9147e-63
JUND	7.94071e-67	0.813058	0.99	0.936	2.67554e-62
MS4A7	2.55925e-65	1.23338	0.932	0.833	8.62313e-61
RPS28	4.31411e-65	-0.658622	0.974	0.993	1.4536e-60
FCGR2B	9.11175e-64	-1.06613	0.512	0.851	3.07011e-59
INSIG1	9.64571e-62	2.84626	0.54	0.213	3.25003e-57
TAGLN2	1.08454e-61	0.939384	0.937	0.799	3.65426e-57
BTG2	1.59556e-61	1.57005	0.794	0.536	5.37609e-57
SERTAD1	6.56367e-61	1.29215	0.55	0.202	2.21156e-56
IL1B	4.22882e-58	3.97453	0.448	0.116	1.42486e-53
KDM6B	3.28379e-56	1.62425	0.643	0.322	1.10644e-51
PPP1R15A	6.88272e-56	1.16851	0.867	0.639	2.31906e-51
CNN1	1.08642e-55	1.1936	0.341	0.041	3.66059e-51
CSRNP1	1.79342e-55	1.08996	0.533	0.181	6.04276e-51
RPS27	1.83923e-55	-0.597257	0.983	0.996	6.19712e-51
JUNB	6.5355e-55	1.10823	0.944	0.834	2.20207e-50
RASGEF1B	1.92081e-54	1.28373	0.66	0.339	6.47198e-50
CXCL2	3.52419e-54	2.64467	0.486	0.157	1.18744e-49
EMP1	4.64323e-54	1.79224	0.657	0.338	1.56449e-49
METRNL	1.09033e-53	1.10646	0.755	0.52	3.67377e-49
CXCL8	1.36362e-53	3.34437	0.565	0.254	4.59458e-49
NFE2L2	3.95546e-53	1.28434	0.813	0.632	1.33275e-48
S100A4	7.42233e-53	-1.08004	0.707	0.927	2.50088e-48
RPS24	4.59561e-52	-0.543763	0.98	0.998	1.54844e-47
RPS10	1.12806e-51	-0.72193	0.746	0.92	3.8009e-47
TMSB10	1.93352e-51	-0.622334	0.98	0.998	6.51481e-47
SOD2	2.67598e-51	2.12116	0.71	0.489	9.01645e-47
NFKBIA	3.38466e-51	1.4068	0.885	0.716	1.14043e-46
MIR22HG	4.85593e-51	0.920499	0.444	0.122	1.63616e-46
CCL4L2	7.26166e-51	3.64486	0.473	0.153	2.44674e-46
RPS15A	1.28695e-50	-0.638378	0.941	0.987	4.33623e-46
MAF	2.73037e-49	-1.05127	0.764	0.902	9.19971e-45
CCL3L3	3.68305e-48	3.6817	0.504	0.209	1.24097e-43
MAT2A	7.51073e-48	1.06353	0.647	0.356	2.53067e-43
HCST	1.3726e-47	-0.988254	0.524	0.801	4.62483e-43
EZR	1.60123e-47	1.49107	0.602	0.317	5.39518e-43
RPL36	1.68405e-47	-0.590192	0.929	0.979	5.67425e-43
DSTN	3.39124e-47	1.28926	0.759	0.494	1.14264e-42
ELL2	1.26823e-45	1.09054	0.421	0.118	4.27316e-41
RPL36A	1.26828e-45	-0.869563	0.539	0.798	4.27333e-41
HLA-DRA	1.73331e-45	-0.755949	0.997	0.998	5.84022e-41
RPL37	2.5514e-45	-0.584851	0.961	0.988	8.59668e-41
YWHAZ	2.81059e-45	0.848848	0.837	0.694	9.47e-41
CEBPA	3.512e-45	-0.725508	0.082	0.398	1.18333e-40
CXCL3	3.58005e-45	2.68673	0.437	0.15	1.20626e-40
IER3	1.05598e-44	2.50463	0.722	0.57	3.55801e-40
CD44	2.06631e-44	1.09316	0.808	0.647	6.96222e-40
FOSL2	2.24744e-44	1.00832	0.401	0.113	7.57252e-40
STX11	2.68004e-44	1.02526	0.409	0.12	9.03014e-40
PDE4B	1.55309e-43	1.40937	0.454	0.164	5.23299e-39
B2M	1.88542e-43	-0.467114	1	0.999	6.35275e-39
CEBPB	2.90757e-43	1.1399	0.8	0.637	9.79677e-39
SOCS3	1.42158e-42	1.1763	0.563	0.285	4.78988e-38
RPL37A	1.78221e-42	-0.521799	0.967	0.985	6.00498e-38
JAML	3.78938e-42	-0.895236	0.268	0.588	1.27679e-37
DUSP2	5.62849e-42	1.43477	0.36	0.089	1.89646e-37
GRASP	2.72401e-41	0.983376	0.463	0.17	9.17829e-37
RPS21	3.68788e-41	-0.6446	0.873	0.949	1.24259e-36
RPL38	4.53208e-41	-0.527863	0.931	0.978	1.52704e-36
HLA-DMB	1.38727e-40	-0.723423	0.663	0.889	4.67427e-36
EGR1	3.80782e-40	1.28138	0.765	0.536	1.28301e-35
HLA-DMA	4.46628e-40	-0.66518	0.846	0.952	1.50487e-35
AIF1	5.2346e-40	-0.627565	0.898	0.981	1.76375e-35
PHLDA1	8.815e-40	1.50572	0.285	0.049	2.97013e-35
RGS10	1.29803e-39	-0.823653	0.535	0.798	4.37358e-35
PLCG2	3.16555e-39	0.911389	0.429	0.15	1.0666e-34
TUBB4B	3.72919e-39	0.896134	0.68	0.415	1.25651e-34
SLC25A44	4.45051e-39	1.04355	0.307	0.064	1.49955e-34
PPP1R15B	6.67908e-39	0.93366	0.53	0.248	2.25045e-34
CD83	1.61938e-38	1.58064	0.695	0.52	5.45635e-34
ATP5E	1.76644e-38	-0.573734	0.883	0.947	5.95185e-34
RPS29	2.0691e-38	-0.479289	0.95	0.982	6.97162e-34
PYCARD	3.39279e-38	-0.793052	0.444	0.723	1.14317e-33
DDX5	4.50146e-38	0.653298	0.965	0.937	1.51672e-33
MALT1	7.77216e-38	1.07219	0.464	0.196	2.61875e-33
B4GALT1	9.54146e-38	0.982923	0.622	0.373	3.2149e-33
CCL4	1.48173e-37	2.52738	0.467	0.195	4.99254e-33
RPS14	1.74599e-37	-0.456	0.987	0.995	5.88294e-33
NFKB1	1.86106e-37	1.53561	0.476	0.22	6.27064e-33
EIF1	3.76871e-37	0.470555	0.996	0.988	1.26983e-32
RPL34	4.828e-37	-0.480223	0.977	0.993	1.62675e-32
C11orf96	8.97707e-37	1.4518	0.424	0.149	3.02473e-32
PFKFB3	1.40719e-36	1.00769	0.346	0.097	4.7414e-32
TRIB1	3.12883e-36	1.1207	0.437	0.178	1.05423e-31
DNAJA1	4.27536e-36	0.973937	0.795	0.626	1.44054e-31
REL	2.35076e-35	1.08222	0.759	0.581	7.92066e-31
SELK	3.5496e-35	1.24761	0.607	0.405	1.196e-30
BCL3	3.97427e-35	0.791317	0.326	0.087	1.33909e-30
TNFRSF1B	5.82675e-35	0.874376	0.758	0.594	1.96326e-30
SERPINB9	8.67595e-35	1.01337	0.411	0.156	2.92328e-30
RPL35	1.12838e-34	-0.451489	0.932	0.986	3.80197e-30
ICAM1	2.57278e-34	1.12445	0.507	0.248	8.66872e-30
ZFP36L1	3.49782e-34	-0.610389	0.854	0.96	1.17855e-29
THBS1	3.88474e-34	1.82527	0.277	0.058	1.30893e-29
CYCS	4.4639e-34	0.92994	0.563	0.324	1.50407e-29
TFRC	5.30634e-34	1.09057	0.54	0.261	1.78792e-29
RILPL2	7.90574e-34	0.953364	0.563	0.323	2.66376e-29
BCL2A1	9.55441e-34	1.3682	0.288	0.065	3.21926e-29
PPIF	6.9481e-33	1.32003	0.314	0.09	2.34109e-28
ETF1	1.25118e-32	0.843552	0.49	0.237	4.21572e-28
CCL3	1.7288e-32	2.14766	0.604	0.387	5.82503e-28
ERAP2	1.74701e-32	-0.519169	0.027	0.242	5.88638e-28
MAP2K3	3.55706e-32	0.951852	0.464	0.225	1.19852e-27
ARPC3	4.22863e-32	-0.619631	0.826	0.927	1.42479e-27
OSM	4.57265e-32	0.803664	0.212	0.027	1.54071e-27
TPM1	6.2267e-32	1.03877	0.676	0.454	2.09802e-27
LYZ	8.76478e-32	-0.919957	0.529	0.774	2.9532e-27
PPP1R14A	9.51848e-32	0.851211	0.236	0.041	3.20716e-27
ELF1	1.45093e-31	0.853453	0.723	0.565	4.88877e-27
MNDA	1.71208e-31	-0.823162	0.337	0.607	5.76868e-27
NFKBID	2.46653e-31	0.922099	0.438	0.189	8.31072e-27
IFI16	3.00225e-31	-0.576908	0.565	0.839	1.01158e-26
ZNF331	3.34546e-31	1.19167	0.435	0.188	1.12722e-26
RPL30	3.47088e-31	-0.461229	0.977	0.987	1.16948e-26
SEMA4A	4.41153e-31	1.03257	0.444	0.199	1.48642e-26
IL10	4.87118e-31	1.09948	0.274	0.064	1.6413e-26
MYLK	1.03002e-30	1.12198	0.29	0.076	3.47053e-26
CKB	1.04045e-30	0.927826	0.293	0.077	3.50569e-26
PELI1	1.06238e-30	0.989428	0.584	0.342	3.57957e-26
RPL32	1.60386e-30	-0.409096	0.987	0.998	5.40404e-26
RETN	1.89283e-30	-0.855786	0.006	0.185	6.37769e-26
FOSL1	2.06752e-30	0.481048	0.16	0.006	6.9663e-26
PRMT9	4.96245e-30	0.71278	0.269	0.065	1.67205e-25
S100A6	5.56634e-30	-0.705396	0.723	0.917	1.87552e-25
ABL2	7.35874e-30	1.12607	0.393	0.166	2.47945e-25
AC058791.1	9.31259e-30	0.799638	0.249	0.053	3.13778e-25
YBX3	1.23758e-29	0.759297	0.801	0.64	4.1699e-25
KIF1B	1.25002e-29	0.820853	0.48	0.237	4.21183e-25
GNA13	2.25332e-29	0.764111	0.509	0.257	7.59235e-25
ADIRF	3.44918e-29	0.976166	0.654	0.377	1.16217e-24
RPL12	5.25433e-29	-0.419169	0.97	0.985	1.77039e-24
VEGFA	5.49734e-29	1.02315	0.415	0.177	1.85227e-24
SYAP1	8.23207e-29	0.85672	0.526	0.291	2.77371e-24
ATP1B3	1.14994e-28	1.21703	0.634	0.463	3.8746e-24
HIF1A	1.20298e-28	0.803758	0.65	0.422	4.05332e-24
HLA-DPA1	2.08023e-28	-0.535666	0.973	0.986	7.00913e-24
CYBA	2.55287e-28	-0.472578	0.918	0.974	8.60165e-24
FTL	2.5984e-28	-0.454423	1	1	8.75504e-24
RPL22	3.27626e-28	-0.434018	0.909	0.979	1.1039e-23
RPL28	9.60555e-28	-0.410327	0.987	0.989	3.23649e-23
RPL35A	1.14427e-27	-0.440283	0.951	0.97	3.8555e-23
PURB	2.29148e-27	0.80517	0.465	0.233	7.72091e-23
RPS12	2.90599e-27	-0.382424	0.986	0.995	9.79143e-23
FAM53C	5.7569e-27	0.7054	0.326	0.115	1.93973e-22
EGR2	6.27348e-27	1.23959	0.297	0.095	2.11379e-22
FAM105A	7.7105e-27	-0.544086	0.318	0.608	2.59798e-22
TNF	1.11033e-26	1.85219	0.281	0.088	3.74115e-22
GNB2L1	1.17938e-26	-0.464956	0.902	0.961	3.9738e-22
LCP1	1.26057e-26	-0.604056	0.513	0.765	4.24735e-22
RGS5	1.38697e-26	1.01243	0.229	0.047	4.67327e-22
ATF4	2.06402e-26	0.745981	0.692	0.499	6.95451e-22
CYP1B1	2.86903e-26	1.38284	0.386	0.165	9.66692e-22
TUBB	3.09783e-26	-0.691005	0.48	0.709	1.04378e-21
LDLR	3.12432e-26	0.710036	0.29	0.088	1.05271e-21
PIM3	4.69147e-26	0.891198	0.37	0.165	1.58075e-21
AHR	5.93639e-26	0.695616	0.797	0.632	2.00021e-21
TUBA1B	6.11098e-26	-0.60966	0.847	0.932	2.05903e-21
CLEC10A	6.3741e-26	-0.789748	0.448	0.685	2.14769e-21
CEBPD	7.26109e-26	0.651165	0.932	0.911	2.44655e-21
SQSTM1	8.05861e-26	0.913103	0.759	0.649	2.71527e-21
BIRC3	8.84996e-26	1.12763	0.343	0.137	2.9819e-21
FGL2	9.39087e-26	0.754673	0.921	0.909	3.16416e-21
B3GNT5	2.44166e-25	0.86048	0.455	0.228	8.22692e-21
EVI2B	2.96585e-25	-0.632089	0.347	0.602	9.99313e-21
PER2	3.8104e-25	0.523104	0.226	0.051	1.28388e-20
RPL11	8.19315e-25	-0.414372	0.978	0.992	2.7606e-20
TUBA1C	1.54258e-24	0.783424	0.488	0.277	5.19758e-20
NLRP3	1.6337e-24	0.866118	0.599	0.394	5.50459e-20
RAB32	1.72945e-24	-0.622781	0.281	0.519	5.82722e-20
TNFAIP3	1.85336e-24	1.006	0.618	0.409	6.24472e-20
COTL1	3.09381e-24	-0.702326	0.429	0.663	1.04243e-19
GIMAP4	3.18932e-24	-0.553317	0.202	0.444	1.07461e-19
IRAK2	5.90389e-24	0.498746	0.166	0.022	1.98926e-19
SKIL	6.9423e-24	0.752726	0.48	0.268	2.33914e-19
RPS3A	7.79559e-24	-0.365316	0.98	0.991	2.62664e-19
TSC22D2	1.07089e-23	0.623988	0.354	0.149	3.60826e-19
LMO2	1.08873e-23	-0.551168	0.252	0.503	3.66836e-19
LAMTOR1	1.28891e-23	-0.553591	0.362	0.612	4.34286e-19
RPLP2	1.47344e-23	-0.321925	0.981	0.994	4.96462e-19
SPAG9	1.95301e-23	0.807794	0.573	0.388	6.58047e-19
CD74	3.49433e-23	-0.373944	0.997	1	1.17738e-18
DNAJB1	4.38691e-23	1.00792	0.536	0.345	1.47812e-18
RYBP	9.55147e-23	0.673602	0.448	0.241	3.21827e-18
H3F3B	1.38665e-22	0.431477	0.964	0.978	4.67217e-18
UBA52	1.42121e-22	-0.381576	0.942	0.971	4.78862e-18
SEMA6B	2.11653e-22	0.592346	0.196	0.044	7.13144e-18
NFKBIZ	2.15987e-22	1.05301	0.571	0.398	7.27747e-18
RPLP1	2.88922e-22	-0.326937	0.993	0.998	9.73494e-18
CTSC	3.01137e-22	-0.837127	0.719	0.865	1.01465e-17
EGR3	3.65379e-22	0.820228	0.241	0.073	1.23111e-17
KLF4	3.70833e-22	0.77869	0.865	0.77	1.24948e-17
LUCAT1	3.83133e-22	0.679042	0.203	0.047	1.29093e-17
HSPA1B	4.70765e-22	1.41576	0.344	0.158	1.58619e-17
GSN	4.83543e-22	-0.603691	0.68	0.823	1.62925e-17
PTGS2	5.47614e-22	1.37949	0.314	0.132	1.84513e-17
ETV3	5.74331e-22	0.648232	0.293	0.109	1.93515e-17
H3F3A	6.16886e-22	0.45178	0.954	0.945	2.07854e-17
AP2S1	6.21194e-22	-0.531532	0.483	0.689	2.09305e-17
GPX4	6.38932e-22	-0.493068	0.667	0.829	2.15282e-17
IL1A	1.01783e-21	0.861265	0.134	0.013	3.42948e-17
RPS23	1.09682e-21	-0.347056	0.976	0.993	3.69564e-17
MAFG	1.25762e-21	0.672179	0.429	0.227	4.23741e-17
ACP5	1.3522e-21	-0.734266	0.184	0.404	4.55611e-17
PTGDS	1.44748e-21	0.77721	0.236	0.067	4.87714e-17
LITAF	1.74648e-21	0.696338	0.69	0.532	5.88458e-17
MS4A6A	2.52364e-21	-0.429282	0.912	0.97	8.50316e-17
DDX3Y	2.53853e-21	0.733217	0.633	0.46	8.55333e-17
IFNGR1	2.64329e-21	-0.56862	0.388	0.62	8.90631e-17
GIMAP7	4.69098e-21	-0.556712	0.174	0.399	1.58058e-16
CORO1A	5.27566e-21	-0.649419	0.264	0.491	1.77758e-16
HIVEP1	5.98947e-21	0.624356	0.262	0.091	2.01809e-16
PFDN5	7.64717e-21	-0.386869	0.878	0.958	2.57664e-16
ZNF267	9.48901e-21	0.755272	0.396	0.206	3.19723e-16
ITGB2	1.01319e-20	-0.519562	0.744	0.865	3.41385e-16
OGFRL1	1.81227e-20	-0.581952	0.486	0.691	6.10626e-16
TOB2	1.91529e-20	0.762961	0.435	0.249	6.45339e-16
FKBP5	2.81252e-20	0.68993	0.5	0.31	9.47652e-16
VSIG4	2.81546e-20	-0.542184	0.66	0.807	9.4864e-16
JOSD1	2.91683e-20	0.607678	0.415	0.215	9.82798e-16
EIF4A3	3.15266e-20	0.768148	0.455	0.267	1.06226e-15
RPL15	4.40331e-20	-0.353367	0.964	0.986	1.48365e-15
VAPA	4.57431e-20	0.542955	0.781	0.67	1.54127e-15
IL1RN	4.76256e-20	0.935066	0.163	0.032	1.6047e-15
PLN	5.83338e-20	0.477723	0.137	0.018	1.9655e-15
USP36	7.08374e-20	0.57851	0.341	0.152	2.38679e-15
TNFAIP8L2	7.39897e-20	-0.442478	0.063	0.234	2.49301e-15
ATP13A3	7.48501e-20	0.793079	0.352	0.175	2.522e-15
RP11-138A9.1	7.90368e-20	0.621096	0.294	0.122	2.66307e-15
PER3	8.12267e-20	0.587686	0.305	0.126	2.73685e-15
RPS15	1.4238e-19	-0.332289	0.973	0.984	4.79735e-15
PNRC1	1.57748e-19	0.738489	0.865	0.833	5.31515e-15
MYO1F	1.6358e-19	-0.48745	0.251	0.476	5.51166e-15
TP53INP2	1.83867e-19	0.399903	0.189	0.046	6.19522e-15
RGCC	2.06318e-19	1.06616	0.487	0.312	6.95167e-15
SLC2A3	2.52936e-19	0.799423	0.388	0.205	8.52244e-15
KIAA0930	2.9686e-19	-0.496377	0.282	0.515	1.00024e-14
ZC3H12A	3.89501e-19	0.478419	0.196	0.053	1.31239e-14
TMEM258	4.04099e-19	-0.47495	0.382	0.601	1.36157e-14
ARF5	4.24247e-19	-0.470183	0.147	0.338	1.42946e-14
HLA-DPB1	4.3947e-19	-0.438	0.948	0.978	1.48075e-14
RPS2	6.91662e-19	-0.379602	0.978	0.991	2.33049e-14
OAZ1	7.32224e-19	-0.344471	0.927	0.971	2.46716e-14
ADAM28	7.65572e-19	-0.515789	0.226	0.447	2.57952e-14
BLOC1S1	8.81707e-19	-0.496982	0.392	0.605	2.97082e-14
MB21D2	9.1559e-19	0.426702	0.183	0.046	3.08499e-14
VAMP8	9.61345e-19	-0.498844	0.611	0.78	3.23916e-14
SFPQ	1.02162e-18	0.506404	0.813	0.689	3.44224e-14
2022-03-01	1.16615e-18	-0.483004	0.414	0.647	3.92922e-14
SH3BP5	1.42958e-18	0.604855	0.572	0.4	4.81682e-14
HNMT	1.48929e-18	-0.490639	0.307	0.53	5.01801e-14
PLA2G15	1.70269e-18	-0.492493	0.147	0.344	5.73703e-14
PHLDA2	2.21741e-18	0.713884	0.196	0.056	7.47133e-14
NCF1	2.81075e-18	-0.477434	0.294	0.522	9.47056e-14
RPL27	2.86349e-18	-0.361168	0.905	0.95	9.64823e-14
CALM1	3.05838e-18	0.447643	0.914	0.854	1.03049e-13
MT-CYB	3.64913e-18	-0.297862	0.99	0.998	1.22954e-13
HES4	3.83069e-18	0.46153	0.159	0.034	1.29071e-13
HBB	4.11602e-18	-0.504348	0.049	0.199	1.38685e-13
CALD1	4.33864e-18	1.04938	0.457	0.261	1.46186e-13
BHLHE40	4.39752e-18	0.66261	0.382	0.211	1.4817e-13
SNX18	4.44078e-18	-0.461962	0.167	0.367	1.49628e-13
CX3CR1	4.95983e-18	-0.552022	0.117	0.299	1.67117e-13
RPL18	5.10454e-18	-0.337873	0.95	0.98	1.71993e-13
GMFG	6.53833e-18	-0.471693	0.514	0.702	2.20302e-13
SIPA1L1	8.19294e-18	0.509168	0.294	0.125	2.76053e-13
HSPA8	8.73867e-18	0.652498	0.854	0.771	2.94441e-13
LYL1	9.46974e-18	-0.4563	0.187	0.399	3.19073e-13
RFX2	9.79113e-18	0.381101	0.156	0.033	3.29902e-13
SLC7A5	9.81169e-18	0.35886	0.128	0.019	3.30595e-13
RASSF4	1.01289e-17	-0.590915	0.344	0.54	3.41283e-13
SYNPO2	1.02516e-17	0.593487	0.207	0.065	3.45419e-13
BLNK	1.04272e-17	-0.416015	0.095	0.27	3.51335e-13
NACA	1.09465e-17	-0.359936	0.918	0.971	3.6883e-13
MESDC1	1.32576e-17	0.577268	0.344	0.171	4.46701e-13
RPS25	1.65641e-17	-0.290332	0.963	0.987	5.58111e-13
TPM3	1.72937e-17	0.437031	0.878	0.828	5.82695e-13
BRI3	1.83137e-17	-0.446877	0.784	0.892	6.17061e-13
HSPB8	2.43204e-17	0.305803	0.108	0.011	8.19452e-13
VPS37B	2.51753e-17	0.541075	0.264	0.108	8.48258e-13
DNAJB6	3.00662e-17	0.65622	0.622	0.496	1.01305e-12
NDUFA13	3.16635e-17	-0.387439	0.365	0.596	1.06687e-12
NR3C1	4.03731e-17	0.598021	0.635	0.489	1.36033e-12
DDX21	4.24236e-17	0.599729	0.592	0.437	1.42942e-12
FCER1A	5.36801e-17	-1.43873	0.114	0.277	1.8087e-12
RPL10	5.5415e-17	-0.314492	0.999	1	1.86715e-12
HLA-C	6.78065e-17	-0.375655	0.863	0.93	2.28467e-12
CCRL2	9.72384e-17	0.457197	0.151	0.035	3.27635e-12
RPL18A	1.06908e-16	-0.347247	0.96	0.98	3.60216e-12
ALOX5AP	1.22171e-16	-0.475685	0.614	0.779	4.11642e-12
GLIPR2	1.27531e-16	0.571598	0.409	0.241	4.29703e-12
NPC2	1.45649e-16	-0.35407	0.954	0.975	4.90749e-12
RPL14	1.52661e-16	-0.325034	0.924	0.97	5.14377e-12
DDX3X	1.67103e-16	0.534646	0.798	0.705	5.63038e-12
SLC40A1	2.14192e-16	-0.815321	0.755	0.814	7.217e-12
WWP1	2.24724e-16	-0.524005	0.522	0.703	7.57186e-12
MIS18BP1	2.38349e-16	-0.467382	0.317	0.542	8.03092e-12
FAM107B	2.59935e-16	0.758675	0.344	0.185	8.75826e-12
RARA	2.90429e-16	0.546173	0.32	0.16	9.78573e-12
PGLS	3.62229e-16	-0.440419	0.412	0.615	1.22049e-11
GRN	4.36064e-16	-0.381965	0.888	0.957	1.46927e-11
NUP58	4.48502e-16	0.567551	0.341	0.179	1.51118e-11
LMOD1	4.58275e-16	0.55633	0.169	0.047	1.54411e-11
WFDC2	4.59003e-16	0.384634	0.11	0.014	1.54656e-11
P2RX4	4.74757e-16	-0.416135	0.156	0.339	1.59965e-11
OLR1	4.76922e-16	0.721965	0.15	0.036	1.60694e-11
HSP90AB1	5.78978e-16	0.520639	0.922	0.889	1.95081e-11
TNFSF10	6.30703e-16	-0.377892	0.121	0.296	2.12509e-11
YPEL3	6.4134e-16	-0.443211	0.277	0.476	2.16093e-11
PAPSS2	6.50889e-16	0.754978	0.366	0.205	2.19311e-11
P2RY6	6.82859e-16	-0.351518	0.089	0.25	2.30083e-11
CKLF	7.30969e-16	-0.551476	0.392	0.58	2.46293e-11
PER1	8.61097e-16	0.47954	0.522	0.326	2.90138e-11
ARL5B	1.04635e-15	0.502783	0.239	0.096	3.52558e-11
RPL7A	1.11025e-15	-0.303405	0.963	0.98	3.74088e-11
FXYD5	1.14606e-15	-0.402258	0.562	0.746	3.86152e-11
ANP32A	1.22097e-15	-0.420777	0.288	0.492	4.11395e-11
IDS	1.23117e-15	0.561464	0.621	0.47	4.1483e-11
RPS27A	1.31285e-15	-0.27445	0.976	0.991	4.42352e-11
EEF1D	1.40678e-15	-0.352617	0.82	0.91	4.74002e-11
RNF130	1.40818e-15	-0.387066	0.712	0.846	4.74473e-11
LPAR6	1.45091e-15	-0.478178	0.432	0.636	4.88869e-11
COMMD6	1.58932e-15	-0.430232	0.548	0.726	5.35506e-11
TSPYL2	1.65309e-15	0.509188	0.31	0.151	5.56991e-11
SRSF3	1.76383e-15	0.457328	0.794	0.68	5.94306e-11
ARRB2	1.8677e-15	-0.388587	0.52	0.717	6.29304e-11
PDLIM3	1.87444e-15	0.566182	0.212	0.078	6.31574e-11
SPARCL1	1.91738e-15	0.359793	0.569	0.352	6.46041e-11
FAU	1.98306e-15	-0.274366	0.977	0.981	6.68174e-11
GYPC	2.17436e-15	-0.568372	0.618	0.75	7.32629e-11
STX7	2.35735e-15	-0.470759	0.392	0.608	7.94285e-11
HHEX	2.41848e-15	-0.316849	0.114	0.287	8.14884e-11
FCGR3A	2.51684e-15	-0.633408	0.205	0.382	8.48023e-11
PRDM1	2.78307e-15	0.962557	0.359	0.207	9.37728e-11
CMKLR1	3.22072e-15	-0.481163	0.193	0.377	1.08519e-10
PET100	3.47587e-15	-0.359618	0.249	0.453	1.17116e-10
TPM4	3.74208e-15	0.651525	0.648	0.553	1.26086e-10
PDGFB	3.75805e-15	0.880668	0.425	0.273	1.26624e-10
RPS19	3.98868e-15	-0.328195	0.978	0.97	1.34394e-10
TSPO	4.07051e-15	-0.416	0.65	0.785	1.37152e-10
WTAP	5.23942e-15	0.618838	0.437	0.278	1.76537e-10
TNFSF13B	5.514e-15	-0.414515	0.209	0.398	1.85789e-10
CCL13	5.67082e-15	-0.915417	0.023	0.132	1.91073e-10
TSPAN33	6.00651e-15	-0.407561	0.19	0.368	2.02383e-10
RPL19	6.28729e-15	-0.255015	0.986	0.992	2.11844e-10
FLNA	6.74548e-15	0.859175	0.454	0.308	2.27282e-10
CD33	6.85505e-15	-0.391921	0.192	0.379	2.30974e-10
YWHAG	6.97269e-15	0.525193	0.438	0.281	2.34938e-10
CLEC7A	6.99513e-15	-0.544066	0.277	0.463	2.35694e-10
RPS9	7.10478e-15	-0.319907	0.96	0.98	2.39389e-10
GIMAP1	7.13493e-15	-0.363558	0.125	0.297	2.40404e-10
PPP1R18	7.48621e-15	-0.42169	0.252	0.442	2.5224e-10
GAS6	7.73019e-15	-0.559767	0.579	0.736	2.60461e-10
SAMSN1	8.40742e-15	0.753159	0.405	0.256	2.83279e-10
ARHGDIB	9.21405e-15	-0.439891	0.65	0.791	3.10458e-10
ARL6IP5	9.47758e-15	-0.361942	0.608	0.773	3.19338e-10
CYTH4	1.06842e-14	-0.392791	0.359	0.58	3.59994e-10
TACC1	1.06897e-14	0.476739	0.764	0.687	3.60178e-10
HLA-DRB1	1.21759e-14	0.498976	0.99	0.968	4.10255e-10
EIF4E	1.2266e-14	1.57547	0.46	0.319	4.1329e-10
MAPK6	1.25846e-14	0.502584	0.265	0.123	4.24027e-10
KBTBD8	1.28496e-14	0.323898	0.107	0.016	4.32954e-10
KIAA1551	1.47618e-14	-0.397134	0.261	0.454	4.97384e-10
BTG1	1.52862e-14	0.735891	0.804	0.751	5.15053e-10
RCSD1	1.54024e-14	-0.362537	0.223	0.418	5.18969e-10
CRYAB	1.93067e-14	0.6881	0.248	0.11	6.5052e-10
SBDS	2.11839e-14	0.538576	0.467	0.325	7.1377e-10
GLUD1	2.14393e-14	0.615465	0.52	0.386	7.22377e-10
CTD-3252C9.4	2.60882e-14	0.630895	0.431	0.268	8.79014e-10
APEX1	2.74742e-14	-0.398901	0.262	0.448	9.25716e-10
NDUFB1	2.90304e-14	-0.415558	0.35	0.535	9.7815e-10
UQCR11	3.70884e-14	-0.356079	0.522	0.685	1.24966e-09
RPS7	3.94396e-14	-0.316391	0.944	0.966	1.32888e-09
KRTCAP2	3.99576e-14	-0.331018	0.249	0.451	1.34633e-09
SYF2	4.05146e-14	-0.432742	0.321	0.508	1.3651e-09
TMBIM4	4.06138e-14	-0.304569	0.38	0.587	1.36844e-09
ARFGAP3	4.21044e-14	0.502892	0.357	0.206	1.41867e-09
TGIF1	4.28361e-14	0.56482	0.362	0.214	1.44332e-09
C4orf48	4.29217e-14	-0.415075	0.209	0.382	1.4462e-09
MALAT1	4.57557e-14	0.307183	1	0.999	1.54169e-09
FAM26F	4.82052e-14	-0.422176	0.235	0.422	1.62423e-09
DAB2	4.82902e-14	-0.518042	0.869	0.916	1.62709e-09
NFKB2	5.60769e-14	0.460546	0.261	0.12	1.88945e-09
DOK2	5.79451e-14	-0.369517	0.293	0.494	1.9524e-09
UQCRB	6.55721e-14	-0.359052	0.739	0.858	2.20938e-09
CLEC12A	6.77843e-14	-0.373944	0.045	0.163	2.28392e-09
TYROBP	7.23858e-14	-0.304164	0.944	0.988	2.43897e-09
SAT1	7.59218e-14	0.555372	0.973	0.963	2.55811e-09
CSNK1A1	7.72044e-14	0.481498	0.656	0.537	2.60132e-09
FPR1	7.73499e-14	0.548598	0.343	0.191	2.60623e-09
P2RY13	8.11389e-14	-0.483971	0.329	0.515	2.7339e-09
COMP	8.62918e-14	-0.339581	0.02	0.122	2.90752e-09
MT-ATP6	8.72055e-14	-0.262689	0.993	0.999	2.9383e-09
HSPH1	8.91164e-14	0.816499	0.428	0.29	3.00269e-09
GPR65	9.5725e-14	-0.355941	0.11	0.26	3.22536e-09
SORBS1	9.61561e-14	0.278298	0.11	0.02	3.23988e-09
SDF2L1	1.12837e-13	-0.417184	0.153	0.317	3.80193e-09
SIPA1	1.36406e-13	-0.35893	0.213	0.404	4.59606e-09
IGFBP7	1.39941e-13	0.572833	0.617	0.447	4.71517e-09
C2orf40	1.60062e-13	0.538421	0.176	0.061	5.39312e-09
MRPS34	1.60871e-13	-0.353246	0.189	0.359	5.4204e-09
LTC4S	1.62891e-13	-0.457594	0.365	0.553	5.48846e-09
HEXIM1	1.68645e-13	-0.777071	0.314	0.471	5.68234e-09
TAX1BP3	1.70533e-13	-0.326843	0.094	0.235	5.74595e-09
CSRP1	1.73318e-13	0.721516	0.418	0.281	5.83976e-09
EMD	1.8136e-13	0.411958	0.343	0.191	6.11073e-09
RPS6	2.08274e-13	-0.25588	0.984	0.991	7.0176e-09
UCP2	2.14876e-13	-0.39346	0.424	0.62	7.24004e-09
RPS18	2.37313e-13	-0.275486	0.988	0.995	7.99602e-09
LAMTOR2	2.47761e-13	-0.386643	0.31	0.497	8.34807e-09
PNRC2	2.48304e-13	0.537409	0.504	0.372	8.36634e-09
GAPT	2.51589e-13	-0.339201	0.085	0.225	8.47703e-09
CREB5	2.614e-13	0.539298	0.369	0.22	8.80763e-09
IPMK	2.70068e-13	0.501625	0.277	0.139	9.09968e-09
THAP2	2.70604e-13	0.408186	0.163	0.053	9.11773e-09
SULT1A1	2.74258e-13	-0.386172	0.125	0.277	9.24085e-09
CMTM6	2.83547e-13	0.549838	0.695	0.623	9.55385e-09
ATP2B1	2.96558e-13	0.535346	0.769	0.684	9.99221e-09
AKAP10	3.0565e-13	-0.341222	0.086	0.223	1.02986e-08
PSAP	3.08438e-13	0.290603	0.988	0.986	1.03925e-08
CHMP1B	3.17525e-13	0.916687	0.494	0.375	1.06987e-08
CD37	3.1967e-13	-0.44517	0.416	0.579	1.0771e-08
CARD16	3.37389e-13	-0.344413	0.18	0.352	1.1368e-08
SLC25A33	3.38805e-13	0.337992	0.17	0.058	1.14157e-08
NDEL1	3.5571e-13	0.35391	0.219	0.09	1.19853e-08
MRPL51	3.59731e-13	-0.38575	0.272	0.451	1.21208e-08
TAF13	3.67613e-13	0.380094	0.203	0.08	1.23864e-08
GPR34	3.6906e-13	-0.490197	0.527	0.708	1.24351e-08
LGALS9	3.79568e-13	-0.404484	0.329	0.511	1.27892e-08
ATP5G2	4.23397e-13	-0.385723	0.687	0.814	1.4266e-08
RP11-467L13.7	4.35471e-13	-0.272459	0.033	0.142	1.46728e-08
ACTG1	4.38609e-13	-0.33879	0.928	0.954	1.47785e-08
ARPC1B	4.42696e-13	-0.39244	0.758	0.869	1.49162e-08
HLA-DRB5	4.42807e-13	0.765717	0.435	0.27	1.49199e-08
HSP90AA1	4.43166e-13	0.647797	0.958	0.945	1.49321e-08
COX6B1	4.61524e-13	-0.371843	0.605	0.744	1.55506e-08
CHD1	4.69267e-13	0.565716	0.499	0.364	1.58115e-08
RNASE6	5.15068e-13	-0.441526	0.573	0.718	1.73547e-08
RPSA	5.16992e-13	-0.352873	0.814	0.903	1.74195e-08
GK	5.59286e-13	0.462211	0.195	0.076	1.88446e-08
PHACTR1	7.20747e-13	0.621983	0.448	0.289	2.42848e-08
NEXN	7.37198e-13	0.41673	0.141	0.041	2.48391e-08
ADGRE5	7.99846e-13	0.566986	0.504	0.366	2.695e-08
IFNGR2	8.43192e-13	-0.32477	0.31	0.508	2.84105e-08
KLF10	8.5125e-13	0.705398	0.523	0.406	2.8682e-08
YWHAH	9.16541e-13	-0.435077	0.389	0.57	3.08819e-08
MCAM	9.31787e-13	0.394493	0.147	0.044	3.13956e-08
HLA-DOA	9.32644e-13	-0.370615	0.215	0.387	3.14245e-08
MT-ND2	9.37964e-13	-0.353725	0.97	0.998	3.16038e-08
PPP1CB	9.97418e-13	0.478166	0.687	0.604	3.3607e-08
HVCN1	1.05923e-12	-0.277311	0.122	0.276	3.56897e-08
NCF4	1.25982e-12	-0.379361	0.535	0.711	4.24485e-08
IGFBP5	1.26594e-12	0.979672	0.334	0.191	4.26547e-08
FAM96A	1.32929e-12	-0.334466	0.164	0.325	4.4789e-08
TSC22D1	1.39416e-12	0.60463	0.334	0.191	4.69749e-08
STARD8	1.46154e-12	0.325215	0.17	0.06	4.92452e-08
SH3BGRL3	1.62992e-12	-0.459874	0.768	0.865	5.49185e-08
RHOB	1.67813e-12	0.713282	0.671	0.584	5.65429e-08
RPL29	1.77789e-12	-0.258199	0.944	0.981	5.99042e-08
NFATC1	1.91384e-12	0.50627	0.261	0.13	6.44849e-08
CYBB	1.98176e-12	-0.406802	0.775	0.898	6.67736e-08
SLC25A4	2.1089e-12	0.331389	0.173	0.062	7.10572e-08
CRYL1	2.28732e-12	-0.366711	0.223	0.393	7.70691e-08
KCTD12	2.38817e-12	-0.391959	0.797	0.898	8.04669e-08
AREG	2.56347e-12	1.20134	0.147	0.046	8.63735e-08
TUBB6	2.62311e-12	0.480414	0.406	0.263	8.8383e-08
RPL24	2.94312e-12	-0.271494	0.927	0.972	9.91656e-08
PABPC1	2.94718e-12	0.403808	0.947	0.931	9.93023e-08
SYNM	2.94739e-12	0.428294	0.161	0.056	9.93092e-08
NEAT1	3.07598e-12	0.555163	0.98	0.986	1.03642e-07
ADAMTS1	3.19544e-12	0.520897	0.17	0.062	1.07667e-07
HES1	3.32976e-12	0.777048	0.323	0.185	1.12193e-07
FYB	3.33321e-12	-0.449461	0.503	0.663	1.12309e-07
CTSL	3.37915e-12	0.848268	0.669	0.605	1.13857e-07
ESYT2	3.44335e-12	0.345255	0.272	0.136	1.1602e-07
GIMAP6	3.57553e-12	-0.295729	0.069	0.192	1.20474e-07
GPSM3	3.76857e-12	-0.401013	0.323	0.492	1.26978e-07
EMP3	3.87072e-12	0.45959	0.837	0.802	1.3042e-07
BST2	3.91106e-12	-0.418857	0.509	0.688	1.31779e-07
EIF4G2	4.08684e-12	0.455395	0.723	0.667	1.37702e-07
SLC19A2	4.0969e-12	0.283347	0.148	0.047	1.38041e-07
SORBS2	4.11005e-12	0.406955	0.111	0.026	1.38484e-07
RPL17	4.20021e-12	-0.357181	0.32	0.502	1.41522e-07
MLF1	4.38685e-12	0.345657	0.169	0.061	1.47811e-07
RPS4X	4.50207e-12	-0.273469	0.957	0.977	1.51693e-07
SCN1B	4.5534e-12	-0.31097	0.219	0.392	1.53422e-07
VPS28	4.81165e-12	-0.341281	0.409	0.6	1.62124e-07
PNPLA8	4.92101e-12	0.465001	0.379	0.239	1.65808e-07
CSK	5.01884e-12	-0.361819	0.223	0.386	1.69105e-07
HEBP1	5.28426e-12	-0.344872	0.192	0.349	1.78048e-07
RAMP1	5.61159e-12	0.364991	0.135	0.04	1.89077e-07
AFF4	6.05316e-12	0.511302	0.49	0.358	2.03955e-07
ATP5I	8.01979e-12	-0.367994	0.512	0.698	2.70219e-07
CASP1	8.14756e-12	-0.349539	0.21	0.372	2.74524e-07
VIM	8.30074e-12	0.430801	0.98	0.984	2.79685e-07
RBM47	8.32795e-12	0.485063	0.631	0.513	2.80602e-07
PPDPF	8.6078e-12	-0.293047	0.272	0.454	2.90031e-07
RAC1	8.65821e-12	-0.266815	0.87	0.92	2.9173e-07
MAP3K1	8.9157e-12	-0.346098	0.236	0.405	3.00406e-07
LSP1	9.01195e-12	-0.437209	0.223	0.391	3.03649e-07
KLF6	9.77018e-12	0.509885	0.967	0.974	3.29196e-07
APOD	1.03515e-11	-0.471552	0.271	0.443	3.48785e-07
RGS19	1.0674e-11	-0.327291	0.228	0.398	3.5965e-07
FAM46A	1.06819e-11	-0.339876	0.2	0.359	3.59915e-07
SERF2	1.09934e-11	-0.313937	0.899	0.943	3.70412e-07
SNX3	1.13054e-11	-0.340889	0.509	0.665	3.80924e-07
FGFR1	1.16642e-11	0.540647	0.393	0.249	3.93014e-07
FHL1	1.29457e-11	0.546547	0.293	0.161	4.36193e-07
MAP1LC3B	1.56219e-11	0.572392	0.549	0.454	5.26363e-07
RAC2	1.6728e-11	-0.372522	0.163	0.309	5.63635e-07
THEMIS2	1.86073e-11	0.477885	0.545	0.425	6.26955e-07
NSL1	1.9205e-11	-0.309439	0.187	0.342	6.47094e-07
GNAS	2.22854e-11	-0.280414	0.934	0.966	7.50883e-07
MT-CO3	2.26417e-11	-0.250016	0.994	1	7.62889e-07
YPEL2	2.26498e-11	-0.322494	0.137	0.281	7.63161e-07
SH2B3	2.28916e-11	0.505319	0.635	0.517	7.71311e-07
RBM39	2.39319e-11	0.316282	0.84	0.778	8.06361e-07
UQCC3	2.50825e-11	-0.256154	0.071	0.187	8.45131e-07
ZNF652	2.51676e-11	-0.350712	0.171	0.322	8.47998e-07
IL6R	2.76166e-11	0.550677	0.48	0.353	9.30513e-07
CMTM3	2.8314e-11	-0.322627	0.343	0.526	9.54011e-07
HLA-DQA1	3.08446e-11	0.565293	0.895	0.823	1.03928e-06
ITGA8	3.14558e-11	0.379648	0.104	0.025	1.05987e-06
MRPL34	3.1822e-11	-0.258391	0.179	0.335	1.07221e-06
ARPC4	3.51285e-11	-0.358234	0.438	0.608	1.18362e-06
GTF2B	3.71592e-11	0.521977	0.317	0.194	1.25204e-06
ATP1A1	3.80333e-11	0.476961	0.589	0.482	1.28149e-06
IRF2	3.87768e-11	-0.326058	0.179	0.331	1.30654e-06
NAGK	4.09396e-11	-0.351128	0.369	0.538	1.37942e-06
HLA-DQB1	4.44056e-11	0.292111	0.939	0.844	1.4962e-06
LAIR1	4.77595e-11	-0.361994	0.424	0.604	1.60921e-06
C8orf59	4.82356e-11	-0.334282	0.331	0.501	1.62525e-06
SPINT2	5.41156e-11	-0.368256	0.356	0.523	1.82337e-06
DDIT4	5.68674e-11	0.438646	0.375	0.225	1.91609e-06
PPP1R12B	5.87706e-11	0.341577	0.187	0.078	1.98022e-06
NUDT3	6.16622e-11	-0.34253	0.422	0.596	2.07765e-06
TMEM55A	6.34941e-11	-0.271655	0.118	0.251	2.13937e-06
WDR11	6.4712e-11	-0.30337	0.117	0.248	2.1804e-06
GSTK1	6.5428e-11	-0.324669	0.352	0.513	2.20453e-06
HBA2	6.68195e-11	-0.310199	0.033	0.127	2.25142e-06
FAM49B	6.75254e-11	-0.365525	0.467	0.618	2.2752e-06
LRRC8C	7.91186e-11	0.462464	0.398	0.255	2.66582e-06
TCEB2	8.27438e-11	-0.330169	0.576	0.726	2.78797e-06
DHRS3	8.3491e-11	-0.31066	0.239	0.402	2.81315e-06
NDUFB2	8.41858e-11	-0.340568	0.512	0.651	2.83656e-06
KPNA4	8.43693e-11	0.445692	0.507	0.381	2.84274e-06
FAM129A	8.46462e-11	-0.315142	0.177	0.322	2.85207e-06
RGS18	9.11817e-11	-0.273863	0.11	0.243	3.07227e-06
CTSS	9.18227e-11	-0.325531	0.893	0.963	3.09387e-06
ERF	9.36323e-11	0.387306	0.205	0.094	3.15485e-06
ANXA1	9.60757e-11	0.357645	0.929	0.91	3.23717e-06
UBE2D3	9.93073e-11	0.411123	0.732	0.668	3.34606e-06
HOTAIRM1	1.04407e-10	-0.283603	0.084	0.2	3.51791e-06
TMEM2	1.05369e-10	0.442645	0.274	0.152	3.5503e-06
BZW1	1.1494e-10	0.430919	0.573	0.483	3.8728e-06
ZC3H12C	1.15159e-10	0.397558	0.173	0.07	3.88017e-06
ABCC5	1.16755e-10	-0.367974	0.121	0.249	3.93394e-06
BCAR3	1.17267e-10	-0.267908	0.039	0.133	3.9512e-06
RPL36AL	1.22466e-10	-0.308845	0.759	0.847	4.12638e-06
SNX5	1.23677e-10	-0.330143	0.344	0.51	4.16716e-06
SPHK1	1.27511e-10	0.266831	0.115	0.033	4.29634e-06
DAD1	1.29012e-10	-0.324896	0.477	0.635	4.34692e-06
SLAMF8	1.3334e-10	-0.263134	0.076	0.189	4.49276e-06
NFIL3	1.34277e-10	0.410062	0.235	0.118	4.52433e-06
LRRFIP1	1.45704e-10	0.367552	0.846	0.787	4.90936e-06
MDM4	1.46902e-10	-0.335539	0.422	0.594	4.94973e-06
SYK	1.51101e-10	-0.33921	0.416	0.577	5.0912e-06
RB1	1.51603e-10	-0.331985	0.46	0.62	5.1081e-06
NEDD9	1.52282e-10	0.381677	0.269	0.145	5.131e-06
GLRX	1.64529e-10	-0.297726	0.254	0.411	5.54363e-06
BRK1	1.66656e-10	-0.337921	0.435	0.585	5.61529e-06
EIF4EBP1	1.82931e-10	-0.289481	0.182	0.327	6.16366e-06
RNF149	1.84624e-10	0.458896	0.45	0.315	6.22071e-06
FEZ2	1.97873e-10	-0.331088	0.373	0.532	6.66713e-06
CYR61	2.02744e-10	0.722052	0.232	0.117	6.83126e-06
MAFK	2.15284e-10	0.30396	0.174	0.071	7.25377e-06
NRP2	2.23512e-10	0.51858	0.512	0.385	7.531e-06
RAB7B	2.27059e-10	0.337051	0.107	0.029	7.65051e-06
JDP2	2.49262e-10	0.519867	0.38	0.255	8.39862e-06
MPPE1	2.50149e-10	-0.291164	0.104	0.227	8.42853e-06
CKS2	2.56198e-10	0.493012	0.216	0.108	8.63233e-06
CCNL1	2.58305e-10	0.402536	0.736	0.655	8.70334e-06
CRTAP	2.58615e-10	-0.363658	0.474	0.63	8.71377e-06
RTN4	2.59788e-10	0.333546	0.852	0.816	8.7533e-06
CAPG	2.78353e-10	-0.548446	0.207	0.34	9.37881e-06
SRSF7	2.97491e-10	-0.513235	0.687	0.802	1.00237e-05
PPP1CA	3.19675e-10	-0.325401	0.405	0.563	1.07711e-05
OFD1	3.59242e-10	-0.355008	0.174	0.315	1.21043e-05
TNRC6B	3.59562e-10	-0.31409	0.398	0.557	1.21151e-05
GLUL	3.68213e-10	0.429296	0.817	0.76	1.24066e-05
TMEM160	3.69436e-10	-0.308098	0.242	0.394	1.24478e-05
GBP3	3.78041e-10	-0.254083	0.056	0.156	1.27377e-05
AAED1	3.7878e-10	0.40744	0.347	0.22	1.27626e-05
FAM198B	3.97634e-10	-0.360521	0.275	0.433	1.33979e-05
FRZB	3.99402e-10	0.399236	0.115	0.035	1.34575e-05
CHSY1	4.0561e-10	0.428385	0.3	0.177	1.36666e-05
KCNK6	4.19968e-10	-0.263955	0.182	0.332	1.41504e-05
CTDNEP1	4.80868e-10	-0.351364	0.349	0.505	1.62024e-05
CFLAR	5.05315e-10	0.709462	0.638	0.582	1.70261e-05
EIF3H	5.2315e-10	-0.329166	0.517	0.665	1.7627e-05
INTS6	5.26658e-10	-0.61799	0.35	0.476	1.77452e-05
PPP1R10	5.27028e-10	0.426422	0.506	0.379	1.77577e-05
PRDM8	5.29506e-10	0.683073	0.137	0.05	1.78412e-05
RPS4Y1	5.39486e-10	-0.321695	0.641	0.743	1.81774e-05
AMD1	5.58393e-10	0.547108	0.552	0.454	1.88145e-05
TREM1	5.96546e-10	0.36663	0.183	0.082	2.01e-05
LSM4	6.00299e-10	-0.321495	0.252	0.4	2.02265e-05
CNPY3	6.08934e-10	-0.338163	0.434	0.599	2.05174e-05
PLD4	6.89972e-10	-0.362628	0.146	0.274	2.32479e-05
PLEKHO2	7.06801e-10	0.414852	0.395	0.258	2.3815e-05
CIRBP	7.20094e-10	-0.327592	0.671	0.789	2.42628e-05
ZNF524	7.48867e-10	-0.288852	0.108	0.223	2.52323e-05
VAMP5	7.50641e-10	-0.422781	0.316	0.46	2.52921e-05
SCAMP2	7.67058e-10	-0.306551	0.454	0.606	2.58453e-05
TOP1	8.52187e-10	0.431299	0.61	0.511	2.87136e-05
IFITM3	8.775e-10	-0.291021	0.693	0.815	2.95665e-05
LONRF3	9.22763e-10	0.265535	0.102	0.028	3.10916e-05
LST1	9.89441e-10	-0.391153	0.488	0.63	3.33382e-05
IRGQ	1.07523e-09	0.31175	0.163	0.068	3.62289e-05
TWF2	1.16747e-09	-0.263345	0.295	0.461	3.93368e-05
TALDO1	1.21349e-09	-0.342771	0.392	0.558	4.08875e-05
CRIP2	1.21584e-09	0.462052	0.231	0.119	4.09666e-05
UBC	1.22952e-09	0.32867	0.961	0.967	4.14273e-05
TMED9	1.25462e-09	-0.253671	0.362	0.531	4.2273e-05
FOXO1	1.26942e-09	0.396622	0.259	0.146	4.27717e-05
SOX4	1.30085e-09	-0.274431	0.098	0.213	4.38309e-05
TXN2	1.35571e-09	-0.262941	0.232	0.385	4.56794e-05
CIR1	1.41422e-09	-0.269941	0.248	0.409	4.76509e-05
NISCH	1.42993e-09	-0.415205	0.239	0.375	4.81802e-05
STX4	1.54363e-09	0.462198	0.402	0.284	5.20111e-05
PNP	1.58175e-09	0.507335	0.346	0.228	5.32956e-05
HSD17B11	1.66674e-09	-0.309545	0.293	0.45	5.61592e-05
SLC25A19	1.79922e-09	0.465578	0.19	0.094	6.06228e-05
SDC3	1.80469e-09	-0.336055	0.148	0.274	6.08072e-05
PTPN6	1.85092e-09	-0.321969	0.314	0.467	6.23651e-05
MED29	1.86793e-09	0.41122	0.344	0.223	6.2938e-05
LINC00493	1.91244e-09	-0.274223	0.314	0.475	6.44377e-05
GUCY1A3	1.93897e-09	0.295511	0.108	0.033	6.53315e-05
RBM8A	1.9778e-09	0.464129	0.53	0.434	6.66399e-05
NAA20	1.98084e-09	-0.297164	0.196	0.332	6.67425e-05
CAPZB	2.05607e-09	-0.298307	0.718	0.834	6.92772e-05
BAG3	2.09148e-09	0.294383	0.167	0.073	7.04705e-05
SELM	2.14327e-09	0.621193	0.439	0.304	7.22154e-05
MYL12B	2.22775e-09	-0.301383	0.663	0.787	7.50619e-05
BTF3	2.47571e-09	-0.267273	0.816	0.892	8.34164e-05
FCER1G	2.50619e-09	-0.266919	0.922	0.953	8.44436e-05
DYNLL1	2.52491e-09	0.331432	0.836	0.758	8.50743e-05
CTSH	2.54226e-09	-0.346615	0.467	0.614	8.56588e-05
CYSLTR1	2.63689e-09	-0.253975	0.11	0.226	8.88475e-05
MAPKAPK2	2.72941e-09	0.394444	0.389	0.269	9.19649e-05
CSF1R	2.80572e-09	-0.30052	0.847	0.929	9.4536e-05
C20orf27	2.8164e-09	-0.366701	0.294	0.433	9.48959e-05
IRF5	2.83589e-09	-0.261439	0.115	0.235	9.55525e-05
FLI1	2.95545e-09	-0.309856	0.248	0.399	9.95809e-05
SCML1	3.10582e-09	0.33003	0.255	0.14	0.000104647
ADM	3.29605e-09	0.429261	0.197	0.096	0.000111057
RHOG	3.33018e-09	-0.283379	0.493	0.656	0.000112207
MAMDC2	3.40009e-09	0.417611	0.524	0.392	0.000114563
JMJD1C	3.61059e-09	0.377932	0.722	0.669	0.000121655
LY6E	3.79392e-09	-0.323323	0.192	0.326	0.000127832
DNMT1	3.80401e-09	-0.332807	0.218	0.352	0.000128172
PHLDB1	4.02263e-09	0.350997	0.157	0.068	0.000135538
STK40	4.2355e-09	0.31564	0.206	0.103	0.000142711
CNPY2	4.28483e-09	-0.254223	0.18	0.315	0.000144373
IGBP1	4.29906e-09	-0.259889	0.184	0.317	0.000144852
C14orf2	4.36629e-09	-0.315277	0.455	0.609	0.000147118
FAM195B	4.68983e-09	-0.293132	0.278	0.425	0.000158019
AGPAT4	4.70173e-09	0.260074	0.121	0.042	0.00015842
UBE2L6	4.93189e-09	-0.259219	0.153	0.28	0.000166175
DDX24	4.98164e-09	0.404535	0.657	0.568	0.000167851
IGF1	5.28941e-09	-0.410181	0.526	0.651	0.000178221
KMT2E	5.37209e-09	0.398243	0.627	0.525	0.000181007
NR1D2	5.55456e-09	0.322457	0.259	0.147	0.000187155
OST4	5.67652e-09	-0.285036	0.532	0.68	0.000191265
GLS	5.76415e-09	0.439985	0.499	0.391	0.000194217
KCTD20	5.96086e-09	0.405563	0.32	0.206	0.000200845
SESN1	5.99928e-09	-0.338289	0.268	0.414	0.00020214
CITED2	6.02588e-09	-0.481264	0.373	0.523	0.000203036
RNF135	6.08257e-09	-0.282981	0.174	0.305	0.000204946
FKBP1A	6.26314e-09	-0.300211	0.53	0.675	0.00021103
CBR1	6.28064e-09	-0.256501	0.161	0.287	0.00021162
RPL10A	6.48865e-09	-0.268911	0.901	0.931	0.000218629
TLR1	7.00852e-09	-0.279427	0.115	0.23	0.000236145
RBBP8	7.01098e-09	0.410325	0.179	0.085	0.000236228
ZBTB21	7.02856e-09	0.308362	0.163	0.071	0.00023682
TMA7	7.18826e-09	-0.306534	0.633	0.784	0.000242201
ATP6AP2	7.18944e-09	-0.329686	0.451	0.602	0.000242241
ANKRD44	7.36869e-09	-0.318639	0.182	0.309	0.000248281
NDUFA11	7.6141e-09	-0.281	0.441	0.605	0.000256549
CCDC112	7.63243e-09	-0.333926	0.18	0.309	0.000257167
CREBL2	7.78901e-09	-0.353201	0.287	0.427	0.000262443
RRAD	7.94739e-09	0.49528	0.111	0.037	0.000267779
PTGER2	8.01761e-09	0.312586	0.137	0.054	0.000270145
CD14	8.11464e-09	-0.321892	0.892	0.938	0.000273415
CCDC50	8.17561e-09	-0.31075	0.445	0.58	0.000275469
NDUFA1	8.33881e-09	-0.305102	0.507	0.655	0.000280968
ARIH1	8.38648e-09	0.402874	0.365	0.249	0.000282574
LINC-PINT	8.40297e-09	0.364644	0.215	0.113	0.00028313
COX7C	8.47771e-09	-0.268484	0.697	0.802	0.000285648
EIF2AK4	8.52855e-09	0.39039	0.435	0.323	0.000287361
PKM	8.94334e-09	-0.30163	0.468	0.625	0.000301337
KCNMA1	9.29886e-09	0.283102	0.143	0.057	0.000313316
GTF3A	9.30939e-09	-0.310776	0.303	0.45	0.000313671
NEU1	9.61989e-09	0.724919	0.504	0.427	0.000324133
MYEOV2	9.66204e-09	-0.259093	0.347	0.498	0.000325553
ATP5O	1.03762e-08	-0.31763	0.47	0.604	0.000349616
CCNH	1.11741e-08	0.356083	0.373	0.25	0.0003765
EIF3G	1.14577e-08	-0.310024	0.444	0.592	0.000386055
RCAN2	1.14819e-08	0.294215	0.11	0.037	0.00038687
TRMT1	1.1743e-08	-0.32341	0.209	0.344	0.000395669
PLEKHO1	1.25806e-08	-0.256906	0.584	0.717	0.000423891
SET	1.26827e-08	-0.268302	0.561	0.716	0.000427332
WDR45B	1.27685e-08	0.423188	0.367	0.258	0.000430223
SDE2	1.33369e-08	0.303731	0.205	0.105	0.000449372
AGO2	1.53198e-08	0.389058	0.274	0.168	0.000516184
TIMM13	1.61946e-08	-0.253673	0.209	0.345	0.00054566
GNAI2	1.63476e-08	-0.26644	0.84	0.895	0.000550817
IDI1	1.88547e-08	0.391834	0.359	0.247	0.000635292
MXD4	1.89722e-08	-0.296999	0.317	0.462	0.000639249
AIP	1.90251e-08	-0.284859	0.21	0.337	0.00064103
RRP12	1.91817e-08	0.292641	0.153	0.067	0.000646307
TNFRSF10B	1.98503e-08	0.311036	0.182	0.089	0.000668835
NDUFA3	2.02676e-08	-0.29505	0.307	0.451	0.000682896
TP53I11	2.05106e-08	0.339774	0.233	0.129	0.000691084
TCOF1	2.20557e-08	-0.302992	0.167	0.289	0.000743143
PPARD	2.22782e-08	0.308192	0.169	0.08	0.000750641
IRS2	2.23792e-08	0.370932	0.53	0.408	0.000754046
GEM	2.24172e-08	0.415131	0.121	0.047	0.000755324
EVL	2.27715e-08	-0.306922	0.251	0.388	0.000767261
NAA38	2.30929e-08	-0.299085	0.271	0.405	0.000778094
SSR2	2.40951e-08	-0.279219	0.465	0.612	0.000811859
PDIA6	2.70807e-08	-0.307649	0.45	0.594	0.000912458
FUOM	2.91781e-08	-0.284507	0.197	0.324	0.000983127
POLR2G	2.99026e-08	-0.256151	0.196	0.32	0.00100754
SCPEP1	3.06299e-08	-0.267327	0.212	0.339	0.00103204
ARL4A	3.09147e-08	0.435965	0.496	0.394	0.00104164
NDUFB7	3.16845e-08	-0.291658	0.445	0.586	0.00106758
SGMS2	3.1832e-08	0.261504	0.135	0.056	0.00107255
SEC11A	3.33864e-08	-0.286857	0.566	0.677	0.00112492
SPTY2D1	3.34779e-08	0.328359	0.294	0.185	0.001128
HSPA5	3.38362e-08	0.446034	0.673	0.596	0.00114008
BIN1	3.47557e-08	-0.285511	0.265	0.402	0.00117106
RAB13	3.54589e-08	-0.355492	0.287	0.416	0.00119475
EIF3D	3.63167e-08	-0.269	0.439	0.565	0.00122365
LPCAT2	3.63191e-08	-0.255296	0.248	0.393	0.00122374
APMAP	3.7497e-08	-0.293583	0.269	0.406	0.00126342
UBXN1	3.95842e-08	-0.261306	0.416	0.573	0.00133375
SIAH2	4.00221e-08	0.377103	0.272	0.165	0.0013485
SUMO3	4.02198e-08	-0.303588	0.333	0.473	0.00135516
CD36	4.34339e-08	0.325425	0.408	0.278	0.00146346
UBE2S	4.43153e-08	0.500352	0.341	0.24	0.00149316
RHBDF2	4.45633e-08	0.399291	0.285	0.174	0.00150151
GPNMB	4.55994e-08	-0.60576	0.376	0.49	0.00153643
ACTB	4.62481e-08	-0.31314	0.993	0.994	0.00155828
HNRNPU	4.7826e-08	0.38636	0.79	0.773	0.00161145
VCPIP1	4.85054e-08	-0.272929	0.161	0.283	0.00163434
C9orf72	5.0519e-08	0.353027	0.267	0.165	0.00170219
TOMM7	5.21061e-08	-0.261391	0.722	0.814	0.00175566
LGALS3	5.35566e-08	-0.463544	0.601	0.71	0.00180454
ERP29	5.39576e-08	-0.277184	0.465	0.605	0.00181805
SERPINE1	5.45327e-08	0.578151	0.124	0.05	0.00183743
HNRNPA0	5.49892e-08	0.358108	0.476	0.381	0.00185281
C3orf58	5.86501e-08	0.566417	0.383	0.28	0.00197616
CD4	5.9237e-08	-0.346531	0.617	0.743	0.00199593
RHOC	5.93464e-08	-0.28585	0.367	0.506	0.00199962
PTPN1	6.13832e-08	0.339021	0.297	0.189	0.00206824
ALG13	6.14641e-08	0.50503	0.318	0.22	0.00207097
FABP5	6.14676e-08	-0.717832	0.092	0.192	0.00207109
CSTB	6.15596e-08	-0.355159	0.614	0.72	0.00207419
FES	6.16096e-08	-0.26986	0.154	0.269	0.00207587
SF3B5	6.29764e-08	-0.284221	0.402	0.54	0.00212193
SAMHD1	6.36833e-08	-0.280006	0.669	0.778	0.00214574
VEGFB	6.39347e-08	-0.261211	0.375	0.513	0.00215422
LPCAT1	6.43246e-08	0.331328	0.209	0.113	0.00216735
NDUFC2	6.52314e-08	-0.263094	0.421	0.551	0.00219791
SUMO2	6.79934e-08	-0.272735	0.671	0.781	0.00229097
MT-ND1	6.94542e-08	-0.257297	0.974	0.999	0.00234019
SRA1	7.00866e-08	0.423716	0.343	0.242	0.0023615
PXDC1	7.17026e-08	0.392242	0.363	0.263	0.00241595
UBE2D1	7.81118e-08	0.377721	0.356	0.25	0.0026319
USP12	7.81503e-08	0.365632	0.238	0.142	0.0026332
TNFRSF12A	7.84121e-08	0.349187	0.148	0.068	0.00264202
XBP1	8.11895e-08	0.420114	0.445	0.344	0.0027356
WDR83OS	8.17965e-08	-0.283883	0.476	0.621	0.00275605
FOXK2	8.48684e-08	0.369644	0.187	0.098	0.00285956
MARCKSL1	8.5457e-08	0.403348	0.205	0.115	0.00287939
ANKRD13D	8.55043e-08	-0.255814	0.177	0.298	0.00288098
PCOLCE2	8.75588e-08	-0.280569	0.032	0.102	0.00295021
SNAPC1	9.25532e-08	0.328567	0.192	0.102	0.00311849
DOT1L	9.42631e-08	0.27587	0.14	0.062	0.0031761
SNAP23	9.4633e-08	-0.263584	0.229	0.361	0.00318856
MYDGF	1.00491e-07	-0.258207	0.329	0.463	0.00338593
HMHA1	1.00736e-07	-0.250604	0.291	0.441	0.00339419
ABCA6	1.04192e-07	-0.284088	0.114	0.22	0.00351065
RPS20	1.04472e-07	0.269911	0.952	0.931	0.00352007
LAMTOR4	1.15659e-07	-0.283917	0.644	0.744	0.003897
TPI1	1.17879e-07	-0.272757	0.605	0.726	0.0039718
ATP6V0E1	1.23992e-07	-0.283419	0.647	0.752	0.00417777
MERTK	1.24324e-07	0.349304	0.376	0.263	0.00418896
PEPD	1.26868e-07	-0.280075	0.304	0.436	0.00427468
ATP5J2	1.30874e-07	-0.289268	0.478	0.619	0.00440968
PPP4R3A	1.40669e-07	0.547202	0.424	0.333	0.00473971
ABCD4	1.4883e-07	-0.259457	0.112	0.212	0.00501469
STAT3	1.49143e-07	0.364547	0.491	0.396	0.00502523
DNAJB4	1.49233e-07	0.358781	0.163	0.081	0.00502824
PLEKHA1	1.56363e-07	-0.285629	0.17	0.281	0.0052685
FAM49A	1.56597e-07	0.300831	0.321	0.211	0.00527639
ANP32B	1.58454e-07	-0.29366	0.49	0.634	0.00533895
ATP5A1	1.62702e-07	-0.275757	0.438	0.575	0.00548209
DNTTIP2	1.63628e-07	0.435493	0.415	0.32	0.00551328
DST	1.64878e-07	0.380597	0.473	0.365	0.00555541
DUSP5	1.75054e-07	0.491764	0.228	0.135	0.00589826
NSA2	1.78401e-07	-0.296448	0.434	0.559	0.00601105
HRH1	1.81155e-07	-0.307021	0.216	0.339	0.00610384
HSPA9	1.8295e-07	0.354058	0.45	0.358	0.00616433
U2AF1	1.87073e-07	0.377635	0.261	0.163	0.00630324
FAM118A	1.89975e-07	-0.256692	0.146	0.254	0.00640103
CDV3	2.11614e-07	0.369107	0.66	0.588	0.00713012
CXCL16	2.14057e-07	0.360254	0.725	0.664	0.00721245
RASSF5	2.17004e-07	0.380315	0.272	0.175	0.00731174
PLIN2	2.18124e-07	0.601158	0.344	0.25	0.00734946
NPL	2.20248e-07	-0.326323	0.195	0.31	0.00742103
MZT2B	2.24848e-07	-0.278109	0.494	0.641	0.00757603
GABARAPL1	2.26236e-07	0.379089	0.337	0.237	0.00762279
TLR4	2.29918e-07	-0.313627	0.267	0.393	0.00774685
OXA1L	2.44645e-07	-0.26814	0.256	0.379	0.00824308
EGFL7	2.60805e-07	0.367883	0.542	0.439	0.00878758
GADD45B	2.62795e-07	0.409141	0.732	0.629	0.00885461
DPP7	2.70178e-07	-0.268324	0.507	0.646	0.00910337
SORBS3	2.74079e-07	-0.260914	0.205	0.322	0.00923482
PLSCR1	2.76577e-07	0.386523	0.439	0.349	0.00931898
SP100	2.87148e-07	-0.2911	0.324	0.453	0.00967516
SPG20	2.88052e-07	0.317748	0.3	0.198	0.00970562
CTSD	3.00005e-07	-0.379302	0.795	0.891	0.0101084
RBM14	3.03512e-07	0.27003	0.233	0.136	0.0102265
CTNNB1	3.15208e-07	0.351393	0.584	0.509	0.0106206
KIAA1033	3.18968e-07	-0.281771	0.383	0.515	0.0107473
MAP3K8	3.37161e-07	0.411661	0.437	0.34	0.0113603
UBL5	3.42544e-07	-0.280627	0.575	0.685	0.0115417
YTHDF3	3.43152e-07	0.382786	0.293	0.195	0.0115622
IL4R	3.49749e-07	0.306216	0.256	0.16	0.0117844
SLC31A2	3.49918e-07	0.347225	0.427	0.327	0.0117901
IFI27L2	3.5059e-07	-0.262909	0.239	0.359	0.0118128
SRRM2	3.51319e-07	0.263092	0.814	0.766	0.0118373
ETS2	3.66436e-07	0.403168	0.671	0.62	0.0123467
MMP2	3.70518e-07	-0.331582	0.098	0.192	0.0124842
H2AFY	3.72542e-07	-0.270177	0.529	0.657	0.0125524
OSTC	3.75468e-07	-0.267044	0.298	0.425	0.012651
CDC42EP3	3.78707e-07	0.386378	0.271	0.174	0.0127601
CACUL1	4.02446e-07	-0.263076	0.281	0.408	0.01356
SNX6	4.02869e-07	-0.316355	0.651	0.746	0.0135743
PSMB8	4.10732e-07	-0.273904	0.246	0.367	0.0138392
SF3B6	4.19539e-07	-0.253915	0.331	0.456	0.014136
CYB5D1	4.4818e-07	0.466925	0.196	0.112	0.015101
CORO1C	4.61719e-07	0.355737	0.359	0.256	0.0155572
METTL7A	4.72304e-07	-0.271185	0.252	0.371	0.0159138
USMG5	4.73819e-07	-0.329271	0.442	0.559	0.0159649
BTAF1	4.82081e-07	0.30767	0.212	0.123	0.0162432
ERN1	4.84038e-07	0.287372	0.15	0.074	0.0163092
SMTN	5.00875e-07	0.292243	0.147	0.071	0.0168765
MGST2	5.2072e-07	-0.261381	0.264	0.392	0.0175452
ADAP2	5.38157e-07	-0.272018	0.638	0.76	0.0181326
DYNC1H1	5.41894e-07	0.413155	0.504	0.42	0.0182586
ID4	5.6322e-07	0.365665	0.105	0.042	0.0189771
SMAP2	5.6485e-07	0.295469	0.682	0.593	0.019032
AHNAK	6.23728e-07	0.353179	0.922	0.92	0.0210159
TKT	6.30801e-07	-0.300066	0.385	0.509	0.0212542
ID3	6.31209e-07	0.523608	0.265	0.174	0.021268
HIPK1	6.48932e-07	0.388843	0.402	0.305	0.0218651
HPGDS	6.5754e-07	-0.276559	0.271	0.396	0.0221552
ARHGAP4	6.7335e-07	-0.29329	0.385	0.522	0.0226879
ITPRIP	7.09355e-07	0.292437	0.195	0.109	0.023901
PSME1	7.65325e-07	-0.282085	0.486	0.605	0.0257869
DRAM2	8.36992e-07	-0.261845	0.362	0.492	0.0282016
NCKAP1L	8.69984e-07	-0.274754	0.48	0.596	0.0293133
SNCG	8.92097e-07	0.437173	0.184	0.103	0.0300583
CTGF	9.0622e-07	0.419879	0.244	0.146	0.0305342
KIF20B	9.16702e-07	-0.255793	0.112	0.201	0.0308874
APOL6	9.50587e-07	-0.291658	0.154	0.256	0.0320291
ARHGDIA	9.56658e-07	0.301599	0.654	0.579	0.0322336
SFRP2	9.95872e-07	-0.442403	0.049	0.118	0.0335549
ANKRD37	1.06435e-06	0.284554	0.184	0.103	0.0358624
CAST	1.06452e-06	0.280523	0.741	0.702	0.0358679
CD1C	1.07382e-06	-0.777296	0.072	0.149	0.0361814
DPT	1.09394e-06	-0.452938	0.091	0.177	0.0368592
LYVE1	1.09607e-06	0.362674	0.794	0.719	0.036931
ANTXR2	1.11559e-06	0.35209	0.395	0.296	0.0375887
GRB2	1.15604e-06	0.31954	0.699	0.663	0.0389517
ARHGAP10	1.20849e-06	0.280608	0.293	0.195	0.0407188
HELZ	1.2099e-06	-0.259378	0.278	0.399	0.0407664
LSM7	1.22841e-06	-0.265248	0.33	0.447	0.0413901
SPG21	1.32689e-06	-0.254014	0.229	0.342	0.0447083
MTMR6	1.32751e-06	0.352796	0.281	0.191	0.044729
TUBB2A	1.36929e-06	0.286479	0.212	0.125	0.0461368
SPCS1	1.51732e-06	-0.256125	0.419	0.527	0.0511247
TWISTNB	1.53971e-06	0.829024	0.28	0.188	0.0518791
GLMP	1.55096e-06	-0.261389	0.163	0.263	0.0522581
COX5A	1.56101e-06	-0.25505	0.373	0.496	0.0525966
KIF5B	1.59322e-06	0.309163	0.597	0.532	0.0536819
ATOX1	1.73877e-06	-0.300365	0.291	0.402	0.0585862
FAM102B	1.79e-06	0.361158	0.29	0.198	0.0603122
SNX9	1.92174e-06	0.319278	0.529	0.433	0.0647511
COQ10B	2.00028e-06	0.271907	0.228	0.142	0.0673976
RANBP2	2.1006e-06	0.502983	0.467	0.391	0.0707776
F13A1	2.16344e-06	-0.572726	0.841	0.888	0.0728948
TNS1	2.21339e-06	0.361145	0.373	0.283	0.0745779
PLEKHG2	2.27387e-06	0.284604	0.216	0.131	0.0766158
RP11-386I14.4	2.4807e-06	0.267271	0.134	0.065	0.0835846
H1FX	2.53006e-06	-0.341274	0.452	0.56	0.0852479
ACAP2	2.57912e-06	-0.268825	0.471	0.6	0.086901
SIK3	2.66847e-06	0.253789	0.196	0.112	0.0899115
PCF11	2.80507e-06	0.418931	0.441	0.367	0.0945139
CFH	3.27446e-06	-0.836627	0.326	0.451	0.11033
PI16	3.7022e-06	-0.271104	0.04	0.103	0.124742
PLD3	3.95401e-06	-0.303484	0.684	0.778	0.133227
RP11-160E2.6	3.9665e-06	0.31318	0.174	0.098	0.133647
SKI	4.02125e-06	0.317089	0.267	0.18	0.135492
RASSF2	4.11708e-06	0.296582	0.406	0.309	0.138721
PPP3R1	4.4403e-06	0.270951	0.324	0.229	0.149612
CHRAC1	4.49215e-06	0.288434	0.262	0.174	0.151358
RAB21	4.50771e-06	0.295449	0.444	0.354	0.151883
PRNP	4.52601e-06	0.385733	0.676	0.641	0.152499
RGS2	4.53516e-06	0.50705	0.542	0.467	0.152808
BCAS2	4.58773e-06	0.336587	0.268	0.186	0.154579
SHPRH	5.35728e-06	-0.264407	0.148	0.241	0.180508
RUNX3	5.4069e-06	0.317342	0.195	0.117	0.18218
RLIM	5.41946e-06	0.318842	0.256	0.17	0.182603
C11orf31	5.50555e-06	-0.267679	0.36	0.476	0.185504
SNN	5.78248e-06	0.272005	0.291	0.2	0.194835
BTG3	5.82564e-06	0.309545	0.15	0.082	0.196289
TUBA1A	5.83736e-06	-0.27657	0.542	0.647	0.196684
LGALS2	6.01194e-06	-0.310177	0.084	0.158	0.202566
RIT1	6.05792e-06	0.282869	0.258	0.172	0.204116
TXN	6.18254e-06	0.328944	0.578	0.523	0.208314
CD55	6.26032e-06	0.289243	0.373	0.28	0.210935
FPR3	7.14419e-06	0.344493	0.627	0.567	0.240716
ARMCX1	7.23244e-06	0.347367	0.176	0.105	0.24369
CYSLTR2	7.50596e-06	0.318993	0.156	0.087	0.252906
CHD2	7.55148e-06	0.30509	0.409	0.322	0.254439
TTN	7.57421e-06	0.436461	0.366	0.269	0.255205
PMEPA1	8.11468e-06	0.27172	0.183	0.109	0.273416
NRARP	8.16996e-06	0.271433	0.104	0.047	0.275279
MAPRE2	8.32977e-06	0.3274	0.307	0.223	0.280663
CAPZA2	8.68973e-06	-0.283243	0.555	0.675	0.292792
MAPRE1	8.8641e-06	0.28754	0.39	0.304	0.298667
FOXO3	8.92501e-06	0.351778	0.54	0.467	0.300719
DBI	9.37547e-06	0.279449	0.735	0.695	0.315897
LAMP1	9.67539e-06	-0.273628	0.637	0.723	0.326003
BCL2L11	9.74908e-06	0.267421	0.182	0.108	0.328486
CLK1	1.00572e-05	0.345652	0.416	0.336	0.338869
ODC1	1.05983e-05	0.282164	0.196	0.119	0.357098
DENND4A	1.09702e-05	0.335489	0.285	0.205	0.36963
SIGLEC1	1.14182e-05	-0.28601	0.321	0.427	0.384726
FAM177A1	1.17237e-05	0.32223	0.28	0.199	0.395019
DDX18	1.18116e-05	0.337686	0.549	0.487	0.39798
RHOU	1.20962e-05	0.393768	0.196	0.123	0.407571
SCO2	1.22712e-05	0.267983	0.219	0.14	0.413467
CD93	1.23908e-05	0.406174	0.517	0.454	0.417496
RAB31	1.27475e-05	0.289304	0.65	0.584	0.429514
MGP	1.35314e-05	-0.359183	0.483	0.588	0.455928
TET2	1.37193e-05	0.388181	0.399	0.32	0.462259
HERPUD1	1.408e-05	0.377458	0.772	0.768	0.474412
EPAS1	1.42496e-05	0.302919	0.212	0.135	0.480126
ANXA4	1.524e-05	-0.29946	0.246	0.34	0.513497
CAT	1.53323e-05	-0.271132	0.38	0.477	0.516606
ARF4	1.57847e-05	0.363229	0.363	0.299	0.531848
HIPK3	1.65755e-05	0.304001	0.442	0.361	0.558496
SRSF2	1.74785e-05	0.320102	0.585	0.53	0.588921
MAP1B	1.75519e-05	0.462043	0.231	0.15	0.591395
RALGDS	2.05289e-05	0.279526	0.304	0.221	0.6917
PDLIM7	2.0616e-05	0.286694	0.147	0.083	0.694635
SIRT1	2.11702e-05	0.283712	0.284	0.202	0.713309
AZIN1	2.12066e-05	0.356139	0.344	0.265	0.714534
HNRNPAB	2.26161e-05	0.348605	0.454	0.382	0.762027
ID1	2.41545e-05	0.430269	0.192	0.12	0.813861
AGFG1	2.46821e-05	0.307372	0.418	0.336	0.831637
CCDC186	2.56112e-05	0.556346	0.341	0.268	0.862945
MYO5A	2.59395e-05	0.326782	0.548	0.478	0.874005
SERPINB8	2.71785e-05	0.250165	0.22	0.145	0.915754
YWHAQ	2.78213e-05	0.306688	0.48	0.422	0.93741
ARL8B	3.14176e-05	0.32332	0.396	0.319	1
C16orf72	3.16475e-05	0.310109	0.421	0.339	1
GADD45G	3.23766e-05	-0.286267	0.079	0.146	1
ARRDC3	3.46751e-05	0.476175	0.51	0.45	1
EML4	3.51286e-05	0.314772	0.294	0.216	1
MYL6	3.54116e-05	0.276977	0.951	0.933	1
ITGA5	3.66332e-05	0.290144	0.241	0.166	1
BAZ1A	3.89541e-05	0.336383	0.429	0.366	1
TGFB1I1	4.24096e-05	0.296684	0.144	0.083	1
MAPK1IP1L	4.902e-05	0.290815	0.344	0.269	1
COL1A1	5.05153e-05	-0.378806	0.075	0.138	1
TGFBI	5.07167e-05	0.326336	0.833	0.85	1
CTTNBP2NL	5.1054e-05	0.350649	0.352	0.277	1
SERINC5	5.1856e-05	0.309574	0.259	0.182	1
PLXDC1	5.74541e-05	0.325022	0.32	0.243	1
HIC1	5.91394e-05	0.26718	0.135	0.077	1
CCL2	6.30399e-05	1.13918	0.601	0.564	1
USP37	6.38625e-05	0.250708	0.156	0.094	1
COL6A3	6.4511e-05	-0.395215	0.099	0.167	1
LACC1	6.52739e-05	0.396577	0.38	0.308	1
TSC22D3	6.76669e-05	0.318228	0.813	0.773	1
EPB41L3	6.87735e-05	0.305998	0.454	0.378	1
IFRD1	7.67463e-05	0.346568	0.339	0.261	1
RPS26	7.87512e-05	0.262168	0.794	0.794	1
MXD1	7.89989e-05	0.329339	0.164	0.101	1
RAB11FIP1	7.94611e-05	0.328394	0.549	0.497	1
HECA	8.117e-05	0.401284	0.339	0.265	1
VMO1	8.36514e-05	0.454927	0.314	0.243	1
ZFAND5	8.81468e-05	0.260805	0.661	0.626	1
EIF5	8.90554e-05	0.284696	0.744	0.711	1
EHD1	9.00011e-05	0.331543	0.146	0.087	1
ZBTB1	9.04303e-05	0.379036	0.305	0.236	1
SLC3A2	9.06951e-05	0.288738	0.47	0.405	1
GNAI3	0.000100008	0.289779	0.55	0.51	1
FBXO34	0.000104578	0.250863	0.189	0.124	1
NUFIP2	0.000108796	0.349647	0.548	0.499	1
COL3A1	0.000114004	-0.436816	0.105	0.171	1
ZMIZ1	0.000115694	0.277621	0.318	0.246	1
SDC2	0.000119387	0.256556	0.215	0.146	1
CD209	0.000121256	-0.323417	0.282	0.37	1
GZF1	0.000129574	0.253007	0.148	0.089	1
CEP170	0.000132514	0.282565	0.516	0.454	1
GNPDA1	0.000139995	-0.252208	0.304	0.392	1
REV3L	0.000140158	0.33215	0.31	0.241	1
SGMS1	0.000143194	0.264325	0.403	0.327	1
EIF4A1	0.000147274	0.272473	0.611	0.567	1
PHF20	0.00014776	0.256662	0.438	0.366	1
RAB20	0.0001514	0.268093	0.287	0.216	1
RP2	0.000163962	0.294547	0.251	0.181	1
DDX17	0.000169058	0.259231	0.785	0.758	1
IGFBP4	0.00019457	-0.303368	0.431	0.532	1
S100A9	0.000196427	-0.428981	0.128	0.202	1
CLN8	0.000200728	0.286741	0.297	0.229	1
FNIP2	0.00020742	0.357048	0.354	0.291	1
C15orf48	0.000215298	0.493204	0.117	0.067	1
ADAM17	0.000222437	0.288146	0.359	0.288	1
JMY	0.000240968	0.260912	0.179	0.117	1
LACTB	0.000241295	0.305554	0.303	0.237	1
MYLIP	0.000268782	0.34362	0.29	0.222	1
GOLGB1	0.000291017	0.28193	0.578	0.538	1
IER2	0.000294549	0.316463	0.748	0.676	1
COPA	0.000294836	0.269531	0.388	0.318	1
STAB1	0.000300891	-0.299906	0.834	0.854	1
LPXN	0.000304013	0.345792	0.242	0.181	1
NASP	0.000311004	0.254649	0.526	0.462	1
OTUD1	0.000345654	0.560326	0.35	0.301	1
CDC42SE1	0.000347232	0.250966	0.305	0.236	1
COL14A1	0.000367249	-0.352274	0.082	0.138	1
CTSB	0.000377902	0.268464	0.961	0.945	1
DCP1A	0.000440379	0.285083	0.248	0.186	1
BLVRB	0.000453956	-0.253886	0.716	0.792	1
CHML	0.00048873	0.281234	0.226	0.164	1
ITGAX	0.000490137	0.408156	0.233	0.178	1
MBP	0.000501747	0.253131	0.499	0.441	1
IER5	0.000512579	0.360087	0.412	0.358	1
CPM	0.00054484	0.405405	0.5	0.462	1
SEC24D	0.00057322	0.25461	0.212	0.152	1
MB21D1	0.000600615	0.261104	0.157	0.104	1
MECP2	0.000630653	0.256233	0.262	0.2	1
CCL8	0.000686438	0.378579	0.135	0.082	1
RC3H1	0.0007278	0.287118	0.288	0.229	1
GPATCH2	0.000734142	0.284161	0.262	0.204	1
IFI30	0.000758423	-0.524443	0.229	0.289	1
ZFP91	0.00076464	0.340272	0.265	0.206	1
SPRY2	0.000793338	0.301142	0.197	0.142	1
ABCF1	0.000808865	0.258967	0.295	0.235	1
AKIRIN1	0.000859403	0.252623	0.287	0.227	1
IQGAP2	0.000864062	0.250518	0.759	0.737	1
ACSL1	0.000904318	0.320819	0.246	0.189	1
MYC	0.000971884	0.291717	0.148	0.099	1
RNF19B	0.000990678	0.26369	0.16	0.109	1
HSPD1	0.00100662	0.314283	0.507	0.481	1
NRP1	0.00104033	-0.296351	0.641	0.704	1
FUCA1	0.0010853	-0.269505	0.354	0.435	1
AKIRIN2	0.00111202	0.262085	0.261	0.204	1
CCND1	0.00115391	0.259024	0.32	0.26	1
EIF3J	0.0011671	0.320403	0.376	0.317	1
ZFYVE16	0.00119014	0.294582	0.434	0.386	1
ELMSAN1	0.00126219	0.287462	0.305	0.25	1
IVNS1ABP	0.00140757	0.366048	0.451	0.404	1
USP53	0.00157818	0.315903	0.244	0.189	1
DDX27	0.00160207	0.25843	0.331	0.276	1
PALLD	0.0017365	0.383456	0.272	0.221	1
SERPINB1	0.00216438	0.28058	0.539	0.509	1
PTRF	0.00239151	0.279824	0.259	0.201	1
RARRES1	0.00240273	-0.283113	0.062	0.105	1
ARID5B	0.00249901	0.302874	0.251	0.201	1
VMP1	0.00250456	0.277072	0.447	0.414	1
LCP2	0.00266102	0.38179	0.47	0.447	1
LHFPL2	0.00311123	0.307265	0.206	0.158	1
LILRB3	0.0032206	0.276733	0.333	0.281	1
MT-ATP8	0.00344673	0.279584	0.282	0.236	1
ATP2A2	0.003453	0.264765	0.357	0.304	1
DSE	0.0034737	0.288685	0.457	0.413	1
RCAN1	0.00370116	0.350181	0.156	0.112	1
SAV1	0.0042307	0.326887	0.246	0.198	1
ARL14EP	0.0043099	0.309132	0.293	0.249	1
NQO2	0.00449978	0.284393	0.307	0.265	1
HSPA1A	0.00467424	1.22867	0.608	0.607	1
HGSNAT	0.00490574	0.265152	0.339	0.295	1
SNU13	0.00536642	0.273032	0.503	0.477	1
FXYD1	0.00538145	0.25877	0.176	0.13	1
TM4SF1	0.00552575	0.290276	0.138	0.094	1
GLA	0.00626358	0.28987	0.206	0.167	1
APOC1	0.00662039	-0.34096	0.089	0.132	1
BNIP3L	0.00667284	0.263693	0.631	0.62	1
LUM	0.00899482	-0.530674	0.128	0.173	1
TAGAP	0.00923289	0.278918	0.31	0.265	1
TANK	0.0103861	0.29122	0.343	0.305	1
CPEB4	0.0112955	0.26664	0.39	0.352	1
VWF	0.0130379	-0.391123	0.11	0.151	1
C5AR2	0.017518	0.280343	0.167	0.13	1
CAV1	0.020249	0.301322	0.223	0.181	1
COL1A2	0.0233325	-0.370299	0.161	0.204	1
PLAU	0.0250375	0.746954	0.249	0.223	1
ANKRD28	0.0255636	0.298918	0.272	0.239	1
KLF2	0.0309707	0.491831	0.797	0.821	1
DCN	0.07169	-0.593784	0.395	0.43	1
FCGBP	0.0902168	-0.355805	0.166	0.195	1
MAN1A1	0.123157	-0.275142	0.722	0.732	1
IRF1	0.16379	0.322275	0.311	0.298	1
G0S2	0.188429	0.753839	0.121	0.104	1
TNFAIP8	0.252481	0.269365	0.346	0.411	1
NFIB	0.322157	-0.279169	0.173	0.185	1
SLC38A2	0.43014	0.276678	0.476	0.506	1

## Sheet: MAC non-DM DEGs
	p_val	avg_log2FC	pct.1	pct.2	p_val_adj
HLA-DQA2	1.13174e-106	-2.40836	0.081	0.812	3.81327e-102
MT-CO3	8.27851e-87	-1.0498	0.957	1	2.78936e-82
TAGLN	4.37797e-77	2.50331	0.806	0.374	1.47511e-72
RGS5	2.21393e-70	1.78674	0.449	0.047	7.4596e-66
MT-CO2	1.43573e-69	-0.884448	0.957	1	4.83755e-65
MT-ND3	3.02315e-68	-0.911923	0.96	0.999	1.01862e-63
TPM2	9.68272e-65	2.09881	0.672	0.235	3.26249e-60
S100A4	2.12596e-63	-1.60499	0.553	0.927	7.16321e-59
MT-CYB	5.70823e-63	-0.84561	0.949	0.998	1.92333e-58
ACTA2	5.25045e-59	2.14174	0.621	0.218	1.76909e-54
PTGDS	6.32977e-58	2.93849	0.434	0.067	2.13275e-53
FOS	2.53219e-57	-1.01579	0.917	0.992	8.53195e-53
MT-ATP6	3.17832e-57	-0.819223	0.952	0.999	1.0709e-52
MYL9	1.94247e-56	2.29677	0.669	0.291	6.54498e-52
FCGR2B	1.065e-53	-1.16148	0.399	0.851	3.58841e-49
MT-CO1	4.04703e-49	-0.654183	0.965	0.999	1.36361e-44
MT-ND1	2.56848e-48	-0.887026	0.944	0.999	8.65423e-44
PDK4	4.56519e-47	1.63312	0.667	0.32	1.53819e-42
FILIP1L	1.04377e-45	1.60572	0.679	0.368	3.51688e-41
MYH11	6.66231e-41	1.55969	0.465	0.147	2.2448e-36
DUSP1	2.51502e-39	-0.820566	0.753	0.963	8.4741e-35
MT-ND5	1.35849e-38	-0.763596	0.833	0.972	4.57728e-34
TMSB4X	1.37162e-38	-0.565579	0.997	1	4.62154e-34
HLA-DRB1	1.04365e-37	0.907898	0.995	0.968	3.51648e-33
MT-ND2	2.03342e-37	-0.773053	0.939	0.998	6.8514e-33
FRZB	2.88711e-37	1.1295	0.273	0.035	9.72781e-33
MT-ND4	1.67777e-35	-0.554425	0.952	1	5.65307e-31
MALAT1	2.83796e-32	0.606751	1	0.999	9.56222e-28
CSRP2	1.06787e-30	0.824353	0.21	0.021	3.59807e-26
JUNB	1.60858e-28	-0.797562	0.553	0.834	5.41996e-24
RSRP1	1.46809e-27	-0.860195	0.298	0.613	4.9466e-23
CNN1	2.24323e-27	1.02425	0.235	0.041	7.55834e-23
JUN	3.0962e-27	-1.19389	0.593	0.837	1.04323e-22
TMSB10	6.93337e-27	-0.482468	0.992	0.998	2.33613e-22
C11orf96	5.24369e-26	1.57667	0.402	0.149	1.76681e-21
S100A11	1.12857e-25	-0.697289	0.735	0.904	3.80262e-21
ZFP36L1	1.46264e-25	-0.740291	0.876	0.96	4.92821e-21
PLN	2.85969e-25	0.773391	0.174	0.018	9.63545e-21
RGS1	2.99797e-25	-1.03738	0.308	0.634	1.01014e-20
RERGL	3.72235e-25	0.908256	0.182	0.021	1.25421e-20
LGALS3	6.89105e-25	-0.955353	0.402	0.71	2.32187e-20
CALD1	1.04832e-24	1.33017	0.518	0.261	3.53222e-20
FOSB	6.64125e-24	-0.747372	0.662	0.892	2.2377e-19
S100A10	6.92761e-24	-0.704129	0.561	0.844	2.33419e-19
S100A6	1.51341e-23	-0.731921	0.722	0.917	5.0993e-19
HLA-DRA	1.56726e-23	-0.616052	1	0.998	5.28073e-19
F13A1	1.97379e-23	-1.12117	0.735	0.888	6.65048e-19
ADIRF	2.47951e-23	1.22355	0.626	0.377	8.35445e-19
VIM	3.26055e-23	-0.490268	0.914	0.984	1.09861e-18
IFI44L	5.569e-23	1.06492	0.361	0.137	1.87642e-18
PSAP	1.25283e-22	0.546095	0.982	0.986	4.22127e-18
SH3BGRL3	1.2164e-21	-0.736888	0.644	0.865	4.09853e-17
TSPO	1.31274e-21	-0.654613	0.53	0.785	4.42315e-17
CEBPA	2.08974e-21	-0.550193	0.124	0.398	7.04117e-17
IER2	2.36e-21	-0.919689	0.442	0.676	7.9518e-17
BRI3	3.13921e-21	-0.625707	0.74	0.892	1.05773e-16
ACP5	3.96124e-21	-0.84043	0.134	0.404	1.3347e-16
FTL	4.34595e-21	-0.472239	1	1	1.46432e-16
RETN	7.48515e-20	-0.868014	0	0.185	2.52205e-15
IGFBP7	1.01433e-19	1.29359	0.657	0.447	3.41768e-15
HLA-A	1.13648e-19	-0.451429	0.912	0.975	3.82926e-15
LYZ	2.99583e-19	-0.843639	0.497	0.774	1.00942e-14
NCF4	4.82678e-19	-0.613335	0.432	0.711	1.62634e-14
ANXA2	6.32336e-19	-0.64223	0.485	0.752	2.13059e-14
PLTP	1.13384e-18	-0.844648	0.369	0.639	3.82036e-14
EMP3	1.25938e-18	-0.66198	0.545	0.802	4.24336e-14
SPARCL1	1.45489e-18	0.767663	0.604	0.352	4.90211e-14
PPP1R14A	2.62068e-18	0.712501	0.187	0.041	8.83012e-14
C1QB	3.30283e-18	0.841568	0.896	0.898	1.11286e-13
CSTB	4.03711e-18	-0.674266	0.485	0.72	1.36026e-13
COLEC12	6.05246e-18	-0.605234	0.301	0.589	2.03932e-13
ACTG2	6.47267e-18	0.68104	0.194	0.046	2.1809e-13
NR4A2	9.37768e-18	-0.829216	0.26	0.53	3.15971e-13
OAZ1	9.42472e-18	-0.418984	0.896	0.971	3.17557e-13
ARPC3	2.77239e-17	-0.515847	0.818	0.927	9.34129e-13
DSTN	3.61611e-17	1.12663	0.644	0.494	1.21841e-12
HCST	3.99566e-17	-0.550454	0.548	0.801	1.3463e-12
FKBP5	1.18621e-16	0.846643	0.495	0.31	3.9968e-12
PYCARD	1.27356e-16	-0.563371	0.49	0.723	4.29112e-12
CXCL12	2.12034e-16	0.742193	0.573	0.371	7.14428e-12
GPNMB	2.49199e-16	-0.762807	0.232	0.49	8.3965e-12
C1QA	2.98255e-16	0.646215	0.929	0.937	1.00494e-11
CLEC10A	3.48102e-16	-0.703519	0.452	0.685	1.17289e-11
SRGAP2	8.47378e-16	0.707469	0.586	0.413	2.85516e-11
CCL2	1.17565e-15	-1.07013	0.328	0.564	3.96123e-11
MYLK	1.5574e-15	0.643541	0.23	0.076	5.24749e-11
CEBPD	7.64882e-15	0.46711	0.932	0.911	2.57719e-10
DDIT4	1.13409e-14	0.745368	0.417	0.225	3.8212e-10
MYOC	1.44317e-14	1.29885	0.242	0.09	4.86261e-10
MCL1	2.64789e-14	0.604865	0.848	0.799	8.92181e-10
CYR61	3.88855e-14	1.33827	0.278	0.117	1.31021e-09
AKAP9	4.20282e-14	0.666047	0.735	0.614	1.4161e-09
SORBS2	8.56672e-14	0.393124	0.131	0.026	2.88647e-09
NISCH	1.00207e-13	-0.554495	0.169	0.375	3.37639e-09
ARL14EP	1.3651e-13	0.766278	0.419	0.249	4.59956e-09
IFI30	1.45706e-13	-0.973588	0.109	0.289	4.90943e-09
RBM3	1.53852e-13	-0.414312	0.477	0.717	5.1839e-09
GFRA2	1.70834e-13	-0.442935	0.146	0.366	5.75608e-09
SLC1A3	1.94589e-13	0.654882	0.361	0.187	6.55647e-09
LY6E	2.08766e-13	0.775323	0.487	0.326	7.03416e-09
CXCL8	2.35228e-13	-1.07626	0.078	0.254	7.92576e-09
MT-ND4L	2.5721e-13	-0.433633	0.5	0.722	8.66643e-09
RGS2	2.57508e-13	-0.810166	0.25	0.467	8.67648e-09
TSC22D3	3.04862e-13	0.497286	0.886	0.773	1.0272e-08
TPM1	3.67094e-13	0.860738	0.596	0.454	1.23689e-08
VAMP8	3.83747e-13	-0.486445	0.588	0.78	1.293e-08
AP2S1	4.09881e-13	-0.451579	0.462	0.689	1.38105e-08
RGS10	4.2857e-13	-0.497433	0.609	0.798	1.44402e-08
APOE	5.02608e-13	1.40785	0.422	0.246	1.69349e-08
JDP2	5.53286e-13	0.675592	0.429	0.255	1.86424e-08
PLAU	6.17222e-13	-0.420531	0.058	0.223	2.07967e-08
LMOD1	6.92988e-13	0.548794	0.164	0.047	2.33495e-08
HLA-B	7.6276e-13	0.410524	0.975	0.985	2.57005e-08
RNH1	8.49604e-13	-0.484173	0.455	0.67	2.86265e-08
BST2	1.6902e-12	0.544897	0.74	0.688	5.69497e-08
MYH9	1.7866e-12	-0.437422	0.288	0.503	6.01978e-08
ZNF812P	2.04795e-12	0.407092	0.114	0.021	6.90036e-08
ATP5E	2.55117e-12	-0.336157	0.886	0.947	8.59591e-08
KCNAB1	2.57031e-12	0.466053	0.172	0.053	8.66041e-08
CST3	2.77555e-12	-0.458239	0.997	1	9.35194e-08
GUCY1A3	3.23223e-12	0.384796	0.136	0.033	1.08907e-07
C21orf33	3.85173e-12	-0.278699	0.003	0.118	1.2978e-07
IFI6	3.90499e-12	0.672471	0.346	0.186	1.31575e-07
EMILIN2	5.11092e-12	-0.385319	0.174	0.373	1.72207e-07
RPL26	5.32555e-12	-0.287716	0.972	0.995	1.79439e-07
SLC38A2	7.36348e-12	-0.439025	0.293	0.506	2.48105e-07
ZBTB16	8.11142e-12	0.441029	0.189	0.065	2.73306e-07
CD83	1.10435e-11	-0.460541	0.29	0.52	3.72101e-07
ITGA8	1.15428e-11	0.454232	0.116	0.025	3.88922e-07
RCAN2	1.15505e-11	0.516045	0.139	0.037	3.89183e-07
NCF2	1.23116e-11	-0.416588	0.308	0.522	4.14826e-07
CCL13	1.61813e-11	-0.938454	0.013	0.132	5.45212e-07
HHEX	1.6684e-11	-0.325803	0.111	0.287	5.62152e-07
ALOX5AP	2.13479e-11	-0.390482	0.571	0.779	7.19297e-07
ATP6V1F	2.62117e-11	-0.470475	0.422	0.621	8.83175e-07
CLEC4E	2.89825e-11	0.608879	0.288	0.146	9.76535e-07
ITGAM	3.14703e-11	-0.37245	0.316	0.543	1.06036e-06
ACTG1	3.76231e-11	-0.400252	0.889	0.954	1.26767e-06
PLA2G2A	4.36768e-11	1.08762	0.114	0.025	1.47165e-06
COMP	5.64423e-11	-0.570974	0.01	0.122	1.90177e-06
IFITM3	6.42298e-11	0.607102	0.836	0.815	2.16416e-06
ENO1	6.56979e-11	-0.379276	0.505	0.711	2.21362e-06
CXCL3	8.04649e-11	-0.916894	0.025	0.15	2.71119e-06
COTL1	8.74089e-11	-0.543142	0.467	0.663	2.94516e-06
RAB32	1.07857e-10	-0.393268	0.321	0.519	3.63414e-06
SRSF2	1.26501e-10	-0.391908	0.338	0.53	4.26234e-06
KLF4	1.45403e-10	-0.396867	0.573	0.77	4.8992e-06
TUBB	1.63792e-10	-0.478748	0.525	0.709	5.5188e-06
NDUFB2	1.64828e-10	-0.397105	0.47	0.651	5.55372e-06
AHNAK	2.09771e-10	-0.347081	0.773	0.92	7.06803e-06
CPE	2.28671e-10	0.546346	0.149	0.048	7.70485e-06
NLRP3	2.38438e-10	0.791144	0.525	0.394	8.03394e-06
COPE	2.5794e-10	-0.393349	0.409	0.609	8.69102e-06
LCP1	2.59774e-10	-0.363556	0.548	0.765	8.75282e-06
ARPC1B	2.9717e-10	-0.393386	0.707	0.869	1.00129e-05
S100A9	3.05117e-10	-0.52521	0.063	0.202	1.02806e-05
IER3	3.76867e-10	-0.950733	0.422	0.57	1.26982e-05
CRYAB	3.80553e-10	0.6733	0.235	0.11	1.28224e-05
SRSF7	3.90978e-10	-0.518113	0.611	0.802	1.31736e-05
AGPAT2	3.91797e-10	-0.323986	0.194	0.375	1.32012e-05
MT1E	4.54176e-10	1.41753	0.222	0.102	1.5303e-05
XAF1	6.0035e-10	0.889342	0.412	0.285	2.02282e-05
MSN	6.13482e-10	-0.301268	0.429	0.65	2.06707e-05
FCER1A	6.49512e-10	-1.14615	0.124	0.277	2.18847e-05
ADAMTS1	6.77212e-10	0.60811	0.169	0.062	2.2818e-05
CEBPB	7.4129e-10	0.60064	0.702	0.637	2.4977e-05
PPDPF	8.55082e-10	-0.31389	0.26	0.454	2.88111e-05
RBPJ	9.41183e-10	-0.332905	0.684	0.857	3.17122e-05
AKAP13	9.72802e-10	0.683661	0.722	0.683	3.27776e-05
CD36	1.07554e-09	0.727172	0.434	0.278	3.62392e-05
MS4A7	1.22806e-09	0.725095	0.846	0.833	4.13783e-05
RPL27A	1.25337e-09	-0.285497	0.942	0.985	4.22311e-05
AIF1	1.34211e-09	-0.301365	0.899	0.981	4.5221e-05
TSC22D1	1.4757e-09	0.781097	0.323	0.191	4.97221e-05
CKLF	1.7273e-09	-0.439753	0.399	0.58	5.81998e-05
LMO2	2.06147e-09	-0.339772	0.318	0.503	6.94592e-05
USP36	2.11706e-09	0.683822	0.278	0.152	7.13322e-05
HLA-DMA	2.17795e-09	-0.338276	0.889	0.952	7.33839e-05
CCL3	2.3329e-09	-0.641227	0.215	0.387	7.86047e-05
SMIM4	2.40103e-09	-0.35228	0.106	0.249	8.09005e-05
PARVB	2.84418e-09	-0.342169	0.184	0.352	9.58318e-05
FUS	3.35273e-09	-0.405917	0.621	0.804	0.000112967
TWF2	3.48567e-09	-0.362319	0.278	0.461	0.000117446
NFKBIZ	4.03578e-09	-0.334193	0.212	0.398	0.000135981
LGALS3BP	4.39564e-09	0.522644	0.366	0.225	0.000148107
SRGN	4.39979e-09	0.82966	0.914	0.882	0.000148247
EGFL7	5.28969e-09	0.565893	0.563	0.439	0.000178231
MCAM	5.50395e-09	0.43738	0.134	0.044	0.00018545
WASF2	5.76607e-09	0.391619	0.795	0.743	0.000194282
PKIB	5.94101e-09	-0.329643	0.04	0.157	0.000200176
PAPSS1	6.05626e-09	-0.280105	0.096	0.235	0.00020406
REL	6.05693e-09	0.575209	0.657	0.581	0.000204082
KCTD12	6.46705e-09	-0.415613	0.79	0.898	0.000217901
CITED2	6.6257e-09	-0.469382	0.336	0.523	0.000223246
PRMT2	7.81737e-09	0.597204	0.556	0.453	0.000263399
DYNLL1	8.80912e-09	-0.315092	0.566	0.758	0.000296815
YWHAH	1.00196e-08	-0.377476	0.389	0.57	0.000337601
IER5L	1.04986e-08	-0.349097	0.154	0.311	0.000353739
H3F3A	1.4081e-08	-0.263437	0.859	0.945	0.000474444
FGD2	1.40917e-08	0.585455	0.429	0.299	0.000474806
RHOG	1.43135e-08	-0.304831	0.46	0.656	0.000482278
MFGE8	1.44907e-08	0.489729	0.235	0.118	0.000488251
BCAM	1.62629e-08	0.568482	0.174	0.074	0.000547962
JAML	1.68664e-08	-0.394908	0.422	0.588	0.000568295
YME1L1	1.76326e-08	-0.352535	0.308	0.477	0.000594112
CTD-3252C9.4	1.80202e-08	-0.401124	0.124	0.268	0.000607172
STAB1	1.9328e-08	-0.477604	0.77	0.854	0.000651239
INTS6	2.06786e-08	-0.670555	0.328	0.476	0.000696746
PPP1CA	2.06807e-08	-0.308951	0.384	0.563	0.000696814
SRSF5	2.21567e-08	-0.256233	0.659	0.834	0.000746547
YBX1	2.34415e-08	-0.292238	0.856	0.938	0.00078984
ABHD12	3.49625e-08	-0.355456	0.227	0.384	0.00117803
SUCNR1	3.54369e-08	-0.286368	0.025	0.122	0.00119401
ARRB2	4.05081e-08	-0.285279	0.513	0.717	0.00136488
PTPN6	4.1464e-08	-0.308616	0.295	0.467	0.00139709
CTTNBP2NL	4.30492e-08	0.567958	0.394	0.277	0.0014505
FAM120A	4.49673e-08	-0.281033	0.303	0.485	0.00151513
CD163	4.6079e-08	0.501034	0.843	0.833	0.00155259
TUBA1A	4.74595e-08	-0.437785	0.48	0.647	0.0015991
IGFBP5	5.02281e-08	0.915672	0.311	0.191	0.00169238
TUBA1B	5.29152e-08	-0.315144	0.861	0.932	0.00178292
LTC4S	5.62634e-08	-0.349329	0.374	0.553	0.00189574
SNHG12	5.63155e-08	-0.271763	0.061	0.177	0.00189749
TNFRSF11A	5.81972e-08	-0.294381	0.129	0.28	0.0019609
SPI1	6.1263e-08	-0.267863	0.482	0.69	0.0020642
AP1B1	6.98361e-08	-0.26697	0.346	0.538	0.00235306
VOPP1	8.00717e-08	-0.262895	0.28	0.462	0.00269793
ITPA	8.3882e-08	-0.28498	0.146	0.284	0.00282632
TRADD	9.51412e-08	-0.252784	0.086	0.206	0.00320569
NLN	9.62257e-08	-0.260515	0.066	0.182	0.00324223
CAPG	1.0687e-07	-0.5734	0.205	0.34	0.00360088
PLEC	1.07004e-07	-0.280858	0.295	0.473	0.0036054
DAAM1	1.08526e-07	-0.379077	0.182	0.325	0.00365668
C5AR1	1.09827e-07	0.828567	0.53	0.451	0.00370051
FABP5	1.31901e-07	-0.594829	0.078	0.192	0.00444426
MPC1	1.39788e-07	-0.301092	0.199	0.344	0.00471
TGFBI	1.44003e-07	-0.321637	0.707	0.85	0.00485205
VCAM1	1.47603e-07	0.406349	0.116	0.04	0.00497333
GADD45B	1.49636e-07	-0.668599	0.513	0.629	0.00504185
GMFG	1.49826e-07	-0.274433	0.523	0.702	0.00504824
FAM195B	1.60704e-07	-0.301865	0.27	0.425	0.00541475
HLA-DOA	2.09002e-07	-0.357388	0.237	0.387	0.00704212
SDF2L1	2.10301e-07	-0.334599	0.174	0.317	0.00708587
CD9	2.32018e-07	-0.272255	0.301	0.473	0.00781761
LSP1	2.35034e-07	-0.289948	0.237	0.391	0.00791924
DUSP23	2.39579e-07	-0.281579	0.247	0.402	0.00807237
MX1	2.42613e-07	0.588629	0.235	0.129	0.00817462
POLR2A	2.46239e-07	-0.393236	0.242	0.389	0.00829679
FHL1	2.62603e-07	0.64378	0.268	0.161	0.00884816
ABCA6	2.71938e-07	-0.384316	0.098	0.22	0.00916269
PHF5A	2.98682e-07	0.337204	0.197	0.097	0.0100638
PRPF38B	3.12403e-07	0.54133	0.667	0.592	0.0105261
MANF	3.31798e-07	-0.286127	0.144	0.274	0.0111796
HES4	3.52702e-07	0.294657	0.104	0.034	0.0118839
H2AFZ	3.59567e-07	-0.322674	0.407	0.581	0.0121153
POLR2J3	3.62866e-07	0.668528	0.417	0.317	0.0122264
KLF9	3.73275e-07	0.57947	0.619	0.518	0.0125771
HBB	3.7612e-07	2.54608	0.321	0.199	0.012673
IFI27	3.86565e-07	0.689999	0.146	0.062	0.0130249
ADAM28	4.00073e-07	-0.357379	0.29	0.447	0.0134801
ITSN1	4.14178e-07	0.684112	0.449	0.357	0.0139553
SEC62	4.50954e-07	0.395429	0.735	0.695	0.0151944
GTF3A	4.74877e-07	-0.273623	0.288	0.45	0.0160005
HEXA	5.42621e-07	0.419009	0.598	0.503	0.0182831
BRK1	5.66267e-07	-0.268583	0.414	0.585	0.0190798
MKNK1	5.69516e-07	-0.269062	0.26	0.427	0.0191893
PCBP1	5.91367e-07	-0.295605	0.611	0.777	0.0199255
TXNIP	6.00102e-07	0.341431	0.962	0.936	0.0202198
CD59	6.24961e-07	0.525076	0.578	0.477	0.0210574
VAMP2	7.56056e-07	0.42781	0.487	0.387	0.0254746
OTUD1	7.82889e-07	-0.279559	0.162	0.301	0.0263786
GCC2	7.96116e-07	0.439644	0.548	0.44	0.0268243
MRPL54	8.10617e-07	-0.294223	0.275	0.426	0.0273129
FCGR3A	8.30085e-07	-0.384457	0.235	0.382	0.0279689
FERMT3	8.84203e-07	-0.275899	0.313	0.474	0.0297923
SNCG	8.9334e-07	0.492848	0.197	0.103	0.0301002
LY86	9.91689e-07	0.429811	0.477	0.366	0.033414
CDK6	1.01085e-06	-0.382315	0.172	0.302	0.0340595
ALCAM	1.0679e-06	-0.273161	0.169	0.309	0.035982
THBD	1.19771e-06	0.60371	0.235	0.138	0.0403555
RPS6KA3	1.21538e-06	-0.264156	0.273	0.422	0.0409509
GPRC5C	1.2252e-06	0.299037	0.111	0.041	0.0412818
CMKLR1	1.27453e-06	-0.277838	0.225	0.377	0.0429439
SYNM	1.38185e-06	0.316597	0.134	0.056	0.0465601
PMAIP1	1.4012e-06	-0.259015	0.139	0.268	0.0472121
CORO1A	1.56375e-06	-0.356757	0.333	0.491	0.052689
PFN1	1.64766e-06	-0.300769	0.843	0.919	0.0555161
ZFAS1	1.67493e-06	-0.276299	0.492	0.656	0.0564352
CXCL2	1.68116e-06	-0.799278	0.061	0.157	0.0566451
TRIB1	1.69257e-06	0.502968	0.283	0.178	0.0570294
OSBPL8	1.72216e-06	-0.321769	0.331	0.49	0.0580265
EIF4E	1.75921e-06	-0.299024	0.192	0.319	0.059275
LYVE1	1.79467e-06	0.538726	0.725	0.719	0.0604697
SLC16A3	1.80401e-06	-0.258698	0.119	0.235	0.0607842
ID2	1.86843e-06	-0.352387	0.396	0.546	0.0629549
CCND1	2.02402e-06	0.462834	0.369	0.26	0.0681974
GPSM3	2.11453e-06	-0.297534	0.343	0.492	0.0712469
CPM	2.14152e-06	0.704317	0.53	0.462	0.0721562
PLK2	2.22943e-06	-0.258401	0.058	0.152	0.0751186
SLC25A3	2.34768e-06	-0.27393	0.598	0.751	0.0791028
USF1	2.41422e-06	0.258968	0.129	0.054	0.0813448
CX3CR1	2.51952e-06	-0.281101	0.169	0.299	0.0848928
TMEM134	2.56275e-06	-0.28074	0.124	0.234	0.0863492
HEXIM1	2.6808e-06	-0.455853	0.331	0.471	0.090327
AXL	2.82612e-06	0.479755	0.46	0.364	0.0952231
CSRP1	2.88065e-06	0.624224	0.379	0.281	0.0970608
ANXA5	2.9861e-06	-0.287026	0.699	0.856	0.100614
SAMD9L	3.05599e-06	0.431513	0.26	0.159	0.102969
SFMBT2	3.42371e-06	0.39086	0.29	0.18	0.115358
AHR	3.61942e-06	0.522496	0.649	0.632	0.121953
TNS3	3.68603e-06	-0.27625	0.116	0.228	0.124197
PMP22	3.83148e-06	-0.369585	0.394	0.56	0.129098
C1QC	3.98008e-06	0.405257	0.879	0.888	0.134105
EFHD2	4.18384e-06	-0.268398	0.422	0.584	0.14097
RPS26	4.18982e-06	-0.253792	0.659	0.794	0.141172
HSPE1	4.32148e-06	-0.257433	0.336	0.495	0.145608
GALM	4.41182e-06	-0.263633	0.098	0.201	0.148652
RNASE1	4.8007e-06	0.600879	0.813	0.87	0.161755
CKB	4.80423e-06	0.416264	0.157	0.077	0.161874
RSAD2	4.80435e-06	0.407157	0.109	0.042	0.161878
RPL31	5.61194e-06	0.299558	0.788	0.854	0.189089
APEX1	5.87728e-06	-0.25123	0.308	0.448	0.198029
PDE5A	6.24177e-06	0.255465	0.116	0.048	0.21031
IRAK3	7.2117e-06	0.548597	0.354	0.256	0.242991
SEPP1	7.91868e-06	0.402195	0.861	0.876	0.266812
STX11	7.97447e-06	0.445488	0.207	0.12	0.268692
CCL4	8.54535e-06	-0.781409	0.096	0.195	0.287927
DOK2	9.13321e-06	-0.255629	0.336	0.494	0.307734
CD14	9.24821e-06	-0.255133	0.881	0.938	0.311609
RHBDF2	9.25071e-06	0.396544	0.278	0.174	0.311693
KIAA0930	1.0303e-05	-0.264216	0.366	0.515	0.34715
SELM	1.032e-05	0.619506	0.404	0.304	0.347722
HSPB6	1.0876e-05	0.429573	0.177	0.096	0.366454
TTYH3	1.17871e-05	-0.383601	0.343	0.482	0.397156
RASSF4	1.20988e-05	-0.28285	0.404	0.54	0.407656
A2M	1.45011e-05	-0.270262	0.755	0.877	0.488599
HLA-DQB1	1.52116e-05	0.281086	0.894	0.844	0.512539
ZNF621	1.68602e-05	0.289698	0.152	0.076	0.568088
SLA	1.77247e-05	0.529157	0.462	0.385	0.597217
C2orf40	1.81017e-05	0.37453	0.129	0.061	0.609919
CCDC3	1.81375e-05	0.323152	0.106	0.044	0.611124
GAS6	1.84145e-05	-0.317936	0.598	0.736	0.620458
NEXN	2.03703e-05	0.36493	0.101	0.041	0.686357
CTSC	2.14893e-05	-0.388961	0.753	0.865	0.724059
STX4	2.27709e-05	-0.271743	0.172	0.284	0.767241
GOLGB1	2.59146e-05	0.461831	0.591	0.538	0.873167
CAV1	2.64564e-05	0.425949	0.275	0.181	0.891421
RGCC	2.64662e-05	-0.292571	0.197	0.312	0.891753
TIPARP	2.835e-05	0.540024	0.371	0.292	0.955225
LST1	2.84831e-05	-0.28758	0.48	0.63	0.959709
HSPB1	2.85187e-05	0.435172	0.598	0.558	0.960908
CDC42EP3	3.1103e-05	0.407938	0.265	0.174	1
PPP1R12B	3.19115e-05	0.297801	0.152	0.078	1
IFIT1	3.20498e-05	0.474053	0.187	0.108	1
FXYD1	3.46542e-05	0.508711	0.21	0.13	1
GABPB1	3.97234e-05	0.40631	0.321	0.234	1
BTG2	4.02328e-05	0.461016	0.601	0.536	1
DDX58	4.13585e-05	0.280574	0.116	0.053	1
IRF9	4.14306e-05	0.257429	0.141	0.07	1
MR1	4.16113e-05	0.399333	0.215	0.133	1
PELI1	4.19563e-05	0.521603	0.427	0.342	1
MAP1B	4.3517e-05	0.384809	0.24	0.15	1
SON	4.43026e-05	0.32696	0.828	0.846	1
EIF2AK2	4.60754e-05	0.499241	0.381	0.298	1
CTSH	4.90989e-05	-0.290541	0.485	0.614	1
SAT1	4.95017e-05	-0.26826	0.907	0.963	1
SOD3	5.22036e-05	0.566679	0.245	0.158	1
CFH	5.22284e-05	-0.451121	0.303	0.451	1
PCBP2	5.47132e-05	-0.254864	0.621	0.744	1
C10orf54	5.74861e-05	0.423027	0.558	0.513	1
PER1	5.75701e-05	0.378941	0.424	0.326	1
H2AFX	6.26834e-05	-0.26936	0.124	0.214	1
TCOF1	7.86529e-05	-0.253724	0.187	0.289	1
PRRC2C	8.42056e-05	0.305137	0.75	0.729	1
FGD6	8.56864e-05	0.374504	0.172	0.101	1
SH3BP5	8.71111e-05	0.585069	0.465	0.4	1
CYSLTR2	9.09996e-05	0.361963	0.157	0.087	1
ADORA3	9.23746e-05	0.414965	0.278	0.191	1
PKN2	9.62929e-05	0.333541	0.437	0.344	1
FAM107A	9.82377e-05	0.292476	0.101	0.046	1
SMAP2	9.90009e-05	0.404745	0.621	0.593	1
GPATCH2	0.000105511	0.42448	0.285	0.204	1
SESN1	0.000105568	0.388027	0.492	0.414	1
IL2RA	0.000116292	0.389657	0.121	0.061	1
DDIT3	0.000137405	-0.337668	0.184	0.283	1
PFKFB3	0.000138687	0.308873	0.169	0.097	1
RP11-796E2.4	0.000143481	0.297469	0.152	0.084	1
RNF213	0.000151449	0.419561	0.593	0.557	1
FCGBP	0.000152114	-0.596037	0.111	0.195	1
RERE	0.000167079	0.4201	0.417	0.338	1
FAM212B	0.000192693	0.315238	0.136	0.074	1
RNPC3	0.000211092	0.290001	0.245	0.163	1
MX2	0.000212855	0.375366	0.207	0.133	1
BRD2	0.000216544	-0.329227	0.462	0.584	1
SERPINB9	0.000225216	0.401768	0.235	0.156	1
PPP1R15A	0.000238401	-0.499014	0.535	0.639	1
RABGAP1L	0.000250779	0.385609	0.295	0.213	1
TRIM56	0.000340109	0.379604	0.268	0.191	1
HERC5	0.000355925	0.277233	0.139	0.077	1
SLC31A2	0.000361723	0.418311	0.394	0.327	1
FLNA	0.000363797	0.579299	0.379	0.308	1
PLIN2	0.000430177	0.466173	0.328	0.25	1
SPAG9	0.000464362	0.347976	0.452	0.388	1
TCF7L2	0.000478562	0.347253	0.194	0.129	1
SMTN	0.000481517	0.281673	0.129	0.071	1
SEPW1	0.000505711	0.63135	0.475	0.434	1
CALCOCO2	0.000509083	0.359598	0.407	0.339	1
ZNF397	0.000513336	0.31814	0.189	0.12	1
CAV2	0.000529425	0.317942	0.146	0.087	1
NFIL3	0.0005302	0.288593	0.184	0.118	1
MFSD1	0.000543152	0.276211	0.755	0.71	1
FOXO3	0.000558876	0.508051	0.508	0.467	1
ACSL3	0.000562447	0.29506	0.265	0.191	1
PLXDC1	0.000576791	0.452556	0.308	0.243	1
CD81	0.000603068	0.441077	0.826	0.848	1
KLF6	0.000612615	-0.287716	0.924	0.974	1
GABPB1-AS1	0.000658453	0.298011	0.242	0.166	1
USP53	0.000671374	0.373341	0.265	0.189	1
TRMT10C	0.000697347	0.312303	0.278	0.199	1
PHACTR1	0.000698433	-0.40931	0.207	0.289	1
PDGFB	0.000732739	0.434376	0.341	0.273	1
PIK3IP1	0.00073675	0.393356	0.278	0.206	1
ELL2	0.000767676	0.305488	0.184	0.118	1
GTPBP4	0.000795785	0.354436	0.22	0.153	1
LDLR	0.000806263	0.382578	0.146	0.088	1
CPT1A	0.00080893	0.252744	0.149	0.089	1
LGALS1	0.000849552	-0.417498	0.624	0.703	1
CILP	0.000898271	0.260051	0.101	0.053	1
PARP14	0.00101315	0.363722	0.429	0.367	1
PLPP3	0.00101408	0.858155	0.232	0.167	1
HERPUD1	0.00104647	0.479386	0.74	0.768	1
PALLD	0.00107349	0.348576	0.288	0.221	1
SERPINA1	0.00109681	0.306176	0.265	0.195	1
CREM	0.00117349	0.43268	0.283	0.218	1
RASD1	0.00118984	0.458749	0.162	0.102	1
EPM2AIP1	0.00120729	0.283448	0.217	0.15	1
UTP3	0.00121309	0.319715	0.227	0.16	1
CASK	0.00130544	0.253892	0.116	0.064	1
ZNF281	0.00131102	0.357195	0.167	0.11	1
COL18A1	0.00131319	0.320618	0.177	0.118	1
PIK3R1	0.00137093	0.404589	0.561	0.529	1
CCDC146	0.00143509	0.25949	0.101	0.054	1
ITM2C	0.00145881	0.305042	0.232	0.163	1
PTN	0.00152383	0.482041	0.131	0.077	1
CRIP2	0.00155519	0.538297	0.179	0.119	1
MT1X	0.00156536	0.509065	0.235	0.345	1
HNRNPUL1	0.00185751	0.307914	0.53	0.503	1
CDK11A	0.00197452	0.278191	0.197	0.135	1
B4GALT1	0.00202145	0.437646	0.424	0.373	1
IGFBP6	0.0020935	0.632468	0.427	0.368	1
NR2F2	0.00210353	0.271738	0.227	0.161	1
N4BP2L2	0.00211777	0.274696	0.652	0.646	1
VAPA	0.00219576	0.292112	0.664	0.67	1
NBL1	0.00220429	0.354404	0.263	0.201	1
CASS4	0.00221452	0.271935	0.164	0.106	1
GIMAP8	0.00248261	0.386589	0.258	0.199	1
MED28	0.0026817	0.301014	0.298	0.235	1
PRKCDBP	0.00272114	0.380621	0.199	0.142	1
DDX39B	0.00275521	0.319627	0.273	0.209	1
AFF3	0.00277193	0.302191	0.318	0.253	1
CTGF	0.00283505	0.492448	0.207	0.146	1
MS4A4A	0.00298422	0.367401	0.778	0.813	1
SCN9A	0.0031259	0.423653	0.331	0.271	1
LONRF1	0.00321276	0.265356	0.131	0.081	1
TCN2	0.00327537	0.326416	0.207	0.149	1
ETS2	0.00328148	0.355492	0.616	0.62	1
GPATCH2L	0.00329572	0.402187	0.386	0.332	1
ZNF37A	0.00332206	0.308204	0.235	0.172	1
RRAS	0.00339909	0.461231	0.293	0.244	1
IFIH1	0.00348531	0.30995	0.167	0.113	1
AAK1	0.00351722	0.393157	0.495	0.444	1
SIAH2	0.00353737	0.317617	0.225	0.165	1
MPHOSPH8	0.0036167	0.319298	0.523	0.502	1
COL1A1	0.00369939	-0.302149	0.081	0.138	1
AOAH	0.00427327	0.371649	0.333	0.276	1
PNRC2	0.00437057	0.343436	0.407	0.372	1
PSME2	0.00441407	0.334789	0.427	0.38	1
APOC1	0.00452902	0.345678	0.189	0.132	1
SPOP	0.0046633	0.264429	0.359	0.291	1
SPTLC2	0.00482301	0.408394	0.336	0.282	1
ARHGAP25	0.00535017	0.262635	0.177	0.123	1
TLR5	0.00538674	0.300394	0.273	0.209	1
RPL7L1	0.00632004	0.260246	0.318	0.263	1
AC074289.1	0.00669261	0.290141	0.154	0.106	1
EBI3	0.00678011	0.308068	0.187	0.136	1
ADGRE5	0.00722902	0.469105	0.402	0.366	1
SBDS	0.00725601	0.31266	0.366	0.325	1
NKTR	0.0073777	0.316504	0.54	0.52	1
WDFY2	0.00741043	0.279203	0.391	0.337	1
HACD3	0.00752283	0.2628	0.215	0.16	1
ISG15	0.00793635	0.371704	0.268	0.216	1
JMJD1C	0.00805728	0.271217	0.664	0.669	1
ZFHX3	0.00822537	0.31281	0.677	0.697	1
ARID5B	0.0083021	0.482248	0.242	0.201	1
ZNF207	0.00865198	0.313491	0.497	0.469	1
SLC9A3R2	0.00876879	0.267656	0.146	0.098	1
PLAC9	0.00880832	0.30117	0.268	0.207	1
PLEKHO2	0.00906302	0.343037	0.313	0.258	1
SPATS2L	0.00907994	0.35899	0.472	0.446	1
TOB2	0.00926022	0.308938	0.301	0.249	1
GPR155	0.00941692	0.354762	0.348	0.299	1
IFITM2	0.00942487	0.259231	0.657	0.668	1
CSNK1A1	0.00951915	0.322408	0.571	0.537	1
ADAP2	0.00967326	0.290357	0.732	0.76	1
C3	0.00969032	0.341723	0.197	0.145	1
NR3C1	0.0097544	0.385418	0.505	0.489	1
ZMAT1	0.0099482	0.302573	0.22	0.167	1
ZCCHC11	0.0103193	0.309822	0.331	0.274	1
MDK	0.0106988	0.402238	0.154	0.111	1
DES	0.0110373	0.291427	0.104	0.064	1
TMEM37	0.0110789	0.369836	0.311	0.267	1
ROCK1	0.0112152	0.309561	0.644	0.636	1
MDM2	0.0114277	0.280858	0.24	0.188	1
ADAR	0.011866	0.250203	0.412	0.361	1
RBM39	0.012112	0.257691	0.775	0.778	1
MT1M	0.0121468	0.619573	0.106	0.068	1
COL6A3	0.0123201	-0.361925	0.116	0.167	1
WAC	0.0127664	0.318599	0.477	0.453	1
LAPTM4A	0.0128769	0.270119	0.697	0.709	1
UBE2D1	0.0134899	0.275828	0.295	0.25	1
MAPK1IP1L	0.013889	0.275392	0.321	0.269	1
ELF2	0.0144632	0.305809	0.311	0.263	1
ANKRD11	0.0144766	0.332141	0.513	0.504	1
HBEGF	0.0150591	0.330041	0.275	0.226	1
MYADM	0.0162346	0.390188	0.639	0.649	1
PHF20	0.0165609	0.289929	0.404	0.366	1
CD1C	0.0167446	-0.466094	0.101	0.149	1
IFIT3	0.0168612	0.384394	0.129	0.089	1
RNF169	0.0175178	0.284415	0.194	0.149	1
ADAM17	0.0183619	0.284368	0.328	0.288	1
NUDT16	0.0184846	0.258995	0.318	0.275	1
LUM	0.0185103	0.275542	0.225	0.173	1
THRA	0.0193082	0.275991	0.187	0.144	1
NR4A1	0.0195593	0.326425	0.354	0.317	1
MRC1	0.0204319	0.290419	0.848	0.931	1
KMT2E	0.0205876	0.250089	0.538	0.525	1
MGP	0.0211389	-0.382434	0.482	0.588	1
SNX13	0.0214058	0.360663	0.417	0.384	1
GNAI3	0.0220234	0.334303	0.515	0.51	1
RNF144B	0.0232604	0.284775	0.293	0.247	1
THUMPD1	0.0233422	0.26722	0.303	0.258	1
P2RY13	0.0237043	0.280706	0.54	0.515	1
CLU	0.0239004	0.493109	0.379	0.343	1
NOTCH2	0.0243339	0.281987	0.331	0.292	1
RNMT	0.024656	0.269779	0.386	0.35	1
SASH1	0.0246762	0.284549	0.157	0.116	1
CDKN1B	0.0256104	0.263569	0.275	0.228	1
TRIM22	0.0257524	0.292664	0.301	0.257	1
SERPING1	0.0261163	0.39635	0.424	0.385	1
CCL8	0.0268175	0.379531	0.121	0.082	1
ZNF24	0.0269218	0.307129	0.331	0.299	1
FADS1	0.0278253	0.310669	0.182	0.142	1
PURA	0.0288223	0.276391	0.333	0.295	1
RP11-138A9.1	0.0303455	0.334083	0.159	0.122	1
TIMP3	0.0304445	0.295136	0.374	0.338	1
MECP2	0.0309628	0.280417	0.24	0.2	1
SGMS1	0.0309952	0.346181	0.359	0.327	1
SUSD6	0.0311037	0.260991	0.316	0.27	1
TNFAIP3	0.0318405	-0.257703	0.341	0.409	1
LILRB4	0.0333724	0.2824	0.359	0.318	1
LILRB1	0.034714	0.262629	0.227	0.191	1
DST	0.0348356	0.315139	0.396	0.365	1
PCMTD1	0.037242	0.25951	0.407	0.389	1
IFIT2	0.0374823	0.300408	0.119	0.084	1
TAOK3	0.0388944	0.274943	0.482	0.489	1
SYMPK	0.0391038	0.25997	0.192	0.151	1
CCL4L2	0.0392978	0.331989	0.109	0.153	1
PARP9	0.0395362	0.271896	0.205	0.164	1
ZNF562	0.0395635	0.264756	0.21	0.165	1
HOOK3	0.0396454	0.284306	0.47	0.436	1
DNAJB6	0.0408946	0.303225	0.5	0.496	1
TFAM	0.0410065	0.260157	0.242	0.204	1
RARRES1	0.0415361	-0.283161	0.071	0.105	1
CFD	0.0430253	0.807125	0.848	0.897	1
RIT1	0.0431578	0.282677	0.212	0.172	1
SKIL	0.0451907	0.25305	0.313	0.268	1
STOM	0.0475146	0.250687	0.444	0.422	1
PCM1	0.0483209	0.260586	0.52	0.511	1
NDRG2	0.0489054	0.252159	0.268	0.233	1
GRASP	0.049343	0.421564	0.202	0.17	1
THEMIS2	0.0493855	0.347778	0.429	0.425	1
SAP30	0.0503808	0.416569	0.25	0.215	1
LPP	0.0516487	0.302504	0.487	0.477	1
NGFRAP1	0.052499	0.358586	0.179	0.151	1
EPC1	0.0552434	0.284383	0.394	0.38	1
MIDN	0.0593918	0.573924	0.391	0.385	1
SLPI	0.0601951	0.491587	0.149	0.117	1
ELF1	0.0630411	0.379278	0.538	0.565	1
FOXP1	0.0658544	0.302247	0.487	0.484	1
P4HA1	0.0670391	0.340442	0.306	0.273	1
KLF7	0.0727415	0.47308	0.293	0.275	1
ITGAX	0.073113	0.250793	0.21	0.178	1
IPMK	0.0733087	0.270096	0.169	0.139	1
KIF1B	0.0735469	0.281801	0.268	0.237	1
LAIR1	0.0771146	0.266988	0.576	0.604	1
WLS	0.0779736	0.277692	0.417	0.398	1
ZFYVE21	0.0844839	0.260794	0.212	0.187	1
USP4	0.0870905	0.26629	0.263	0.229	1
SNW1	0.0873558	0.259534	0.381	0.363	1
WBP1L	0.0895829	0.252842	0.205	0.175	1
COL6A2	0.0920178	0.369735	0.26	0.234	1
FAM26F	0.0944954	0.268127	0.429	0.422	1
MT2A	0.0973718	1.50276	0.503	0.516	1
PSME1	0.0996649	0.276563	0.563	0.605	1
PHIP	0.102269	0.28721	0.49	0.484	1
FRMD4A	0.103097	0.256465	0.336	0.313	1
ITM2A	0.107197	0.274782	0.126	0.101	1
SYAP1	0.113613	0.302241	0.311	0.291	1
FNBP1	0.114539	0.294236	0.49	0.484	1
SKP1	0.117179	0.263612	0.646	0.675	1
ARID4A	0.125992	0.259364	0.389	0.372	1
KMT2A	0.1323	0.285555	0.437	0.441	1
HYAL2	0.135879	0.284714	0.146	0.124	1
DBI	0.141795	0.318662	0.652	0.695	1
EGR1	0.160065	0.274252	0.523	0.536	1
CD151	0.168905	0.352499	0.391	0.389	1
RAMP2	0.174293	0.374768	0.187	0.166	1
FBLN1	0.174363	0.322458	0.23	0.196	1
SRSF10	0.187313	0.255492	0.374	0.367	1
TAF1D	0.201937	0.280416	0.404	0.406	1
TRIP11	0.202245	0.251938	0.311	0.298	1
APOD	0.204664	0.305484	0.376	0.443	1
DNTTIP2	0.206864	0.259573	0.331	0.32	1
STIM2	0.217072	0.282912	0.227	0.208	1
ZNF217	0.229764	0.267093	0.311	0.303	1
AP2A2	0.277742	0.256177	0.472	0.48	1
POGZ	0.281648	0.261473	0.265	0.25	1
ERLEC1	0.282182	0.258605	0.237	0.229	1
RILPL2	0.302666	0.278908	0.328	0.323	1
DCN	0.307672	0.304174	0.427	0.43	1
CELF2	0.325686	0.254226	0.578	0.632	1
ZKSCAN1	0.344332	0.302993	0.278	0.277	1
SRGAP2B	0.352037	0.323104	0.308	0.313	1
ARRDC2	0.373174	0.253063	0.207	0.195	1
GIMAP7	0.463853	0.321009	0.376	0.399	1
AGFG1	0.470601	0.260311	0.331	0.336	1
RSF1	0.582221	0.250621	0.381	0.402	1
HBA2	0.591369	1.57577	0.134	0.127	1
GSN	0.632253	0.39806	0.78	0.823	1
CREB1	0.649819	0.261687	0.311	0.325	1
SERPINF1	0.660246	0.407086	0.308	0.352	1
RHOB	0.668914	0.421962	0.54	0.584	1
RBM47	0.917223	0.25055	0.442	0.513	1

## Sheet: PC DMED DEGs
	p_val	avg_log2FC	pct.1	pct.2	p_val_adj
MT-ND3	6.25066e-109	-1.63752	0.973	0.998	2.1061e-104
C11orf96	2.63317e-69	2.0226	0.956	0.822	8.87221e-65
NR4A1	4.49314e-67	2.08729	0.704	0.186	1.51392e-62
MTRNR2L12	1.18548e-65	2.17686	0.505	0.024	3.99437e-61
ZFP36	1.42722e-65	1.69519	0.926	0.595	4.80888e-61
CEBPD	1.46202e-64	1.83133	0.945	0.759	4.92612e-60
JUNB	7.7526e-64	1.73043	0.949	0.796	2.61216e-59
ATF3	2.91888e-62	2.40962	0.702	0.209	9.83488e-58
BTG2	3.25968e-57	1.75821	0.784	0.37	1.09832e-52
MTRNR2L8	9.69826e-52	1.81208	0.383	0	3.26773e-47
FOS	1.17361e-46	1.38119	0.962	0.779	3.95436e-42
EGR1	1.7002e-45	1.46659	0.822	0.5	5.72865e-41
MT-CYB	1.9095e-44	-0.664754	0.983	1	6.43387e-40
MT-ND1	2.26494e-44	-0.867671	0.96	0.998	7.63148e-40
RPS27	9.70266e-43	-0.550314	0.989	0.998	3.26921e-38
PLCG2	5.90379e-42	1.43464	0.334	0.008	1.98922e-37
SOCS3	9.73201e-40	1.46377	0.757	0.439	3.2791e-35
ADAMTS1	3.76532e-38	1.4657	0.801	0.518	1.26869e-33
RPL41	8.05673e-37	-0.563574	0.994	0.998	2.71463e-32
DES	9.84778e-37	1.47062	0.651	0.263	3.31811e-32
CCL2	1.65201e-34	2.84872	0.514	0.166	5.5663e-30
CDKN1A	3.88987e-34	1.66837	0.522	0.178	1.31065e-29
SERTAD1	4.98443e-33	1.423	0.465	0.14	1.67946e-28
MT-ATP6	1.16663e-32	-0.665615	0.96	1	3.93085e-28
RPL26	1.69978e-32	-0.516181	0.97	0.992	5.72722e-28
RPL39	2.58908e-32	-0.524983	0.979	0.99	8.72365e-28
PTGDS	1.65235e-31	2.63876	0.429	0.107	5.56742e-27
GADD45B	2.2386e-31	1.54651	0.82	0.636	7.54275e-27
S100A6	1.95887e-30	-0.550306	0.983	0.998	6.6002e-26
MT1A	2.18252e-30	1.61975	0.514	0.19	7.35378e-26
FILIP1L	3.88478e-30	1.07931	0.786	0.536	1.30894e-25
RPL37	6.3253e-30	-0.476426	0.981	0.996	2.13125e-25
MT2A	1.14623e-29	1.22885	0.962	0.907	3.86212e-25
MT-CO3	1.08375e-28	-0.626275	0.987	0.996	3.65158e-24
SPARCL1	5.35808e-28	0.757937	0.989	0.976	1.80535e-23
CYR61	1.79185e-27	1.71065	0.474	0.176	6.03745e-23
MYC	1.79213e-27	1.28858	0.598	0.287	6.03841e-23
TIPARP	5.75751e-27	1.07331	0.438	0.14	1.93994e-22
ADAMTS4	1.1092e-26	1.47499	0.311	0.055	3.73735e-22
RPL34	1.01929e-25	-0.417859	0.998	0.998	3.43439e-21
CSRNP1	1.05506e-25	0.797647	0.302	0.049	3.55492e-21
RPS15A	1.94267e-25	-0.464133	0.983	0.994	6.54563e-21
ACTG2	3.0939e-25	1.00354	0.619	0.308	1.04246e-20
MT-ND4	3.77432e-25	-0.472933	0.973	1	1.27172e-20
RPL36A	4.87631e-25	-0.724211	0.586	0.85	1.64302e-20
IL32	1.05433e-24	0.943545	0.651	0.364	3.55245e-20
CRISPLD2	2.8476e-24	0.986946	0.613	0.318	9.5947e-20
RPS10	4.89899e-24	-0.520194	0.852	0.972	1.65067e-19
IER3	6.08971e-24	2.01324	0.37	0.107	2.05187e-19
RPL37A	6.87536e-24	-0.414258	0.985	0.994	2.31658e-19
KLF2	8.34002e-24	0.964707	0.672	0.374	2.81009e-19
MT1M	1.96198e-23	1.1572	0.696	0.457	6.61071e-19
NAMPT	3.89689e-23	1.17566	0.48	0.211	1.31302e-18
RPS24	3.95221e-23	-0.406176	0.989	0.998	1.33166e-18
MT-ND2	4.18261e-23	-0.471694	0.928	0.99	1.40929e-18
HLA-A	6.03031e-22	-0.616864	0.865	0.943	2.03185e-17
TIMP3	7.32062e-22	0.522238	0.985	0.962	2.46661e-17
RPS21	1.71085e-21	-0.583916	0.937	0.962	5.76454e-17
MAFF	1.71862e-21	0.805988	0.376	0.119	5.79071e-17
TPM1	2.36224e-21	0.803099	0.905	0.777	7.95932e-17
NR4A3	3.27667e-21	0.701497	0.214	0.02	1.10404e-16
FOSB	3.47421e-21	1.36713	0.801	0.603	1.1706e-16
PDK4	7.67648e-21	1.14897	0.52	0.261	2.58651e-16
APOE	9.10332e-21	1.1782	0.879	0.789	3.06727e-16
CPM	1.08404e-20	0.827062	0.345	0.103	3.65256e-16
JUND	3.50935e-20	0.601573	0.901	0.806	1.18244e-15
IER2	6.50697e-20	1.04944	0.748	0.524	2.19246e-15
NR4A2	6.72058e-20	0.870836	0.298	0.075	2.26443e-15
IFITM1	9.02189e-20	-0.767687	0.078	0.314	3.03984e-15
KLF9	1.3423e-19	0.829	0.681	0.449	4.52276e-15
SH3BP5	1.64108e-19	0.869479	0.315	0.091	5.52945e-15
PHLDA1	2.30307e-19	1.14884	0.465	0.219	7.75997e-15
DNAJB1	3.19562e-19	1.26927	0.495	0.249	1.07673e-14
RGS16	3.68351e-19	1.11222	0.336	0.103	1.24112e-14
EIF1	5.94654e-19	0.44369	0.979	0.978	2.00363e-14
SMOC1	4.62676e-18	0.734839	0.228	0.043	1.55894e-13
PNRC1	1.59099e-17	0.602461	0.922	0.836	5.36069e-13
CCND1	1.70095e-17	0.879747	0.51	0.259	5.73117e-13
RPS28	5.04325e-17	-0.347825	0.987	0.986	1.69927e-12
MIR22HG	8.6151e-17	0.685165	0.33	0.113	2.90277e-12
RPL38	8.65073e-17	-0.420855	0.928	0.962	2.91478e-12
EPAS1	1.02078e-16	0.656794	0.858	0.686	3.43942e-12
ACTB	1.04997e-16	0.444802	0.989	0.968	3.53778e-12
EMP1	1.05351e-16	0.84808	0.522	0.283	3.5497e-12
ARID5B	1.14269e-16	0.715416	0.742	0.577	3.85018e-12
RPL36AL	1.79954e-16	-0.506604	0.833	0.909	6.06338e-12
MT-ND5	3.11069e-16	-0.551427	0.837	0.909	1.04812e-11
RPS27A	3.36783e-16	-0.315778	1	0.996	1.13476e-11
NR2F2	3.64895e-16	-0.493895	0.951	0.99	1.22948e-11
MTHFD2	3.73025e-16	0.745623	0.493	0.257	1.25687e-11
JUN	2.15356e-15	0.608986	0.918	0.838	7.25619e-11
RPL22	3.61626e-15	-0.351727	0.981	0.982	1.21846e-10
TPM2	3.90367e-15	0.517587	0.979	0.943	1.3153e-10
HBB	5.80121e-15	-0.793093	0.057	0.231	1.95466e-10
MIDN	1.05325e-14	0.839335	0.444	0.235	3.54883e-10
DNAJA1	1.97131e-14	0.85537	0.594	0.387	6.64215e-10
RPL35A	2.90901e-14	-0.300667	0.992	0.994	9.80162e-10
EGR3	4.1206e-14	0.53788	0.165	0.024	1.38839e-09
STOM	4.97119e-14	0.621809	0.7	0.492	1.67499e-09
GEM	5.63307e-14	0.844547	0.383	0.18	1.89801e-09
ID3	6.33082e-14	0.842095	0.664	0.443	2.13311e-09
NNMT	6.86038e-14	0.796899	0.381	0.17	2.31154e-09
F8	9.0856e-14	0.624552	0.258	0.081	3.0613e-09
HSPA8	1.21384e-13	0.638494	0.7	0.532	4.08991e-09
RPL32	1.32271e-13	-0.276984	0.998	0.998	4.45674e-09
RPS3A	1.49855e-13	-0.322269	0.998	0.996	5.04921e-09
STEAP4	1.55711e-13	-0.514507	0.658	0.844	5.24651e-09
ACTN1	1.94052e-13	0.635446	0.419	0.213	6.53839e-09
CEBPB	2.06231e-13	0.673196	0.607	0.403	6.94875e-09
NEXN	2.76447e-13	0.808762	0.533	0.352	9.3146e-09
ERAP2	2.85496e-13	-0.392814	0.006	0.123	9.61952e-09
GSN	2.94531e-13	-0.507097	0.879	0.953	9.92394e-09
RPL13A	2.99597e-13	0.298421	0.996	0.996	1.00946e-08
RPL36	3.90879e-13	-0.338572	0.985	0.972	1.31703e-08
IRF1	5.36121e-13	1.0782	0.438	0.255	1.8064e-08
RPS4X	5.75154e-13	-0.286426	0.985	0.998	1.93793e-08
ID1	7.08974e-13	0.63576	0.247	0.077	2.38882e-08
RHOB	8.08517e-13	0.637496	0.744	0.577	2.72422e-08
PFDN5	9.51321e-13	-0.374536	0.915	0.951	3.20538e-08
RPL11	1.03521e-12	-0.267324	0.996	0.996	3.48804e-08
SLC2A3	1.17791e-12	0.642507	0.44	0.235	3.96886e-08
STAT3	1.20321e-12	0.584503	0.596	0.397	4.05409e-08
PLPP3	1.60369e-12	0.667236	0.617	0.417	5.40348e-08
RPS12	1.65834e-12	-0.283037	0.987	0.996	5.5876e-08
FABP4	1.83415e-12	-0.744211	0.127	0.312	6.17998e-08
RGCC	2.21394e-12	0.498059	0.163	0.03	7.45966e-08
RPS23	2.57687e-12	-0.257796	0.992	0.996	8.68252e-08
NACA	2.6039e-12	-0.304963	0.973	0.984	8.77358e-08
APOD	2.70869e-12	-0.694041	0.192	0.391	9.12666e-08
CARMN	2.99999e-12	-0.760208	0.288	0.48	1.01082e-07
DNAJB4	3.41774e-12	0.527352	0.264	0.097	1.15157e-07
KLF4	3.55044e-12	0.618175	0.332	0.146	1.19629e-07
MCL1	3.84835e-12	0.657633	0.488	0.287	1.29666e-07
RPS9	4.39865e-12	-0.291425	0.987	0.992	1.48208e-07
THBS1	4.50726e-12	0.518515	0.131	0.016	1.51868e-07
HSPA1B	4.54069e-12	0.790931	0.467	0.269	1.52994e-07
SOD2	4.55876e-12	0.62558	0.556	0.372	1.53603e-07
RPS13	4.70954e-12	-0.276166	0.992	0.992	1.58683e-07
PPP1R15A	4.89352e-12	0.581049	0.74	0.555	1.64882e-07
LSP1	5.16368e-12	-0.610727	0.095	0.263	1.73985e-07
YBX3	5.64515e-12	0.532595	0.81	0.7	1.90208e-07
CNN1	6.22897e-12	0.594715	0.586	0.383	2.09879e-07
UBE2S	9.17708e-12	0.696051	0.319	0.146	3.09213e-07
CYCS	1.36115e-11	0.63017	0.486	0.296	4.58627e-07
IL6	2.07354e-11	0.817317	0.125	0.016	6.98657e-07
IGFBP3	2.35069e-11	-0.842483	0.127	0.296	7.92043e-07
DLX5	2.87085e-11	-0.459067	0.165	0.352	9.67303e-07
PI15	4.12025e-11	0.433519	0.114	0.012	1.38828e-06
LUM	5.8665e-11	-0.659306	0.152	0.336	1.97666e-06
FOXS1	5.98192e-11	-0.531203	0.042	0.174	2.01555e-06
SLC9A3R2	8.17888e-11	-0.598647	0.315	0.49	2.75579e-06
DDX5	1.09336e-10	0.436538	0.922	0.881	3.68398e-06
IGFBP7	1.22845e-10	0.344623	1	0.998	4.13913e-06
PLN	1.62835e-10	0.568369	0.387	0.206	5.48655e-06
PALLD	2.24098e-10	0.570437	0.619	0.455	7.55076e-06
NTRK3	2.39364e-10	0.452129	0.539	0.332	8.06512e-06
PDLIM5	2.58957e-10	0.478982	0.321	0.156	8.7253e-06
FABP5	2.62611e-10	-0.459486	0.082	0.229	8.84841e-06
ODC1	2.87813e-10	0.452997	0.237	0.089	9.69756e-06
NFIL3	3.32903e-10	0.673705	0.444	0.281	1.12168e-05
CCL8	3.49457e-10	1.73394	0.167	0.047	1.17746e-05
UGCG	3.69837e-10	0.592212	0.317	0.154	1.24613e-05
ADAMTS9	3.8504e-10	0.331794	0.127	0.022	1.29735e-05
FAM153A	4.69817e-10	-0.485915	0.061	0.194	1.583e-05
IGF1	5.43144e-10	0.919271	0.459	0.289	1.83007e-05
MT-ND4L	6.25266e-10	-0.430849	0.476	0.65	2.10677e-05
BTG1	6.84162e-10	0.474543	0.943	0.915	2.30522e-05
CTGF	8.02404e-10	1.20005	0.309	0.158	2.70362e-05
HBA2	8.26427e-10	-0.492737	0.021	0.123	2.78456e-05
FILIP1	8.67635e-10	0.540731	0.258	0.107	2.92341e-05
EEF1D	9.87336e-10	-0.31549	0.903	0.957	3.32673e-05
COL18A1	1.28664e-09	0.486684	0.77	0.626	4.33521e-05
ACTA2	1.43271e-09	0.365778	0.962	0.913	4.82737e-05
RASD1	1.44915e-09	0.737628	0.427	0.245	4.88275e-05
BCL6	1.70635e-09	0.485133	0.313	0.154	5.74939e-05
SBDS	1.89984e-09	0.475248	0.641	0.504	6.40133e-05
HSP90AA1	2.02968e-09	0.487301	0.892	0.881	6.83881e-05
CCNL1	2.44694e-09	0.400162	0.649	0.472	8.24471e-05
MYL9	2.464e-09	0.345388	1	0.976	8.30219e-05
SEMA4A	2.75404e-09	0.311945	0.108	0.016	9.27945e-05
HES4	3.12768e-09	0.427094	0.742	0.555	0.000105384
HES1	3.42723e-09	0.845886	0.516	0.352	0.000115477
GADD45G	4.84221e-09	0.522149	0.188	0.065	0.000163153
PPP1R15B	5.10985e-09	0.522263	0.23	0.095	0.000172171
PFN1	5.53177e-09	0.376289	0.827	0.741	0.000186387
RPS26	6.19103e-09	0.38539	0.922	0.822	0.000208601
RERGL	7.11204e-09	0.660585	0.108	0.018	0.000239633
MYLK	7.95666e-09	0.627324	0.698	0.567	0.000268092
IGFBP2	7.99174e-09	-0.59639	0.298	0.457	0.000269274
SLC25A25	8.21518e-09	0.347576	0.163	0.051	0.000276802
CCDC71L	8.34703e-09	0.619823	0.33	0.174	0.000281245
MYADM	8.71274e-09	0.541219	0.67	0.538	0.000293567
MT1E	1.02897e-08	0.603551	0.729	0.591	0.000346703
CST3	1.60548e-08	0.413377	0.975	0.953	0.000540951
NPNT	2.3826e-08	0.509625	0.279	0.14	0.000802792
CD59	2.60152e-08	0.384282	0.875	0.781	0.000876556
PER3	3.03645e-08	0.379389	0.186	0.069	0.0010231
CAMK2N1	3.0397e-08	0.547387	0.803	0.725	0.0010242
NFKBIZ	3.09591e-08	0.473442	0.285	0.142	0.00104314
PTMA	3.81442e-08	0.318383	0.998	1	0.00128523
FAM153B	3.88018e-08	-0.63173	0.309	0.455	0.00130739
SLC39A14	5.28519e-08	0.289423	0.127	0.032	0.00178079
RPS20	5.53747e-08	0.359913	0.905	0.903	0.0018658
EDNRB	5.55165e-08	0.480969	0.355	0.202	0.00187057
ADRA2C	6.18728e-08	0.271256	0.127	0.032	0.00208474
MDK	7.10874e-08	0.634658	0.782	0.678	0.00239522
H2AFX	7.92132e-08	0.368365	0.216	0.093	0.00266901
GPX3	8.24299e-08	0.579988	0.577	0.437	0.00277739
BZW1	8.525e-08	0.381854	0.442	0.279	0.00287241
MAFG	8.9255e-08	0.276402	0.161	0.055	0.00300736
C7	9.05866e-08	0.520132	0.14	0.043	0.00305222
CCL21	9.14251e-08	0.739247	0.285	0.152	0.00308048
H3F3A	9.86945e-08	0.273593	0.962	0.929	0.00332541
BCL3	1.22079e-07	0.364847	0.197	0.077	0.00411332
KDM6B	1.34676e-07	0.325246	0.201	0.081	0.00453777
DYNLL1	1.42967e-07	0.407114	0.844	0.757	0.00481715
C1QTNF1	1.54788e-07	0.433635	0.59	0.449	0.00521541
NDUFA4	1.63229e-07	0.343254	0.846	0.763	0.00549985
EDNRA	1.94766e-07	-0.397327	0.596	0.721	0.00656245
RND3	2.04203e-07	0.554756	0.224	0.103	0.00688043
CFH	2.09308e-07	-0.44315	0.757	0.864	0.00705244
MTPN	2.23447e-07	0.409816	0.444	0.291	0.00752883
NDUFB1	2.50088e-07	-0.422696	0.393	0.524	0.00842645
ZC3HAV1	2.66213e-07	0.508995	0.288	0.154	0.00896977
SMTN	3.13557e-07	0.392394	0.469	0.312	0.010565
CLSTN2	3.51809e-07	-0.521346	0.357	0.49	0.0118538
RRAD	3.63846e-07	-0.572884	0.571	0.656	0.0122594
IGFBP4	3.64272e-07	0.392787	0.939	0.868	0.0122738
PPP1R14A	3.79082e-07	0.370239	0.729	0.605	0.0127728
AK3	3.85742e-07	0.354387	0.37	0.221	0.0129972
GGT5	3.86255e-07	-0.33211	0.658	0.775	0.0130145
FHL1	4.13325e-07	-0.416777	0.77	0.844	0.0139266
CALM1	4.21768e-07	0.360072	0.894	0.852	0.014211
TMEM176A	4.55351e-07	0.472797	0.541	0.387	0.0153426
MARCKSL1	4.70301e-07	0.373457	0.209	0.095	0.0158463
ERF	4.74789e-07	0.340603	0.146	0.051	0.0159975
SLC25A4	4.77063e-07	0.44966	0.279	0.152	0.0160741
ZDHHC14	4.85829e-07	0.366048	0.195	0.085	0.0163695
NDUFA13	4.94776e-07	-0.311762	0.459	0.632	0.016671
KCNMB1	5.44572e-07	0.329952	0.148	0.053	0.0183488
SAT1	5.59628e-07	0.75998	0.516	0.383	0.0188561
H3F3B	5.66194e-07	0.254766	0.996	0.988	0.0190773
PDLIM3	5.75822e-07	0.408114	0.503	0.35	0.0194018
IGFBP5	5.87205e-07	-0.273472	0.998	1	0.0197853
MRGPRF	6.23819e-07	-0.453457	0.562	0.65	0.021019
SORBS2	6.48557e-07	0.395327	0.334	0.196	0.0218525
CCL19	8.11558e-07	0.892797	0.397	0.251	0.0273446
NFE2L2	9.21693e-07	0.387317	0.514	0.362	0.0310555
BATF3	9.22606e-07	0.337108	0.175	0.071	0.0310863
TUBB	9.4075e-07	-0.340776	0.588	0.719	0.0316976
KIF5B	9.74244e-07	0.359245	0.541	0.397	0.0328262
TLN1	1.04083e-06	0.352459	0.674	0.543	0.0350696
MAP1B	1.06065e-06	0.298894	0.896	0.856	0.0357374
ARL5B	1.10081e-06	0.312662	0.135	0.047	0.0370906
SLIT3	1.1014e-06	0.436116	0.397	0.265	0.0371106
NFKBIA	1.17313e-06	0.609618	0.567	0.451	0.0395276
S100A4	1.17791e-06	-0.401232	0.884	0.927	0.0396884
RASL11A	1.20259e-06	0.470016	0.366	0.231	0.0405201
HNRNPA0	1.27034e-06	0.392606	0.507	0.374	0.0428029
DDX21	1.28861e-06	0.474918	0.393	0.261	0.0434185
TOPORS	1.72313e-06	0.340612	0.319	0.182	0.0580592
C14orf2	1.74583e-06	-0.375484	0.469	0.601	0.058824
REM1	1.75038e-06	-0.444523	0.216	0.338	0.0589772
IER5L	2.04565e-06	0.575288	0.51	0.383	0.0689261
C3orf70	2.11128e-06	0.269291	0.121	0.038	0.0711373
KLF5	2.18668e-06	0.253108	0.104	0.028	0.073678
COL14A1	2.32258e-06	0.405433	0.82	0.804	0.0782571
DLX6-AS1	2.47702e-06	-0.314737	0.032	0.109	0.0834606
RGS10	2.85018e-06	-0.332162	0.082	0.182	0.0960338
PDGFRB	2.88048e-06	-0.351675	0.734	0.802	0.097055
GSC	2.88402e-06	-0.374446	0.066	0.158	0.0971741
MINOS1	2.90429e-06	-0.339166	0.499	0.611	0.0978572
IFRD1	2.95337e-06	0.309447	0.29	0.162	0.0995107
LIFR	3.00619e-06	0.336717	0.264	0.146	0.101291
CH25H	3.11123e-06	0.362205	0.144	0.055	0.10483
ITPR1	3.16456e-06	0.273921	0.167	0.071	0.106627
SNHG15	3.64428e-06	0.427375	0.273	0.154	0.12279
NEAT1	3.7747e-06	0.437364	0.837	0.826	0.127185
LMNA	4.15542e-06	0.305207	0.907	0.86	0.140013
ANGPTL4	4.32188e-06	0.321048	0.108	0.032	0.145622
CITED2	4.72691e-06	-0.307427	0.121	0.235	0.159268
CSGALNACT1	4.85556e-06	-0.430353	0.201	0.314	0.163603
PER2	5.25129e-06	0.27642	0.137	0.053	0.176937
FLNA	5.44973e-06	0.360351	0.795	0.719	0.183623
SULF2	5.78164e-06	-0.338924	0.055	0.14	0.194807
MSX1	5.93164e-06	0.348141	0.154	0.065	0.199861
TOMM7	6.04021e-06	-0.259876	0.831	0.889	0.203519
CCDC85B	6.11493e-06	0.354003	0.507	0.356	0.206036
DDX3X	6.84961e-06	0.345167	0.529	0.379	0.230791
EEF1B2	7.01333e-06	-0.291024	0.835	0.915	0.236307
SLC38A2	7.54902e-06	0.30919	0.617	0.488	0.254357
DECR1	7.61868e-06	-0.268977	0.055	0.138	0.256704
CA3	8.0035e-06	0.524671	0.281	0.162	0.26967
RHOQ	8.26394e-06	0.329894	0.469	0.334	0.278445
CHD1	8.58762e-06	0.314411	0.268	0.154	0.289351
PPP1R12B	9.24973e-06	0.423158	0.383	0.263	0.31166
PLA2G5	9.33536e-06	0.393302	0.15	0.063	0.314546
MCAM	9.47006e-06	0.402505	0.567	0.455	0.319084
TBX2	9.75642e-06	0.361768	0.3	0.18	0.328733
PPP1R12A	9.9556e-06	0.336573	0.717	0.577	0.335444
CCND2	1.0377e-05	0.410961	0.421	0.312	0.349642
PER1	1.15697e-05	0.317287	0.203	0.103	0.38983
MGP	1.22102e-05	-0.392879	0.901	0.911	0.411409
S100A13	1.24476e-05	-0.3393	0.279	0.395	0.41941
SLCO1C1	1.42855e-05	0.277636	0.108	0.036	0.481337
CRIP1	1.46142e-05	-0.400319	0.233	0.352	0.49241
ATP1B3	1.51659e-05	0.334154	0.34	0.219	0.510999
ITGB1	1.57474e-05	0.292804	0.858	0.755	0.530592
NME4	1.64688e-05	0.353279	0.501	0.377	0.554898
NET1	1.64768e-05	0.565261	0.154	0.071	0.555168
TUBB2A	1.66404e-05	0.397351	0.18	0.089	0.560682
UCHL1	1.71792e-05	0.296275	0.112	0.04	0.578835
HNRNPA1	1.74442e-05	-0.283796	0.755	0.816	0.587764
PLXDC1	1.78659e-05	0.441645	0.395	0.273	0.601975
UBC	1.86987e-05	0.271657	0.951	0.917	0.630032
ELL2	1.88196e-05	0.261251	0.161	0.071	0.634108
UQCRB	1.96325e-05	-0.277115	0.772	0.832	0.661498
RP11-394O4.5	2.05002e-05	-0.29541	0.097	0.194	0.690733
COMMD6	2.07785e-05	-0.286295	0.719	0.785	0.700112
DSTN	2.11894e-05	0.39546	0.93	0.925	0.713956
FNDC3B	2.1436e-05	0.304912	0.228	0.13	0.722264
GLTSCR2	2.17624e-05	-0.273985	0.763	0.842	0.733263
KRAS	2.22988e-05	0.26716	0.262	0.15	0.751334
TPD52L1	2.35e-05	-0.269592	0.106	0.204	0.791809
EIF4G2	2.35939e-05	0.359981	0.579	0.468	0.794972
ISL1	2.36221e-05	-0.398119	0.235	0.348	0.795924
BEX4	2.68948e-05	0.297464	0.247	0.142	0.906193
PTP4A3	2.69358e-05	0.571638	0.368	0.255	0.907574
SYNPO2	2.89248e-05	0.301753	0.814	0.753	0.974592
EIF4A1	2.93302e-05	0.404868	0.535	0.415	0.988251
TUBB4B	2.93623e-05	0.431229	0.533	0.417	0.989335
SERPINF1	3.01817e-05	0.366095	0.67	0.543	1
DLX6	3.21251e-05	-0.261362	0.047	0.121	1
IRX2	3.2476e-05	0.288629	0.114	0.043	1
LRRFIP1	3.44071e-05	0.33188	0.351	0.233	1
C10orf10	3.65547e-05	0.647027	0.378	0.261	1
PRKCDBP	3.82351e-05	-0.346495	0.638	0.745	1
TM4SF1	3.97996e-05	0.312646	0.763	0.646	1
SOD3	4.0685e-05	-0.32433	0.592	0.694	1
MT1X	4.0995e-05	0.807122	0.567	0.455	1
OSMR	4.14213e-05	0.334512	0.307	0.194	1
EFNA1	4.17341e-05	0.307381	0.211	0.113	1
FOSL2	4.2037e-05	0.318319	0.266	0.158	1
CRIM1	4.2176e-05	0.254027	0.279	0.168	1
DPT	4.41683e-05	-0.35427	0.051	0.126	1
SRRM1	4.4455e-05	-0.295369	0.526	0.646	1
CCDC3	4.75347e-05	0.274562	0.135	0.059	1
BHLHE40	4.8442e-05	0.251845	0.262	0.154	1
ATF4	4.91056e-05	0.361268	0.541	0.435	1
APOLD1	4.98756e-05	0.505942	0.241	0.144	1
SPARC	5.19531e-05	0.306267	0.863	0.761	1
OSR1	5.5858e-05	-0.305418	0.07	0.15	1
RPS4Y1	6.06539e-05	-0.251326	0.78	0.836	1
LDHA	6.37271e-05	0.293642	0.77	0.717	1
ATP1A1	6.55674e-05	0.25632	0.309	0.196	1
CAPRIN1	6.56331e-05	0.301269	0.277	0.174	1
B4GALT1	6.59801e-05	0.367721	0.33	0.221	1
RGS3	6.61067e-05	-0.327033	0.072	0.152	1
RPL31	6.72079e-05	0.273497	0.875	0.828	1
RHEB	6.74862e-05	0.286214	0.421	0.294	1
ZFP14	7.23247e-05	-0.278344	0.042	0.109	1
MAT2A	7.38932e-05	0.438574	0.378	0.267	1
HNRNPAB	7.41716e-05	0.35503	0.429	0.322	1
RBM8A	7.48853e-05	0.319131	0.469	0.35	1
ZNF331	7.86977e-05	0.432001	0.192	0.105	1
ZFAND5	7.95492e-05	0.35251	0.584	0.464	1
PDE1C	8.74221e-05	0.288598	0.144	0.069	1
YWHAG	9.37859e-05	0.289746	0.254	0.154	1
STX7	9.51141e-05	-0.262912	0.114	0.202	1
FAM129A	0.000100918	0.262207	0.281	0.176	1
CPED1	0.000106365	0.267308	0.173	0.089	1
AOC3	0.000107927	0.305825	0.404	0.294	1
FBLN1	0.000108608	-0.351384	0.175	0.273	1
MYH11	0.000110346	0.600042	0.827	0.842	1
WASL	0.00011265	0.30108	0.372	0.259	1
HIF1A	0.000119727	0.296057	0.262	0.166	1
ZEB2	0.000121284	-0.323118	0.791	0.848	1
SLC40A1	0.00012443	-0.318582	0.224	0.324	1
HLA-E	0.000128666	0.330661	0.74	0.638	1
BRD2	0.000135341	0.47927	0.452	0.356	1
WBP5	0.000138302	0.333543	0.45	0.336	1
CCT8	0.000138443	-0.253118	0.222	0.336	1
CCNG1	0.000138564	-0.305107	0.114	0.2	1
GPM6B	0.000145714	0.406183	0.304	0.209	1
CSNK1D	0.000149823	0.285065	0.199	0.111	1
UBE2H	0.00015188	0.302339	0.353	0.245	1
TMEM256	0.000153484	-0.293233	0.288	0.391	1
NGF	0.000156376	0.294651	0.165	0.085	1
PSAP	0.000161461	0.277341	0.734	0.623	1
RP11-631N16.2	0.000164144	-0.259223	0.068	0.142	1
CDC37L1	0.000168806	0.280535	0.264	0.166	1
IFI27L2	0.000181671	-0.268578	0.374	0.48	1
ID2	0.000191502	0.301484	0.237	0.142	1
CYBA	0.000197396	-0.348244	0.235	0.334	1
FAM120AOS	0.000198398	0.311108	0.258	0.164	1
LTBP1	0.00020723	0.346867	0.4	0.291	1
PDLIM1	0.000216568	-0.274552	0.425	0.522	1
HSPA1A	0.000229334	0.641604	0.596	0.549	1
ADGRF5	0.000236773	-0.28559	0.161	0.255	1
KPNA4	0.000250143	0.309252	0.285	0.186	1
TTYH1	0.000258976	0.441891	0.26	0.172	1
COL1A1	0.000259632	-0.343159	0.529	0.595	1
SRGN	0.000262034	0.355162	0.154	0.081	1
SPPL2A	0.000263273	0.286246	0.271	0.176	1
LMO3	0.000264427	-0.268374	0.055	0.121	1
CREG1	0.000277355	0.294968	0.342	0.241	1
SOCS1	0.000282657	0.255851	0.108	0.047	1
ANXA4	0.000288231	-0.314249	0.228	0.312	1
SSR3	0.000302766	0.290315	0.512	0.415	1
HSPD1	0.00030575	0.298289	0.522	0.421	1
PICALM	0.000317235	0.310265	0.372	0.271	1
EIF4E3	0.000321777	0.256278	0.146	0.075	1
NXN	0.000330491	0.268706	0.226	0.136	1
PPP1R10	0.000333209	0.432022	0.357	0.269	1
NCOA7	0.000356268	0.348959	0.271	0.178	1
COLEC11	0.000363555	-0.310878	0.066	0.132	1
TUBA1A	0.000369682	0.332905	0.765	0.709	1
KIF5C	0.000373009	0.259947	0.26	0.164	1
PNRC2	0.000420488	0.278932	0.429	0.328	1
LINC00969	0.000420551	-0.301082	0.209	0.3	1
RPS17	0.000434754	0.268748	0.844	0.81	1
MGAT1	0.000443539	0.286357	0.279	0.19	1
GNB4	0.000464101	0.260121	0.214	0.13	1
SVIL	0.000481039	0.340575	0.37	0.277	1
CNR1	0.000501753	0.278475	0.14	0.073	1
PLEKHH2	0.000505496	-0.322906	0.146	0.229	1
POLR2G	0.000522538	-0.252003	0.195	0.291	1
ARFGAP3	0.000523006	0.278861	0.33	0.231	1
AMD1	0.000535903	0.28593	0.298	0.204	1
HSPB1	0.000537015	0.362878	0.666	0.573	1
LGI4	0.000564144	-0.327928	0.715	0.771	1
AKAP12	0.000570994	0.397562	0.617	0.534	1
CLIC4	0.000591518	0.259779	0.425	0.31	1
CSTB	0.000595946	-0.273026	0.37	0.453	1
FMO2	0.000602164	0.290054	0.112	0.053	1
FGF7	0.000606334	-0.317507	0.577	0.66	1
TLE4	0.000607207	0.257692	0.237	0.15	1
MEG3	0.000640806	0.632404	0.406	0.314	1
EMP3	0.00069924	-0.28807	0.518	0.579	1
PGP	0.00070135	0.257648	0.165	0.093	1
INTS6	0.000706517	0.471197	0.345	0.259	1
AKR1C2	0.000760597	-0.251435	0.082	0.15	1
NFIC	0.000778053	-0.279359	0.569	0.632	1
BCL2	0.00077985	-0.301386	0.161	0.243	1
RPL22L1	0.000887625	0.261358	0.355	0.253	1
PDGFRL	0.000907117	-0.258002	0.11	0.182	1
TIMP1	0.000950407	0.377295	0.911	0.844	1
PLXND1	0.000973203	-0.347021	0.209	0.289	1
ID4	0.000992992	0.567882	0.45	0.374	1
DHRS3	0.00100592	-0.306112	0.182	0.255	1
CRYAB	0.00106284	0.315941	0.626	0.551	1
COX7A2L	0.00109723	-0.266961	0.404	0.488	1
HSPE1	0.0011028	0.26906	0.51	0.417	1
CXXC5	0.001105	-0.266346	0.209	0.3	1
RAB13	0.00117015	-0.257163	0.45	0.54	1
KLF10	0.00122038	0.269181	0.252	0.166	1
PODN	0.00124524	0.258924	0.307	0.219	1
FAM118A	0.00131866	-0.340913	0.148	0.221	1
S100A10	0.00139524	-0.306952	0.603	0.684	1
MXRA7	0.00143212	0.371875	0.562	0.488	1
PCOLCE	0.00145463	-0.272521	0.459	0.534	1
HSPB2	0.00146605	-0.30833	0.245	0.328	1
BGN	0.00153215	0.351304	0.594	0.526	1
CAV2	0.00153389	0.263844	0.516	0.437	1
ARF1	0.00159346	0.269359	0.628	0.571	1
SEC11A	0.00162088	-0.270857	0.49	0.54	1
GPX4	0.00163523	-0.275164	0.649	0.684	1
TNS2	0.00167863	-0.261073	0.397	0.48	1
RBMS1	0.00170612	0.263896	0.391	0.304	1
CREM	0.00174114	0.2925	0.199	0.128	1
PBX1	0.00179043	0.303639	0.376	0.291	1
TOB1	0.00179677	0.262944	0.364	0.275	1
GTF2B	0.00182958	0.263022	0.201	0.13	1
TCEAL3	0.00183292	0.295008	0.438	0.358	1
ANXA2	0.00183476	-0.32595	0.732	0.733	1
HIPK3	0.00187597	0.254314	0.328	0.237	1
HIC1	0.00190548	-0.35472	0.33	0.411	1
KRTCAP2	0.00190604	-0.289023	0.372	0.447	1
OAT	0.00203703	0.273523	0.364	0.283	1
KANSL1	0.0020694	-0.277839	0.133	0.204	1
CTSK	0.00220216	-0.263853	0.135	0.204	1
C8orf59	0.00223382	-0.255587	0.478	0.551	1
CNPY2	0.00249282	-0.293485	0.311	0.391	1
OLFML3	0.0031995	-0.262997	0.133	0.198	1
PET100	0.00321643	-0.263244	0.186	0.255	1
DPY19L2	0.00338304	-0.289094	0.137	0.202	1
FOXO3	0.00353715	0.26477	0.273	0.196	1
ZFHX3	0.00357962	0.26097	0.357	0.271	1
ABCC9	0.00375788	-0.484588	0.298	0.358	1
CTSC	0.00376638	0.478971	0.408	0.338	1
PTK2	0.00378129	0.27436	0.433	0.35	1
PDE8B	0.00416299	0.250263	0.199	0.132	1
HSPB6	0.00419063	0.263148	0.683	0.626	1
MAP1LC3B	0.00436309	0.262722	0.408	0.328	1
PDLIM2	0.00439571	-0.264167	0.364	0.437	1
PDE4B	0.00457886	0.273424	0.108	0.059	1
SHPRH	0.00460962	-0.266627	0.245	0.318	1
FST	0.00460975	0.267333	0.233	0.162	1
H2AFZ	0.00470807	0.374908	0.605	0.543	1
ETS2	0.00490242	0.289349	0.171	0.111	1
SNRNP70	0.00517619	-0.317498	0.302	0.366	1
KCNQ1OT1	0.00570095	-0.507075	0.167	0.231	1
HIGD1B	0.00579398	0.270794	0.239	0.164	1
PHLDB1	0.00607246	-0.318077	0.292	0.356	1
JAG1	0.00613505	0.299389	0.505	0.427	1
RPL23	0.00620123	0.252156	0.89	0.881	1
TCEB1	0.00630252	0.286054	0.383	0.314	1
GADD45A	0.00705497	0.3072	0.45	0.368	1
C8orf22	0.00709085	-0.324583	0.072	0.121	1
CDKN1C	0.00779469	-0.277281	0.298	0.368	1
CLU	0.00847316	-0.464296	0.353	0.423	1
ROCK1	0.00872326	0.261983	0.545	0.492	1
FNBP4	0.00984997	-0.273658	0.279	0.336	1
NFIX	0.011084	-0.283783	0.321	0.368	1
RP11-467L13.7	0.0164107	-0.268941	0.082	0.132	1
C1orf123	0.0193745	-0.297599	0.366	0.401	1
TCEAL4	0.0205681	0.258726	0.721	0.692	1
MIF	0.0214695	-0.255945	0.421	0.462	1
ANKRD36C	0.0234125	-0.25772	0.121	0.168	1
INPP4B	0.0234736	0.275326	0.374	0.314	1
FAM13A	0.0300959	-0.297133	0.218	0.269	1
GJA4	0.034535	0.375272	0.366	0.32	1
FAM150B	0.069036	0.38712	0.366	0.33	1
C2orf40	0.0797604	0.283696	0.913	0.899	1
C8orf4	0.105498	0.292249	0.11	0.081	1
ATP1A2	0.125455	-0.273954	0.302	0.324	1
AGT	0.244085	0.566326	0.364	0.342	1
DDIT4	0.678727	0.277585	0.349	0.364	1
CCL26	0.973281	-0.40736	0.104	0.101	1

## Sheet: PC non-DM DEGs
	p_val	avg_log2FC	pct.1	pct.2	p_val_adj
MT-ATP6	4.23632e-96	-1.56894	0.982	1	1.42738e-91
MT-ND1	2.44136e-85	-1.4975	0.935	0.998	8.22592e-81
MT-CYB	9.25923e-80	-1.10618	0.992	1	3.1198e-75
MT-ND3	2.4651e-78	-1.26805	0.99	0.998	8.3059e-74
MT-CO3	4.26897e-76	-1.30716	0.995	0.996	1.43839e-71
MT-ND2	1.05335e-70	-1.17346	0.91	0.99	3.54915e-66
MT-CO2	2.05486e-61	-1.00161	0.987	0.996	6.92365e-57
MT-ND4	1.40046e-58	-0.910722	0.992	1	4.7187e-54
PDK4	2.52255e-43	1.63648	0.686	0.261	8.49949e-39
CEBPD	1.43435e-40	1.51096	0.947	0.759	4.83291e-36
RPS27	3.72158e-38	-0.554454	0.997	0.998	1.25395e-33
HIGD1B	1.18454e-33	1.44238	0.545	0.164	3.99118e-29
SPARCL1	2.55114e-32	0.753692	0.997	0.976	8.59582e-28
MT-CO1	3.71256e-31	-0.597355	0.977	1	1.25091e-26
RPS24	2.83766e-29	-0.515711	0.987	0.998	9.56121e-25
RHOB	2.28703e-28	1.31568	0.839	0.577	7.70593e-24
PTGDS	2.04502e-27	1.81314	0.425	0.107	6.89049e-23
MDK	9.84036e-27	1.08452	0.847	0.678	3.31561e-22
SPARC	2.08173e-25	0.805776	0.93	0.761	7.01418e-21
CCND1	7.92791e-23	0.998074	0.565	0.259	2.67123e-18
RPS9	2.18597e-22	-0.453023	0.987	0.992	7.36541e-18
RPLP1	2.69848e-22	-0.416062	1	1	9.09225e-18
RERGL	1.14954e-21	0.783309	0.219	0.018	3.87325e-17
RPS19	1.53746e-21	-0.483347	0.99	0.996	5.18033e-17
MT-ND5	1.60827e-21	-0.684309	0.834	0.909	5.4189e-17
RPS11	3.65611e-21	-0.482273	0.962	0.976	1.23189e-16
RPS23	4.82701e-21	-0.403574	0.992	0.996	1.62641e-16
TSC22D1	8.51128e-21	0.826404	0.867	0.719	2.86779e-16
RPL21	1.04689e-20	-0.406311	0.987	0.994	3.52739e-16
RPL26	1.18278e-20	-0.387048	0.995	0.992	3.98527e-16
PHLDA1	1.25408e-20	1.42121	0.472	0.219	4.22551e-16
TIMP3	7.41284e-20	0.506284	0.995	0.962	2.49768e-15
MTHFD2	9.90872e-20	0.809075	0.543	0.257	3.33864e-15
RPL13	1.06814e-19	-0.340269	0.997	1	3.59899e-15
RPS27A	3.10508e-19	-0.37871	0.997	0.996	1.04622e-14
RPL18	5.34222e-19	-0.364812	0.99	0.99	1.80001e-14
RPL36	5.43094e-19	-0.460213	0.965	0.972	1.8299e-14
NACA	1.11033e-18	-0.415996	0.97	0.984	3.74113e-14
TPT1	1.22238e-18	-0.378594	0.992	0.998	4.11869e-14
RPS6	1.41885e-18	-0.412826	0.977	0.992	4.78067e-14
FILIP1L	1.44662e-18	0.772961	0.749	0.536	4.87425e-14
A2M	1.56128e-18	-0.79326	0.538	0.739	5.26058e-14
RPL37	1.95089e-18	-0.382398	0.98	0.996	6.57335e-14
RPL5	2.98244e-18	-0.389368	0.982	0.994	1.0049e-13
APOLD1	3.77045e-18	1.06081	0.384	0.144	1.27041e-13
RPS12	4.32028e-18	-0.379306	0.992	0.996	1.45568e-13
RPL23A	4.58039e-18	-0.396001	0.982	0.992	1.54332e-13
RPL10	5.57211e-18	-0.316351	1	1	1.87747e-13
RPL32	9.08943e-18	-0.368977	0.997	0.998	3.06259e-13
RPL27	9.8754e-18	-0.490197	0.892	0.97	3.32742e-13
RASD1	1.52538e-17	1.28076	0.495	0.245	5.13962e-13
RPL34	1.5256e-17	-0.355723	0.997	0.998	5.14034e-13
RPL3	2.27298e-17	-0.397068	0.987	0.996	7.65858e-13
IGFBP7	2.60948e-17	0.436137	1	0.998	8.79239e-13
ZBTB16	2.71616e-17	0.66302	0.394	0.144	9.15181e-13
GJA4	2.87663e-17	1.01614	0.565	0.32	9.69253e-13
TXNIP	2.95386e-17	0.643877	0.965	0.929	9.95273e-13
RPL11	3.97758e-17	-0.343179	1	0.996	1.34021e-12
RPS18	8.00226e-17	-0.387531	0.995	1	2.69628e-12
TSC22D3	1.10028e-16	0.70195	0.719	0.47	3.70729e-12
RPS4X	1.27894e-16	-0.350284	0.99	0.998	4.30926e-12
RPL18A	5.59248e-16	-0.342264	0.99	0.992	1.88433e-11
BTG2	7.69962e-16	1.13554	0.593	0.37	2.59431e-11
RPL30	1.21059e-15	-0.310809	0.995	0.996	4.07897e-11
CAV1	1.93377e-15	0.627131	0.894	0.812	6.51563e-11
RPL9	3.07179e-15	-0.354942	0.99	0.986	1.03501e-10
MT1E	3.48228e-15	2.03755	0.784	0.591	1.17332e-10
ANGPTL4	4.33068e-15	0.591849	0.196	0.032	1.45918e-10
RPL10A	4.87656e-15	-0.360337	0.977	0.99	1.64311e-10
MFGE8	5.63438e-15	0.679351	0.852	0.711	1.89845e-10
EPHX1	7.97861e-15	0.636813	0.892	0.794	2.68831e-10
TMEM100	1.38973e-14	0.599196	0.279	0.083	4.68254e-10
EEF1D	1.57152e-14	-0.440088	0.927	0.957	5.29508e-10
FRZB	1.64847e-14	0.839997	0.329	0.126	5.55435e-10
MGLL	1.88529e-14	0.557181	0.794	0.573	6.35229e-10
RPL12	5.07204e-14	-0.353008	0.987	0.99	1.70897e-09
PPP1R14A	8.75923e-14	0.593982	0.789	0.605	2.95133e-09
S100A6	1.48516e-13	-0.374485	0.99	0.998	5.0041e-09
CTGF	2.93448e-13	1.58702	0.344	0.158	9.88742e-09
CYR61	3.23594e-13	1.81123	0.369	0.176	1.09032e-08
CFH	3.46921e-13	-0.673672	0.734	0.864	1.16891e-08
RPS3A	6.72932e-13	-0.335801	0.99	0.996	2.26738e-08
RPS21	6.95129e-13	-0.445106	0.94	0.962	2.34217e-08
RPS10	7.41646e-13	-0.377847	0.937	0.972	2.4989e-08
RPL27A	7.67642e-13	-0.48915	0.905	0.951	2.58649e-08
PNRC1	8.98457e-13	0.544131	0.945	0.836	3.02726e-08
NFKBIA	1.53476e-12	0.72206	0.661	0.451	5.17121e-08
S100A11	1.80668e-12	-0.549276	0.786	0.854	6.08744e-08
CD81	2.37466e-12	0.409773	0.982	0.97	8.00117e-08
DNAJB4	2.58002e-12	0.52092	0.274	0.097	8.69313e-08
RGS5	3.83086e-12	0.930251	0.872	0.794	1.29077e-07
NDUFA4L2	4.62182e-12	0.790503	0.656	0.449	1.55727e-07
RPL19	4.89388e-12	-0.292454	0.992	0.996	1.64894e-07
PMEPA1	5.14885e-12	0.550054	0.827	0.644	1.73485e-07
TUBA1C	6.34663e-12	0.568588	0.387	0.188	2.13843e-07
RPS14	9.16253e-12	-0.276345	0.995	0.996	3.08722e-07
GLUL	1.0054e-11	0.593169	0.535	0.336	3.3876e-07
RPL37A	1.06632e-11	-0.300184	0.985	0.994	3.59287e-07
SMOC1	1.10934e-11	0.572087	0.178	0.043	3.73781e-07
GPM6B	1.16274e-11	0.660825	0.405	0.209	3.91774e-07
ACTB	1.19497e-11	0.45301	0.99	0.968	4.02635e-07
PLN	1.22156e-11	0.607033	0.407	0.206	4.11592e-07
ADAMTS4	1.59248e-11	1.05049	0.196	0.055	5.36571e-07
RPL39	1.69873e-11	-0.301227	0.972	0.99	5.7237e-07
RGCC	1.74673e-11	0.614866	0.158	0.03	5.88545e-07
RPS16	2.06915e-11	-0.31995	0.982	0.984	6.97179e-07
TECR	2.19055e-11	0.483624	0.696	0.474	7.38082e-07
TFPI	2.19196e-11	0.577022	0.613	0.389	7.38559e-07
MT2A	2.19241e-11	2.01654	0.967	0.907	7.38709e-07
RPL35A	2.92704e-11	-0.278171	0.992	0.994	9.86238e-07
RPL36AL	2.94185e-11	-0.426532	0.852	0.909	9.91227e-07
CSRNP1	3.92375e-11	0.594889	0.186	0.049	1.32207e-06
RPS13	6.13035e-11	-0.278177	0.995	0.992	2.06556e-06
RPL7A	6.22759e-11	-0.26288	0.997	0.994	2.09832e-06
RPS15A	7.74382e-11	-0.288305	0.985	0.994	2.6092e-06
ARID5B	8.65066e-11	0.775796	0.751	0.577	2.91475e-06
BEX4	9.22926e-11	0.482704	0.324	0.142	3.10971e-06
BMP5	1.11244e-10	0.471077	0.271	0.103	3.74825e-06
WNT6	1.16904e-10	0.523857	0.196	0.057	3.93896e-06
CFD	1.23982e-10	-0.350027	0.93	0.968	4.17746e-06
PFDN5	1.49616e-10	-0.35135	0.912	0.951	5.04115e-06
SLITRK4	1.80335e-10	0.510411	0.211	0.067	6.0762e-06
TIPARP	2.02927e-10	0.704077	0.304	0.14	6.83742e-06
RPL14	2.39701e-10	-0.276495	0.98	0.994	8.07648e-06
CCDC102B	2.55512e-10	0.58919	0.44	0.253	8.60921e-06
COL18A1	2.73835e-10	0.468939	0.812	0.626	9.22659e-06
BST2	2.81762e-10	0.650705	0.349	0.17	9.49369e-06
CAMK2N1	3.01291e-10	0.687809	0.802	0.725	1.01517e-05
FRMD3	3.07212e-10	0.444458	0.349	0.16	1.03512e-05
GADD45G	3.19685e-10	0.660039	0.204	0.065	1.07715e-05
TBX2	3.43015e-10	0.501886	0.367	0.18	1.15575e-05
KLF9	3.56961e-10	0.861907	0.616	0.449	1.20274e-05
SLC7A2	3.95676e-10	0.559101	0.661	0.514	1.33319e-05
MYC	4.4271e-10	1.20987	0.455	0.287	1.49167e-05
SMCHD1	5.45187e-10	0.504855	0.457	0.265	1.83695e-05
B2M	5.67427e-10	-0.319565	1	1	1.91189e-05
MYO1B	6.64398e-10	0.648777	0.565	0.387	2.23862e-05
RASD2	7.2333e-10	0.307067	0.116	0.016	2.43719e-05
CDKN1A	9.05206e-10	0.900184	0.347	0.178	3.05e-05
GLTSCR2	9.81146e-10	-0.411356	0.749	0.842	3.30587e-05
LHFP	1.03092e-09	0.402649	0.92	0.828	3.47359e-05
ARHGAP6	1.22783e-09	0.462115	0.545	0.344	4.13704e-05
PMP22	1.28275e-09	0.476975	0.781	0.644	4.3221e-05
CD63	1.58395e-09	-0.36692	0.99	0.98	5.33696e-05
NR4A1	1.70777e-09	0.931421	0.349	0.186	5.75415e-05
LMO3	1.95173e-09	-0.372143	0.015	0.121	6.57617e-05
IGFBP5	2.05073e-09	-0.37536	0.99	1	6.90974e-05
PI15	2.6545e-09	0.442182	0.101	0.012	8.94406e-05
TJP1	2.84293e-09	0.499267	0.422	0.239	9.57898e-05
PPP1R12A	2.90985e-09	0.37109	0.764	0.577	9.80444e-05
SORBS2	2.91552e-09	0.507079	0.369	0.196	9.82356e-05
CPE	3.06067e-09	0.362761	0.96	0.881	0.000103126
PGF	3.11144e-09	0.370229	0.173	0.051	0.000104837
RASL11A	3.15368e-09	0.602617	0.399	0.231	0.00010626
CLSTN2	4.01739e-09	-0.636798	0.337	0.49	0.000135362
HLA-A	4.01833e-09	-0.423374	0.925	0.943	0.000135394
CALD1	4.04122e-09	0.28846	1	0.998	0.000136165
ZFAS1	4.11897e-09	-0.463212	0.631	0.741	0.000138785
RPL15	4.31474e-09	-0.277978	0.995	0.984	0.000145381
NR2F2	4.73567e-09	-0.396648	0.937	0.99	0.000159564
H3F3B	4.92493e-09	0.352692	0.997	0.988	0.000165941
DLC1	5.38017e-09	0.487974	0.681	0.508	0.000181279
RPL28	5.45392e-09	-0.255764	0.992	0.994	0.000183764
JUN	5.91399e-09	-0.553478	0.731	0.838	0.000199266
EEF1B2	6.06025e-09	-0.397873	0.852	0.915	0.000204194
IER2	6.88375e-09	-0.422447	0.327	0.524	0.000231941
SMTN	7.11344e-09	0.474187	0.497	0.312	0.00023968
PIP5K1B	7.62565e-09	0.315465	0.131	0.028	0.000256939
EFHD1	8.42716e-09	0.464155	0.573	0.387	0.000283945
TCF4	8.65361e-09	0.433188	0.656	0.462	0.000291575
PTEN	9.28929e-09	0.431231	0.741	0.53	0.000312993
LIFR	9.6655e-09	0.460126	0.302	0.146	0.000325669
RPL22	1.08959e-08	-0.28161	0.96	0.982	0.000367127
SCN1B	1.13598e-08	-0.430355	0.085	0.223	0.000382756
CTDSP1	1.21437e-08	0.388836	0.374	0.2	0.00040917
CCZ1	1.21707e-08	0.324253	0.183	0.061	0.000410079
RPL35	1.23319e-08	-0.267081	0.972	0.986	0.00041551
CCDC3	1.24947e-08	0.409491	0.178	0.059	0.000420996
HMCN2	1.9612e-08	-0.538365	0.101	0.243	0.000660807
CBFA2T3	1.97162e-08	0.312643	0.138	0.034	0.000664317
PLCE1	1.98435e-08	0.332738	0.126	0.028	0.000668606
SPATS2L	2.29976e-08	0.413472	0.613	0.429	0.00077488
FAM150B	2.70648e-08	-0.524928	0.176	0.33	0.000911923
RPS29	2.85019e-08	-0.290265	0.94	0.976	0.000960341
ITM2B	2.94714e-08	0.298118	0.972	0.945	0.000993009
MT1A	3.57698e-08	1.45753	0.329	0.19	0.00120523
GJC1	3.93235e-08	0.524953	0.437	0.257	0.00132497
UBA52	5.04639e-08	-0.262781	0.96	0.972	0.00170033
SELENBP1	5.07517e-08	0.500699	0.53	0.362	0.00171003
FAM69C	5.9656e-08	0.348255	0.146	0.04	0.00201005
TOPORS	7.05597e-08	0.465826	0.337	0.182	0.00237744
RPLP2	9.55716e-08	-0.255055	0.977	0.982	0.00322019
UBA2	9.61636e-08	0.366092	0.585	0.405	0.00324014
SPON2	1.19308e-07	-0.355701	0.043	0.15	0.00401997
MT-ND4L	1.21289e-07	-0.449334	0.51	0.65	0.00408671
PRPH	1.42194e-07	0.521008	0.191	0.077	0.00479108
RPSA	1.58393e-07	-0.275844	0.925	0.964	0.00533688
TRBC2	1.59136e-07	0.351218	0.138	0.04	0.00536191
TGFBI	1.6975e-07	-0.41555	0.525	0.686	0.00571956
APOD	1.79117e-07	-0.546504	0.239	0.391	0.00603516
PGM5-AS1.1	1.97879e-07	0.391016	0.269	0.132	0.00666735
UBALD2	2.03642e-07	0.431437	0.244	0.113	0.00686151
EPS8L1	2.09232e-07	0.324423	0.168	0.059	0.00704987
LGALS3	2.17557e-07	-0.403283	0.714	0.8	0.00733037
GPER1	2.86609e-07	0.337281	0.138	0.043	0.00965701
ADIRF	2.87771e-07	0.276926	0.995	0.972	0.00969614
COX4I2	2.92544e-07	0.488046	0.621	0.484	0.00985698
PPDPF	3.02235e-07	-0.409512	0.558	0.658	0.0101835
TOMM7	3.36637e-07	-0.31269	0.854	0.889	0.0113426
ALDOA	3.38654e-07	0.322354	0.92	0.883	0.0114106
JADE1	3.50397e-07	0.4401	0.246	0.121	0.0118063
VAMP2	3.67704e-07	0.423108	0.691	0.563	0.0123894
NFIL3	4.19867e-07	0.637068	0.41	0.281	0.014147
PALLD	4.57312e-07	0.41036	0.616	0.455	0.0154087
TMEM176B	5.2292e-07	-0.505187	0.324	0.468	0.0176193
CAV2	5.79367e-07	0.372975	0.583	0.437	0.0195212
SERPINI1	5.87605e-07	0.391724	0.153	0.055	0.0197988
S100A10	6.07042e-07	-0.578825	0.553	0.684	0.0204537
BCL6	6.16356e-07	0.3819	0.291	0.154	0.0207675
RARRES2	6.35245e-07	-0.322692	0.789	0.858	0.0214039
CDC42EP4	7.26839e-07	0.362655	0.302	0.16	0.0244901
PIGP	7.38732e-07	0.283884	0.269	0.134	0.0248909
B3GNT2	9.62953e-07	0.399683	0.269	0.14	0.0324457
TSPAN3	9.79942e-07	0.432405	0.442	0.289	0.0330182
TM4SF1	1.06855e-06	0.478588	0.751	0.646	0.0360039
SAV1	1.07987e-06	0.374635	0.482	0.33	0.0363851
TMEM38B	1.10616e-06	0.308296	0.216	0.095	0.0372711
ANGPT4	1.10658e-06	0.310893	0.113	0.03	0.0372851
MIR22HG	1.1163e-06	0.486926	0.231	0.113	0.0376126
RERG	1.26578e-06	0.473318	0.462	0.326	0.042649
S100A13	1.29234e-06	-0.521173	0.269	0.395	0.0435442
CEBPB	1.45357e-06	0.554127	0.543	0.403	0.0489766
FILIP1	1.56699e-06	0.425897	0.224	0.107	0.0527981
OAF	1.65714e-06	0.413324	0.352	0.213	0.0558356
SCD5	1.73867e-06	0.363635	0.206	0.095	0.0585829
ATF3	1.79325e-06	1.17975	0.329	0.209	0.0604219
ZFP36L1	1.95123e-06	-0.388539	0.824	0.885	0.0657449
RPLP0	2.00492e-06	-0.25678	0.96	0.974	0.0675537
C12orf57	2.07112e-06	-0.295129	0.887	0.887	0.0697843
PBXIP1	2.08445e-06	0.402641	0.415	0.275	0.0702334
MT1M	2.08976e-06	1.673	0.59	0.457	0.0704125
PLA2G2A	2.23312e-06	1.43549	0.106	0.028	0.0752428
NIN	2.25293e-06	0.329018	0.259	0.132	0.0759102
ZCCHC11	2.48286e-06	0.349342	0.377	0.229	0.0836574
JUNB	2.52869e-06	0.352817	0.55	0.796	0.0852018
AKAP13	2.66294e-06	0.3266	0.51	0.338	0.0897251
SLC38A2	2.67357e-06	0.344258	0.626	0.488	0.0900834
APOE	2.75459e-06	0.668251	0.824	0.789	0.0928131
CCL2	2.81677e-06	2.84146	0.274	0.166	0.0949083
FKBP5	2.86692e-06	0.360449	0.264	0.14	0.0965981
SESN1	3.19468e-06	0.279764	0.148	0.055	0.107642
MEF2C	3.20241e-06	0.416524	0.595	0.453	0.107902
FAM153B	3.32784e-06	-0.519731	0.309	0.455	0.112128
DAAM1	3.33908e-06	-0.432422	0.304	0.441	0.112507
CCDC80	3.44862e-06	-0.32081	0.528	0.68	0.116198
ENTPD2	3.52169e-06	0.326866	0.123	0.04	0.11866
BZW1	3.5854e-06	0.333233	0.425	0.279	0.120807
AHNAK	3.78101e-06	-0.379455	0.666	0.737	0.127397
TIMP2	3.80387e-06	-0.435964	0.601	0.67	0.128167
CPM	3.99595e-06	0.280378	0.214	0.103	0.13464
ADAMTS1	4.16699e-06	0.985176	0.595	0.518	0.140403
UBE2D3	4.20522e-06	0.354655	0.54	0.385	0.141691
RPS4Y1	4.69125e-06	-0.311947	0.764	0.836	0.158067
ATP5G2	4.77794e-06	0.326861	0.859	0.824	0.160988
ISYNA1	4.81123e-06	0.351284	0.616	0.457	0.16211
SLC12A2	4.86493e-06	0.370261	0.176	0.077	0.163919
FAM63B	5.45015e-06	0.300951	0.319	0.184	0.183637
PLA2G5	5.67831e-06	0.404685	0.156	0.063	0.191325
ITIH5	5.78606e-06	0.290365	0.312	0.176	0.194956
IGFBP3	6.11382e-06	-0.576754	0.173	0.296	0.205999
MXI1	6.25813e-06	0.347601	0.339	0.202	0.210861
PTN	6.55303e-06	0.856217	0.138	0.055	0.220798
CHD9	7.30823e-06	0.382967	0.525	0.383	0.246244
MYOC	7.40929e-06	0.2822	0.146	0.055	0.249649
ATP5B	8.00597e-06	0.354719	0.673	0.545	0.269753
C2orf40	8.0865e-06	-0.355403	0.842	0.899	0.272466
PTP4A3	8.09785e-06	0.426772	0.399	0.255	0.272849
CHN1	8.16592e-06	0.255451	0.113	0.036	0.275142
ARPC5	8.58098e-06	0.40564	0.663	0.522	0.289128
NPNT	1.00552e-05	0.385924	0.249	0.14	0.3388
PLCL1	1.08998e-05	0.273597	0.141	0.055	0.367257
PKIG	1.11413e-05	0.356929	0.472	0.334	0.375397
FNDC3B	1.13441e-05	0.307043	0.241	0.13	0.382229
DARS	1.1415e-05	0.334318	0.357	0.229	0.384618
EIF2AK2	1.16816e-05	0.356398	0.399	0.255	0.3936
EPS8	1.22852e-05	0.285645	0.847	0.739	0.413936
C9orf47	1.23499e-05	0.318985	0.108	0.034	0.416116
FBXO32	1.28594e-05	0.265112	0.209	0.101	0.433285
TBX2-AS1	1.49237e-05	0.347913	0.196	0.095	0.50284
BCAM	1.49975e-05	0.396707	0.523	0.391	0.505327
SP3	1.55444e-05	0.342026	0.314	0.192	0.523752
PCMTD1	1.63251e-05	0.282377	0.505	0.356	0.550056
FXYD6	1.65052e-05	0.387049	0.603	0.464	0.556126
CSRP2	1.69778e-05	0.331684	0.603	0.468	0.57205
AP3S1	1.70373e-05	0.299844	0.407	0.269	0.574055
BTG1	1.70835e-05	0.266911	0.962	0.915	0.575611
SARAF	1.77878e-05	0.292985	0.568	0.437	0.599342
NME4	1.81166e-05	0.359468	0.5	0.377	0.610419
CRYAB	1.86978e-05	0.43679	0.661	0.551	0.630005
ATP5E	1.95647e-05	-0.280632	0.804	0.836	0.659215
AGT	2.09037e-05	0.720143	0.49	0.342	0.704328
CEBPZ	2.12978e-05	0.343272	0.329	0.209	0.717608
RHOQ	2.13709e-05	0.283805	0.48	0.334	0.72007
C14orf2	2.18562e-05	-0.344872	0.477	0.601	0.736424
C11orf57	2.18853e-05	0.30156	0.219	0.113	0.737402
NSD1	2.21122e-05	0.282921	0.296	0.176	0.745048
NUDT4	2.30093e-05	0.328878	0.633	0.522	0.775274
HNRNPA0	2.3711e-05	0.318464	0.518	0.374	0.79892
LDB3	2.45689e-05	0.326417	0.241	0.132	0.827823
2022-09-11	2.50464e-05	0.348835	0.533	0.395	0.843913
FOSL2	2.58225e-05	0.3221	0.274	0.158	0.870065
MYL9	2.68381e-05	0.354639	0.982	0.976	0.904281
CDK12	2.80333e-05	0.265221	0.302	0.18	0.944555
HES4	2.89875e-05	0.362531	0.706	0.555	0.976704
SNHG15	2.94053e-05	0.320892	0.269	0.154	0.990781
COX6A1	2.97727e-05	0.302001	0.877	0.785	1
NET1	3.01608e-05	0.403179	0.156	0.071	1
CRLF1	3.09699e-05	-0.358195	0.103	0.204	1
UVRAG	3.12217e-05	0.269981	0.216	0.113	1
ESAM	3.23859e-05	0.33101	0.492	0.356	1
CEP57	3.26006e-05	0.294209	0.269	0.154	1
FOXO3	3.27007e-05	0.31046	0.314	0.196	1
PPP1CB	3.58599e-05	0.296326	0.636	0.51	1
ZFAND5	3.85251e-05	0.482844	0.568	0.464	1
KLHL23	3.86563e-05	0.401726	0.405	0.277	1
BMP2	3.97898e-05	0.311214	0.151	0.067	1
LTBP4	3.99152e-05	-0.321683	0.445	0.581	1
PGM5	4.03247e-05	0.262967	0.452	0.308	1
WHSC1L1	4.11969e-05	0.288901	0.538	0.393	1
CLIC4	4.19015e-05	0.30252	0.445	0.31	1
FAM110A	4.3154e-05	0.264306	0.108	0.038	1
RCSD1	4.53151e-05	0.256093	0.176	0.085	1
TTYH1	4.61235e-05	0.366857	0.279	0.172	1
SPRY2	5.06133e-05	0.525307	0.327	0.217	1
SOD2	5.26626e-05	0.345309	0.487	0.372	1
RNF24	5.48278e-05	0.256334	0.216	0.113	1
TMSB10	5.535e-05	-0.277298	0.882	0.909	1
CCL8	5.55225e-05	1.36072	0.116	0.047	1
RBBP6	5.67302e-05	0.323587	0.372	0.241	1
TPD52L1	5.81922e-05	-0.278493	0.106	0.204	1
ARHGAP29	5.85623e-05	0.394989	0.651	0.551	1
NLRP1	6.21947e-05	0.272525	0.216	0.117	1
DDIT3	6.63485e-05	0.304869	0.337	0.217	1
MAFF	6.77051e-05	0.539783	0.211	0.119	1
COMMD6	7.02021e-05	-0.270712	0.736	0.785	1
PRPF4B	7.42377e-05	0.268751	0.47	0.336	1
TAX1BP1	7.57324e-05	0.256418	0.593	0.46	1
TLE1	7.6142e-05	0.312815	0.274	0.168	1
PDLIM5	7.65032e-05	0.301877	0.259	0.156	1
COL4A1	7.91103e-05	0.273481	0.51	0.383	1
HSPA8	8.12012e-05	0.265725	0.661	0.532	1
TCF15	8.19076e-05	0.297998	0.146	0.067	1
ITGB1	8.8263e-05	0.260233	0.849	0.755	1
MCM7	8.84245e-05	0.270548	0.163	0.079	1
N4BP2L1	8.85099e-05	0.278494	0.219	0.121	1
EIF1	9.14998e-05	0.259381	0.985	0.978	1
ZBED6	9.28331e-05	0.297139	0.226	0.13	1
MIER1	0.000102727	0.295618	0.48	0.346	1
NAPA	0.000103988	0.281056	0.359	0.239	1
ABTB1	0.000105185	0.254165	0.354	0.229	1
HMGN2	0.00010533	0.313659	0.739	0.656	1
CASQ2	0.000107973	0.362566	0.216	0.121	1
DGKZ	0.000108233	0.299647	0.221	0.123	1
ODC1	0.00010853	0.298675	0.176	0.089	1
OTUB1	0.000108642	0.285797	0.261	0.158	1
ALDH2	0.000109995	0.262846	0.45	0.324	1
CEP126	0.000111433	0.301795	0.254	0.15	1
LSP1	0.000112091	-0.405781	0.161	0.263	1
PTGER3	0.000112359	0.31092	0.151	0.073	1
GOLGA8B	0.000112712	0.256265	0.176	0.091	1
AKIRIN1	0.00011505	0.310743	0.209	0.115	1
ZFP36	0.000116486	1.05254	0.653	0.595	1
RGS16	0.000118345	0.694968	0.188	0.103	1
RAB30-AS1	0.00011904	0.283862	0.183	0.095	1
SCML1	0.000123593	0.257074	0.231	0.128	1
RNPC3	0.000130573	0.303555	0.269	0.166	1
JAG1	0.000133436	0.313831	0.56	0.427	1
PDGFRB	0.000137191	-0.371428	0.746	0.802	1
ASAP1	0.000142934	0.281034	0.415	0.289	1
EZR	0.00014314	0.296572	0.291	0.186	1
OAZ2	0.000143317	0.285493	0.43	0.304	1
ARHGDIB	0.000146022	0.533839	0.43	0.33	1
GPX3	0.000147069	0.372059	0.54	0.437	1
GDI1	0.000147968	0.272902	0.259	0.154	1
LRRFIP1	0.000149365	0.282031	0.344	0.233	1
SLC25A25	0.000152319	0.288231	0.118	0.051	1
PPP1CC	0.000155195	0.295748	0.402	0.279	1
CRISPLD2	0.000161013	0.48306	0.415	0.318	1
RGS3	0.000161879	-0.325951	0.073	0.152	1
ATF2	0.000163145	0.26208	0.224	0.13	1
CAT	0.000164877	0.29214	0.43	0.304	1
PPP1R12B	0.000168524	0.409228	0.364	0.263	1
IGSF21	0.000177052	0.331909	0.138	0.063	1
NCOA7	0.000178786	0.441805	0.276	0.178	1
BAZ2B	0.000186637	0.290369	0.342	0.227	1
RBMX	0.000199384	0.266255	0.563	0.435	1
STOM	0.000200812	0.280493	0.618	0.492	1
PLXDC1	0.000200967	0.35163	0.382	0.273	1
NREP	0.000217385	0.288969	0.186	0.101	1
ENDOD1	0.000230006	0.306219	0.271	0.172	1
ANXA1	0.00023044	0.321742	0.606	0.472	1
CD74	0.000234991	-0.606078	0.141	0.229	1
HLA-DRA	0.000236764	-0.559016	0.075	0.15	1
CCDC71L	0.000237942	0.363854	0.279	0.174	1
UBE2H	0.000241726	0.258169	0.359	0.245	1
MOCS1	0.000246565	0.287687	0.191	0.105	1
MYLK	0.000251888	0.289083	0.663	0.567	1
SPPL2A	0.000258173	0.331937	0.271	0.176	1
SOX4	0.000261556	0.489839	0.508	0.387	1
ROCK2	0.000262308	0.261116	0.58	0.488	1
NFE2L2	0.000265355	0.296458	0.477	0.362	1
RPL36A	0.000271611	-0.275794	0.812	0.85	1
TPM1	0.000281955	0.400267	0.822	0.777	1
SERINC1	0.000288003	0.278734	0.57	0.449	1
DUBR	0.000300124	0.250349	0.173	0.093	1
CEP290	0.000302954	0.266453	0.216	0.126	1
SKIV2L2	0.000318885	0.274064	0.183	0.103	1
GOLGA4	0.000337407	0.336224	0.477	0.366	1
C1QTNF1	0.000337855	0.310305	0.573	0.449	1
FAM46A	0.000342711	0.442962	0.264	0.166	1
VWF	0.000346522	-0.369656	0.045	0.111	1
COPRS	0.000347421	-0.259101	0.173	0.269	1
CCND2	0.000349012	0.285496	0.42	0.312	1
OSR2	0.000351484	-0.346769	0.178	0.277	1
RAB34	0.000365326	-0.273471	0.405	0.51	1
OAT	0.000373688	0.278978	0.387	0.283	1
OTUD6B-AS1	0.000378797	0.294029	0.372	0.255	1
TPM2	0.000380837	0.265631	0.972	0.943	1
AP2M1	0.000384073	0.2536	0.633	0.518	1
PABPC1	0.000392686	0.296533	0.804	0.715	1
SERTAD1	0.000403533	0.39836	0.224	0.14	1
SMIM3	0.00040666	0.287118	0.47	0.352	1
HNRNPU	0.000419603	0.259473	0.666	0.536	1
RBM3	0.000424472	-0.285751	0.563	0.632	1
C4orf3	0.000424918	0.269271	0.751	0.644	1
MAFB	0.000427061	-0.328832	0.163	0.251	1
NFIB	0.000430912	0.275047	0.859	0.796	1
SFPQ	0.000440739	0.311582	0.608	0.49	1
EPAS1	0.000442044	0.266811	0.802	0.686	1
SNAI2	0.000442109	0.290441	0.236	0.144	1
NDRG1	0.000489173	0.276871	0.276	0.18	1
CD46	0.000491074	0.250253	0.482	0.36	1
DNAJA1	0.000500946	0.386307	0.492	0.387	1
PCM1	0.000502603	0.289445	0.56	0.441	1
PCBP1	0.000510215	0.297999	0.611	0.48	1
CD9	0.000518311	0.291349	0.809	0.713	1
ROCK1	0.000527386	0.282349	0.578	0.492	1
CSNK1A1	0.000541191	0.25213	0.528	0.427	1
EMP1	0.000548341	0.779221	0.377	0.283	1
PRKCDBP	0.000564228	-0.306114	0.673	0.745	1
TUBA1A	0.000600296	0.340051	0.794	0.709	1
CD44	0.000607205	-0.309582	0.668	0.739	1
IFI27	0.000613848	0.29853	0.103	0.045	1
GNAI2	0.000627894	0.271163	0.548	0.441	1
C20orf27	0.000652307	0.318997	0.538	0.449	1
HSD17B11	0.000666485	0.265157	0.317	0.217	1
PUM3	0.000702892	-0.303187	0.095	0.17	1
RAB1A	0.000735741	0.256627	0.334	0.231	1
EMX2	0.000763157	0.280566	0.254	0.162	1
HNRNPC	0.00077956	0.303246	0.598	0.506	1
ZFR	0.00082232	0.289135	0.329	0.233	1
PER1	0.000843668	0.262261	0.176	0.103	1
FHL5	0.000858254	0.294318	0.415	0.326	1
GCC2	0.000859387	0.360702	0.41	0.31	1
RAB31	0.000866021	0.271557	0.294	0.198	1
CCNG2	0.00090352	0.270851	0.216	0.136	1
TMEM18	0.000921144	0.279829	0.339	0.243	1
MAPK10	0.000923897	0.280216	0.156	0.087	1
PICALM	0.000929769	0.283196	0.372	0.271	1
PSMB3	0.000952194	-0.326986	0.465	0.53	1
RAB5A	0.00095669	0.271113	0.198	0.117	1
EIF1AX	0.000978927	0.29481	0.518	0.413	1
GOLGB1	0.000984935	0.319141	0.603	0.492	1
CMTM6	0.00100442	0.258559	0.224	0.142	1
ADAMTS5	0.00106736	0.328377	0.224	0.144	1
EGFLAM	0.00107116	0.277288	0.291	0.204	1
AEBP1	0.00109637	-0.337253	0.452	0.53	1
GABARAPL2	0.00109796	0.25139	0.59	0.496	1
LMOD1	0.00111068	0.337646	0.741	0.721	1
PPP1R14B	0.00114757	-0.300583	0.249	0.334	1
GPRC5C	0.00115045	0.288976	0.327	0.235	1
RASL12	0.00116376	0.326238	0.334	0.241	1
SSTR2	0.00119796	0.337104	0.425	0.318	1
EEA1	0.00120799	0.288699	0.555	0.435	1
BDP1	0.00121497	0.27603	0.402	0.294	1
KIF5B	0.00123065	0.255106	0.497	0.397	1
DIMT1	0.00123335	0.255965	0.266	0.178	1
DSTN	0.00125638	0.281472	0.945	0.925	1
SEC11A	0.00129783	-0.291409	0.48	0.54	1
VCL	0.00134583	-0.300872	0.387	0.464	1
RPL17	0.00138257	-0.273722	0.452	0.538	1
JMJD1C	0.00140901	0.299932	0.462	0.36	1
CLK1	0.00141923	-0.282497	0.176	0.257	1
S1PR3	0.00144083	0.262238	0.131	0.069	1
C11orf96	0.00151953	0.997699	0.839	0.822	1
CD151	0.001543	0.335463	0.781	0.725	1
SLC9A3R2	0.00156378	0.279953	0.585	0.49	1
HLA-DPA1	0.00157217	-0.30391	0.06	0.119	1
ZNF580	0.00159118	0.255031	0.354	0.261	1
SULF2	0.00160887	-0.262248	0.075	0.14	1
NCK2	0.00160992	0.276837	0.352	0.259	1
HIF1A	0.00165893	0.268168	0.249	0.166	1
ATP5G1	0.00167171	-0.311172	0.415	0.48	1
RPS26	0.00169452	-0.272978	0.852	0.822	1
IER5L	0.00172625	-0.351565	0.294	0.383	1
SNRPD2	0.00176399	-0.25535	0.648	0.704	1
MASP1	0.00181642	-0.27214	0.065	0.126	1
TMEM176A	0.00198042	-0.283508	0.296	0.387	1
NRGN	0.00209085	0.261638	0.307	0.215	1
ARHGAP42	0.0022094	0.265225	0.219	0.14	1
VMP1	0.00222079	0.522816	0.417	0.344	1
ST6GALNAC6	0.00226793	0.325885	0.309	0.227	1
TCEA1	0.00236494	0.250503	0.553	0.462	1
NR4A2	0.00240632	0.251719	0.136	0.075	1
FAM107A	0.0024312	0.298984	0.229	0.154	1
MYOF	0.00244922	-0.296181	0.168	0.243	1
DCN	0.00254195	0.393704	0.736	0.717	1
ANXA2	0.00257427	-0.339068	0.716	0.733	1
NDUFB1	0.0026554	-0.29568	0.457	0.524	1
APRT	0.00281247	-0.308225	0.43	0.488	1
MLH3	0.00296064	0.31209	0.249	0.176	1
PLPP3	0.00298457	0.291198	0.515	0.417	1
MRPS26	0.00302871	-0.253238	0.219	0.3	1
MAP1LC3B	0.00319077	0.273176	0.407	0.328	1
SLC40A1	0.00336861	0.278665	0.415	0.324	1
EIF1B	0.00346184	0.284355	0.525	0.429	1
FOXC1	0.00346584	0.293911	0.158	0.095	1
KRR1	0.00347046	0.251763	0.387	0.296	1
NEXN	0.00422368	0.283351	0.43	0.352	1
EIF3D	0.00455708	-0.262243	0.42	0.488	1
RIF1	0.00456677	0.270736	0.354	0.267	1
TMEM47	0.00510075	0.311588	0.472	0.37	1
CYP1B1	0.00517789	0.401305	0.628	0.571	1
DPT	0.00581894	-0.283175	0.07	0.126	1
MANF	0.00593655	-0.262956	0.141	0.204	1
RHOBTB3	0.00604268	0.268547	0.337	0.261	1
HEXIM1	0.00629608	-0.4946	0.241	0.306	1
NIT2	0.00694338	-0.26142	0.133	0.196	1
LPL	0.00714424	0.316827	0.226	0.156	1
H1FX	0.00734276	0.313513	0.724	0.634	1
WBP4	0.00780263	0.267427	0.241	0.174	1
C1QBP	0.00814045	-0.283059	0.337	0.399	1
IRF2BP2	0.0086813	0.277092	0.472	0.405	1
S100A4	0.00900318	-0.25502	0.93	0.927	1
NNMT	0.00903057	-0.328422	0.111	0.17	1
HNRNPDL	0.00975178	0.273933	0.709	0.644	1
SPRYD3	0.010032	0.28439	0.214	0.15	1
ACTN4	0.0101209	0.308008	0.503	0.429	1
GADD45A	0.0104397	0.327359	0.442	0.368	1
C10orf10	0.0120756	0.301482	0.332	0.261	1
NAMPT	0.012275	0.437172	0.271	0.211	1
PSME2	0.0130584	-0.273526	0.342	0.397	1
PSMB9	0.0133659	-0.268063	0.209	0.267	1
CADM1	0.0160846	-0.25387	0.095	0.146	1
KLF6	0.0168252	0.796239	0.518	0.476	1
IFIT2	0.0168807	0.276837	0.138	0.091	1
DES	0.018558	-0.431363	0.209	0.263	1
RP11-394O4.5	0.0212259	-0.289039	0.141	0.194	1
TUBB4B	0.0220242	0.253494	0.49	0.417	1
LRP1	0.0221387	-0.272317	0.276	0.334	1
DIO3OS	0.0226854	0.279743	0.256	0.198	1
CLU	0.030578	-0.252086	0.362	0.423	1
GATAD1	0.0329776	-0.292673	0.216	0.261	1
CSGALNACT1	0.0362063	-0.270304	0.269	0.314	1
MCL1	0.0380165	0.263687	0.357	0.287	1
ID2	0.0399461	-0.291438	0.101	0.142	1
UPF3A	0.0461503	-0.256503	0.249	0.289	1
HGF	0.0508663	-0.308678	0.445	0.5	1
MARCKS	0.0542021	0.259197	0.477	0.415	1
SRSF7	0.0550636	-0.296362	0.719	0.7	1
ID3	0.0573917	0.253796	0.508	0.443	1
LAMB2	0.0586491	-0.265541	0.392	0.425	1
COL3A1	0.0708336	0.324005	0.633	0.573	1
EGR1	0.0883553	0.766524	0.477	0.5	1
HBB	0.091304	3.01419	0.299	0.231	1
MYADM	0.0932266	0.263352	0.59	0.538	1
SOCS3	0.122183	0.709597	0.342	0.439	1
NHP2	0.124454	-0.253635	0.382	0.399	1
JUND	0.134564	0.482954	0.847	0.806	1
DDX21	0.154839	0.283352	0.299	0.261	1
FABP4	0.168746	0.298846	0.246	0.312	1
DDIT4	0.304754	0.33743	0.379	0.364	1
SAT1	0.346798	0.287471	0.412	0.383	1
KLF2	0.382401	0.689117	0.389	0.374	1
MT1X	0.397099	1.41721	0.475	0.455	1
HBA2	0.41126	2.27872	0.148	0.123	1
IGFBP2	0.422485	0.345786	0.467	0.457	1
IGF1	0.820388	0.395105	0.281	0.289	1
IRF1	0.904386	0.258884	0.249	0.255	1
APOC1	0.973724	0.355768	0.286	0.294	1

## Sheet: SMC DMED DEGs
	p_val	avg_log2FC	pct.1	pct.2	p_val_adj
MT-ND3	1.33783e-287	-1.56666	0.97	1	4.5077e-283
RPL41	5.35928e-221	-1.02203	0.993	1	1.80576e-216
ZFP36	1.78463e-178	1.54875	0.945	0.6	6.01313e-174
JUNB	6.62358e-178	1.6034	0.964	0.741	2.23175e-173
TPM2	1.60557e-176	1.03893	1	0.987	5.40979e-172
MTRNR2L12	5.44797e-174	2.06356	0.621	0.047	1.83564e-169
TPM1	3.7881e-169	1.15527	0.997	0.959	1.27636e-164
ATF3	5.58913e-169	2.41479	0.751	0.22	1.8832e-164
S100A6	1.169e-166	-0.983196	0.985	0.997	3.93883e-162
NR4A1	8.02575e-166	2.01088	0.761	0.264	2.7042e-161
MTRNR2L8	4.45156e-161	1.87151	0.563	0.005	1.49991e-156
FOS	1.29111e-153	1.33517	0.981	0.851	4.35028e-149
CSRP1	1.95634e-153	1.06577	0.988	0.879	6.5917e-149
ACTB	4.53811e-152	0.696808	0.999	0.992	1.52907e-147
BTG2	9.2097e-152	1.99386	0.831	0.39	3.10312e-147
CALM1	6.5544e-146	0.84157	0.989	0.955	2.20844e-141
RPS10	5.09054e-143	-0.940369	0.886	0.95	1.71521e-138
RPL34	1.15389e-142	-0.665211	0.994	0.995	3.88793e-138
MYL6	3.84866e-142	0.791788	0.998	0.982	1.29677e-137
MYL9	1.08227e-140	0.793821	1	0.997	3.6466e-136
RPS21	7.55886e-138	-0.957132	0.959	0.966	2.54688e-133
RPS28	1.79073e-137	-0.648677	0.991	0.997	6.03369e-133
RPS27	2.82363e-137	-0.600959	0.996	0.997	9.51393e-133
MT-CYB	6.55378e-137	-0.716512	0.985	1	2.20823e-132
RPL26	8.83195e-136	-0.658705	0.985	0.985	2.97584e-131
DSTN	1.83734e-135	0.718771	1	0.987	6.19074e-131
PPP1R14A	1.13005e-134	0.97661	0.967	0.84	3.80758e-130
CNN1	2.53173e-134	1.10058	0.979	0.86	8.53041e-130
EGR1	7.32629e-134	1.36581	0.874	0.478	2.46852e-129
FLNA	4.71919e-125	0.853949	0.994	0.954	1.59008e-120
RPL37	1.56192e-123	-0.62792	0.986	0.992	5.26275e-119
MT-ATP6	3.43132e-123	-0.819695	0.985	1	1.15615e-118
RPL36A	3.99216e-122	-1.02565	0.588	0.831	1.34512e-117
RPL39	8.83751e-122	-0.68789	0.973	0.974	2.97771e-117
NEXN	9.16248e-120	0.928209	0.933	0.695	3.08721e-115
MYLK	4.54433e-119	1.07531	0.987	0.908	1.53117e-114
TAGLN	1.17583e-118	0.798527	0.999	0.991	3.96184e-114
S100A4	9.19316e-117	-1.67802	0.427	0.756	3.09754e-112
HSPB8	4.2112e-113	1.08042	0.629	0.18	1.41892e-108
SLC25A4	4.53185e-113	0.932308	0.857	0.51	1.52696e-108
RPS15A	3.39415e-112	-0.642454	0.983	0.987	1.14362e-107
MT-ND1	3.5099e-111	-0.79638	0.972	0.997	1.18262e-106
MYH11	3.82266e-111	0.822933	0.998	0.985	1.28801e-106
SERTAD1	8.41315e-109	1.46206	0.563	0.14	2.83473e-104
ACTG2	1.16303e-107	1.31668	0.976	0.856	3.91872e-103
RPL37A	7.10979e-102	-0.499866	0.993	0.996	2.39557e-97
ACTN1	2.30845e-100	0.765677	0.924	0.714	7.7781e-96
MT-ND2	1.70418e-98	-0.645592	0.964	0.997	5.74208e-94
COMP	4.79011e-97	-0.77117	0.012	0.156	1.61398e-92
KLF2	5.15422e-97	0.942564	0.882	0.573	1.73666e-92
SORBS2	5.4846e-97	0.847914	0.904	0.542	1.84798e-92
CYR61	1.05653e-96	1.50733	0.699	0.296	3.55987e-92
GADD45B	2.61374e-96	1.73246	0.833	0.559	8.80672e-92
SOCS3	9.23233e-96	1.33244	0.688	0.296	3.11074e-91
CFD	1.88663e-93	-1.53328	0.616	0.821	6.35681e-89
DLX5	7.59457e-92	-0.592798	0.076	0.313	2.55891e-87
RPL35A	1.49548e-91	-0.489777	0.99	0.989	5.03886e-87
HLA-A	8.27347e-90	-0.741372	0.925	0.957	2.78766e-85
MT-ND5	2.54255e-89	-0.67933	0.916	0.967	8.56686e-85
SELM	7.20005e-89	0.597742	0.995	0.974	2.42598e-84
ERAP2	1.93901e-88	-0.32578	0.013	0.151	6.5333e-84
GSN	1.30377e-87	-1.01026	0.965	0.981	4.39294e-83
MT-CO3	2.08301e-87	-0.668974	0.99	1	7.01851e-83
PDLIM3	2.99149e-85	0.837526	0.916	0.702	1.00795e-80
SBDS	1.23384e-84	0.610037	0.946	0.792	4.1573e-80
PLCG2	1.08295e-83	0.855414	0.356	0.004	3.6489e-79
HBB	5.34292e-83	-0.402094	0.059	0.267	1.80024e-78
FOSB	6.89732e-83	1.18577	0.861	0.598	2.32398e-78
HSPA1B	1.46866e-82	1.13918	0.697	0.347	4.94851e-78
CYCS	3.89595e-82	0.934301	0.795	0.455	1.3127e-77
CKB	1.79457e-79	1.13988	0.931	0.833	6.04661e-75
RPL30	8.65399e-79	-0.441019	0.994	0.996	2.91587e-74
ADAMTS1	5.81329e-78	1.06081	0.738	0.387	1.95873e-73
ACTA2	2.3914e-77	0.517884	0.999	0.986	8.05759e-73
RPL32	6.27918e-77	-0.428291	0.996	0.999	2.11571e-72
SYNM	2.008e-76	0.852415	0.902	0.7	6.76576e-72
MT-ND4	9.25295e-74	-0.531721	0.981	0.999	3.11769e-69
EIF1	1.83179e-73	0.388873	0.998	0.99	6.17204e-69
WFDC1	4.38982e-72	0.703623	0.67	0.298	1.47911e-67
CTGF	6.39231e-72	1.71712	0.647	0.313	2.15382e-67
RPL11	2.74559e-71	-0.398324	0.997	0.994	9.251e-67
PFN1	1.92909e-70	0.53906	0.984	0.92	6.49987e-66
TUBA1A	6.21582e-70	0.705607	0.928	0.752	2.09436e-65
TMSB4X	1.01955e-69	-0.73647	0.975	0.982	3.43527e-65
RPS23	1.4343e-69	-0.412123	0.995	0.995	4.83273e-65
B2M	1.50161e-69	-0.54248	0.997	0.999	5.05953e-65
RPL38	4.6299e-69	-0.48106	0.968	0.981	1.56e-64
CSRNP1	1.55775e-68	0.799788	0.403	0.073	5.2487e-64
NME4	2.49361e-68	0.691543	0.834	0.589	8.40198e-64
RPL22	6.81971e-68	-0.434842	0.983	0.974	2.29783e-63
CCDC85B	2.00922e-66	0.635159	0.843	0.608	6.76986e-62
FAM118A	2.34155e-66	-0.89355	0.212	0.446	7.88962e-62
RPS27A	7.06686e-66	-0.460893	0.994	0.994	2.38111e-61
RPS9	8.69634e-66	-0.422562	0.987	0.989	2.93014e-61
JUN	1.16513e-64	0.669631	0.95	0.838	3.92578e-60
RHOB	1.33207e-64	0.633186	0.936	0.754	4.48826e-60
KCNMB1	1.45728e-64	0.615902	0.821	0.533	4.91017e-60
CDKN1A	2.40461e-64	1.77825	0.559	0.245	8.10211e-60
APOD	3.96695e-64	-1.49863	0.22	0.474	1.33663e-59
IER2	4.62864e-63	0.687076	0.842	0.602	1.55958e-58
VCL	8.22036e-63	0.771449	0.903	0.747	2.76977e-58
TLN1	4.63458e-62	0.574628	0.947	0.833	1.56158e-57
GNB2L1	1.93618e-61	-0.408308	0.984	0.985	6.52378e-57
RPL28	2.22027e-61	-0.372493	0.991	1	7.48099e-57
RPL14	6.22111e-60	-0.363924	0.991	0.992	2.09614e-55
RPS12	2.03205e-59	-0.434646	0.993	0.99	6.8468e-55
MCAM	2.11685e-59	0.627828	0.937	0.746	7.13253e-55
SEPP1	2.18982e-59	-0.822559	0.32	0.557	7.3784e-55
PDLIM7	3.31259e-59	0.629407	0.89	0.708	1.11614e-54
HBA2	4.05923e-59	-0.343764	0.025	0.152	1.36772e-54
MYLPF	6.27091e-58	0.933567	0.454	0.147	2.11292e-53
AQP1	6.23845e-57	0.611287	0.63	0.3	2.10198e-52
PGM5	2.18294e-56	0.568622	0.785	0.503	7.35519e-52
MGP	4.40998e-56	-0.552657	0.81	0.951	1.4859e-51
DNAJB1	5.16556e-56	0.9305	0.552	0.258	1.74048e-51
PPP1R15A	1.98379e-55	0.771291	0.764	0.506	6.68417e-51
RPS24	2.60836e-55	-0.387821	0.993	0.996	8.78861e-51
MAFF	8.997e-55	0.829082	0.437	0.143	3.03145e-50
RPL36	1.40839e-54	-0.458857	0.979	0.982	4.74542e-50
GGT5	1.92933e-54	-0.765115	0.175	0.396	6.50067e-50
STEAP4	2.73023e-54	-0.750092	0.015	0.116	9.19925e-50
RPS20	8.4619e-54	0.467282	0.97	0.936	2.85115e-49
PER3	1.24619e-52	0.508721	0.416	0.117	4.19892e-48
SMTN	2.68117e-52	0.518031	0.881	0.664	9.03393e-48
RAMP1	5.06252e-52	0.489466	0.914	0.709	1.70576e-47
RPS19	7.38298e-52	-0.446834	0.987	0.995	2.48762e-47
P2RX1	7.75628e-52	0.646696	0.314	0.05	2.6134e-47
HSPA1A	1.73835e-51	0.914802	0.878	0.704	5.8572e-47
ODC1	2.4824e-51	0.522093	0.564	0.254	8.36421e-47
IFI16	3.07227e-51	-0.559606	0.196	0.421	1.03517e-46
NR4A3	7.29067e-51	0.703773	0.269	0.022	2.45652e-46
DES	7.50189e-51	1.26995	0.861	0.639	2.52769e-46
IFITM3	1.52846e-50	-0.505602	0.971	0.976	5.14998e-46
IRF1	1.59855e-50	1.41148	0.464	0.199	5.38616e-46
CD151	1.66939e-50	0.443223	0.968	0.921	5.62486e-46
FLNC	1.90513e-50	0.603614	0.633	0.332	6.41915e-46
ITGB1	2.22511e-50	0.445134	0.967	0.912	7.49729e-46
HLA-C	2.39605e-50	-0.54586	0.912	0.936	8.07325e-46
CEBPD	2.55544e-50	1.25724	0.799	0.605	8.61031e-46
PPP1R12B	1.27689e-49	0.513857	0.893	0.691	4.30234e-45
LIMS2	1.22079e-48	0.525726	0.721	0.448	4.11331e-44
CARMN	1.26724e-48	-0.794774	0.632	0.773	4.26982e-44
PRKCB	2.2743e-48	0.535356	0.308	0.052	7.66304e-44
IGFBP5	3.723e-48	-0.960505	0.958	0.973	1.25443e-43
NR4A2	5.45545e-48	0.820022	0.331	0.077	1.83816e-43
RASL12	8.0303e-48	0.506602	0.832	0.6	2.70573e-43
ALDH1A1	6.00085e-47	-0.492524	0.081	0.243	2.02193e-42
CRISPLD2	8.86159e-47	0.805037	0.372	0.112	2.98583e-42
FERMT2	1.03405e-46	0.53888	0.832	0.612	3.48411e-42
C1orf54	1.2325e-46	0.489713	0.593	0.29	4.15278e-42
FAU	1.75318e-46	-0.337161	0.994	0.996	5.90715e-42
FILIP1L	9.10341e-46	0.658183	0.89	0.723	3.0673e-41
IER5	9.46465e-46	0.674342	0.506	0.229	3.18902e-41
PLAC9	1.1138e-45	-0.718162	0.559	0.76	3.75282e-41
RPS15	1.75502e-45	-0.307859	0.992	0.997	5.91335e-41
PLN	1.75905e-45	0.47214	0.942	0.725	5.92694e-41
PNCK	3.04557e-45	0.556203	0.277	0.043	1.02617e-40
IER3	9.21584e-45	0.981044	0.393	0.134	3.10519e-40
TUBB4B	1.1065e-44	0.478343	0.834	0.633	3.72825e-40
JUND	1.2413e-44	0.537001	0.956	0.871	4.18244e-40
TACC1	1.34851e-44	0.486731	0.879	0.699	4.54368e-40
RPL10	2.41882e-44	-0.305542	0.999	1	8.14996e-40
PALLD	3.29646e-44	0.451944	0.941	0.842	1.11071e-39
RPL12	3.70347e-44	-0.387713	0.985	0.98	1.24785e-39
TUBB2A	7.6533e-44	0.528385	0.472	0.189	2.5787e-39
MCL1	1.00502e-43	0.628944	0.582	0.307	3.38633e-39
MIR22HG	1.02513e-43	0.565859	0.455	0.184	3.45407e-39
TNFRSF12A	1.59198e-43	0.736479	0.366	0.114	5.36403e-39
FBLN1	2.43967e-43	-0.872356	0.18	0.377	8.22024e-39
ID3	2.75303e-43	0.678004	0.755	0.49	9.27607e-39
DUSP1	1.06929e-42	1.06419	0.822	0.644	3.60288e-38
RPL18	1.12906e-42	-0.312847	0.994	0.997	3.80426e-38
EGR3	1.51559e-42	0.706303	0.261	0.038	5.10664e-38
RPS17	3.46726e-42	0.470035	0.943	0.829	1.16826e-37
PPP1R12A	4.38216e-42	0.42072	0.939	0.805	1.47653e-37
NAMPT	5.17072e-42	0.707257	0.495	0.23	1.74222e-37
RPS8	7.63138e-42	-0.348548	0.995	0.99	2.57132e-37
APOE	7.70523e-42	-1.31968	0.179	0.378	2.5962e-37
NCAM1	2.06233e-41	0.470242	0.343	0.095	6.94881e-37
MIDN	2.13694e-41	0.874771	0.518	0.266	7.20022e-37
CPM	4.08729e-41	0.528888	0.697	0.41	1.37717e-36
KIF5B	4.61728e-41	0.448054	0.844	0.645	1.55575e-36
FTL	5.18445e-41	-0.459657	0.993	0.997	1.74685e-36
CLSTN2	5.18817e-41	-0.433288	0.05	0.179	1.7481e-36
DYNLL1	3.47922e-40	0.352469	0.964	0.911	1.17229e-35
PDK4	6.57789e-40	0.916382	0.532	0.284	2.21635e-35
CHCHD10	1.17625e-39	0.593711	0.916	0.824	3.96325e-35
SLMAP	1.85936e-39	0.511227	0.696	0.45	6.26492e-35
PPP1R1A	3.538e-39	0.623442	0.512	0.259	1.19209e-34
FMOD	3.6513e-39	-0.36891	0.066	0.203	1.23027e-34
SORBS1	8.03672e-39	0.563786	0.697	0.453	2.70789e-34
NDUFA13	9.49472e-39	-0.461101	0.697	0.82	3.19915e-34
SYNPO2	1.24635e-38	0.563621	0.917	0.817	4.19946e-34
TIPARP	1.69393e-38	0.612543	0.475	0.222	5.70753e-34
PER2	3.84122e-38	0.374794	0.298	0.072	1.29426e-33
RGS2	3.92779e-38	0.462543	0.32	0.089	1.32343e-33
CRYAB	4.20326e-38	0.530308	0.966	0.879	1.41625e-33
MMP2	4.82228e-38	-0.577817	0.094	0.248	1.62482e-33
HSPB1	5.09369e-38	0.426909	0.966	0.899	1.71627e-33
TIMP3	5.58383e-38	-0.494567	0.941	0.951	1.88142e-33
HLA-B	1.26612e-37	-0.479154	0.822	0.87	4.26606e-33
DNAJA1	1.82624e-37	0.632798	0.71	0.465	6.15333e-33
RASL11A	2.8326e-37	0.498519	0.485	0.226	9.54415e-33
CCND2	5.96144e-37	0.516701	0.702	0.465	2.00865e-32
RPS13	6.08966e-37	-0.334683	0.989	0.987	2.05185e-32
RHEB	1.14112e-36	0.439463	0.727	0.487	3.84489e-32
CDK2AP1	1.62115e-36	-0.392203	0.119	0.281	5.46232e-32
COL1A1	1.81936e-36	-0.817483	0.312	0.489	6.13016e-32
MXRA7	1.93971e-36	0.523208	0.791	0.63	6.53566e-32
LRRFIP1	2.22862e-36	0.482965	0.708	0.46	7.50913e-32
CCDC3	2.28281e-36	0.427709	0.726	0.446	7.6917e-32
SLC38A1	3.36003e-36	0.461887	0.583	0.319	1.13213e-31
NR2F2	3.56418e-36	-0.51977	0.912	0.931	1.20092e-31
ANGPTL4	6.29349e-36	0.530189	0.234	0.038	2.12053e-31
TUBB6	1.40127e-35	0.419239	0.674	0.406	4.72144e-31
COX6C	2.21183e-35	0.452371	0.974	0.93	7.45255e-31
CSGALNACT1	2.80084e-35	-0.443301	0.081	0.217	9.43715e-31
KLF10	3.52453e-35	0.548331	0.438	0.202	1.18755e-30
RCN3	1.92008e-34	-0.360747	0.078	0.212	6.46952e-30
LTBP4	1.95227e-34	-0.83179	0.319	0.497	6.57797e-30
AOC3	2.23517e-34	0.387978	0.792	0.547	7.53119e-30
COX7B	3.67124e-34	0.408256	0.894	0.72	1.23699e-29
RPL13A	4.42226e-34	0.271989	0.994	0.99	1.49004e-29
ID1	8.06376e-34	0.639552	0.556	0.301	2.717e-29
KCNMA1	1.75226e-33	0.36293	0.649	0.374	5.90407e-29
NCS1	1.79739e-33	0.3738	0.658	0.402	6.05612e-29
SERPING1	2.2761e-33	-0.584151	0.807	0.838	7.66908e-29
CTXN1	2.89217e-33	0.412658	0.379	0.152	9.74487e-29
TNXB	2.96992e-33	-0.418161	0.095	0.239	1.00069e-28
COL4A2	3.92996e-33	0.413511	0.753	0.542	1.32416e-28
DPT	6.53742e-33	-0.771076	0.092	0.231	2.20272e-28
UBE2S	7.08016e-33	0.495979	0.45	0.225	2.38559e-28
IDH2	8.1421e-33	0.410153	0.503	0.263	2.7434e-28
YBX3	8.82438e-33	0.497495	0.919	0.797	2.97329e-28
PCOLCE2	8.98356e-33	-0.485245	0.055	0.17	3.02692e-28
EEF1D	9.07289e-33	-0.353169	0.957	0.962	3.05702e-28
HSP90AA1	9.67507e-33	0.385117	0.98	0.911	3.25992e-28
NDUFA4	1.19356e-32	0.322533	0.986	0.935	4.02159e-28
DUSP3	1.2191e-32	0.3864	0.481	0.235	4.10762e-28
CREM	1.2792e-32	0.586575	0.421	0.189	4.31013e-28
TMEM158	1.29849e-32	0.355267	0.198	0.022	4.37513e-28
C1R	1.43564e-32	-0.74926	0.628	0.681	4.83725e-28
RPL18A	2.35981e-32	-0.285992	0.991	0.994	7.95113e-28
FILIP1	2.38716e-32	0.405231	0.737	0.476	8.04329e-28
TMEM35	2.62838e-32	0.447975	0.383	0.162	8.85608e-28
RPS4X	3.31613e-32	-0.29637	0.992	0.986	1.11734e-27
CCL2	3.36533e-32	1.43285	0.29	0.088	1.13391e-27
ATP5G3	4.11484e-32	0.391195	0.906	0.777	1.38646e-27
LSP1	5.5264e-32	-0.351006	0.052	0.165	1.86207e-27
NPNT	6.15767e-32	0.386964	0.712	0.46	2.07476e-27
DLX6	9.08222e-32	-0.264993	0.039	0.138	3.06016e-27
RPS3A	1.3219e-31	-0.327542	0.991	0.985	4.45403e-27
ATP1B3	1.51072e-31	0.614508	0.506	0.28	5.09022e-27
RPL27A	2.0608e-31	0.311943	0.982	0.977	6.94365e-27
LMNA	2.25387e-31	0.467679	0.968	0.917	7.59419e-27
MSRB3	2.73848e-31	0.36085	0.853	0.664	9.22705e-27
PROCR	3.42752e-31	-0.420247	0.058	0.172	1.15487e-26
SBSPON	3.48641e-31	0.368022	0.614	0.361	1.17471e-26
LPP	4.49115e-31	0.383407	0.97	0.941	1.51325e-26
RND3	6.1755e-31	0.504746	0.478	0.241	2.08077e-26
LGALS1	7.17195e-31	0.286377	0.994	0.987	2.41652e-26
RGCC	7.41875e-31	0.541871	0.353	0.139	2.49967e-26
ILK	8.92196e-31	0.358643	0.885	0.716	3.00617e-26
SLPI	1.06653e-30	-0.531155	0.074	0.201	3.59357e-26
C8orf22	1.08956e-30	-0.306027	0.021	0.1	3.67117e-26
COX8A	1.16065e-30	0.350085	0.934	0.845	3.91068e-26
EFEMP1	1.72914e-30	-0.423325	0.088	0.217	5.82617e-26
TP53INP2	1.90476e-30	0.301247	0.347	0.128	6.4179e-26
C1S	2.98929e-30	-0.753114	0.558	0.633	1.00721e-25
KCNH2	6.00657e-30	0.308115	0.213	0.038	2.02386e-25
PCP4L1	6.12252e-30	0.348993	0.327	0.12	2.06292e-25
MAOB	6.93783e-30	0.44898	0.424	0.207	2.33763e-25
PYGB	7.09708e-30	0.387884	0.54	0.299	2.39129e-25
ATP5B	9.19314e-30	0.387314	0.894	0.762	3.09754e-25
PTGIS	9.45169e-30	0.360736	0.321	0.116	3.18465e-25
UAP1	1.21861e-29	0.432479	0.38	0.166	4.10599e-25
RPL35	1.53026e-29	-0.270215	0.982	0.98	5.15607e-25
SLC25A25	1.85228e-29	0.378256	0.226	0.05	6.24106e-25
KLF4	2.07352e-29	0.567605	0.415	0.199	6.98652e-25
BTC	2.30417e-29	0.310822	0.309	0.103	7.76366e-25
EDNRA	3.77049e-29	-0.557281	0.534	0.635	1.27043e-24
BAG3	4.41329e-29	0.350378	0.385	0.169	1.48701e-24
AKR1C1	5.68032e-29	-0.37912	0.085	0.209	1.91393e-24
NDUFV2	1.37054e-28	0.34832	0.792	0.566	4.6179e-24
STAT3	1.41305e-28	0.456885	0.705	0.497	4.76112e-24
RPS26	1.47731e-28	0.341294	0.948	0.891	4.97766e-24
PNRC1	1.74118e-28	0.365947	0.967	0.909	5.86673e-24
EID1	2.20115e-28	0.292813	0.976	0.917	7.41654e-24
CIB2	3.77667e-28	0.432056	0.357	0.155	1.27251e-23
SPON2	5.29267e-28	-0.368863	0.065	0.179	1.78331e-23
HES4	9.69378e-28	0.464781	0.746	0.492	3.26622e-23
RPL36AL	1.14607e-27	-0.376584	0.947	0.934	3.86157e-23
SFRP1	1.88228e-27	-0.335021	0.041	0.135	6.34215e-23
MYADM	2.93477e-27	0.428137	0.784	0.604	9.8884e-23
FXYD5	3.27841e-27	-0.310991	0.053	0.156	1.10463e-22
SLC8A1	3.70982e-27	0.340369	0.382	0.171	1.24999e-22
VCAN	3.82656e-27	-0.450967	0.055	0.157	1.28932e-22
COX20	4.02056e-27	0.352697	0.755	0.535	1.35469e-22
YWHAZ	4.67436e-27	0.366788	0.844	0.663	1.57498e-22
FZD3	5.02614e-27	0.274759	0.321	0.12	1.69351e-22
CSNK1A1	5.09946e-27	0.360451	0.719	0.492	1.71821e-22
METRN	5.49816e-27	0.40106	0.574	0.36	1.85255e-22
ITIH5	9.51955e-27	0.267018	0.456	0.223	3.20752e-22
MAPRE1	9.82071e-27	0.295185	0.506	0.269	3.30899e-22
FSTL1	9.82807e-27	0.344757	0.679	0.443	3.31147e-22
IFITM2	1.14846e-26	-0.489158	0.54	0.693	3.86962e-22
PLTP	1.62066e-26	-0.551337	0.176	0.315	5.46065e-22
CPXM2	1.96758e-26	0.305889	0.272	0.089	6.62955e-22
CHRDL2	2.12318e-26	0.369253	0.171	0.024	7.15383e-22
ARID5B	2.44545e-26	0.3921	0.89	0.737	8.2397e-22
TGFB1I1	2.50178e-26	0.336129	0.923	0.834	8.42949e-22
GAPDH	3.86129e-26	0.296592	0.994	0.982	1.30102e-21
C10orf10	3.99763e-26	0.578245	0.399	0.203	1.34696e-21
NDUFB10	4.14765e-26	0.310802	0.917	0.792	1.39751e-21
CNTNAP2	4.63678e-26	0.300659	0.136	0.005	1.56232e-21
GEM	5.04267e-26	0.481781	0.315	0.132	1.69908e-21
SULF1	5.29474e-26	0.34936	0.507	0.278	1.78401e-21
MDH1	5.59728e-26	0.337701	0.71	0.487	1.88595e-21
PCP4	6.24967e-26	0.855747	0.379	0.181	2.10576e-21
ACVRL1	8.33062e-26	-0.277822	0.051	0.149	2.80692e-21
CDC42	9.12501e-26	0.332491	0.878	0.723	3.07458e-21
NFKBIA	9.79507e-26	0.438566	0.678	0.46	3.30035e-21
NTRK2	1.21804e-25	-0.414237	0.824	0.825	4.10405e-21
RBFOX3	1.41219e-25	0.281192	0.16	0.019	4.75823e-21
CLIC4	1.4332e-25	0.31668	0.767	0.559	4.82902e-21
NDUFAB1	1.69109e-25	0.329246	0.813	0.622	5.69797e-21
C12orf57	1.72559e-25	-0.336196	0.925	0.9	5.81421e-21
TAGLN2	1.85252e-25	-0.466749	0.566	0.696	6.24189e-21
MT-ND4L	2.28521e-25	-0.426045	0.715	0.788	7.69979e-21
PLEKHO1	2.32677e-25	0.387938	0.545	0.326	7.83983e-21
HSPA8	2.79413e-25	0.36363	0.875	0.716	9.41454e-21
SEPW1	2.82479e-25	0.292744	0.981	0.954	9.51786e-21
CALU	2.98806e-25	0.342186	0.66	0.434	1.0068e-20
2022-03-02	3.24286e-25	0.307897	0.528	0.294	1.09265e-20
EBF1	4.43575e-25	-0.516928	0.503	0.593	1.49458e-20
LUC7L3	5.63336e-25	-0.453238	0.578	0.663	1.8981e-20
SVIL	6.64225e-25	0.410347	0.836	0.691	2.23804e-20
EMD	9.6755e-25	0.316722	0.633	0.404	3.26006e-20
HACD1	1.01576e-24	0.257812	0.441	0.221	3.4225e-20
DCN	1.42406e-24	-1.1247	0.474	0.605	4.79823e-20
FAM129A	1.46195e-24	0.366771	0.748	0.535	4.92588e-20
RPS29	1.47454e-24	-0.28447	0.967	0.974	4.96832e-20
CNST	1.80867e-24	0.30849	0.355	0.161	6.09413e-20
CSPG4	1.82334e-24	0.325839	0.37	0.172	6.14357e-20
C1QTNF1	1.9731e-24	0.339607	0.801	0.584	6.64816e-20
TOMM7	2.14944e-24	-0.30722	0.961	0.96	7.24232e-20
POPDC2	2.39122e-24	0.272579	0.23	0.066	8.05698e-20
ATP5C1	2.40705e-24	0.339107	0.773	0.577	8.1103e-20
SDPR	3.10896e-24	0.45553	0.458	0.263	1.04753e-19
RGS16	3.61869e-24	0.95582	0.226	0.07	1.21928e-19
DNAJB4	4.04228e-24	0.380357	0.437	0.232	1.36201e-19
CCND1	4.63812e-24	0.357129	0.691	0.455	1.56277e-19
CFL2	4.78683e-24	0.339018	0.679	0.474	1.61288e-19
FAM133B	7.8266e-24	0.317568	0.59	0.359	2.6371e-19
PHPT1	7.82782e-24	0.336677	0.843	0.665	2.6375e-19
YWHAG	8.51315e-24	0.310661	0.46	0.253	2.86842e-19
VWA1	1.02506e-23	0.371775	0.415	0.222	3.45382e-19
GUK1	1.03308e-23	0.304389	0.945	0.84	3.48087e-19
ROCK1	1.04304e-23	0.303806	0.871	0.708	3.51442e-19
IGFBP6	1.1424e-23	-0.713739	0.886	0.895	3.84922e-19
COMMD6	1.1787e-23	-0.363503	0.861	0.867	3.9715e-19
PTGDS	1.20264e-23	0.873055	0.372	0.17	4.05216e-19
MYOC	1.38009e-23	0.620182	0.528	0.318	4.65007e-19
COX5B	1.43207e-23	0.257349	0.96	0.904	4.82523e-19
ALDH2	1.50737e-23	0.351221	0.769	0.575	5.07893e-19
CPED1	2.14715e-23	0.318807	0.587	0.364	7.23462e-19
HSPG2	2.29637e-23	0.286899	0.688	0.467	7.73737e-19
NXN	3.06071e-23	0.264828	0.317	0.134	1.03128e-18
ZEB2	3.23174e-23	-0.562523	0.576	0.644	1.0889e-18
EIF4G2	3.60095e-23	0.319375	0.854	0.706	1.2133e-18
PDGFRB	4.08325e-23	-0.538571	0.598	0.669	1.37581e-18
CALM3	4.49504e-23	0.321199	0.817	0.626	1.51456e-18
SIX2	6.09217e-23	0.285242	0.197	0.051	2.0527e-18
FOXP1	6.7162e-23	0.337446	0.705	0.49	2.26296e-18
RRAS	6.98319e-23	0.284304	0.953	0.889	2.35292e-18
BHLHE40	7.4502e-23	0.504103	0.243	0.089	2.51027e-18
NFIB	8.60322e-23	-0.442164	0.837	0.84	2.89877e-18
PNRC2	8.64681e-23	0.284524	0.648	0.419	2.91345e-18
TOB1	1.04941e-22	0.364554	0.602	0.392	3.53587e-18
ADIRF	1.09879e-22	0.414344	0.997	0.992	3.70226e-18
HSD17B6	1.60029e-22	0.312281	0.41	0.209	5.39202e-18
MAGED2	2.20336e-22	0.315704	0.809	0.609	7.42401e-18
THBS1	2.30735e-22	0.695037	0.18	0.045	7.77437e-18
C3	2.48429e-22	-0.505212	0.064	0.161	8.37055e-18
LDLR	2.57943e-22	0.362751	0.201	0.056	8.69113e-18
NES	2.98297e-22	0.338232	0.513	0.304	1.00508e-17
TIMM10	3.2601e-22	0.287389	0.449	0.241	1.09846e-17
RPSA	3.28248e-22	-0.269716	0.965	0.963	1.106e-17
SGCA	3.33951e-22	0.276253	0.736	0.524	1.12521e-17
APOC1	4.10542e-22	-0.420547	0.041	0.124	1.38328e-17
PBXIP1	4.36644e-22	0.327478	0.732	0.517	1.47123e-17
KCNA5	4.78323e-22	0.298968	0.224	0.07	1.61166e-17
FXYD6	6.46367e-22	-0.263576	0.06	0.156	2.17787e-17
TOP1	6.52653e-22	0.281131	0.533	0.315	2.19905e-17
TCEB1	6.80009e-22	0.307516	0.659	0.441	2.29122e-17
CAMK2G	7.57364e-22	0.268369	0.594	0.365	2.55186e-17
KCNAB1	7.60173e-22	0.412404	0.625	0.437	2.56133e-17
MGLL	7.62628e-22	0.313531	0.729	0.525	2.5696e-17
PPP1R12C	8.30232e-22	0.28522	0.647	0.419	2.79738e-17
GNG7	9.42801e-22	0.284714	0.316	0.14	3.17668e-17
RPL23	1.96388e-21	0.289532	0.972	0.964	6.61708e-17
NDUFS5	2.09866e-21	0.27138	0.942	0.872	7.07124e-17
LBH	2.14631e-21	0.342286	0.742	0.499	7.23179e-17
MYC	2.18801e-21	0.569563	0.267	0.111	7.37227e-17
ZFP36L2	2.43489e-21	-0.76817	0.56	0.633	8.20411e-17
ESYT2	2.79808e-21	0.273922	0.577	0.36	9.42786e-17
PLEKHA3	3.34092e-21	0.288559	0.564	0.36	1.12569e-16
ITM2C	3.5537e-21	0.417929	0.744	0.61	1.19738e-16
CAP1	3.88165e-21	0.301148	0.818	0.639	1.30788e-16
COL3A1	4.30993e-21	-0.740244	0.406	0.503	1.45219e-16
FAM83D	4.66459e-21	0.389842	0.126	0.013	1.57169e-16
PFKP	4.73358e-21	0.29238	0.409	0.216	1.59493e-16
COL14A1	5.75977e-21	-0.580984	0.579	0.668	1.9407e-16
PHACTR2	5.90428e-21	0.260585	0.488	0.277	1.98939e-16
YPEL5	8.98456e-21	0.29597	0.571	0.369	3.02726e-16
NDUFB2	9.68011e-21	0.27316	0.886	0.739	3.26161e-16
RAMP2	1.0402e-20	-0.425607	0.13	0.248	3.50486e-16
SH3BGR	1.2377e-20	0.322822	0.462	0.268	4.17029e-16
LY6E	1.32117e-20	-0.433088	0.179	0.3	4.45155e-16
NDUFA5	1.62977e-20	0.288317	0.757	0.556	5.49134e-16
RP11-394O4.5	1.7419e-20	-0.582358	0.266	0.401	5.86915e-16
CISD1	1.91112e-20	0.270917	0.502	0.307	6.43931e-16
FAM153B	2.54773e-20	-0.557985	0.126	0.238	8.58432e-16
FOSL2	2.85629e-20	0.360602	0.328	0.158	9.62399e-16
DPYSL3	2.88005e-20	0.289306	0.605	0.397	9.70403e-16
TNS1	3.2642e-20	0.28491	0.914	0.814	1.09984e-15
UQCRC1	3.62809e-20	0.274883	0.616	0.411	1.22245e-15
EIF1AY	3.99039e-20	0.271599	0.509	0.303	1.34452e-15
AURKAIP1	4.56946e-20	0.2744	0.779	0.616	1.53963e-15
SLC2A3	5.86234e-20	0.383796	0.255	0.105	1.97526e-15
PTTG1IP	5.92145e-20	0.291913	0.604	0.406	1.99517e-15
CLIP1	6.30531e-20	0.294687	0.566	0.367	2.12451e-15
NFKBIZ	6.44701e-20	0.355156	0.359	0.19	2.17225e-15
NDUFB8	7.95294e-20	0.267452	0.903	0.764	2.67966e-15
NR2F2-AS1	8.22261e-20	-0.411448	0.217	0.347	2.77053e-15
ARL4D	9.02158e-20	0.259162	0.297	0.133	3.03973e-15
HSPH1	9.92404e-20	0.31896	0.314	0.151	3.34381e-15
UBE2V2	1.05042e-19	0.262091	0.529	0.326	3.53928e-15
PRUNE2	1.10766e-19	0.312792	0.569	0.37	3.73215e-15
DDX5	1.22926e-19	0.353545	0.951	0.874	4.14188e-15
DDIT3	1.38336e-19	0.290888	0.443	0.245	4.6611e-15
NDRG2	1.49194e-19	-0.47678	0.473	0.561	5.02695e-15
ADRA2C	1.58674e-19	0.280936	0.375	0.192	5.34636e-15
TSPAN2	1.68408e-19	0.257062	0.392	0.209	5.67435e-15
C11orf96	1.95171e-19	0.588095	0.996	0.976	6.57608e-15
TRDN	2.62032e-19	0.277818	0.121	0.014	8.82891e-15
FGFR1	2.97869e-19	0.274618	0.673	0.466	1.00364e-14
ATP5J	3.25851e-19	0.26612	0.932	0.843	1.09792e-14
ZFAS1	3.5996e-19	-0.437757	0.648	0.679	1.21285e-14
TXN	3.67235e-19	0.271595	0.88	0.737	1.23736e-14
CETN2	3.74738e-19	0.285948	0.601	0.398	1.26264e-14
PCDH7	3.8034e-19	0.298976	0.459	0.266	1.28152e-14
MAT2A	3.86596e-19	0.4393	0.491	0.307	1.3026e-14
WDR1	4.1177e-19	0.277524	0.865	0.718	1.38742e-14
ITPR1	4.29474e-19	0.250014	0.444	0.254	1.44707e-14
KCTD12	4.69769e-19	-0.409616	0.105	0.207	1.58284e-14
FKBP5	4.91732e-19	0.314599	0.464	0.273	1.65684e-14
VAPA	5.08735e-19	0.277997	0.782	0.613	1.71413e-14
HADHB	5.91533e-19	0.283019	0.642	0.438	1.99311e-14
CAP2	6.52979e-19	0.272972	0.607	0.397	2.20015e-14
FOXC1	7.47962e-19	0.417404	0.503	0.308	2.52018e-14
TRIP6	7.9149e-19	0.254315	0.656	0.442	2.66685e-14
SELK	8.55208e-19	0.306572	0.782	0.589	2.88154e-14
PMP22	9.33353e-19	-0.444477	0.451	0.543	3.14484e-14
CDC42EP3	1.19151e-18	0.275742	0.416	0.232	4.01467e-14
RPL31	1.27125e-18	0.273885	0.934	0.867	4.28337e-14
SSPN	1.79438e-18	0.283982	0.758	0.587	6.046e-14
PTP4A3	2.04036e-18	0.327532	0.545	0.335	6.87477e-14
SLC38A2	2.30587e-18	0.377944	0.556	0.378	7.7694e-14
IL1R1	2.43295e-18	-0.297794	0.093	0.19	8.19759e-14
DYNLT1	2.72522e-18	0.268982	0.772	0.599	9.18236e-14
PARP1	2.76713e-18	0.294221	0.502	0.321	9.32357e-14
SRGN	3.02032e-18	0.333919	0.311	0.155	1.01767e-13
SFRP2	3.02583e-18	-0.480272	0.054	0.135	1.01952e-13
ATP5F1	3.68206e-18	0.268689	0.721	0.533	1.24063e-13
AMD1	4.73315e-18	0.309817	0.515	0.333	1.59479e-13
EIF5B	5.47022e-18	0.288106	0.769	0.582	1.84313e-13
ISOC2	6.53228e-18	0.256256	0.361	0.199	2.20099e-13
RAP1A	6.89369e-18	0.263598	0.657	0.464	2.32276e-13
SH3GLB1	9.94805e-18	0.261038	0.569	0.367	3.3519e-13
PCBD1	1.1215e-17	0.252616	0.6	0.39	3.77877e-13
ID2	1.22427e-17	0.433308	0.524	0.347	4.12506e-13
GLUL	1.50992e-17	0.332084	0.582	0.391	5.08754e-13
PPP1R14B	1.53109e-17	0.277571	0.623	0.433	5.15884e-13
IFI27L2	1.59601e-17	-0.402575	0.209	0.324	5.37759e-13
NPC2	1.81218e-17	-0.436764	0.513	0.572	6.10595e-13
PDGFRA	2.36239e-17	-0.283261	0.046	0.12	7.95985e-13
BCL6	2.47418e-17	0.29568	0.31	0.156	8.33651e-13
PLCL1	2.59264e-17	0.259615	0.268	0.123	8.73564e-13
CTD-3252C9.4	3.0545e-17	0.261975	0.156	0.042	1.02918e-12
PTMA	3.25739e-17	0.262254	0.997	0.983	1.09754e-12
YWHAH	3.47103e-17	0.27459	0.681	0.502	1.16953e-12
MRVI1	3.82589e-17	0.275992	0.804	0.612	1.28909e-12
GLTSCR2	4.10071e-17	-0.29803	0.896	0.88	1.38169e-12
PDGFRL	4.65096e-17	-0.346196	0.121	0.225	1.56709e-12
CIRBP	4.92578e-17	-0.263627	0.933	0.917	1.65969e-12
MYO1C	5.46105e-17	0.283942	0.638	0.45	1.84004e-12
HSPB2	5.54286e-17	-0.344931	0.287	0.409	1.86761e-12
CCNL1	5.75383e-17	0.348757	0.664	0.496	1.9387e-12
MAP1LC3B	5.82962e-17	0.295119	0.629	0.443	1.96423e-12
HSPE1	7.81385e-17	0.269565	0.757	0.562	2.6328e-12
PCOLCE	8.5644e-17	-0.488967	0.271	0.379	2.88569e-12
EMP3	1.18205e-16	-0.393112	0.616	0.667	3.98279e-12
EMP2	1.20642e-16	0.375017	0.788	0.612	4.06491e-12
FGF7	1.26381e-16	-0.643086	0.508	0.582	4.25829e-12
ANXA2	1.71911e-16	-0.402218	0.848	0.821	5.79238e-12
ETFB	1.93632e-16	0.256208	0.736	0.558	6.52425e-12
TCEAL2	2.11394e-16	0.299569	0.294	0.147	7.12273e-12
MPC1	2.18934e-16	0.257929	0.662	0.48	7.37675e-12
SCRG1	2.57093e-16	0.291387	0.443	0.278	8.6625e-12
COL4A1	2.91589e-16	0.268906	0.576	0.39	9.82482e-12
IL6	3.565e-16	0.527857	0.102	0.013	1.20119e-11
EMILIN1	3.90222e-16	0.287045	0.57	0.392	1.31481e-11
EIF3F	4.00705e-16	-0.279935	0.85	0.835	1.35014e-11
FGL2	4.81653e-16	0.429024	0.35	0.199	1.62288e-11
FNBP1	5.75589e-16	0.2667	0.561	0.393	1.93939e-11
WFDC2	6.61848e-16	0.400106	0.624	0.484	2.23003e-11
MTPN	7.31942e-16	0.267447	0.661	0.483	2.46621e-11
ZNF331	7.35173e-16	0.745854	0.291	0.153	2.47709e-11
FRMD6	7.50527e-16	0.251568	0.29	0.144	2.52883e-11
CST3	9.70507e-16	-0.309335	0.983	0.983	3.27003e-11
TMEM165	1.03654e-15	0.252345	0.486	0.313	3.49251e-11
IGFBP3	1.24325e-15	-0.571201	0.095	0.183	4.18902e-11
COX5A	1.27377e-15	0.270387	0.683	0.512	4.29185e-11
H1FX	2.97261e-15	-0.403524	0.671	0.7	1.00159e-10
KLF9	3.07737e-15	0.323577	0.66	0.494	1.03689e-10
NOTCH3	3.332e-15	-0.350195	0.684	0.764	1.12269e-10
IGF1	3.40193e-15	-0.639389	0.193	0.308	1.14625e-10
IFRD1	4.5698e-15	0.276208	0.388	0.235	1.53975e-10
ARHGAP10	5.10353e-15	0.252979	0.704	0.517	1.71958e-10
THY1	6.32701e-15	-0.457338	0.064	0.139	2.13182e-10
TMSB10	6.46576e-15	-0.466929	0.876	0.843	2.17857e-10
IGFBP2	6.97928e-15	0.538112	0.42	0.259	2.3516e-10
N4BP2L2	7.05622e-15	-0.348631	0.772	0.787	2.37752e-10
SLC25A5	8.64898e-15	0.277984	0.745	0.576	2.91419e-10
TSC22D3	8.7607e-15	0.252472	0.685	0.499	2.95183e-10
CCDC80	9.20961e-15	-0.595183	0.674	0.686	3.10309e-10
NBL1	1.02486e-14	-0.358173	0.728	0.738	3.45317e-10
MBNL1-AS1	1.58248e-14	0.265928	0.493	0.318	5.332e-10
DDX17	1.66101e-14	-0.36425	0.759	0.794	5.59661e-10
CRLF1	2.20301e-14	0.33441	0.659	0.511	7.42283e-10
MT1X	2.47657e-14	0.464947	0.765	0.668	8.34456e-10
TFPI	2.79917e-14	-0.297327	0.088	0.171	9.43153e-10
ARID5A	2.94765e-14	0.315864	0.49	0.338	9.93181e-10
COL6A1	3.55409e-14	-0.383924	0.834	0.845	1.19752e-09
CYBRD1	6.6186e-14	-0.448556	0.474	0.522	2.23007e-09
PDLIM5	1.19806e-13	0.254163	0.735	0.57	4.03675e-09
GPNMB	1.26127e-13	-0.422141	0.383	0.47	4.24973e-09
EPHX1	1.49177e-13	-0.437055	0.574	0.612	5.02638e-09
SLC40A1	1.58966e-13	-0.2958	0.217	0.317	5.3562e-09
HSPD1	1.59159e-13	0.255611	0.68	0.497	5.36269e-09
SNCG	1.78966e-13	0.319391	0.79	0.672	6.03006e-09
LGI4	2.7867e-13	-0.441498	0.674	0.685	9.38949e-09
PNN	2.98816e-13	-0.343819	0.611	0.645	1.00683e-08
ACAN	4.07901e-13	0.412373	0.332	0.208	1.37438e-08
PHLDA1	4.66337e-13	0.274366	0.186	0.079	1.57128e-08
LINC00969	8.06054e-13	-0.350004	0.248	0.342	2.71592e-08
AKAP12	9.51979e-13	0.37872	0.654	0.496	3.2076e-08
CCDC71L	1.07299e-12	0.31497	0.355	0.22	3.61535e-08
MDK	1.56768e-12	-0.398501	0.226	0.318	5.28214e-08
GADD45A	2.47572e-12	0.274485	0.471	0.324	8.3417e-08
EPB41L4A-AS1	2.72023e-12	-0.379926	0.387	0.451	9.16554e-08
RRAD	4.55935e-12	-0.34967	0.635	0.662	1.53623e-07
RPL17	4.77092e-12	-0.250524	0.473	0.561	1.60751e-07
NHLRC3	5.75471e-12	-0.323802	0.124	0.207	1.93899e-07
NFIL3	6.18675e-12	0.3929	0.361	0.235	2.08456e-07
NEAT1	7.72364e-12	0.502462	0.893	0.875	2.6024e-07
SAT1	8.12543e-12	0.430985	0.6	0.453	2.73778e-07
FAM150B	1.63923e-11	-0.261509	0.245	0.341	5.52323e-07
CABIN1	1.7712e-11	-0.365727	0.384	0.457	5.96788e-07
PSMA2	1.80822e-11	-0.276161	0.429	0.515	6.09262e-07
CRTAP	1.84253e-11	-0.296412	0.739	0.725	6.20823e-07
RSL1D1	2.30503e-11	-0.374958	0.506	0.548	7.76656e-07
OSR1	2.37762e-11	-0.427455	0.23	0.309	8.01115e-07
NDUFA11	2.6074e-11	-0.270905	0.856	0.84	8.78537e-07
NOV	2.78939e-11	0.341595	0.182	0.086	9.39857e-07
HES1	4.49886e-11	0.430333	0.397	0.28	1.51585e-06
CD74	4.61836e-11	-0.401917	0.175	0.258	1.55611e-06
IL32	6.76154e-11	-0.359963	0.193	0.28	2.27823e-06
CEBPB	7.07724e-11	0.277978	0.71	0.568	2.38461e-06
ARGLU1	8.36168e-11	-0.356391	0.595	0.625	2.81739e-06
MGST1	1.50595e-10	-0.334815	0.074	0.138	5.07414e-06
AVPR1A	1.68026e-10	0.304689	0.138	0.057	5.66146e-06
NDUFB1	1.79295e-10	-0.284777	0.669	0.679	6.04117e-06
XAF1	2.2404e-10	-0.253546	0.109	0.183	7.54882e-06
CNPY2	2.6107e-10	-0.292672	0.389	0.46	8.79649e-06
CXCL12	3.30474e-10	-0.397276	0.54	0.595	1.1135e-05
TCF4	4.08157e-10	-0.353435	0.368	0.439	1.37525e-05
TINAGL1	6.22141e-10	-0.287211	0.74	0.743	2.09624e-05
LTBP2	7.22078e-10	-0.341559	0.125	0.197	2.43297e-05
NRP1	9.07925e-10	-0.308396	0.25	0.327	3.05916e-05
ADD3	1.04311e-09	-0.293758	0.148	0.225	3.51465e-05
EPB41L2	1.05482e-09	-0.273029	0.275	0.355	3.55412e-05
MXRA8	1.11855e-09	-0.390186	0.455	0.504	3.76885e-05
MAML2	1.67574e-09	-0.277003	0.198	0.276	5.64624e-05
PGRMC1	1.69524e-09	-0.315377	0.567	0.581	5.71195e-05
CITED2	2.49085e-09	0.267988	0.284	0.176	8.39267e-05
NKTR	3.2157e-09	-0.335708	0.511	0.558	0.00010835
AHSA2	4.41333e-09	-0.307389	0.159	0.231	0.000148703
SHPRH	4.69696e-09	-0.28189	0.303	0.37	0.000158259
RARRES1	5.08079e-09	-0.316024	0.064	0.12	0.000171192
ANGPTL1	7.72913e-09	-0.560025	0.224	0.29	0.000260425
PGAM2	1.07334e-08	0.3062	0.292	0.19	0.00036165
DKK3	1.34414e-08	-0.292275	0.368	0.452	0.000452893
PHLDB1	1.58052e-08	-0.295382	0.2	0.267	0.000532542
SYNE2	1.61827e-08	-0.379303	0.514	0.573	0.000545259
LRP1	2.28799e-08	-0.48971	0.455	0.481	0.000770917
COL21A1	2.63721e-08	-0.304914	0.189	0.257	0.000888582
IER5L	2.79763e-08	0.332936	0.52	0.407	0.000942632
CXXC5	3.47153e-08	-0.331013	0.454	0.497	0.0011697
COL1A2	3.92827e-08	-0.621504	0.614	0.605	0.00132359
PNISR	4.78331e-08	-0.255118	0.76	0.741	0.00161169
TRIM56	5.17633e-08	-0.296698	0.277	0.34	0.00174411
HLA-DRA	5.56323e-08	-0.320626	0.124	0.186	0.00187447
PCSK1N	5.61196e-08	-0.311637	0.074	0.13	0.00189089
MRGPRF	5.81246e-08	-0.270527	0.704	0.713	0.00195845
PSME1	7.21652e-08	-0.281933	0.686	0.685	0.00243153
TMEM176A	8.27583e-08	-0.269431	0.209	0.284	0.00278846
PLXND1	8.31247e-08	-0.255786	0.216	0.284	0.0028008
ABCC9	9.77049e-08	-0.284495	0.137	0.198	0.00329207
ZFP36L1	1.07594e-07	0.282722	0.887	0.825	0.00362529
MT1A	1.18393e-07	0.459101	0.208	0.128	0.00398912
ADRA2A	1.27663e-07	0.441629	0.352	0.263	0.00430147
CDKN1C	1.76702e-07	-0.30221	0.327	0.387	0.00595379
FBN1	1.79395e-07	-0.307574	0.189	0.25	0.00604454
CFH	1.98531e-07	-0.650726	0.664	0.732	0.00668932
BDH2	2.48111e-07	-0.257703	0.302	0.356	0.00835986
NNMT	2.64283e-07	0.412863	0.258	0.175	0.00890477
EIF4B	3.41762e-07	-0.257645	0.757	0.714	0.0115153
CPE	5.14853e-07	-0.27908	0.643	0.688	0.0173475
HIF3A	5.37621e-07	-0.257166	0.179	0.239	0.0181146
KCNQ1OT1	7.34249e-07	-0.34499	0.124	0.18	0.0247398
LGALS3BP	8.56879e-07	-0.318169	0.558	0.554	0.0288717
2022-09-11	8.79281e-07	-0.289958	0.443	0.466	0.0296265
TGM2	9.19741e-07	0.278586	0.249	0.17	0.0309898
RPLP0	9.73233e-07	-0.252714	0.963	0.951	0.0327921
SNHG7	1.65241e-06	-0.269385	0.354	0.401	0.0556765
DPYSL2	2.06831e-06	-0.304797	0.413	0.436	0.0696898
CHD9	3.45642e-06	-0.26412	0.456	0.479	0.11646
DHRS3	3.69662e-06	-0.287332	0.292	0.34	0.124554
RHOBTB3	3.8728e-06	-0.307069	0.27	0.318	0.13049
CYBA	3.95831e-06	-0.292253	0.234	0.29	0.133371
C20orf27	4.08845e-06	-0.253791	0.219	0.272	0.137756
S100A13	5.43254e-06	-0.42157	0.575	0.553	0.183044
KRTCAP2	1.00201e-05	-0.284842	0.464	0.481	0.337617
CD44	1.85201e-05	-0.306495	0.453	0.476	0.624015
LHFP	2.48612e-05	-0.299907	0.416	0.444	0.837672
PODN	2.49193e-05	-0.337922	0.284	0.331	0.839629
NEURL1B	2.54195e-05	-0.25574	0.215	0.261	0.856485
TNS2	3.04025e-05	-0.282334	0.468	0.484	1
SF1	3.4061e-05	-0.254306	0.615	0.594	1
PHF14	3.9514e-05	-0.259013	0.38	0.406	1
PHIP	4.37666e-05	-0.283202	0.504	0.504	1
MAF	4.90299e-05	-0.255054	0.24	0.287	1
CTSK	6.09573e-05	-0.311673	0.232	0.272	1
PHF3	6.19296e-05	-0.269234	0.438	0.447	1
PMEPA1	6.32268e-05	-0.27961	0.422	0.45	1
ISL1	6.45423e-05	-0.276092	0.394	0.415	1
VWF	7.89581e-05	-0.398903	0.066	0.102	1
SNHG8	8.93095e-05	-0.282863	0.481	0.485	1
IMPDH2	0.000116366	-0.253149	0.389	0.418	1
LIMA1	0.000130906	-0.28777	0.401	0.421	1
BGN	0.000218794	0.403564	0.574	0.573	1
MAFB	0.000243896	-0.261458	0.245	0.287	1
NDRG1	0.000443424	-0.290743	0.395	0.409	1
RBMS3	0.000501956	-0.287618	0.377	0.393	1
RGS5	0.00054963	0.451084	0.665	0.584	1
MT1E	0.000572006	0.35337	0.737	0.653	1
ANGPT2	0.000730941	-0.275243	0.2	0.239	1
LTBP3	0.000732566	-0.266234	0.581	0.563	1
FBLN5	0.000867891	-0.255702	0.105	0.138	1
COL6A3	0.00142322	-0.543588	0.268	0.284	1
AR	0.00210117	-0.295265	0.494	0.496	1
ZFHX4	0.00221645	-0.284502	0.515	0.506	1
CRIP1	0.00415336	-0.335643	0.477	0.513	1
S100A10	0.00580799	-0.383653	0.609	0.564	1
ARHGAP29	0.0068342	-0.320093	0.491	0.483	1
LUM	0.00765163	-0.572328	0.261	0.287	1
ACTC1	0.0215313	-0.386477	0.313	0.245	1
NET1	0.0221167	-0.312015	0.535	0.516	1
MT1M	0.0316888	0.442326	0.545	0.504	1
MFAP4	0.072871	-0.313076	0.747	0.677	1
PRSS23	0.0993144	-0.258165	0.359	0.29	1
MT2A	0.0997263	0.277529	0.876	0.843	1
OSR2	0.31423	-0.311069	0.493	0.464	1
CA3	0.923379	0.310739	0.313	0.321	1

## Sheet: SMC non-DM DEGs
	p_val	avg_log2FC	pct.1	pct.2	p_val_adj
MT-ATP6	1.11569e-163	-1.05853	0.993	1	3.75919e-159
TSC22D1	3.00145e-153	1.41549	0.961	0.702	1.01131e-148
PLN	6.75672e-151	1.51328	0.956	0.725	2.27661e-146
MT-ND2	2.38838e-138	-0.857851	0.979	0.997	8.04741e-134
RERGL	3.89682e-124	1.48568	0.867	0.349	1.31299e-119
MT-ND1	3.42564e-115	-0.869276	0.991	0.997	1.15424e-110
CFH	2.08861e-112	-1.58651	0.31	0.732	7.03737e-108
RPS21	1.18364e-108	-0.940997	0.859	0.966	3.98817e-104
FOS	4.62418e-108	-1.34921	0.433	0.851	1.55807e-103
RGS5	1.85177e-105	1.32043	0.939	0.584	6.23936e-101
RPL10	1.28047e-103	-0.590034	0.995	1	4.31443e-99
PDK4	3.36034e-103	1.54849	0.676	0.284	1.13223e-98
SORBS2	8.64147e-103	1.1429	0.883	0.542	2.91166e-98
RPS12	1.13114e-102	-0.713422	0.971	0.99	3.81125e-98
RPL34	2.7551e-99	-0.614828	0.986	0.995	9.28302e-95
FRZB	3.63097e-99	1.17125	0.943	0.651	1.22342e-94
RPS19	3.53273e-98	-0.74057	0.945	0.995	1.19032e-93
RPS27A	1.5731e-97	-0.693187	0.978	0.994	5.30041e-93
IGFBP7	2.61167e-96	0.556621	0.999	0.997	8.79977e-92
DSTN	1.38084e-93	0.742879	0.999	0.987	4.6526e-89
RPS15A	1.96598e-93	-0.697752	0.937	0.987	6.62418e-89
RPS27	1.53628e-92	-0.556746	0.993	0.997	5.17635e-88
RPL35A	3.31882e-90	-0.593636	0.971	0.989	1.11824e-85
DES	2.17712e-89	-1.56513	0.314	0.639	7.33559e-85
MT-CO3	5.41719e-89	-0.713057	0.996	1	1.82527e-84
TPT1	4.87495e-88	-0.668423	0.985	0.991	1.64257e-83
RPS9	2.76023e-87	-0.590221	0.961	0.989	9.30032e-83
RPL30	7.80997e-87	-0.538718	0.984	0.996	2.63149e-82
RPL37	1.45601e-86	-0.572435	0.979	0.992	4.90588e-82
TMEM176B	7.58883e-86	-0.887593	0.08	0.367	2.55698e-81
RPS18	7.49569e-85	-0.630618	0.975	0.997	2.5256e-80
BCAM	6.14415e-84	0.994599	0.855	0.49	2.07021e-79
B2M	1.23823e-83	-0.645919	0.993	0.999	4.17209e-79
RPL13	4.14114e-83	-0.532264	0.989	0.996	1.39532e-78
MYOC	7.3433e-83	1.93781	0.667	0.318	2.47425e-78
RPL18	7.74367e-83	-0.528078	0.976	0.997	2.60915e-78
EMP2	2.13213e-80	1.00527	0.858	0.612	7.18399e-76
RPS29	2.65026e-80	-0.63071	0.903	0.974	8.92978e-76
RPS24	4.86966e-80	-0.550951	0.984	0.996	1.64078e-75
MYL9	5.45343e-79	0.723368	1	0.997	1.83748e-74
S100A4	8.36433e-79	-1.47783	0.459	0.756	2.81828e-74
MT-ND3	2.7786e-78	-0.603957	0.994	1	9.36221e-74
S100A6	4.73333e-77	-0.652723	0.992	0.997	1.59485e-72
TPM2	1.43008e-76	0.787972	0.998	0.987	4.81851e-72
RPS11	1.65448e-76	-0.547027	0.935	0.983	5.57462e-72
RPS23	3.75607e-76	-0.49484	0.992	0.995	1.26557e-71
ADIRF	6.5062e-76	0.686828	0.998	0.992	2.1922e-71
COL18A1	1.07677e-75	0.963905	0.857	0.58	3.62806e-71
RPL39	1.39738e-75	-0.617365	0.914	0.974	4.70832e-71
TAGLN	9.1249e-75	0.709583	0.999	0.991	3.07454e-70
ACTC1	7.97627e-74	-1.46292	0.035	0.245	2.68753e-69
MFGE8	1.36168e-73	0.861093	0.931	0.824	4.58803e-69
RPL26	1.85722e-73	-0.524635	0.969	0.985	6.25771e-69
RPL32	2.21414e-73	-0.489707	0.985	0.999	7.46033e-69
CTGF	2.62824e-72	1.87048	0.65	0.313	8.85558e-68
FAU	4.39686e-72	-0.508877	0.979	0.996	1.48148e-67
RPL18A	6.58364e-72	-0.52573	0.971	0.994	2.21829e-67
FTL	1.66336e-71	-0.680439	0.985	0.997	5.60453e-67
RPS14	1.78664e-70	-0.571414	0.977	0.991	6.0199e-66
RPS3A	1.77454e-69	-0.609386	0.961	0.985	5.97912e-65
SLC7A2	3.07915e-69	0.956269	0.732	0.416	1.03749e-64
FOSB	3.20316e-69	-0.962283	0.262	0.598	1.07927e-64
JUNB	3.44118e-69	-0.834284	0.378	0.741	1.15947e-64
RPL36	1.09668e-68	-0.600169	0.938	0.982	3.69514e-64
IGFBP5	1.31936e-68	-1.26239	0.932	0.973	4.44545e-64
TMEM176A	6.14832e-68	-0.675881	0.058	0.284	2.07162e-63
RPL21	1.21495e-67	-0.534019	0.974	0.991	4.09365e-63
PGAM2	2.32709e-67	1.13546	0.541	0.19	7.8409e-63
RPL9	1.71293e-66	-0.532578	0.96	0.987	5.77153e-62
RARRES2	2.00449e-65	-0.902577	0.63	0.829	6.75393e-61
RPLP1	4.43548e-65	-0.448983	0.996	1	1.49449e-60
OSR2	5.20018e-64	-1.03764	0.184	0.464	1.75215e-59
ACAN	6.36654e-63	0.963666	0.547	0.208	2.14514e-58
RPS13	1.25439e-62	-0.52138	0.967	0.987	4.22655e-58
MFAP5	3.16999e-62	-0.86546	0.047	0.252	1.0681e-57
CCDC3	5.89241e-61	0.800721	0.755	0.446	1.98539e-56
CSRP2	6.14865e-61	1.00165	0.887	0.743	2.07173e-56
RPS16	8.86165e-61	-0.479973	0.967	0.98	2.98584e-56
FGF7	1.31958e-60	-1.03099	0.296	0.582	4.44618e-56
CD151	1.11475e-59	0.609524	0.964	0.921	3.75604e-55
COL1A1	1.69532e-59	-0.967521	0.209	0.489	5.71221e-55
GGT5	2.35637e-59	-0.794662	0.135	0.396	7.93956e-55
RPL19	2.42725e-59	-0.435114	0.986	0.997	8.17836e-55
RPL41	3.54993e-59	-0.477353	0.992	1	1.19611e-54
HLA-C	6.41501e-59	-0.64743	0.825	0.936	2.16147e-54
TSC22D3	6.65271e-59	0.777184	0.769	0.499	2.24156e-54
C21orf33	1.40107e-58	-0.291624	0.007	0.14	4.72076e-54
RPS8	9.27152e-58	-0.504314	0.982	0.99	3.12394e-53
PPP1R14A	2.5901e-57	0.798702	0.931	0.84	8.72707e-53
RPL11	5.96559e-57	-0.390442	0.993	0.994	2.01005e-52
RPS10	1.14523e-56	-0.575511	0.855	0.95	3.85873e-52
CAV2	1.57992e-56	0.664948	0.88	0.688	5.32338e-52
GADD45G	2.98116e-55	1.29689	0.56	0.266	1.00447e-50
CAV1	5.10238e-55	0.570817	0.976	0.917	1.7192e-50
HLA-A	9.57918e-55	-0.598595	0.898	0.957	3.22761e-50
RPL27	3.95916e-54	-0.513943	0.887	0.957	1.334e-49
LTBP4	4.59441e-54	-0.948673	0.219	0.497	1.54804e-49
NEXN	7.24747e-54	0.878602	0.849	0.695	2.44196e-49
NET1	1.24049e-53	0.739945	0.812	0.516	4.1797e-49
WFDC2	1.95401e-53	-1.11145	0.22	0.484	6.58386e-49
RPS15	2.13155e-53	-0.380985	0.988	0.997	7.18205e-49
C1R	2.65474e-53	-0.883995	0.438	0.681	8.94489e-49
CD81	1.93986e-52	0.411293	0.994	0.985	6.53618e-48
IER2	2.42185e-52	-1.22263	0.322	0.602	8.16017e-48
CPM	4.00607e-52	0.752982	0.697	0.41	1.34981e-47
RPL27A	7.70565e-52	-0.495324	0.929	0.977	2.59634e-47
OSR1	1.01722e-51	-0.636496	0.095	0.309	3.42743e-47
SPARCL1	1.26216e-51	0.513731	0.999	0.995	4.25272e-47
FILIP1	4.78616e-51	0.756977	0.745	0.476	1.61265e-46
C1S	5.7483e-51	-0.784598	0.36	0.633	1.93683e-46
IGFBP2	1.65611e-50	1.2497	0.556	0.259	5.58011e-46
TPM1	3.77321e-50	0.621499	0.994	0.959	1.27135e-45
CA3	4.20721e-50	-0.920169	0.098	0.321	1.41758e-45
ZBTB16	6.18412e-50	0.738795	0.625	0.331	2.08368e-45
CLU	2.80829e-49	1.14588	0.827	0.719	9.46225e-45
NACA	3.80943e-49	-0.396662	0.966	0.985	1.28355e-44
RPL22	3.91731e-49	-0.413612	0.966	0.974	1.3199e-44
RPL5	5.66789e-49	-0.436212	0.975	0.991	1.90974e-44
RPL10A	2.98935e-48	-0.437676	0.964	0.985	1.00723e-43
RPL3	4.98542e-48	-0.359391	0.995	0.995	1.67979e-43
CD63	1.05157e-47	-0.51272	0.956	0.978	3.54316e-43
RPS3	7.05193e-47	-0.44595	0.963	0.981	2.37608e-42
RPL38	1.57353e-46	-0.428177	0.939	0.981	5.30186e-42
PRRX2	3.31087e-46	-0.72192	0.24	0.473	1.11556e-41
RPL24	5.2269e-46	-0.418106	0.959	0.99	1.76115e-41
GPRC5C	5.42091e-46	0.634848	0.742	0.466	1.82652e-41
CPE	9.18742e-46	0.599823	0.876	0.688	3.09561e-41
MT-CYB	1.09218e-45	-0.34599	0.996	1	3.68e-41
CFD	2.20595e-45	-0.706059	0.668	0.821	7.43272e-41
HMCN2	2.74006e-45	-0.615831	0.113	0.323	9.23237e-41
ITM2B	3.20044e-45	0.415376	0.984	0.964	1.07835e-40
RPL7A	4.34096e-45	-0.345117	0.992	0.996	1.46264e-40
ZFAS1	5.10814e-45	-0.657809	0.466	0.679	1.72114e-40
PFDN5	5.13809e-45	-0.49302	0.866	0.951	1.73123e-40
JUN	6.0754e-45	-1.19705	0.665	0.838	2.04705e-40
KCNA5	6.35923e-45	0.590692	0.329	0.07	2.14268e-40
RPL36AL	4.76973e-44	-0.521849	0.864	0.934	1.60711e-39
RPL12	7.77919e-44	-0.444704	0.959	0.98	2.62112e-39
MT-CO2	5.88863e-43	-0.376709	0.996	0.997	1.98412e-38
RPS28	1.27757e-42	-0.35543	0.979	0.997	4.30464e-38
DKK3	5.49423e-42	0.698853	0.686	0.452	1.85123e-37
HSPB1	2.17408e-41	0.513015	0.946	0.899	7.32533e-37
CYR61	3.86746e-41	1.47776	0.549	0.296	1.3031e-36
RPS4X	2.12939e-40	-0.372009	0.983	0.986	7.17477e-36
RPL35	2.31109e-40	-0.370899	0.957	0.98	7.78699e-36
RPSA	2.79132e-40	-0.4233	0.89	0.963	9.40507e-36
MT1E	6.29369e-40	1.33058	0.816	0.653	2.1206e-35
CSGALNACT1	1.5864e-39	-0.466609	0.058	0.217	5.34521e-35
MT-ND4	1.71368e-39	-0.35946	0.996	0.999	5.77408e-35
RPL15	2.88852e-39	-0.337441	0.982	0.992	9.73257e-35
EEF1B2	2.92031e-39	-0.517989	0.815	0.897	9.8397e-35
CALM2	3.32831e-39	0.377387	0.986	0.957	1.12144e-34
CYP1B1	4.08324e-39	-0.592915	0.176	0.406	1.37581e-34
RPL23A	4.20396e-39	-0.349632	0.983	0.98	1.41648e-34
IGFBP4	9.29637e-39	-0.85954	0.571	0.743	3.13232e-34
TMSB4X	3.4613e-38	-0.560685	0.959	0.982	1.16625e-33
ACTB	5.81138e-38	0.384661	0.999	0.992	1.95809e-33
ACTA2	9.09154e-38	0.476334	0.998	0.986	3.0633e-33
COMP	1.8116e-37	-0.576447	0.029	0.156	6.104e-33
TGM2	3.15099e-37	0.729203	0.414	0.17	1.0617e-32
EEF1D	3.75495e-37	-0.41791	0.911	0.962	1.26519e-32
MARCKS	5.75763e-37	-0.761919	0.189	0.396	1.93997e-32
RPS7	7.02962e-37	-0.356575	0.975	0.978	2.36856e-32
CRIP1	8.4566e-37	0.505143	0.73	0.513	2.84937e-32
PTGDS	1.39982e-36	1.431	0.447	0.17	4.71654e-32
MALAT1	1.56454e-36	0.454126	0.996	0.997	5.27158e-32
GNB2L1	2.63527e-36	-0.339749	0.968	0.985	8.87927e-32
ZFP36L2	3.62443e-36	-0.910624	0.436	0.633	1.22121e-31
RPL28	4.3066e-36	-0.313169	0.98	1	1.45106e-31
TOMM7	1.26457e-35	-0.422041	0.905	0.96	4.26083e-31
ZFAND5	1.80413e-35	0.686784	0.833	0.678	6.07883e-31
TPD52L1	4.09558e-35	-0.515657	0.116	0.299	1.37996e-30
SOD3	4.74803e-35	0.467214	0.959	0.917	1.5998e-30
SLIT3	8.3873e-35	0.621359	0.582	0.347	2.82602e-30
MCAM	1.00695e-34	0.566764	0.898	0.746	3.39281e-30
NFKBIA	1.72482e-34	0.575761	0.685	0.46	5.81161e-30
SLC38A1	5.71198e-34	0.623134	0.549	0.319	1.92459e-29
RPLP0	8.51547e-34	-0.515397	0.848	0.951	2.8692e-29
MAOB	9.23505e-34	-0.359531	0.058	0.207	3.11166e-29
AR	2.21678e-33	-0.66368	0.288	0.496	7.46922e-29
CALD1	2.7734e-33	0.383922	1	0.987	9.34469e-29
RPS6	3.16029e-33	-0.332818	0.979	0.985	1.06483e-28
FHL5	3.51626e-33	0.621478	0.411	0.185	1.18477e-28
KCTD12	4.50626e-33	-0.482318	0.063	0.207	1.51834e-28
YPEL3	6.91479e-33	0.575064	0.637	0.424	2.32987e-28
RPL14	7.3969e-33	-0.295044	0.982	0.992	2.49231e-28
TCEAL4	1.20111e-32	-0.663037	0.731	0.835	4.04701e-28
C12orf75	1.37684e-32	0.646271	0.322	0.107	4.63912e-28
VIM	2.96017e-32	0.476973	0.998	1	9.97399e-28
RPLP2	4.97216e-32	-0.316426	0.977	0.986	1.67532e-27
CCND1	8.43133e-32	0.550219	0.691	0.455	2.84085e-27
IL32	3.21765e-31	-0.502773	0.113	0.28	1.08415e-26
HLA-B	3.70852e-31	-0.463305	0.733	0.87	1.24955e-26
CSRP1	5.12598e-31	0.596265	0.944	0.879	1.72715e-26
FMOD	5.36981e-31	-0.364414	0.064	0.203	1.8093e-26
RBM3	9.58016e-31	-0.479783	0.577	0.732	3.22794e-26
TBX2-AS1	1.20798e-30	0.543737	0.505	0.259	4.07017e-26
CNN1	2.91816e-30	0.550484	0.938	0.86	9.83244e-26
LDOC1	3.94383e-30	0.511938	0.433	0.209	1.32883e-25
NOV	4.03285e-30	0.676088	0.284	0.086	1.35883e-25
CRIP2	7.30222e-30	0.449302	0.87	0.742	2.46041e-25
DCN	1.15319e-29	-0.437233	0.379	0.605	3.88556e-25
DYNLT1	1.78793e-29	0.487461	0.75	0.599	6.02423e-25
IER5L	2.27832e-29	-0.562519	0.226	0.407	7.67656e-25
BTG2	3.40422e-29	0.648559	0.616	0.39	1.14702e-24
ENDOD1	5.18964e-29	0.546548	0.555	0.341	1.7486e-24
DAAM1	5.59577e-29	-0.576056	0.169	0.345	1.88544e-24
RPS5	1.99862e-28	-0.314286	0.945	0.983	6.73416e-24
ABCC9	1.00438e-27	-0.405737	0.067	0.198	3.38416e-23
ACTN4	1.12024e-27	0.493149	0.832	0.653	3.77455e-23
PPP1R12B	1.23818e-27	0.538487	0.837	0.691	4.17191e-23
CITED2	2.66098e-27	0.597757	0.38	0.176	8.96589e-23
TNC	3.45997e-27	0.551213	0.285	0.095	1.1658e-22
RALY	4.19223e-27	0.46341	0.685	0.498	1.41253e-22
UBA52	6.20396e-27	-0.300158	0.949	0.981	2.09036e-22
RPL37A	7.05779e-27	-0.265995	0.993	0.996	2.37805e-22
KCNMB1	7.52086e-27	0.523759	0.705	0.533	2.53408e-22
BOC	7.80669e-27	-0.51657	0.154	0.314	2.63039e-22
COL3A1	1.45967e-26	-0.724972	0.322	0.503	4.91822e-22
CYTIP	2.10379e-26	0.421971	0.172	0.022	7.08851e-22
RGCC	2.48165e-26	0.554681	0.336	0.139	8.36165e-22
GLTSCR2	3.13019e-26	-0.392368	0.815	0.88	1.05468e-21
PPP1R12A	6.12653e-26	0.398493	0.918	0.805	2.06427e-21
GNAS	8.43902e-26	0.286751	0.982	0.977	2.84344e-21
RPL29	1.63592e-25	-0.281789	0.979	0.99	5.51206e-21
RCN1	1.89489e-25	-0.45886	0.319	0.501	6.38465e-21
TNXB	1.93784e-25	-0.430092	0.095	0.239	6.52935e-21
GPX3	1.94604e-25	0.526967	0.615	0.409	6.557e-21
COL6A1	3.30618e-25	-0.494854	0.725	0.845	1.11398e-20
TBX2	4.28327e-25	0.458169	0.615	0.386	1.44321e-20
PGM5	7.57096e-25	0.467243	0.674	0.503	2.55096e-20
MYH11	1.00521e-24	0.441714	0.997	0.985	3.38697e-20
NRGN	1.31365e-24	0.449529	0.564	0.326	4.4262e-20
HLA-DRA	1.34289e-24	-0.413506	0.064	0.186	4.52474e-20
ID4	2.1922e-24	-0.702116	0.631	0.739	7.38641e-20
CRYAB	2.28251e-24	0.41933	0.939	0.879	7.69069e-20
ENTPD1	3.02133e-24	0.420054	0.371	0.17	1.01801e-19
MT2A	3.6958e-24	1.28545	0.935	0.843	1.24526e-19
WFDC1	5.81596e-24	0.492432	0.502	0.298	1.95963e-19
UBE2B	7.20036e-24	0.428717	0.68	0.498	2.42609e-19
GLUL	7.43672e-24	0.504918	0.569	0.391	2.50573e-19
PBXIP1	7.44114e-24	0.452788	0.696	0.517	2.50722e-19
LBH	8.1172e-24	0.343776	0.756	0.499	2.73501e-19
SNCG	1.43117e-23	0.447106	0.824	0.672	4.82218e-19
MRAP2	1.83069e-23	0.304358	0.149	0.017	6.16832e-19
RPS25	2.06145e-23	-0.255583	0.984	0.991	6.94586e-19
CLIC5	2.33585e-23	-0.327677	0.042	0.144	7.87041e-19
F10	2.49232e-23	-0.494825	0.488	0.649	8.39764e-19
S100A13	2.85453e-23	-0.618575	0.4	0.553	9.61804e-19
PLTP	3.16595e-23	-0.434889	0.156	0.315	1.06673e-18
C12orf57	3.93086e-23	-0.360783	0.826	0.9	1.32447e-18
FLNA	4.14216e-23	0.557926	0.975	0.954	1.39566e-18
ROCK1	4.28312e-23	0.416392	0.833	0.708	1.44315e-18
RPL36A	6.76172e-23	-0.443518	0.738	0.831	2.27829e-18
PODN	7.2931e-23	-0.502713	0.171	0.331	2.45734e-18
AIF1L	7.5656e-23	0.379819	0.222	0.066	2.54915e-18
PKIG	1.30969e-22	0.400608	0.631	0.438	4.41288e-18
CD46	2.88824e-22	0.456443	0.66	0.489	9.73163e-18
EFHD1	4.07939e-22	0.414563	0.684	0.521	1.37451e-17
MAMDC2	4.16986e-22	-0.325871	0.079	0.199	1.40499e-17
IFI16	5.25942e-22	-0.43579	0.257	0.421	1.77211e-17
SUSD5	5.81235e-22	0.435879	0.406	0.22	1.95841e-17
NUDT4	8.62385e-22	0.481477	0.746	0.594	2.90572e-17
MXI1	1.31359e-21	0.437656	0.546	0.358	4.42601e-17
SUSD2	1.54912e-21	-0.34752	0.1	0.23	5.2196e-17
PDLIM3	1.69224e-21	0.40835	0.834	0.702	5.70183e-17
SYNE2	2.01736e-21	0.442791	0.738	0.573	6.79729e-17
PTN	2.08473e-21	0.7208	0.309	0.14	7.0243e-17
ITIH5	2.33237e-21	0.401338	0.418	0.223	7.85869e-17
PPP1CB	2.5008e-21	0.378079	0.837	0.747	8.4262e-17
TIPARP	3.0424e-21	0.570501	0.394	0.222	1.02511e-16
PALLD	3.1802e-21	0.423923	0.9	0.842	1.07154e-16
CEBPD	3.37148e-21	0.607717	0.725	0.605	1.13599e-16
CRIM1	3.40959e-21	0.464475	0.582	0.393	1.14883e-16
CCDC80	3.83458e-21	-0.584285	0.551	0.686	1.29202e-16
FAM118A	4.044e-21	-0.579152	0.298	0.446	1.36259e-16
ZFHX3	4.28452e-21	0.407148	0.77	0.593	1.44363e-16
S100A10	4.85619e-21	-0.722061	0.418	0.564	1.63625e-16
RGS7BP	5.17374e-21	0.414475	0.396	0.213	1.74324e-16
TRDN	5.64123e-21	0.397393	0.132	0.014	1.90076e-16
DHRS7	7.34553e-21	0.539356	0.667	0.549	2.475e-16
CCND2	8.4871e-21	0.510585	0.623	0.465	2.85964e-16
MRPS6	8.57273e-21	0.452179	0.638	0.476	2.8885e-16
SMTN	1.10046e-20	0.408115	0.791	0.664	3.70788e-16
SEPW1	1.29036e-20	0.302866	0.964	0.954	4.34775e-16
ZFHX4	1.44764e-20	-0.539793	0.356	0.506	4.87767e-16
LINGO1	1.60282e-20	0.397563	0.27	0.109	5.40055e-16
NPY1R	1.91523e-20	0.339738	0.226	0.074	6.45317e-16
PHLDA2	1.9787e-20	0.347162	0.479	0.267	6.66703e-16
TMEM59L	2.18886e-20	0.378144	0.258	0.102	7.37514e-16
FAM207A	2.19684e-20	0.518784	0.367	0.197	7.40202e-16
CLSTN2	2.60136e-20	-0.346386	0.067	0.179	8.76501e-16
MEF2C	2.83499e-20	0.380124	0.73	0.562	9.55222e-16
PPP3CA	4.37668e-20	-0.48206	0.247	0.393	1.47468e-15
ETS2	4.63595e-20	0.404733	0.49	0.292	1.56204e-15
UBC	5.5368e-20	0.271236	0.975	0.966	1.86557e-15
PNRC1	6.26662e-20	0.306517	0.936	0.909	2.11147e-15
RBPMS2	7.43334e-20	0.421027	0.591	0.404	2.50459e-15
RPL13A	1.62544e-19	-0.255774	0.974	0.99	5.47676e-15
EFEMP1	1.98051e-19	-0.348393	0.096	0.217	6.67314e-15
SDPR	2.61264e-19	-0.350313	0.129	0.263	8.80303e-15
ALDH2	3.12991e-19	0.414435	0.697	0.575	1.05459e-14
MYOM2	3.66129e-19	0.350652	0.223	0.079	1.23364e-14
TMEM54	4.05571e-19	0.358834	0.295	0.133	1.36653e-14
FOXC1	6.53712e-19	0.378715	0.503	0.308	2.20262e-14
FAM107B	6.58352e-19	0.453288	0.381	0.217	2.21825e-14
CD82	7.06096e-19	0.373093	0.415	0.232	2.37912e-14
FILIP1L	7.23239e-19	0.505752	0.814	0.723	2.43688e-14
EPHX1	7.23446e-19	-0.417441	0.458	0.612	2.43758e-14
SLC25A4	7.27783e-19	0.405081	0.677	0.51	2.45219e-14
FIBIN	8.44035e-19	0.398044	0.286	0.13	2.84389e-14
ALDH1A1	8.60597e-19	-0.331328	0.114	0.243	2.8997e-14
FDFT1	9.24529e-19	0.410892	0.489	0.323	3.11511e-14
SYPL1	1.11306e-18	0.35212	0.753	0.6	3.75033e-14
STEAP4	1.24183e-18	-0.630558	0.034	0.116	4.18422e-14
HACD4	1.49379e-18	0.366434	0.385	0.211	5.03317e-14
PCOLCE2	1.54892e-18	-0.386868	0.067	0.17	5.21892e-14
MAP1B	1.76343e-18	-0.510694	0.931	0.95	5.94171e-14
NDUFA4L2	2.43878e-18	0.534331	0.423	0.238	8.21722e-14
CSDC2	3.98387e-18	0.393798	0.432	0.261	1.34233e-13
DMTN	5.97272e-18	0.340374	0.269	0.119	2.01245e-13
PTP4A3	7.26398e-18	0.341598	0.527	0.335	2.44753e-13
PSAP	8.74913e-18	0.319597	0.887	0.821	2.94793e-13
FBXO32	8.88899e-18	0.423523	0.616	0.444	2.99506e-13
OSTN	9.22005e-18	0.62407	0.28	0.13	3.1066e-13
PIP5K1B	1.21666e-17	0.36426	0.296	0.144	4.09941e-13
LGALS1	1.84732e-17	-0.250817	0.964	0.987	6.22436e-13
RERG	2.27557e-17	0.363133	0.412	0.24	7.66732e-13
PLCE1	2.29252e-17	0.38743	0.293	0.142	7.72441e-13
COL23A1	2.46264e-17	0.273586	0.143	0.032	8.29763e-13
SESN3	2.60423e-17	0.402516	0.422	0.257	8.77468e-13
AC093390.1	3.29463e-17	0.376124	0.251	0.111	1.11009e-12
DGKH	3.65232e-17	0.365748	0.377	0.209	1.23061e-12
NTN4	4.45054e-17	0.379341	0.335	0.178	1.49957e-12
PTK2	4.48738e-17	0.381639	0.585	0.41	1.51198e-12
PHGDH	5.03217e-17	-0.370713	0.175	0.303	1.69554e-12
WTIP	5.98455e-17	0.361586	0.535	0.36	2.01643e-12
CLIC4	6.72863e-17	0.340733	0.694	0.559	2.26714e-12
HSDL2	7.02431e-17	0.342762	0.434	0.271	2.36677e-12
ID2	7.10926e-17	-0.478783	0.218	0.347	2.39539e-12
TJP2	8.33709e-17	-0.253047	0.049	0.135	2.8091e-12
APOL6	1.12185e-16	-0.293473	0.076	0.176	3.77994e-12
SLC38A2	1.16546e-16	0.406699	0.531	0.378	3.9269e-12
ANGPT1	1.3946e-16	0.42061	0.687	0.557	4.69897e-12
FKBP5	1.64456e-16	0.367395	0.439	0.273	5.54117e-12
CAMTA1	1.70044e-16	0.348215	0.699	0.566	5.72946e-12
PROCR	1.80923e-16	-0.367474	0.074	0.172	6.09602e-12
HGF	1.83672e-16	-0.300768	0.047	0.132	6.18865e-12
TMEM38B	1.93792e-16	0.308566	0.425	0.248	6.52963e-12
MLLT3	1.99132e-16	0.350238	0.331	0.175	6.70956e-12
STARD4	2.07165e-16	0.345437	0.254	0.117	6.98021e-12
EPS8	2.40376e-16	0.377812	0.637	0.484	8.09924e-12
DGKG	3.66161e-16	0.337048	0.316	0.163	1.23374e-11
SYT1	4.40727e-16	0.298452	0.173	0.055	1.48499e-11
BLVRB	4.9161e-16	-0.38995	0.455	0.575	1.65643e-11
MSRB3	5.01921e-16	0.331717	0.775	0.664	1.69117e-11
C1RL	5.79327e-16	-0.266504	0.065	0.157	1.95198e-11
PCDH7	7.61951e-16	-0.42521	0.149	0.266	2.56732e-11
EPHA3	8.16926e-16	-0.292562	0.095	0.202	2.75255e-11
SCARA3	8.29256e-16	0.34539	0.205	0.08	2.79409e-11
AVPR1A	8.58569e-16	0.340766	0.173	0.057	2.89286e-11
NMRK2	1.24164e-15	0.260546	0.149	0.04	4.18358e-11
EDIL3	1.25934e-15	0.371402	0.555	0.405	4.24322e-11
ARPC2	1.41556e-15	0.33775	0.794	0.697	4.7696e-11
MGLL	1.58982e-15	0.405727	0.659	0.525	5.35674e-11
FCHSD2	1.80261e-15	0.349385	0.323	0.176	6.07372e-11
HRC	1.84051e-15	0.287615	0.261	0.12	6.2014e-11
COL1A2	2.62056e-15	-0.580443	0.476	0.605	8.8297e-11
SLC25A6	2.70675e-15	-0.261469	0.907	0.941	9.12011e-11
MYOZ1	2.72281e-15	0.268101	0.302	0.155	9.17423e-11
CRELD1	2.91292e-15	0.296526	0.358	0.203	9.81478e-11
HEXIM1	3.08042e-15	-0.461783	0.25	0.368	1.03792e-10
ILK	3.32179e-15	0.311744	0.822	0.716	1.11924e-10
COL6A3	3.91902e-15	-0.607029	0.167	0.284	1.32048e-10
ESAM	4.20121e-15	0.331535	0.512	0.347	1.41555e-10
CCDC71L	4.24446e-15	0.389211	0.363	0.22	1.43013e-10
C1QTNF1	4.37954e-15	0.357058	0.723	0.584	1.47564e-10
NINJ1	4.91029e-15	0.331807	0.494	0.345	1.65447e-10
HSD17B6	5.14818e-15	-0.298502	0.103	0.209	1.73463e-10
PLS3	5.94086e-15	0.356695	0.658	0.52	2.00171e-10
ADRA2A	6.66326e-15	0.358545	0.432	0.263	2.24512e-10
SOST	7.24908e-15	0.3863	0.117	0.024	2.4425e-10
KCNAB1	7.55489e-15	0.350549	0.581	0.437	2.54554e-10
ITGB1	7.5954e-15	0.272136	0.943	0.912	2.5592e-10
SORT1	9.7538e-15	0.354032	0.468	0.315	3.28645e-10
AMIGO2	1.06571e-14	0.284938	0.246	0.112	3.59079e-10
NPTN	1.07929e-14	0.361952	0.657	0.522	3.63656e-10
TRAPPC1	1.48881e-14	0.325441	0.604	0.469	5.01639e-10
IL11RA	1.69287e-14	-0.317625	0.147	0.259	5.70396e-10
C2orf74	1.74442e-14	0.299414	0.249	0.119	5.87766e-10
MMP2	1.75389e-14	-0.394795	0.134	0.248	5.90957e-10
PCBD1	1.7798e-14	0.322675	0.547	0.39	5.99687e-10
RPS26	1.84686e-14	-0.314868	0.822	0.891	6.22281e-10
RCAN2	1.92258e-14	0.281285	0.895	0.798	6.47795e-10
COMMD6	1.98099e-14	-0.287427	0.811	0.867	6.67473e-10
MYH9	2.1916e-14	-0.354578	0.509	0.628	7.38439e-10
BST2	2.24397e-14	0.364636	0.242	0.115	7.56083e-10
MAGED2	2.34363e-14	0.315185	0.727	0.609	7.89662e-10
APOD	2.47595e-14	-0.317094	0.328	0.474	8.34245e-10
SEPP1	2.75328e-14	-0.33553	0.408	0.557	9.27691e-10
NME4	3.14472e-14	0.313808	0.695	0.589	1.05958e-09
GSN	3.19953e-14	-0.380215	0.973	0.981	1.07805e-09
LAYN	3.22992e-14	-0.274449	0.124	0.231	1.08829e-09
MMP24-AS1	3.32096e-14	0.344139	0.601	0.474	1.11897e-09
COX6C	3.43122e-14	-0.270936	0.898	0.93	1.15611e-09
RANBP3L	4.77638e-14	0.268371	0.251	0.121	1.60935e-09
GADD45A	5.07177e-14	0.435496	0.46	0.324	1.70888e-09
NFASC	7.27797e-14	0.327254	0.505	0.344	2.45224e-09
BGN	8.66707e-14	0.415533	0.671	0.573	2.92028e-09
CCNL1	9.37241e-14	-0.428591	0.372	0.496	3.15794e-09
SERPINI1	9.41038e-14	0.354167	0.281	0.146	3.17073e-09
PDLIM5	1.01589e-13	0.352154	0.676	0.57	3.42295e-09
ANXA2	1.1514e-13	-0.345066	0.755	0.821	3.87951e-09
PKM	1.30555e-13	0.283613	0.836	0.807	4.39893e-09
CASQ2	1.34055e-13	0.276234	0.574	0.41	4.51686e-09
APOE	1.43137e-13	-0.796606	0.255	0.378	4.82284e-09
BCL6	1.47427e-13	0.290724	0.292	0.156	4.9674e-09
ATP5J	1.537e-13	0.309264	0.88	0.843	5.17875e-09
EGFLAM	1.6563e-13	0.263621	0.253	0.126	5.58073e-09
FABP3	1.70365e-13	0.310984	0.369	0.225	5.74028e-09
MAN1A1	1.74162e-13	-0.257123	0.121	0.225	5.86821e-09
POLE4	1.78082e-13	-0.303266	0.274	0.398	6.00031e-09
SASH1	2.11657e-13	-0.278279	0.098	0.193	7.13156e-09
TMEM181	2.42745e-13	0.352765	0.317	0.186	8.17906e-09
SPON2	2.50443e-13	-0.328232	0.087	0.179	8.43844e-09
ST6GALNAC6	2.50819e-13	0.31896	0.547	0.413	8.45108e-09
CYBRD1	2.65742e-13	-0.37981	0.409	0.522	8.95392e-09
ACTN1	3.2023e-13	0.339449	0.788	0.714	1.07898e-08
PPP2R2B	3.2259e-13	0.290172	0.267	0.139	1.08694e-08
NAP1L1	3.429e-13	-0.319492	0.727	0.801	1.15537e-08
MTHFD2	3.86599e-13	0.310663	0.438	0.29	1.30261e-08
UBE2H	3.86797e-13	0.330083	0.579	0.432	1.30327e-08
FGL2	4.10662e-13	-0.403793	0.104	0.199	1.38368e-08
FAM129A	4.23886e-13	0.350247	0.662	0.535	1.42824e-08
FKBP4	4.63122e-13	0.292829	0.384	0.238	1.56044e-08
CKMT2	5.44513e-13	0.297587	0.303	0.171	1.83468e-08
CAP2	6.3995e-13	0.320152	0.535	0.397	2.15625e-08
PSMB9	7.20411e-13	-0.264668	0.145	0.25	2.42735e-08
PDE4C	7.54491e-13	0.311509	0.188	0.079	2.54218e-08
RASL12	9.02661e-13	0.303111	0.71	0.6	3.04142e-08
IFITM3	9.16536e-13	-0.258138	0.96	0.976	3.08818e-08
TUBA1A	9.17027e-13	0.251407	0.827	0.752	3.08983e-08
GOLGA8B	9.59062e-13	0.322402	0.317	0.186	3.23146e-08
FAM63B	9.62127e-13	0.349682	0.496	0.37	3.24179e-08
TMSB10	1.00167e-12	-0.455864	0.802	0.843	3.37501e-08
PPP1R15A	1.0411e-12	-0.378262	0.387	0.506	3.50787e-08
ID1	1.14259e-12	-0.456148	0.192	0.301	3.84984e-08
CYB5A	1.19985e-12	-0.303318	0.385	0.504	4.04276e-08
RSL1D1	1.25777e-12	-0.360694	0.441	0.548	4.23792e-08
LOXL1	1.29744e-12	-0.3455	0.197	0.309	4.37159e-08
PCBP2	1.47405e-12	-0.291975	0.611	0.692	4.96665e-08
SH3BGRL	1.55015e-12	0.254008	0.879	0.839	5.22307e-08
CNTFR	1.57107e-12	-0.255894	0.061	0.137	5.29357e-08
UBA2	1.62457e-12	0.270596	0.644	0.492	5.47384e-08
SORL1	1.67891e-12	0.297091	0.248	0.128	5.65692e-08
CAB39L	1.72088e-12	0.280566	0.293	0.169	5.79835e-08
ANGPT2	1.76999e-12	0.269302	0.388	0.239	5.9638e-08
TXNIP	1.86295e-12	0.373546	0.91	0.863	6.27702e-08
SLMAP	1.97842e-12	0.340278	0.569	0.45	6.66607e-08
PDLIM1	2.08383e-12	0.363107	0.543	0.404	7.02127e-08
CLMN	2.08776e-12	0.251583	0.495	0.332	7.03449e-08
CSAD	2.524e-12	0.326523	0.434	0.298	8.50435e-08
IGSF8	2.54588e-12	0.257514	0.264	0.142	8.57808e-08
NDUFV2	2.61896e-12	0.268052	0.698	0.566	8.82432e-08
TSPAN18	2.79197e-12	-0.26348	0.095	0.185	9.40726e-08
NR3C1	2.82999e-12	0.305943	0.614	0.492	9.53537e-08
THY1	3.4156e-12	-0.41837	0.062	0.139	1.15085e-07
ZNF385D	3.50586e-12	-0.303097	0.12	0.215	1.18126e-07
DLX5	3.73018e-12	-0.261865	0.196	0.313	1.25685e-07
LDB3	4.00215e-12	0.295704	0.558	0.413	1.34848e-07
AKAP6	4.785e-12	0.257621	0.237	0.12	1.61226e-07
PRPH	4.80351e-12	0.344755	0.324	0.193	1.6185e-07
OLFML2A	5.04483e-12	0.294223	0.228	0.114	1.6998e-07
RAMP1	5.62139e-12	0.282785	0.808	0.709	1.89407e-07
MGST2	5.70191e-12	0.270528	0.321	0.194	1.9212e-07
PDLIM4	6.01624e-12	-0.294412	0.22	0.331	2.02711e-07
CPNE3	6.13778e-12	-0.284867	0.353	0.474	2.06806e-07
CD44	6.17953e-12	-0.356865	0.367	0.476	2.08213e-07
ZCCHC24	6.50095e-12	-0.307125	0.178	0.282	2.19043e-07
SF1	6.56468e-12	-0.339768	0.502	0.594	2.2119e-07
HSPA1A	6.74559e-12	0.27161	0.806	0.704	2.27286e-07
SCRG1	6.9351e-12	-0.37685	0.17	0.278	2.33671e-07
C1QTNF7	7.65916e-12	0.269885	0.27	0.148	2.58068e-07
ARHGAP20	8.90525e-12	-0.252599	0.142	0.245	3.00054e-07
CPED1	8.92491e-12	0.357006	0.492	0.364	3.00716e-07
LGALS3	9.05487e-12	-0.394337	0.705	0.779	3.05095e-07
LSP1	9.19186e-12	-0.255525	0.08	0.165	3.0971e-07
ACSL3	9.27252e-12	0.266641	0.408	0.271	3.12428e-07
JADE1	1.01487e-11	0.284096	0.302	0.176	3.4195e-07
CDK2AP2	1.02574e-11	0.280256	0.351	0.222	3.45611e-07
RARRES3	1.10578e-11	-0.273849	0.172	0.28	3.72582e-07
PTEN	1.10829e-11	0.320616	0.584	0.461	3.73428e-07
SKAP2	1.14684e-11	0.258649	0.393	0.254	3.86416e-07
CRTAP	1.39652e-11	-0.294534	0.646	0.725	4.70542e-07
SRSF7	1.47511e-11	-0.380006	0.64	0.7	4.97023e-07
CPNE2	1.64828e-11	0.264418	0.286	0.163	5.55372e-07
CXCL12	2.08762e-11	-0.312682	0.46	0.595	7.03404e-07
SERBP1	2.34359e-11	0.252327	0.782	0.687	7.89651e-07
C2orf40	2.36197e-11	-0.422733	0.79	0.847	7.95843e-07
KLHL23	2.50184e-11	0.261345	0.376	0.238	8.42971e-07
SELENBP1	2.75169e-11	0.31446	0.528	0.4	9.27153e-07
TUBA1C	2.99141e-11	0.316047	0.389	0.263	1.00793e-06
EYA1	3.10648e-11	-0.277143	0.088	0.167	1.0467e-06
TMEM204	3.25736e-11	0.256321	0.26	0.146	1.09754e-06
GJA4	3.29485e-11	0.308939	0.314	0.184	1.11017e-06
RORB	3.61476e-11	0.283307	0.263	0.146	1.21796e-06
MAN1C1	3.99791e-11	-0.250098	0.101	0.185	1.34706e-06
ARPC5	4.48586e-11	0.313668	0.726	0.627	1.51146e-06
FARP1	5.08839e-11	0.300491	0.305	0.186	1.71448e-06
ANXA4	5.29057e-11	0.27244	0.604	0.499	1.7826e-06
TOB2	5.61488e-11	0.285182	0.505	0.372	1.89188e-06
EPAS1	5.86904e-11	0.271719	0.615	0.465	1.97752e-06
VWF	6.28476e-11	-0.437659	0.041	0.102	2.11759e-06
FOXC2	6.4551e-11	0.306858	0.297	0.18	2.17498e-06
AHNAK	6.63864e-11	-0.271144	0.805	0.845	2.23682e-06
FRY	6.98399e-11	0.282412	0.357	0.229	2.35318e-06
LAMA4	6.98871e-11	-0.294868	0.282	0.393	2.35478e-06
FBLN1	7.68645e-11	-0.259015	0.258	0.377	2.58987e-06
DMPK	8.01176e-11	0.286106	0.486	0.356	2.69948e-06
CARHSP1	8.77973e-11	0.276605	0.281	0.166	2.95824e-06
ATPAF1	9.36318e-11	0.254786	0.322	0.204	3.15483e-06
TBC1D1	9.41326e-11	0.304329	0.524	0.393	3.1717e-06
PRKAR2B	9.5325e-11	0.266494	0.435	0.295	3.21188e-06
TCEAL1	1.04371e-10	-0.344816	0.37	0.471	3.51667e-06
RILPL2	1.12979e-10	-0.26212	0.271	0.377	3.80672e-06
TLN1	1.26363e-10	0.291309	0.885	0.833	4.25768e-06
TMTC1	1.26392e-10	0.26362	0.206	0.105	4.25867e-06
NBEAL1	1.51128e-10	0.28165	0.404	0.271	5.09211e-06
TPPP3	1.53937e-10	-0.355837	0.232	0.338	5.18676e-06
ANTXR2	1.78051e-10	-0.322254	0.218	0.318	5.99924e-06
FAM162B	1.82463e-10	0.283622	0.426	0.294	6.1479e-06
SH3BGR	1.84486e-10	0.282917	0.39	0.268	6.21606e-06
RRAGA	2.00309e-10	0.266624	0.554	0.428	6.7492e-06
RASL11A	2.11624e-10	0.303576	0.346	0.226	7.13047e-06
AK1	2.15689e-10	0.270749	0.557	0.427	7.26742e-06
TSPAN3	2.29626e-10	0.268107	0.515	0.396	7.737e-06
DNAJB4	2.39331e-10	0.292159	0.353	0.232	8.06404e-06
RHEB	2.62473e-10	0.292298	0.587	0.487	8.84377e-06
SYNM	2.7982e-10	0.29501	0.797	0.7	9.42825e-06
LTBP1	2.9169e-10	0.304519	0.716	0.64	9.82819e-06
MAF	3.16424e-10	-0.302868	0.19	0.287	1.06616e-05
CD34	3.30404e-10	0.26629	0.299	0.184	1.11326e-05
SPTBN1	3.5704e-10	-0.324031	0.417	0.516	1.20301e-05
LINC00969	3.74305e-10	-0.296649	0.24	0.342	1.26118e-05
PPP1R14B	3.7915e-10	0.290457	0.547	0.433	1.27751e-05
CD74	3.90039e-10	-0.342175	0.164	0.258	1.3142e-05
DBI	3.96249e-10	0.300653	0.723	0.64	1.33512e-05
KLF6	4.33739e-10	0.276573	0.677	0.573	1.46144e-05
ITIH3	4.70412e-10	0.288997	0.251	0.146	1.58501e-05
EIF4H	5.12512e-10	0.25269	0.611	0.496	1.72686e-05
SLC4A7	5.19709e-10	0.28787	0.458	0.333	1.75111e-05
GADD45B	5.53758e-10	-0.341897	0.461	0.559	1.86583e-05
MAF1	5.86991e-10	0.250939	0.708	0.61	1.97781e-05
HIGD1A	6.25645e-10	-0.309544	0.437	0.538	2.10805e-05
PPFIBP1	6.4057e-10	0.267941	0.358	0.239	2.15834e-05
WSB1	6.52998e-10	0.300015	0.752	0.682	2.20021e-05
ATP6AP2	7.41713e-10	0.266284	0.716	0.632	2.49913e-05
LRRC17	7.66633e-10	0.311048	0.378	0.259	2.58309e-05
MYO1D	7.7303e-10	0.27278	0.27	0.166	2.60465e-05
CYBA	7.83327e-10	-0.304504	0.193	0.29	2.63934e-05
CAMK2G	8.18079e-10	0.257842	0.496	0.365	2.75643e-05
ARID5B	8.72359e-10	0.351462	0.805	0.737	2.93933e-05
NRTN	9.78623e-10	0.254899	0.314	0.197	3.29737e-05
TCEAL3	1.12099e-09	-0.357127	0.558	0.632	3.77707e-05
RRBP1	1.2438e-09	-0.353772	0.342	0.438	4.19088e-05
AKAP1	1.51086e-09	0.257908	0.562	0.434	5.0907e-05
ACADVL	1.59204e-09	0.262637	0.645	0.544	5.36422e-05
CALM3	1.59438e-09	0.270978	0.715	0.626	5.37212e-05
SRSF8	1.63375e-09	0.253522	0.39	0.273	5.50475e-05
CDC42EP3	1.67101e-09	-0.314366	0.147	0.232	5.63031e-05
ADI1	1.7881e-09	0.257492	0.59	0.48	6.02484e-05
COL4A1	1.80469e-09	0.310325	0.5	0.39	6.08074e-05
IRS2	1.87655e-09	0.277777	0.462	0.347	6.32283e-05
GUCY1A3	2.04073e-09	-0.347589	0.653	0.714	6.87602e-05
EPB41L4A-AS1	2.37591e-09	-0.292246	0.361	0.451	8.00539e-05
PINK1	2.39962e-09	0.257577	0.445	0.327	8.08529e-05
EMP3	2.4394e-09	-0.300619	0.575	0.667	8.2193e-05
PGM5-AS1.1	2.58225e-09	0.317212	0.243	0.143	8.70062e-05
HIST1H4C	3.12278e-09	-0.310139	0.622	0.687	0.000105219
HSPA5	3.51968e-09	0.25321	0.613	0.504	0.000118592
PDCL3	4.03313e-09	0.264388	0.381	0.269	0.000135892
SORBS1	4.05367e-09	-0.324356	0.361	0.453	0.000136585
IRF2BP2	4.65308e-09	0.284238	0.575	0.466	0.000156781
ZEB2	4.69147e-09	-0.322841	0.573	0.644	0.000158074
CSNK1A1	4.76093e-09	0.288109	0.59	0.492	0.000160415
PLPP1	4.95078e-09	0.258038	0.352	0.243	0.000166812
TCF7L2	5.57915e-09	-0.299236	0.403	0.498	0.000187984
MXRA8	5.80651e-09	-0.333412	0.408	0.504	0.000195645
LRRFIP2	5.8604e-09	0.285334	0.513	0.404	0.00019746
TAGLN2	6.53713e-09	-0.318482	0.627	0.696	0.000220262
DPT	7.08066e-09	-0.451972	0.147	0.231	0.000238576
VCAN	8.14717e-09	-0.328784	0.088	0.157	0.000274511
MT1M	8.30114e-09	0.954529	0.604	0.504	0.000279699
MRVI1	1.01949e-08	0.282266	0.723	0.612	0.000343507
NFIC	1.04486e-08	-0.2764	0.711	0.738	0.000352054
CXXC5	1.08508e-08	-0.290414	0.402	0.497	0.000365606
DDIT4	1.10249e-08	0.326577	0.313	0.211	0.000371473
AKAP13	1.16536e-08	0.251508	0.462	0.349	0.000392657
LRRFIP1	1.17608e-08	0.293401	0.566	0.46	0.000396267
A2M	1.18085e-08	0.325266	0.94	0.916	0.000397877
CPQ	1.26868e-08	0.291372	0.452	0.347	0.00042747
AES	1.27575e-08	-0.262562	0.657	0.708	0.000429852
VAMP5	1.56568e-08	-0.254041	0.454	0.549	0.000527542
TSPAN4	1.66838e-08	-0.270082	0.229	0.321	0.000562145
CKB	1.68905e-08	-0.253969	0.777	0.833	0.000569109
PPP1R3C	2.25897e-08	0.27043	0.443	0.34	0.000761136
ARID5A	3.05221e-08	0.290375	0.437	0.338	0.00102841
CSPG4	3.1936e-08	0.257134	0.268	0.172	0.00107605
FAM114A1	3.36677e-08	-0.267116	0.275	0.361	0.0011344
ST5	4.00083e-08	-0.253551	0.426	0.521	0.00134804
CLTB	4.19514e-08	0.250656	0.73	0.659	0.00141351
SLC12A2	4.36068e-08	-0.452491	0.255	0.338	0.00146929
SLC5A3	4.98359e-08	0.293123	0.284	0.19	0.00167917
PNMA1	5.41676e-08	0.254682	0.54	0.43	0.00182512
JAG1	5.50746e-08	0.290998	0.577	0.478	0.00185569
SNHG8	7.90972e-08	-0.310219	0.411	0.485	0.0026651
EMP1	8.56749e-08	-0.29969	0.158	0.238	0.00288673
MRC2	9.16265e-08	-0.268316	0.102	0.169	0.00308726
MCL1	1.1785e-07	0.288111	0.406	0.307	0.00397083
HLA-E	1.59516e-07	-0.30365	0.569	0.639	0.00537473
NFIX	1.99388e-07	-0.339845	0.56	0.586	0.00671817
RAB13	2.10766e-07	0.256642	0.693	0.619	0.00710155
BIN1	3.00563e-07	-0.256419	0.255	0.335	0.0101272
GNA11	3.17567e-07	-0.278176	0.412	0.483	0.0107001
MAFB	3.40798e-07	-0.288955	0.209	0.287	0.0114829
IGFBP3	3.51264e-07	-0.442943	0.116	0.183	0.0118355
SAT1	4.62813e-07	-0.327237	0.368	0.453	0.015594
HSPG2	6.50414e-07	0.267116	0.567	0.467	0.0219151
ATF3	8.04302e-07	0.432582	0.305	0.22	0.0271002
GPNMB	1.06145e-06	-0.268496	0.393	0.47	0.0357643
LUM	1.33202e-06	-0.279337	0.2	0.287	0.044881
FRMD4B	1.56146e-06	0.259675	0.247	0.166	0.0526119
COL14A1	1.61266e-06	-0.306104	0.6	0.668	0.0543369
NEAT1	2.27132e-06	-0.254547	0.848	0.875	0.0765297
FBL	3.98321e-06	-0.268346	0.326	0.391	0.13421
SH3PXD2A	6.30335e-06	-0.261333	0.276	0.342	0.212385
RTN1	1.20943e-05	0.286015	0.249	0.181	0.407505
KLF9	1.26382e-05	0.270689	0.563	0.494	0.425832
PCOLCE	1.57751e-05	-0.276077	0.314	0.379	0.531526
HSPB6	1.81697e-05	0.256708	0.773	0.731	0.612209
CNN3	3.32291e-05	-0.265043	0.567	0.595	1
MPDZ	3.48717e-05	-0.31477	0.418	0.473	1
MIF	3.9419e-05	-0.255631	0.425	0.476	1
MGP	5.72574e-05	0.432431	0.951	0.951	1
LRP1	8.37348e-05	-0.310891	0.432	0.481	1
INTS6	0.000334219	-0.29614	0.234	0.28	1
C3	0.000498189	-0.270654	0.117	0.161	1
ANGPTL1	0.000506273	-0.36279	0.242	0.29	1
PLPP3	0.000742295	0.352725	0.694	0.653	1
HBB	0.00400286	2.23587	0.324	0.267	1
CDKN1A	0.00513261	0.318108	0.295	0.245	1
NR4A1	0.01707	0.264734	0.302	0.264	1
DUSP1	0.0335423	0.272719	0.65	0.644	1
ZFP36	0.129367	-0.274413	0.578	0.6	1
HBA2	0.344424	1.34441	0.14	0.152	1
MT1X	0.39423	0.634422	0.641	0.668	1
MT1A	0.671675	0.262055	0.12	0.128	1

[truncated: 4 more sheets: SWC DMED DEGs, SWC non-DM DEGs, T DMED DEGs, T non-DM DEGs]
