# Supplementary material for: Single-cell transcriptome atlas of the human corpus cavernosum
Source: Nat Commun. 2022 Jul 25;13:4302. doi: 10.1038/s41467-022-31950-9 (PMC9314400; doi:10.1038/s41467-022-31950-9)
Supplement: Supplementary file 8 — Supplementary Dataset 5 [file 41467_2022_31950_MOESM8_ESM.xlsx]

## Sheet: SWC non-DM DEGs
	p_val	avg_log2FC	pct.1	pct.2	p_val_adj
WISP2	7.34845e-08	-2.30261	0.074	0.545	0.00247599
SCRIB	1.28266e-06	-1.19797	0.032	0.364	0.0432179
MT-ATP6	2.80826e-06	-0.963234	0.937	1	0.0946214
CCNL1	3.97422e-06	-1.38117	0.337	0.864	0.133908
NPTX2	1.41245e-05	-0.820809	0.074	0.455	0.475911
TAGLN	2.15487e-05	2.23244	0.768	0.273	0.72606
ANKMY1	2.68121e-05	-0.429466	0	0.182	0.903406
JAKMIP2	2.68121e-05	-0.508015	0	0.182	0.903406
CDKN2AIP	2.81987e-05	-0.967184	0.095	0.455	0.950126
ZCCHC24	3.0655e-05	-1.54477	0.232	0.636	1
KLHL8	4.52708e-05	-0.657556	0.011	0.227	1
GFRA2	5.11572e-05	-1.00879	0.042	0.318	1
KAT7	6.65183e-05	-0.764975	0.074	0.409	1
SNHG9	7.33808e-05	-0.858289	0.074	0.409	1
MED31	0.000121924	-0.559959	0.032	0.273	1
IER5L	0.00013391	-0.958988	0.168	0.591	1
TMEM255A	0.000146497	-0.772533	0.032	0.273	1
BMP4	0.000155676	-0.67198	0.032	0.273	1
TAP1	0.000182097	-0.785207	0.053	0.318	1
GIMAP1	0.000182097	-0.852335	0.053	0.318	1
MED13	0.00018523	-0.475708	0.105	0.455	1
SUGP2	0.000188984	-0.509289	0.021	0.227	1
PI16	0.00021614	-1.34423	0.021	0.227	1
TSC1	0.000236775	-0.489737	0.032	0.273	1
IRF1	0.000239839	-1.07071	0.137	0.5	1
FAM131A	0.000246927	-0.775321	0.021	0.227	1
CCZ1B	0.000246927	-0.54103	0.021	0.227	1
DGCR6L	0.000247544	-0.806575	0.116	0.455	1
HARS	0.000263821	-0.389301	0.021	0.227	1
CHST10	0.000297374	-0.309081	0	0.136	1
CXorf40A	0.000297374	-0.427814	0	0.136	1
TDRD7	0.000297374	-0.498215	0	0.136	1
ANKRD16	0.000297374	-0.365446	0	0.136	1
KL	0.000297374	-0.380043	0	0.136	1
NME2	0.000297374	-0.364934	0	0.136	1
RAB3GAP1	0.000307938	-0.569993	0.074	0.364	1
ZC2HC1A	0.000343932	-0.87048	0.232	0.636	1
ABLIM1	0.000348665	-1.35158	0.263	0.682	1
CYB5D1	0.000353017	-0.693768	0.011	0.182	1
MYL9	0.000371602	1.35699	0.884	0.727	1
ASAP1	0.000374879	-0.419787	0.053	0.318	1
C10orf76	0.000380837	-0.647787	0.011	0.182	1
SAMD1	0.000417673	-0.97469	0.063	0.318	1
SFRP5	0.000432371	-1.02474	0.105	0.409	1
JUNB	0.000501311	-1.48781	0.495	0.818	1
IVD	0.000551686	-0.767162	0.105	0.409	1
N4BP1	0.000570045	-1.00885	0.147	0.455	1
TNRC18	0.000574331	-0.692129	0.105	0.409	1
ZDHHC17	0.00057466	-0.712992	0.126	0.455	1
DHX15	0.000646119	-0.913836	0.168	0.5	1
FRS2	0.000691887	-0.733963	0.084	0.364	1
IER3	0.000708023	-0.489638	0.147	0.5	1
CHADL	0.000728473	1.79996	0.579	0.227	1
NOTCH1	0.000847237	-0.416259	0.063	0.318	1
MTOR	0.000867765	-0.398636	0.042	0.273	1
C5orf45	0.000969119	-0.726297	0.084	0.364	1
CALCOCO2	0.000997235	-0.761168	0.337	0.773	1
SF1	0.00101112	-0.835844	0.347	0.727	1
EFCAB11	0.00105181	-0.683078	0.032	0.227	1
TVP23B	0.00105181	-0.268852	0.032	0.227	1
AMOTL2	0.00107398	-0.862361	0.116	0.409	1
U2AF2	0.00107398	-0.744443	0.116	0.409	1
MT-ND1	0.00110604	-0.592826	0.895	1	1
HPCAL1	0.00111277	-0.696149	0.032	0.227	1
SEC22A	0.00117697	-0.314497	0.032	0.227	1
NCBP1	0.00117697	-0.546341	0.032	0.227	1
MPG	0.00119699	-0.609737	0.179	0.5	1
PHLDA3	0.00123667	-0.931619	0.442	0.818	1
CERS2	0.00123939	-0.876062	0.2	0.545	1
SPR	0.00124459	-0.529724	0.032	0.227	1
GJA1	0.00124459	-0.607549	0.032	0.227	1
FBXL6	0.00124459	-0.486471	0.032	0.227	1
TIMM8B	0.00127256	-0.608819	0.137	0.455	1
CYB5A	0.00127483	-0.872716	0.284	0.636	1
TRNP1	0.00131578	-0.452622	0.032	0.227	1
LURAP1	0.00131578	-0.395755	0.032	0.227	1
CCP110	0.00132164	-0.666693	0.074	0.318	1
EIF5A	0.00134642	-0.65821	0.305	0.727	1
RP11-160E2.6	0.00142643	-1.20136	0.053	0.273	1
PTGDS	0.00143298	1.02719	0.442	0.045	1
PHLDA1	0.00145174	-0.905349	0.189	0.5	1
RRM2B	0.00146955	-0.436843	0.032	0.227	1
ACTA2	0.00147644	2.08882	0.621	0.318	1
TBC1D16	0.00149593	-0.767206	0.053	0.273	1
FOS	0.00149971	-1.01268	0.716	0.955	1
LENG8	0.00152619	-0.717536	0.095	0.364	1
PCYT1A	0.00156854	-0.462257	0.053	0.273	1
KAT6A	0.00169528	-0.752606	0.147	0.455	1
SETD5	0.00171295	-0.607129	0.221	0.591	1
UTP20	0.00172357	-0.471532	0.053	0.273	1
LYRM1	0.00172357	-0.5324	0.053	0.273	1
SOGA1	0.00172357	-0.665237	0.053	0.273	1
ATF2	0.00176095	-0.597919	0.126	0.409	1
TPM2	0.00183241	1.27511	0.695	0.364	1
MTMR12	0.00185673	-0.326026	0.074	0.318	1
CDH5	0.00186102	-0.404099	0.021	0.182	1
MYH11	0.00192312	2.01994	0.526	0.182	1
IKBIP	0.00197937	-0.600324	0.021	0.182	1
TRAPPC2L	0.00199213	-0.476519	0.137	0.455	1
MRI1	0.00200451	-0.501152	0.147	0.455	1
SLC43A3	0.00207671	-0.409676	0.053	0.273	1
CCDC167	0.0021046	-0.382053	0.021	0.182	1
WDR91	0.0021046	-0.557167	0.021	0.182	1
PRKRIP1	0.00217481	-0.587935	0.053	0.273	1
ANKRA2	0.00223705	-0.584754	0.021	0.182	1
PHF19	0.00223705	-0.380802	0.021	0.182	1
GSTT2B	0.00223705	-0.442554	0.021	0.182	1
TYMP	0.00223705	-0.428695	0.021	0.182	1
NID1	0.00228562	-0.55408	0.074	0.318	1
SOX7	0.00228562	-0.302001	0.074	0.318	1
WDR25	0.00237711	-0.291261	0.021	0.182	1
SPATA33	0.00237711	-0.525097	0.021	0.182	1
THAP8	0.00237711	-0.457975	0.021	0.182	1
PLAUR	0.00237711	-0.55508	0.021	0.182	1
MGA	0.0023816	-0.429113	0.074	0.318	1
ZBTB7A	0.00243819	-0.760463	0.253	0.636	1
HLA-DQB1	0.00252515	-0.416227	0.021	0.182	1
WFS1	0.0026812	-0.623074	0.084	0.318	1
SNX14	0.00276847	-0.571768	0.158	0.455	1
PIGX	0.00279677	-0.961703	0.042	0.227	1
NT5C2	0.00279677	-1.03683	0.042	0.227	1
MT-CYB	0.00286236	-0.481866	0.947	1	1
FAM129B	0.00291604	-0.808867	0.168	0.455	1
CD81	0.00292933	0.575169	0.989	1	1
CEP350	0.0030199	-0.602179	0.274	0.636	1
CSRP1	0.00304529	0.738347	0.926	0.727	1
JUN	0.00306071	-1.08605	0.916	1	1
ZCCHC3	0.00324059	-0.614427	0.042	0.227	1
FAM118B	0.00332515	-0.320218	0.011	0.136	1
CEP152	0.00332515	-0.436588	0.011	0.136	1
UBE2V1	0.00332515	-0.584766	0.011	0.136	1
BCL9L	0.00334091	-0.573166	0.063	0.273	1
CARS2	0.00338903	-0.638995	0.084	0.318	1
DOCK7	0.00339241	-0.529097	0.126	0.409	1
TCEAL1	0.00347297	-0.92303	0.2	0.5	1
KIRREL	0.00348634	-0.50928	0.063	0.273	1
TPTEP1	0.00348634	-0.550226	0.063	0.273	1
TLE1	0.00352487	-1.2993	0.232	0.5	1
STAB1	0.00357054	-0.343248	0.011	0.136	1
OSBP	0.00357116	-0.370871	0.042	0.227	1
CDC42BPB	0.00366873	-0.504164	0.105	0.364	1
2022-09-10	0.00375312	-0.940762	0.295	0.591	1
PLEC	0.00376226	-0.778377	0.295	0.636	1
ALK	0.0038323	-0.528102	0.011	0.136	1
SLC35G2	0.0038323	-0.334626	0.011	0.136	1
BCHE	0.0038323	-0.469193	0.011	0.136	1
ZGRF1	0.0038323	-0.449471	0.011	0.136	1
TRERF1	0.0038323	-0.263837	0.011	0.136	1
RMI1	0.0038323	-0.60442	0.011	0.136	1
MYO19	0.0038323	-0.416777	0.011	0.136	1
COMP	0.0038323	-1.61482	0.011	0.136	1
KHDRBS3	0.00385269	-0.525333	0.305	0.682	1
GRB10	0.00393213	-0.463224	0.042	0.227	1
THOP1	0.00393213	-0.611895	0.042	0.227	1
GPSM1	0.00395785	-0.571505	0.063	0.273	1
MLX	0.00395785	-0.517589	0.063	0.273	1
TCF7L1	0.00406379	-0.629888	0.116	0.364	1
PILRB	0.00406379	-0.654733	0.116	0.364	1
CTD-2298J14.2	0.00411138	-0.402219	0.011	0.136	1
FES	0.00411138	-0.298734	0.011	0.136	1
ZNF14	0.00411138	-0.348724	0.011	0.136	1
KHK	0.00412478	-0.325848	0.042	0.227	1
TMF1	0.00413202	-0.817524	0.2	0.5	1
DTX3L	0.00426316	-0.408633	0.084	0.318	1
TYRO3	0.00430361	-0.465891	0.063	0.273	1
GNL2	0.00432594	-0.432707	0.042	0.227	1
RHOC	0.00458969	0.907963	0.842	0.682	1
MARVELD1	0.00467247	-0.934652	0.347	0.636	1
GABPB2	0.00477285	-0.495355	0.084	0.318	1
PSMD5-AS1	0.00481954	-0.546836	0.116	0.364	1
MSN	0.00491984	-0.684431	0.284	0.636	1
PAK2	0.00502065	-0.689405	0.358	0.727	1
L1CAM	0.00508772	-0.83086	0.537	0.818	1
ATF4	0.00541338	-0.739835	0.347	0.682	1
LACTB	0.00551142	-0.370466	0.063	0.273	1
FBLN5	0.00553812	-0.271539	0.084	0.318	1
TSC22D2	0.00554087	-0.507397	0.095	0.318	1
ANKRD29	0.00554087	-0.720712	0.095	0.318	1
MT-CO3	0.00567341	-0.463733	0.926	1	1
MED22	0.00573117	-0.28386	0.042	0.227	1
INF2	0.00581545	-0.531091	0.211	0.5	1
PRRG4	0.00605916	-1.02448	0.147	0.409	1
ZNF383	0.006133	-0.638766	0.032	0.182	1
SDCCAG3	0.00613605	-0.566839	0.053	0.227	1
CNN1	0.00620395	1.1743	0.274	0	1
ZFP36L2	0.00626999	-1.12512	0.474	0.682	1
SCYL3	0.00645717	-0.617724	0.032	0.182	1
FAM135B	0.00645717	-0.68701	0.032	0.182	1
FBRS	0.00645717	-0.677718	0.032	0.182	1
ZNF264	0.00679668	-0.472978	0.032	0.182	1
CYLD	0.00684383	-0.643774	0.147	0.409	1
HAND2	0.00694719	-0.684629	0.116	0.364	1
RAI14	0.00699117	-0.561268	0.053	0.227	1
RP11-147L13.11	0.00699117	-0.38854	0.053	0.227	1
DSTN	0.00702134	1.08723	0.768	0.545	1
ZHX1	0.00710188	-0.716202	0.095	0.318	1
BCAR1	0.00710188	-0.574709	0.095	0.318	1
PGRMC1	0.0071439	0.910646	0.716	0.545	1
ZNF436	0.00715214	-0.4409	0.032	0.182	1
MTPAP	0.00715214	-0.393125	0.032	0.182	1
FZD8	0.00715214	-0.442314	0.032	0.182	1
HSPB1	0.00717389	0.921469	0.789	0.591	1
RGS5	0.00719792	1.19497	0.358	0.045	1
LRRC1	0.00725883	-0.796514	0.137	0.364	1
CCDC149	0.00735452	-0.401324	0.095	0.318	1
AKR1C1	0.00735452	-0.515383	0.095	0.318	1
HNRNPD	0.00743664	-0.712505	0.4	0.727	1
TM4SF1	0.0074824	-1.06416	0.105	0.318	1
EPB41	0.00752421	-0.452585	0.032	0.182	1
ZNF333	0.00752421	-0.437744	0.032	0.182	1
DDX6	0.00767107	-0.437677	0.232	0.545	1
SPRED2	0.00791353	-0.349741	0.032	0.182	1
PAN2	0.00791353	-0.288942	0.032	0.182	1
KREMEN1	0.00791353	-0.425519	0.032	0.182	1
NDUFS1	0.00794137	-0.85263	0.158	0.409	1
ANKRD10	0.00799516	-0.688301	0.189	0.455	1
CLK1	0.00803659	-0.575631	0.168	0.455	1
LPAR1	0.00826078	-0.657404	0.211	0.5	1
EZR	0.0082779	-0.790877	0.358	0.636	1
METTL8	0.00832081	-0.36884	0.032	0.182	1
TMEM39A	0.00832081	-0.554346	0.032	0.182	1
SLC25A40	0.00832081	-0.466082	0.032	0.182	1
PIP4K2A	0.00843385	-0.433599	0.116	0.364	1
E4F1	0.00865631	-0.458969	0.053	0.227	1
RNF40	0.00865631	-0.347861	0.053	0.227	1
ZADH2	0.00865631	-0.582367	0.053	0.227	1
ACAP3	0.00874673	-0.371451	0.032	0.182	1
PYROXD2	0.00874673	-0.260164	0.032	0.182	1
CLTC	0.00883973	-0.661761	0.2	0.455	1
FAM107A	0.00893501	-0.393688	0.074	0.273	1
KIAA0319L	0.00902905	-0.379609	0.053	0.227	1
HEXIM1	0.00916971	-0.815846	0.189	0.455	1
FTSJ2	0.00919204	-0.259463	0.032	0.182	1
SLC35A2	0.00919204	-0.402742	0.032	0.182	1
SREK1IP1	0.00922784	-0.506638	0.179	0.455	1
AKAP17A	0.00927506	-0.330732	0.074	0.273	1
CHMP2A	0.00929594	-0.633014	0.4	0.682	1
EIF4G1	0.00936058	-0.421924	0.095	0.318	1
ENDOG	0.00941606	-0.595241	0.053	0.227	1
KDM2A	0.00945268	-0.502103	0.158	0.409	1
FXYD1	0.00955795	0.713714	0.979	0.955	1
TRAF3IP1	0.00965746	-0.275499	0.032	0.182	1
STIM1	0.00965746	-0.26256	0.032	0.182	1
RGS16	0.00981779	-0.548312	0.053	0.227	1
ARHGAP42	0.00981779	-0.365595	0.053	0.227	1
DCAF11	0.00981779	-0.344474	0.053	0.227	1
EGR1	0.0098223	-0.866192	0.505	0.818	1
BACH1	0.00988358	-0.48669	0.116	0.364	1
OGFRL1	0.00991477	-0.507197	0.421	0.727	1
MRPS35	0.0100171	-0.432033	0.095	0.318	1
TUSC1	0.0101983	-0.583671	0.168	0.409	1
NSD1	0.0102178	-0.55041	0.189	0.455	1
HOOK3	0.010326	-0.683148	0.337	0.591	1
LTBR	0.0104442	-0.740487	0.105	0.318	1
GADD45B	0.0105431	-0.797227	0.232	0.5	1
HLA-DMA	0.0106674	-0.406918	0.053	0.227	1
PDHA1	0.0111951	-0.355845	0.126	0.364	1
TXNRD2	0.0114544	-0.278674	0.095	0.318	1
BNIP3L	0.0115017	-0.648984	0.453	0.727	1
GNA12	0.0115166	-0.76101	0.105	0.318	1
MYL6	0.0115508	0.906795	0.811	0.727	1
MED15	0.0117938	-0.862861	0.084	0.273	1
ROCK2	0.0118882	-0.55189	0.305	0.591	1
NUBP2	0.0122018	-0.474583	0.158	0.409	1
MAP1A	0.0122395	-0.259235	0.095	0.318	1
CDK5RAP2	0.0122847	-0.595392	0.105	0.318	1
AP1M1	0.0122847	-0.442579	0.105	0.318	1
TMEM176A	0.0123467	0.887072	0.705	0.545	1
LY6E	0.0126368	-0.560384	0.316	0.591	1
EGFL7	0.0126489	-0.981294	0.084	0.273	1
CD59	0.0128141	-0.508008	0.853	1	1
OXR1	0.0131977	-0.542168	0.232	0.5	1
UBA7	0.0135584	-0.436035	0.084	0.273	1
MRE11A	0.0135584	-0.549316	0.084	0.273	1
TBC1D22A	0.0135584	-0.521268	0.084	0.273	1
TRAPPC3	0.0136715	-0.782543	0.137	0.364	1
SPATA13	0.0136715	-0.676599	0.137	0.364	1
MYL6B	0.0140745	-0.512558	0.137	0.364	1
PKD1	0.0141948	-0.383571	0.179	0.455	1
PEBP1	0.0142088	0.602378	0.979	0.909	1
PRDX5	0.0143483	-0.654386	0.4	0.682	1
NABP1	0.0143533	-0.801168	0.021	0.136	1
FHDC1	0.0143533	-0.375712	0.021	0.136	1
CMTR2	0.0143533	-0.679839	0.021	0.136	1
RUNDC1	0.0143533	-0.482639	0.021	0.136	1
MZT2B	0.0145552	0.941821	0.516	0.318	1
DEK	0.0145667	-0.49756	0.495	0.818	1
CAPNS1	0.0147484	-0.39719	0.516	0.864	1
DDX39A	0.0147511	-0.759442	0.063	0.227	1
RNF19A	0.0147747	-0.312786	0.189	0.455	1
SIMC1	0.0151659	-0.399957	0.021	0.136	1
DLX5	0.0151659	-0.263782	0.021	0.136	1
KHNYN	0.0151659	-0.425482	0.021	0.136	1
PLXDC1	0.0151659	-0.516899	0.021	0.136	1
NLGN4X	0.0151932	-0.498854	0.253	0.545	1
CERS5	0.0153229	-0.40377	0.063	0.227	1
STAT2	0.0153229	-0.347135	0.063	0.227	1
FAT1	0.0155523	-0.352002	0.084	0.273	1
FLYWCH1	0.0155523	-0.403208	0.084	0.273	1
R3HDM2	0.0155543	-0.373991	0.189	0.455	1
TMEM245	0.0155544	-0.495791	0.253	0.545	1
HLA-DRA	0.0156716	-0.84609	0.116	0.318	1
TWIST1	0.0157194	-0.438416	0.042	0.182	1
FUBP1	0.0157936	-0.495025	0.137	0.364	1
MTF2	0.0158301	-0.467596	0.105	0.318	1
SLC37A3	0.0160187	-0.397047	0.021	0.136	1
NFRKB	0.0160187	-0.438582	0.021	0.136	1
PRTFDC1	0.0160187	-0.461813	0.021	0.136	1
CTA-292E10.6	0.0160187	-0.401023	0.021	0.136	1
TUBGCP6	0.0160187	-0.264631	0.021	0.136	1
RGS9	0.0160894	-0.595862	0.084	0.273	1
TTC28	0.0163313	-0.443462	0.105	0.318	1
URM1	0.0164145	-0.645596	0.147	0.364	1
SBF1	0.0164209	-0.535943	0.042	0.182	1
DDX3X	0.0164502	-0.416265	0.368	0.727	1
MAML1	0.0165253	-0.567055	0.063	0.227	1
PKIA	0.0165253	-0.515014	0.063	0.227	1
FBRSL1	0.0165253	-0.365099	0.063	0.227	1
CAPS	0.0165253	-0.835159	0.063	0.227	1
INO80D	0.0166427	-0.785438	0.084	0.273	1
DDR1	0.0166427	-0.519385	0.084	0.273	1
GTF2IRD2	0.0166427	-0.441541	0.084	0.273	1
SP1	0.0166542	-0.551999	0.116	0.318	1
SUPT6H	0.0166716	-0.421185	0.168	0.409	1
KDSR	0.0168411	-0.450031	0.347	0.682	1
GNAI3	0.016879	-0.829799	0.147	0.364	1
ACTB	0.016889	0.407863	0.989	1	1
TTL	0.0169134	-0.421594	0.021	0.136	1
MBLAC2	0.0169134	-0.305027	0.021	0.136	1
DGCR14	0.0169134	-0.461485	0.021	0.136	1
ECE1	0.017492	-0.592325	0.221	0.455	1
AHSA2	0.017577	-0.439247	0.168	0.409	1
HSPBP1	0.0177998	-0.504876	0.084	0.273	1
VASN	0.0178098	-0.329637	0.063	0.227	1
RP11-65I12.1	0.0178517	-0.391148	0.021	0.136	1
FAP	0.0178517	-0.34557	0.021	0.136	1
MYO1B	0.0178517	-0.257828	0.021	0.136	1
ATP8A1	0.0178517	-0.433955	0.021	0.136	1
SAMD5	0.0178517	-0.429163	0.021	0.136	1
GZF1	0.0178517	-0.350498	0.021	0.136	1
RBL1	0.0178517	-0.649596	0.021	0.136	1
ZNF714	0.0178517	-0.485589	0.021	0.136	1
SCLT1	0.0179069	-0.547599	0.042	0.182	1
ALAD	0.0179069	-0.411005	0.042	0.182	1
2022-09-15	0.0180534	-0.579991	0.442	0.727	1
SPAG7	0.0182002	-0.34236	0.137	0.364	1
PHF21A	0.0184043	-0.381828	0.084	0.273	1
DYNC2LI1	0.0184842	-0.296429	0.063	0.227	1
PCDH7	0.0184842	-0.38006	0.063	0.227	1
AC025171.1	0.0186932	-0.357945	0.042	0.182	1
ADHFE1	0.0186932	-0.460664	0.042	0.182	1
GALC	0.0186932	-0.401304	0.042	0.182	1
VPS16	0.0186932	-0.471877	0.042	0.182	1
CIC	0.0186932	-0.404971	0.042	0.182	1
IFNAR2	0.0188541	-0.730391	0.147	0.364	1
UCHL5	0.0188925	-0.795331	0.095	0.273	1
ABCF2	0.0191809	-0.328086	0.063	0.227	1
NDUFB7	0.0192737	-0.45002	0.453	0.773	1
STK17A	0.0193508	-0.567296	0.116	0.318	1
ABHD13	0.0195094	-0.320635	0.042	0.182	1
PYCARD	0.0195094	-0.324766	0.042	0.182	1
AKR1C2	0.0195102	-0.771023	0.095	0.273	1
NCOA3	0.0195191	-0.585311	0.126	0.318	1
SRPK2	0.0199849	0.911942	0.368	0.136	1
TOX4	0.0202644	-0.392601	0.263	0.545	1
LMBR1L	0.0203567	-0.607908	0.042	0.182	1
ALKBH1	0.0203567	-0.432523	0.042	0.182	1
TTC23	0.0203567	-0.464171	0.042	0.182	1
CUEDC2	0.0204957	-0.623661	0.253	0.5	1
COL5A2	0.0205222	-0.905782	0.2	0.409	1
ZMYM2	0.020557	-0.394993	0.168	0.409	1
PAIP1	0.0206119	-0.423122	0.179	0.409	1
IFIH1	0.0206434	-0.277833	0.063	0.227	1
NANS	0.0206434	-0.35723	0.063	0.227	1
PHC1	0.0206434	-0.43982	0.063	0.227	1
PHF12	0.0206434	-0.417335	0.063	0.227	1
STOML2	0.0207	-0.454602	0.211	0.455	1
ZFP36	0.0208256	-1.00429	0.768	0.818	1
NONO	0.0210285	-0.488409	0.147	0.364	1
OSER1	0.0211458	-0.495443	0.116	0.318	1
RNF217	0.0212358	-0.328446	0.042	0.182	1
POLR3E	0.0212358	-0.367179	0.042	0.182	1
GFPT1	0.021704	-0.318281	0.084	0.273	1
RP11-798M19.6	0.0217755	-0.491732	0.116	0.318	1
ACOX2	0.0221479	-0.471854	0.042	0.182	1
LMO3	0.0221479	-0.287206	0.042	0.182	1
CSTF1	0.0221479	-0.489439	0.042	0.182	1
TMEM218	0.0221606	-0.497224	0.095	0.273	1
HLA-C	0.0222431	-0.51466	0.768	0.955	1
DCP2	0.0224215	-0.433047	0.116	0.318	1
SSRP1	0.0224224	-0.321143	0.084	0.273	1
ATP5J	0.0225766	-0.57226	0.568	0.818	1
CCDC50	0.0226592	-0.455285	0.263	0.545	1
TRIOBP	0.0227452	-0.300242	0.2	0.455	1
MT-ND4	0.0227509	-0.346438	0.947	1	1
NFIX	0.0229613	-0.685802	0.253	0.5	1
GGH	0.0230938	-0.283129	0.042	0.182	1
ERO1A	0.0230938	-0.300676	0.042	0.182	1
MGAT4C	0.0233281	1.0953	0.274	0.045	1
PHYHIPL	0.0233848	1.23794	0.263	0.045	1
TNFSF10	0.0234183	-0.6011	0.147	0.364	1
DES	0.0235213	0.897365	0.2	0	1
HADH	0.0235213	0.654878	0.2	0	1
FZD4	0.0235996	-0.630739	0.095	0.273	1
NPLOC4	0.0235996	-0.393239	0.095	0.273	1
NUDT21	0.0237635	-0.35678	0.116	0.318	1
KDELC2	0.0238273	-0.700809	0.105	0.273	1
PCYT2	0.0238568	-0.531553	0.126	0.318	1
SLC35B2	0.0239217	-0.263353	0.084	0.273	1
HERC2	0.0239852	-0.452421	0.242	0.5	1
PPFIBP2	0.0244603	-0.459041	0.116	0.318	1
C12orf65	0.0244603	-0.414757	0.116	0.318	1
MT2A	0.0246871	0.6723	0.968	0.864	1
WIPI1	0.0247321	-0.367593	0.063	0.227	1
TTYH1	0.0249586	0.976904	0.642	0.455	1
IFI16	0.0250498	-0.652685	0.326	0.591	1
HMGXB3	0.0251189	-0.767571	0.095	0.273	1
AKT1S1	0.0251189	-0.570504	0.095	0.273	1
AKAP8L	0.0251748	-0.432105	0.116	0.318	1
RELA	0.025362	-0.428762	0.147	0.364	1
TMEM43	0.0255845	-0.471755	0.221	0.455	1
C16orf72	0.0256292	-0.3511	0.063	0.227	1
ERCC4	0.0256292	-0.345029	0.063	0.227	1
RC3H1	0.0259098	-0.446301	0.095	0.273	1
DDIT4	0.0262749	1.06282	0.579	0.364	1
EBNA1BP2	0.026693	-0.334949	0.126	0.318	1
TMEM63A	0.0267221	-0.700366	0.095	0.273	1
SPRYD3	0.0267221	-0.276454	0.095	0.273	1
ATP1A1	0.0268394	-1.06747	0.179	0.364	1
KRTCAP2	0.0272047	-0.463351	0.326	0.591	1
CRISPLD2	0.0273952	-0.561183	0.074	0.227	1
SAMD9L	0.0274439	-0.407899	0.147	0.364	1
FZD3	0.0275564	-0.585739	0.095	0.273	1
AP2B1	0.0280543	-0.593711	0.221	0.455	1
CUL2	0.028216	0.642524	0.189	0	1
SIAH1	0.028216	0.704028	0.189	0	1
C19orf25	0.028216	0.862348	0.189	0	1
SNX29	0.0283368	-0.515236	0.074	0.227	1
TANC2	0.0283368	-0.581172	0.074	0.227	1
NSMCE1	0.0288405	-0.347666	0.2	0.455	1
CCDC93	0.0290241	-0.346448	0.116	0.318	1
SUN2	0.0290801	-0.44782	0.337	0.591	1
MALAT1	0.0292686	0.333118	1	1	1
PRPF8	0.0294938	-0.918744	0.2	0.409	1
FABP5	0.0297414	-0.610009	0.189	0.409	1
N4BP2L2	0.0298334	0.698048	0.789	0.682	1
SUMO3	0.0299986	-0.619443	0.168	0.364	1
ASH1L	0.0301725	-0.437226	0.347	0.636	1
RAB7A	0.0302371	-0.405733	0.368	0.636	1
AGPAT2	0.030644	-0.468745	0.126	0.318	1
NUFIP2	0.0306457	-0.317793	0.179	0.409	1
ITGA2	0.030727	-0.526859	0.221	0.455	1
ADGRF5	0.0311219	-0.555891	0.095	0.273	1
PIKFYVE	0.0313308	-0.336661	0.074	0.227	1
WWC3	0.0313308	-0.374001	0.074	0.227	1
SRSF7	0.0314576	-1.06799	0.6	0.682	1
TMEM55B	0.0314918	-0.492543	0.126	0.318	1
TLK1	0.032053	-0.348059	0.147	0.364	1
SAMD9	0.0321041	-0.411147	0.105	0.273	1
COL3A1	0.0322428	0.737932	0.621	0.409	1
SPEN	0.0323185	-0.691941	0.168	0.364	1
PDK4	0.0324571	1.10567	0.768	0.727	1
SPAG9	0.0331974	-0.388325	0.568	0.818	1
NRP1	0.0332479	-0.459528	0.126	0.318	1
C15orf61	0.0332479	-0.460534	0.126	0.318	1
PPM1K	0.0336554	-0.924021	0.379	0.591	1
MRPL47	0.0337884	0.648095	0.179	0	1
SND1	0.0337884	0.571755	0.179	0	1
RERGL	0.0337884	1.47363	0.179	0	1
IFT43	0.0337884	0.63721	0.179	0	1
FEM1B	0.0337884	0.693212	0.179	0	1
EI24	0.033794	-0.382598	0.211	0.455	1
CHD7	0.0338572	-0.669945	0.137	0.318	1
ERBB3	0.0338923	-0.512774	0.589	0.864	1
CRIP1	0.0339491	0.964896	0.242	0.045	1
DHX9	0.0345398	-0.328544	0.179	0.409	1
TMEM33	0.0350762	-0.294123	0.095	0.273	1
ATP5S	0.0350762	-0.410169	0.095	0.273	1
FOXJ3	0.0351347	-0.917595	0.179	0.364	1
KIF5C	0.0351998	-0.414497	0.053	0.182	1
RBM3	0.0354161	-0.451054	0.389	0.682	1
HAND2-AS1	0.0357418	-0.299696	0.074	0.227	1
SMAD7	0.0357418	-0.406946	0.074	0.227	1
IL10RB	0.0357418	-0.486381	0.074	0.227	1
GPM6B	0.0360691	0.499236	0.979	1	1
PYCR2	0.0363563	-0.533722	0.2	0.409	1
SHANK3	0.0365321	-0.453841	0.053	0.182	1
TGFBR2	0.0367709	-0.551007	0.674	0.909	1
AHNAK	0.0367775	-0.630858	0.811	0.864	1
ASXL2	0.0369239	-0.263209	0.074	0.227	1
IRAK1	0.0369239	-0.407163	0.074	0.227	1
GOLGA3	0.0369239	-0.402069	0.074	0.227	1
PRR14	0.037095	-0.503208	0.105	0.273	1
GOLPH3	0.0371969	-0.534043	0.2	0.409	1
ATP6V1G1	0.037483	-0.42602	0.453	0.727	1
HNRNPH3	0.0375997	-0.502569	0.379	0.682	1
ALG3	0.0379071	-0.358621	0.053	0.182	1
DPM2	0.0379071	-0.499413	0.053	0.182	1
FLI1	0.0379071	-0.281259	0.053	0.182	1
NOC3L	0.0379071	-0.5052	0.053	0.182	1
N6AMT1	0.0379071	-0.371121	0.053	0.182	1
CLU	0.0379665	0.484993	1	0.955	1
PSMB8	0.0380538	-0.47748	0.2	0.409	1
UTP6	0.0381688	-0.556535	0.105	0.273	1
IER2	0.038303	-0.971838	0.421	0.682	1
NVL	0.0383278	-0.603624	0.032	0.136	1
CFI	0.0383278	-0.258691	0.032	0.136	1
DNAJC15	0.0383361	-0.317362	0.168	0.364	1
MYL12A	0.0387531	-0.467146	0.516	0.818	1
NUDC	0.0388192	-0.645947	0.316	0.591	1
EIF3K	0.0388521	-0.450452	0.463	0.727	1
EIF2S2	0.0388684	-0.565061	0.453	0.727	1
PRKAR2A	0.0388855	-0.486213	0.232	0.455	1
PQLC3	0.0389822	-0.718795	0.147	0.318	1
ENG	0.0390271	-0.485	0.126	0.318	1
SBNO1	0.0391115	0.653922	0.253	0.045	1
TMX4	0.0392017	-0.402548	0.326	0.545	1
PPP1R9A	0.0392185	-0.366252	0.147	0.364	1
RETSAT	0.0393259	-0.317285	0.053	0.182	1
SIX1	0.0393259	-0.290244	0.053	0.182	1
COL21A1	0.0393494	0.891587	0.579	0.364	1
RAB11B	0.0393874	-0.486911	0.189	0.409	1
PAN3	0.0393882	-0.292719	0.074	0.227	1
PSMB6	0.0394043	0.841474	0.474	0.273	1
SAP30L	0.0397636	-0.707516	0.189	0.364	1
C1D	0.0398183	-0.554224	0.2	0.409	1
PLCE1	0.0399637	-0.612968	0.358	0.545	1
DNASE2	0.0400689	-0.289883	0.126	0.318	1
CNTN1	0.0402994	-0.37471	0.189	0.409	1
TAF1B	0.0403957	0.634637	0.168	0	1
CAMK1	0.0403957	0.475732	0.168	0	1
ADAMTS9-AS2	0.0403957	0.650208	0.168	0	1
RP11-83A24.2	0.0403957	0.545082	0.168	0	1
WDR18	0.0403957	0.613136	0.168	0	1
TRIM8	0.0405193	-0.759222	0.179	0.364	1
SRRM1	0.0406404	-0.544861	0.526	0.818	1
HK1	0.0406718	-0.282328	0.074	0.227	1
PAPOLG	0.0407895	-0.352256	0.053	0.182	1
PSMD14	0.0407895	-0.542959	0.053	0.182	1
EDA	0.0407895	-0.605875	0.053	0.182	1
RP11-160O5.1	0.0407895	-0.473901	0.053	0.182	1
PXMP4	0.0407895	-0.537457	0.053	0.182	1
PAK4	0.0407895	-0.281738	0.053	0.182	1
CLK4	0.0409981	0.58666	0.253	0.045	1
P4HA2	0.0417702	-0.627184	0.158	0.364	1
PKP4	0.0418678	-0.482103	0.032	0.136	1
ACOX3	0.0418678	-0.401677	0.032	0.136	1
PAG1	0.0418678	-0.479753	0.032	0.136	1
IL15RA	0.0418678	-0.277758	0.032	0.136	1
ZNF747	0.0418678	-0.552846	0.032	0.136	1
ENKD1	0.0418678	-0.461742	0.032	0.136	1
YWHAQ	0.0418912	-0.373634	0.389	0.682	1
CLNS1A	0.0421773	-0.313501	0.189	0.409	1
ASNA1	0.0422778	0.730634	0.232	0.045	1
CALD1	0.0425644	0.783992	0.842	0.773	1
LINC00667	0.0425948	-0.390469	0.2	0.409	1
PRR13	0.0427597	-0.470194	0.137	0.318	1
ID1	0.0433823	1.26033	0.284	0.091	1
SPARCL1	0.0436949	0.56017	0.926	0.773	1
MFAP2	0.0437391	-0.463514	0.032	0.136	1
CGNL1	0.0437391	-0.508905	0.032	0.136	1
TMOD2	0.0437925	-0.761491	0.568	0.727	1
COL12A1	0.0438555	-0.388984	0.053	0.182	1
RHPN1	0.0438555	-0.619688	0.053	0.182	1
NUAK1	0.0438555	-0.396457	0.053	0.182	1
PIK3IP1	0.0438579	0.776762	0.484	0.273	1
NRBP1	0.044228	-0.546956	0.168	0.364	1
CREBRF	0.0445626	-1.12403	0.305	0.5	1
FOSB	0.0445709	-0.950162	0.537	0.727	1
UQCC3	0.0447374	-0.269558	0.074	0.227	1
TPM1	0.0448531	1.03043	0.537	0.364	1
TTC17	0.0449867	-0.359522	0.137	0.318	1
PPP1R15A	0.0452517	-0.404527	0.463	0.682	1
ECI1	0.0453846	0.668368	0.347	0.136	1
FOXK1	0.0454601	-0.376075	0.053	0.182	1
TMEM60	0.0454601	-0.337182	0.053	0.182	1
RILPL1	0.0454601	-0.306998	0.053	0.182	1
GPX1	0.0456115	-0.51495	0.358	0.636	1
PHF13	0.0456806	-0.394944	0.032	0.136	1
2022-03-01	0.0456806	-0.414892	0.032	0.136	1
EIF1AD	0.0456806	-0.334998	0.032	0.136	1
PNMAL2	0.0456806	-0.460986	0.032	0.136	1
TNIP2	0.046102	-0.62539	0.084	0.227	1
CHCHD7	0.046102	-0.54742	0.084	0.227	1
PPIH	0.0461364	-0.42556	0.137	0.318	1
IDH3B	0.0461364	-0.411019	0.137	0.318	1
TXN2	0.0463546	-0.46768	0.168	0.364	1
CBX3	0.0465225	-0.609785	0.242	0.455	1
FMR1	0.0465625	-0.981586	0.158	0.318	1
DUSP6	0.0469162	-0.362376	0.495	0.727	1
C6orf120	0.0471139	-0.294921	0.053	0.182	1
SNX33	0.0471139	-0.26301	0.053	0.182	1
SOCS3	0.0472546	-0.807444	0.305	0.5	1
TP53I13	0.0473367	-0.4338	0.337	0.591	1
ASAP2	0.0473749	-0.459291	0.389	0.636	1
DENR	0.0474497	-0.434497	0.168	0.364	1
MON2	0.0475951	-0.524774	0.147	0.318	1
CAMK1D	0.0476341	-0.287689	0.074	0.227	1
ROBO1	0.0476942	-0.255559	0.032	0.136	1
RPUSD4	0.0476942	-0.253668	0.032	0.136	1
SLC25A16	0.0476942	-0.309173	0.032	0.136	1
RIC8B	0.0476942	-0.313388	0.032	0.136	1
LRRC49	0.0476942	-0.291752	0.032	0.136	1
AP5S1	0.0476942	-0.46094	0.032	0.136	1
RMDN1	0.0477479	-0.35536	0.105	0.273	1
ETS2	0.0477479	-0.433863	0.105	0.273	1
PDCD2	0.0482245	0.621906	0.158	0	1
PJA1	0.0482245	0.507781	0.158	0	1
LGR4	0.0482245	0.802555	0.158	0	1
DHTKD1	0.0482245	0.511728	0.158	0	1
THTPA	0.0482245	0.49731	0.158	0	1
METTL2B	0.0485101	-0.497243	0.137	0.318	1
GGCX	0.048818	-0.280833	0.053	0.182	1
TFAP4	0.048818	-0.29261	0.053	0.182	1
SCAF4	0.048818	-0.405206	0.053	0.182	1
HTRA2	0.0488621	0.623454	0.221	0.045	1
MAGOHB	0.0489659	-0.449859	0.084	0.227	1
B2M	0.0491717	-0.334315	1	1	1
C4orf3	0.0493414	-0.494883	0.389	0.682	1
FAM120A	0.049343	-0.284828	0.189	0.409	1
PTRF	0.0494217	-0.365953	0.568	0.773	1
CD151	0.0495152	0.634736	0.663	0.5	1
PSMB9	0.0496522	-0.336564	0.221	0.455	1
WDR5B	0.0497818	-0.296071	0.032	0.136	1
SYCP2	0.0497818	-0.282165	0.032	0.136	1
INSC	0.0500472	0.743946	0.221	0.045	1
RAD21	0.050082	-0.500098	0.295	0.545	1
TRMT13	0.0504529	-0.605078	0.084	0.227	1
GNL3	0.0504529	-0.354348	0.084	0.227	1
CLASRP	0.0505735	-0.28563	0.053	0.182	1
CYFIP1	0.0508666	-0.545396	0.168	0.364	1
EEA1	0.0509337	-0.777162	0.337	0.545	1
CFDP1	0.0511866	-0.347278	0.232	0.455	1
COPS7A	0.0512134	-0.582101	0.147	0.318	1
STK39	0.0519456	-0.329199	0.032	0.136	1
ZDHHC20	0.0519456	-0.298791	0.032	0.136	1
SOX12	0.0519456	-0.255145	0.032	0.136	1
KLF2	0.0520596	-0.345899	0.4	0.636	1
METTL9	0.0521629	-0.434488	0.211	0.409	1
STAT1	0.0522132	-0.692116	0.179	0.364	1
WIPF2	0.0523817	-0.251574	0.053	0.182	1
ITGB4	0.0525646	-0.584872	0.547	0.727	1
SOX10	0.0526839	0.573328	0.632	0.409	1
PHC2	0.0528681	-0.315926	0.221	0.455	1
KCNK5	0.0532499	-0.338112	0.105	0.273	1
MYO1E	0.0532499	-0.402797	0.105	0.273	1
SOD3	0.0534541	-0.564004	0.537	0.773	1
RALGAPB	0.0535407	-0.497291	0.084	0.227	1
TMEM179B	0.0535734	-0.54701	0.316	0.545	1
CEBPZOS	0.0537513	-0.606927	0.147	0.318	1
CHPF	0.0547053	-0.282604	0.105	0.273	1
OCIAD1	0.0548635	-0.384294	0.358	0.591	1
OSBPL1A	0.0548941	-0.460695	0.274	0.5	1
SDPR	0.0548964	-0.58771	0.137	0.318	1
SLC12A2	0.0551429	-0.347022	0.084	0.227	1
ESAM	0.0551429	-0.370462	0.084	0.227	1
KARS	0.0551429	-0.303118	0.084	0.227	1
TNXB	0.0551456	-0.461477	0.116	0.273	1
WAPL	0.0557407	-0.361263	0.168	0.364	1
PHAX	0.0558533	-0.55318	0.179	0.364	1
SQSTM1	0.0560549	-0.299891	0.526	0.773	1
ANKRD36B	0.0562544	-0.318146	0.137	0.318	1
PTP4A1	0.0562544	-0.638665	0.137	0.318	1
RABEP1	0.0562544	-0.365711	0.137	0.318	1
TUBB	0.0563997	0.639586	0.579	0.409	1
RPF2	0.0566415	-0.580872	0.063	0.182	1
TRIM27	0.0567848	-0.471577	0.084	0.227	1
LYNX1	0.0567848	-0.451228	0.084	0.227	1
AMOTL1	0.0567848	-0.361854	0.084	0.227	1
CREM	0.0567848	-0.382387	0.084	0.227	1
CRTC3	0.0567848	-0.404098	0.084	0.227	1
HINT2	0.0568632	-0.732478	0.221	0.409	1
SNX2	0.0570183	-0.443263	0.168	0.364	1
RSL1D1	0.0570666	-0.348361	0.274	0.5	1
WAC	0.0572344	-0.541193	0.305	0.5	1
TMCO4	0.0574963	0.484515	0.147	0	1
PRKCI	0.0574963	0.566106	0.147	0	1
FAM13A	0.0574963	0.397923	0.147	0	1
CHM	0.0574963	0.592108	0.147	0	1
MFSD14B	0.0574963	0.466389	0.147	0	1
MIEN1	0.0574963	0.541451	0.147	0	1
SPIRE1	0.0577157	-0.286328	0.105	0.273	1
ATF3	0.0579852	-0.257742	0.347	0.591	1
SERPINB1	0.0579901	-0.417361	0.211	0.409	1
CASC3	0.0580971	-0.321042	0.116	0.273	1
RB1CC1	0.0581795	-0.38138	0.274	0.5	1
ARHGEF10L	0.0584672	-0.485527	0.084	0.227	1
TRIP10	0.0584672	-0.278793	0.084	0.227	1
ARHGAP26	0.0585334	-0.414635	0.063	0.182	1
CPNE3	0.0585339	-0.543852	0.347	0.545	1
BTF3L4	0.0591427	-0.476032	0.147	0.318	1
PTPRZ1	0.0592182	-0.498087	0.211	0.409	1
DHRS3	0.0594053	0.787189	0.6	0.455	1
TRIM38	0.0596213	-0.334465	0.116	0.273	1
SPG11	0.0596213	-0.484456	0.116	0.273	1
MRGPRF	0.0601115	0.497538	0.232	0.045	1
OPTN	0.0601448	-0.312464	0.337	0.591	1
CIRBP	0.0602904	-0.345976	0.653	0.955	1
CGRRF1	0.0604775	-0.476699	0.063	0.182	1
SERPINA5	0.0604775	-0.733843	0.063	0.182	1
SRSF10	0.0605953	-0.392749	0.326	0.545	1
PUM1	0.0608458	-0.578979	0.253	0.455	1
PIAS1	0.0610334	-0.463643	0.179	0.364	1
DDX27	0.0610531	-0.302357	0.221	0.455	1
TNFRSF14	0.0611786	-0.5286	0.116	0.273	1
ARL13B	0.0611786	-0.340834	0.116	0.273	1
NPC2	0.0613299	-0.409395	0.589	0.818	1
HLA-E	0.0617295	-0.603085	0.537	0.682	1
SCAND1	0.062301	-0.479843	0.347	0.591	1
BCDIN3D	0.0624748	-0.492297	0.063	0.182	1
DYRK1A	0.0625475	-0.478536	0.095	0.227	1
RPL22L1	0.0630326	-0.509055	0.211	0.409	1
ELK4	0.0630398	-0.77463	0.221	0.409	1
MFAP4	0.0634206	0.60572	0.432	0.227	1
METRN	0.0634582	0.526284	0.874	0.682	1
MMADHC	0.0634746	0.612936	0.211	0.045	1
IGFBP7	0.0635261	0.582996	0.989	0.955	1
SERF2	0.063984	0.447555	0.937	0.909	1
GRB2	0.0639979	-0.33322	0.232	0.455	1
COPB2	0.0642369	0.581656	0.274	0.091	1
TSC22D3	0.064254	0.798196	0.716	0.682	1
CASC4	0.0643394	-0.365809	0.221	0.409	1
ARCN1	0.0643483	-0.341052	0.211	0.409	1
CREB3L2	0.0644379	-0.363165	0.358	0.591	1
DNAJC18	0.0645264	-0.812419	0.063	0.182	1
MPP1	0.0645264	-0.312231	0.063	0.182	1
ADCK4	0.0645264	-0.505788	0.063	0.182	1
MAP3K11	0.0645275	-0.613	0.253	0.455	1
HM13	0.0646269	0.877108	0.347	0.182	1
PWP1	0.064747	-0.664774	0.158	0.318	1
DCP1A	0.0651744	-0.560721	0.179	0.364	1
NDUFA4	0.0655938	0.444625	0.789	0.727	1
RERG	0.0656159	-0.431872	0.084	0.227	1
MMGT1	0.0659531	-0.556506	0.126	0.273	1
NES	0.0660537	-0.339047	0.116	0.273	1
OST4	0.0662058	0.660172	0.6	0.5	1
CELF1	0.0663993	-0.57845	0.189	0.364	1
MCC	0.0666332	-0.547952	0.063	0.182	1
TECPR1	0.0666332	-0.267011	0.063	0.182	1
HAUS6	0.0666332	-0.444585	0.063	0.182	1
SYT11	0.0668793	-0.457301	0.347	0.591	1
UNC50	0.0669602	0.604224	0.421	0.227	1
NEDD8	0.0673045	-0.292988	0.474	0.727	1
C14orf166	0.0673298	-0.706859	0.368	0.545	1
SLC40A1	0.0675115	-0.348126	0.084	0.227	1
REPIN1	0.0677482	-0.36242	0.116	0.273	1
SETD3	0.0677482	-0.501196	0.116	0.273	1
DPP8	0.0677482	-0.344489	0.116	0.273	1
ZC3H7B	0.0677482	-0.34616	0.116	0.273	1
ATN1	0.0683715	-0.402836	0.221	0.409	1
PGLS	0.0683715	-0.47317	0.221	0.409	1
2022-03-06	0.0683912	-0.304206	0.242	0.5	1
CYB5R2	0.0684322	-0.432487	0.211	0.409	1
CIAO1	0.068476	0.421383	0.137	0	1
EGFLAM	0.068476	0.68991	0.137	0	1
IPO7	0.068476	0.60413	0.137	0	1
ZNF248	0.068476	0.451225	0.137	0	1
EXOC5	0.068476	0.547956	0.137	0	1
TMED3	0.068476	0.487503	0.137	0	1
GPX7	0.0687964	-0.456762	0.063	0.182	1
EP400	0.0687964	-0.513112	0.063	0.182	1
ARHGAP23	0.0687964	-0.36322	0.063	0.182	1
CUL4B	0.0692903	-0.565184	0.126	0.273	1
INTS3	0.0694519	-0.385257	0.084	0.227	1
SRSF11	0.0694659	0.597356	0.674	0.591	1
TMEM173	0.0694783	-0.281083	0.116	0.273	1
NME1	0.0694783	-0.379833	0.116	0.273	1
MICAL3	0.0694783	-0.419793	0.116	0.273	1
GLT8D1	0.0695444	-0.448777	0.179	0.364	1
NFIA	0.0696618	0.569681	0.632	0.455	1
PLN	0.0697793	1.02644	0.2	0.045	1
LRP1	0.0701097	-0.272638	0.358	0.636	1
SASH1	0.070344	-0.84766	0.2	0.364	1
PSMA4	0.070344	0.709579	0.263	0.091	1
SPATA6	0.0707658	0.708868	0.505	0.318	1
RCC2	0.0710169	-0.434561	0.063	0.182	1
NTRK2	0.0711052	1.03969	0.337	0.182	1
PIK3C2A	0.0712445	-0.597471	0.116	0.273	1
SLC15A4	0.0712445	-0.431033	0.116	0.273	1
RAB5B	0.0712749	-0.61226	0.147	0.318	1
CD302	0.0717785	-0.40081	0.095	0.227	1
EHD4	0.0717785	-0.584507	0.095	0.227	1
AURKAIP1	0.0718115	0.403589	0.337	0.136	1
MIF	0.0718228	-0.490271	0.2	0.364	1
FAM114A1	0.0722924	-0.349823	0.242	0.455	1
DPY30	0.0725204	-0.327668	0.158	0.318	1
AZIN1	0.0729257	0.637636	0.211	0.045	1
CFH	0.0729952	-0.342124	0.274	0.5	1
PTEN	0.0730704	-0.367192	0.484	0.773	1
TBC1D14	0.0732959	-0.466911	0.063	0.182	1
UROS	0.0732959	-0.398107	0.063	0.182	1
PET100	0.0734634	0.491534	0.284	0.091	1
MTIF3	0.073698	-0.476556	0.242	0.455	1
LGALS3	0.0737026	-0.376028	0.674	0.909	1
MRPL49	0.0737525	-0.392143	0.095	0.227	1
ISG15	0.0738101	-0.734171	0.189	0.364	1
DDX5	0.074418	-0.360245	0.737	0.864	1
FAM134A	0.0746076	-0.266668	0.147	0.318	1
DNASE1L3	0.0756343	-0.568873	0.063	0.182	1
ERN1	0.0756343	-0.351003	0.063	0.182	1
ITM2C	0.0756553	0.61122	0.547	0.364	1
ZNF688	0.0757706	-0.546911	0.095	0.227	1
SPARC	0.0758342	0.455871	0.937	1	1
RTF1	0.076057	-0.310912	0.379	0.591	1
SUZ12	0.0768291	-0.698874	0.168	0.318	1
CTSB	0.07731	0.624222	0.316	0.136	1
UQCRB	0.0775995	-0.436045	0.495	0.682	1
HNRNPLL	0.0778336	-0.338483	0.095	0.227	1
FUCA2	0.0780333	-0.403022	0.063	0.182	1
MINPP1	0.0780333	-0.2984	0.063	0.182	1
CMTM5	0.078162	0.677454	0.579	0.409	1
CNBP	0.0782329	0.498618	0.821	0.727	1
SRSF1	0.0783801	0.800897	0.2	0.045	1
RXRA	0.0785723	-0.403008	0.189	0.364	1
KXD1	0.0785723	-0.475548	0.189	0.364	1
ZDHHC21	0.078681	-0.281763	0.116	0.273	1
THBS1	0.078681	-0.346147	0.116	0.273	1
MRPL41	0.0794982	0.473349	0.347	0.136	1
NDUFA1	0.0799359	-0.361348	0.4	0.636	1
COL6A3	0.0799421	-0.490731	0.095	0.227	1
NEK9	0.0799421	-0.333883	0.095	0.227	1
C1GALT1C1	0.0801424	-0.448194	0.126	0.273	1
PPP3CB	0.0801998	0.65444	0.2	0.045	1
URI1	0.0804437	-0.376218	0.284	0.5	1
GPKOW	0.0804874	-0.494903	0.042	0.136	1
FAM171A1	0.0804874	-0.42794	0.042	0.136	1
RHAG	0.0804939	-0.390572	0.063	0.182	1
ARRDC1	0.0804939	-0.322318	0.063	0.182	1
PPP6R2	0.0804939	-0.375843	0.063	0.182	1
RGMB	0.0808816	-0.675573	0.242	0.409	1
DNAJC8	0.0811032	-0.491451	0.263	0.455	1
DDX50	0.0812395	0.58719	0.263	0.091	1
SORBS1	0.0813604	-0.43672	0.232	0.409	1
TARS2	0.0814823	0.408758	0.126	0	1
FARSB	0.0814823	0.385234	0.126	0	1
UBE2F	0.0814823	0.358228	0.126	0	1
LMOD3	0.0814823	0.543726	0.126	0	1
HEG1	0.0814823	0.378216	0.126	0	1
TMCC1	0.0814823	0.430089	0.126	0	1
TMEM184C	0.0814823	0.544419	0.126	0	1
FILIP1	0.0814823	0.600796	0.126	0	1
ASCC3	0.0814823	0.50765	0.126	0	1
PAXIP1-AS1	0.0814823	0.474249	0.126	0	1
PBX3	0.0814823	0.491269	0.126	0	1
DHH	0.0814823	0.472627	0.126	0	1
GDF11	0.0814823	0.44323	0.126	0	1
CSPG4	0.0814823	0.505892	0.126	0	1
MYH10	0.0814823	0.470885	0.126	0	1
OXLD1	0.0814823	0.530487	0.126	0	1
SIRT6	0.0814823	0.560404	0.126	0	1
MRPS26	0.0818838	-0.419615	0.189	0.364	1
CNPY3	0.0820537	0.582101	0.2	0.045	1
STARD3	0.0820537	0.559437	0.2	0.045	1
MVP	0.0820787	-0.437201	0.126	0.273	1
DCTN4	0.0820968	-0.449397	0.095	0.227	1
ITPR3	0.0820968	-0.483973	0.095	0.227	1
DDX58	0.0820968	-0.600802	0.095	0.227	1
IRF9	0.0820968	-0.337598	0.095	0.227	1
YIPF5	0.0828398	-0.444235	0.158	0.318	1
LIMS2	0.0833359	-0.364396	0.221	0.409	1
SLC16A1-AS1	0.0834704	-0.432459	0.042	0.136	1
CDO1	0.0834704	-0.275605	0.042	0.136	1
LTBP2	0.0834704	-0.486504	0.042	0.136	1
ZNF347	0.0834704	-0.45475	0.042	0.136	1
PCSK5	0.0839421	0.57115	0.2	0.045	1
HIF1A	0.0840528	-0.410074	0.126	0.273	1
ERF	0.0840528	-0.495825	0.126	0.273	1
ID4	0.084151	-0.511107	0.263	0.455	1
MDM4	0.0852654	-0.293338	0.211	0.409	1
SORBS3	0.0853077	-0.327529	0.189	0.364	1
RAB1A	0.0856038	0.706184	0.4	0.227	1
ZNF236	0.085604	-0.275843	0.063	0.182	1
PFDN5	0.0856267	-0.338167	0.484	0.773	1
SMG6	0.0860651	-0.301463	0.126	0.273	1
UBA3	0.0861078	0.604839	0.189	0.045	1
RAPGEF5	0.0864264	-0.454734	0.453	0.682	1
B3GAT3	0.0865331	-0.474452	0.158	0.318	1
EGLN2	0.0865331	-0.415484	0.158	0.318	1
TAF8	0.0865423	-0.648072	0.042	0.136	1
TAF6L	0.0865423	-0.472297	0.042	0.136	1
GFOD2	0.0865423	-0.485942	0.042	0.136	1
DMWD	0.0865475	-0.490392	0.095	0.227	1
IL6ST	0.0867277	-0.43269	0.442	0.636	1
PNKD	0.0869378	0.943539	0.368	0.227	1
FHL1	0.0871128	0.88884	0.389	0.227	1
SYNE3	0.0881162	-0.407778	0.126	0.273	1
MALSU1	0.0884291	-0.398447	0.158	0.318	1
SETD2	0.088659	-0.284938	0.211	0.409	1
SSR2	0.0890806	0.625603	0.547	0.409	1
SLC25A4	0.0895214	-0.484516	0.232	0.409	1
RNF2	0.0897049	-0.380983	0.042	0.136	1
PAPD7	0.0897049	-0.263431	0.042	0.136	1
SLC10A3	0.0897049	-0.495391	0.042	0.136	1
MROH1	0.0897049	-0.277132	0.042	0.136	1
UBE3B	0.0897049	-0.352897	0.042	0.136	1
SOCS4	0.0897049	-0.443235	0.042	0.136	1
AHI1	0.0898286	-0.515179	0.295	0.5	1
PSD3	0.0901568	0.692859	0.189	0.045	1
MAFG	0.0902065	-0.368723	0.126	0.273	1
LNPEP	0.0903962	-0.297964	0.211	0.409	1
MMP2	0.0904199	-1.09503	0.105	0.227	1
FAM111A	0.0911926	-0.45908	0.137	0.273	1
ZNF358	0.0912301	-0.836552	0.232	0.409	1
ARHGDIA	0.0915091	-0.311319	0.337	0.545	1
DCTN3	0.0917099	0.647759	0.389	0.227	1
RPS19	0.0920104	-0.515378	0.768	0.909	1
TUBB6	0.092238	0.558684	0.189	0.045	1
ITPK1	0.0922959	-0.690609	0.242	0.409	1
FAF2	0.0923213	-0.408519	0.158	0.318	1
MICA	0.0923365	-0.385302	0.126	0.273	1
RBM33	0.0923712	-0.328479	0.242	0.455	1
ARAP2	0.0924282	-0.761683	0.211	0.364	1
VPS36	0.0924282	-0.548709	0.211	0.364	1
FLNA	0.0925231	0.996667	0.526	0.409	1
GRN	0.092586	0.659394	0.495	0.318	1
MIR4435-2HG	0.0929599	-0.393857	0.042	0.136	1
IDH1	0.0929599	-0.416245	0.042	0.136	1
MRPS27	0.0929599	-0.451372	0.042	0.136	1
TECPR2	0.0929599	-0.446344	0.042	0.136	1
ZNF407	0.0929599	-0.291063	0.042	0.136	1
FAM127B	0.093212	0.649361	0.347	0.182	1
ZMAT2	0.0932284	-0.264304	0.147	0.318	1
YBX3	0.0932849	-0.348418	0.326	0.5	1
LHFP	0.093293	-0.459786	0.137	0.273	1
ZNF32	0.0934666	0.530319	0.263	0.091	1
ARF6	0.0934666	-0.333114	0.2	0.364	1
EP300	0.0934666	-0.338129	0.2	0.364	1
NGFR	0.0935868	-0.616007	0.095	0.227	1
2022-03-07	0.0940273	0.592426	0.305	0.136	1
ARRDC3	0.0940273	0.802035	0.305	0.136	1
ATF6	0.0943576	0.660219	0.189	0.045	1
PICALM	0.0945068	-0.33394	0.126	0.273	1
LPIN3	0.0945068	-0.446365	0.126	0.273	1
DRAP1	0.0946314	-0.397032	0.337	0.545	1
POLR2F	0.0947814	-0.432751	0.484	0.682	1
PRCP	0.094794	0.670717	0.4	0.227	1
MRPS16	0.0950837	-0.65001	0.105	0.227	1
GNG11	0.0951849	-0.651093	0.347	0.545	1
SPCS1	0.0956343	-0.344752	0.537	0.818	1
CHD1	0.0960236	-0.928754	0.147	0.273	1
ITGA1	0.0962243	-0.408634	0.337	0.545	1
FAM126B	0.096309	-0.394983	0.042	0.136	1
POLA1	0.096309	-0.313559	0.042	0.136	1
TNFRSF10B	0.096309	-0.359271	0.042	0.136	1
TMEM121	0.096309	-0.387305	0.042	0.136	1
C19orf24	0.096309	-0.289301	0.042	0.136	1
TANGO2	0.096309	-0.456629	0.042	0.136	1
CRIPT	0.09635	-0.394966	0.158	0.318	1
NXPE3	0.0965161	0.585113	0.189	0.045	1
EZH1	0.0967037	0.58449	0.316	0.136	1
GTF2F1	0.0967177	-0.42473	0.126	0.273	1
XRCC6	0.0968734	-0.414727	0.389	0.591	1
CEPT1	0.0969019	0.397406	0.116	0	1
SIKE1	0.0969019	0.437173	0.116	0	1
TGFB2	0.0969019	0.480801	0.116	0	1
LRRTM4	0.0969019	0.525665	0.116	0	1
PDE6D	0.0969019	0.389662	0.116	0	1
C2orf82	0.0969019	0.585747	0.116	0	1
USP46	0.0969019	0.445761	0.116	0	1
TMA16	0.0969019	0.516259	0.116	0	1
CARMN	0.0969019	0.948414	0.116	0	1
RARS	0.0969019	0.372779	0.116	0	1
FKBP14	0.0969019	0.319389	0.116	0	1
LINC01003	0.0969019	0.47322	0.116	0	1
ASH2L	0.0969019	0.379409	0.116	0	1
EXT1	0.0969019	0.384058	0.116	0	1
C11orf63	0.0969019	0.5102	0.116	0	1
CHST3	0.0969019	0.397432	0.116	0	1
E2F4	0.0969019	0.366637	0.116	0	1
PPP4R1	0.0969019	0.535034	0.116	0	1
MIRLET7BHG	0.0969019	0.528508	0.116	0	1
MPZ	0.0970707	0.563878	0.874	0.773	1
NUDCD2	0.097082	0.778888	0.242	0.091	1
HSPE1	0.0970958	0.739898	0.463	0.364	1
SEMA5A	0.0971299	-0.49897	0.221	0.409	1
DUSP1	0.0973594	-0.304062	0.474	0.682	1
FLOT1	0.0975894	-0.284459	0.242	0.455	1
CAT	0.0976499	0.676166	0.432	0.273	1
TOMM7	0.0983842	-0.37083	0.705	0.818	1
DIP2C	0.0985296	-0.272984	0.095	0.227	1
NDUFS5	0.0985375	0.740518	0.495	0.364	1
SUN1	0.099454	-0.388279	0.284	0.5	1
SRSF3	0.0994923	-0.321375	0.453	0.682	1
RBBP5	0.0997049	-0.484843	0.074	0.182	1
PDGFRL	0.0997049	-0.50441	0.074	0.182	1
LAMA4	0.0997387	-0.57172	0.453	0.636	1
AHDC1	0.0997539	-0.282474	0.042	0.136	1
IMPDH1	0.0997539	-0.37897	0.042	0.136	1
WASL	0.09988	-0.517804	0.211	0.364	1
WWP1	0.100518	-0.394438	0.158	0.318	1
REST	0.100849	-0.567984	0.221	0.409	1
STK16	0.101078	-0.293257	0.095	0.227	1
MMRN1	0.102572	-0.478632	0.074	0.182	1
ECSCR.1	0.102572	-0.544632	0.074	0.182	1
HDAC4	0.103296	-0.322291	0.042	0.136	1
SMC4	0.103296	-0.256573	0.042	0.136	1
SOCS1	0.103296	-0.382632	0.042	0.136	1
TNRC6C	0.103535	-0.457675	0.284	0.455	1
UBE2D4	0.1036	0.592709	0.179	0.045	1
CDH11	0.1036	-0.314027	0.126	0.273	1
PLEKHH3	0.1036	0.662945	0.179	0.045	1
EHBP1L1	0.103876	-0.625599	0.179	0.318	1
MRPL18	0.103937	-0.311109	0.232	0.409	1
PSMD8	0.104235	-0.442008	0.411	0.636	1
GTPBP4	0.104383	-0.275879	0.137	0.273	1
LSM5	0.104829	-0.276956	0.158	0.318	1
B4GAT1	0.105012	-0.391323	0.316	0.5	1
CBLB	0.105505	-0.408334	0.074	0.182	1
TARDBP	0.105548	0.589059	0.189	0.045	1
WDR70	0.105548	0.508541	0.189	0.045	1
FAM208B	0.105548	0.452635	0.189	0.045	1
ARHGEF7	0.105777	0.26324	0.274	0.091	1
CALR	0.105848	0.399903	0.695	0.545	1
ABCD3	0.105995	0.744024	0.232	0.091	1
REV1	0.105995	-0.384392	0.179	0.318	1
PVRL2	0.105995	-0.57514	0.179	0.318	1
VPS26A	0.106259	-0.33985	0.189	0.364	1
TAB2	0.106332	-0.266923	0.095	0.227	1
INSR	0.106604	0.865543	0.316	0.182	1
PXK	0.10664	0.671138	0.284	0.136	1
MBOAT2	0.106712	-0.301442	0.295	0.5	1
TSEN34	0.106722	-0.598198	0.137	0.273	1
YPEL5	0.106888	0.54483	0.305	0.136	1
RCAN3	0.107588	-0.531243	0.105	0.227	1
APBB2	0.107588	-0.573925	0.105	0.227	1
MRPS10	0.107588	-0.637214	0.105	0.227	1
NSA2	0.107766	-0.48404	0.253	0.409	1
XPO1	0.107815	-0.322836	0.232	0.409	1
TNFAIP6	0.108148	0.782474	0.232	0.091	1
CIR1	0.108365	-0.841996	0.295	0.455	1
SERINC5	0.1084	0.552561	0.179	0.045	1
TBX3	0.1084	-0.283226	0.126	0.273	1
AKR1C3	0.108503	-0.353784	0.074	0.182	1
TIMM9	0.108503	-0.562558	0.074	0.182	1
DNM2	0.108503	-0.422778	0.074	0.182	1
SCN1B	0.108503	-0.397041	0.074	0.182	1
ZNF532	0.109039	-0.334006	0.095	0.227	1
KIF3A	0.109103	-0.4302	0.137	0.273	1
LARP4	0.109103	-0.347663	0.137	0.273	1
MT3	0.109113	-0.957033	0.274	0.409	1
UFD1L	0.109285	-0.311959	0.158	0.318	1
WNK1	0.109936	-0.369366	0.168	0.318	1
PRMT2	0.110089	0.595602	0.474	0.318	1
DDX18	0.11019	-0.257592	0.358	0.591	1
MTRF1L	0.110239	-0.430999	0.105	0.227	1
CTDSP1	0.110256	-0.472496	0.326	0.5	1
LDHA	0.110271	-0.398792	0.347	0.545	1
DNMT1	0.110865	-0.579291	0.126	0.273	1
CTNND1	0.111309	-0.339483	0.2	0.364	1
APP	0.11153	0.599305	0.695	0.636	1
KDM3B	0.111569	-0.360932	0.074	0.182	1
RRAGB	0.111569	-0.449759	0.074	0.182	1
PML	0.111569	-0.387897	0.074	0.182	1
PLEKHM1	0.111569	-0.389583	0.074	0.182	1
HMGXB4	0.111598	0.65034	0.242	0.091	1
PTBP2	0.11263	0.509587	0.253	0.091	1
SNAPC5	0.113374	0.459397	0.179	0.045	1
CHD2	0.113846	0.625357	0.295	0.136	1
PIGT	0.113846	0.685375	0.295	0.136	1
SLIT2	0.113957	0.786342	0.326	0.182	1
CEP68	0.114253	-0.584716	0.147	0.273	1
ATP5D	0.114486	0.612388	0.558	0.5	1
LHFPL2	0.114703	-0.466907	0.074	0.182	1
CRAT	0.114703	-0.352441	0.074	0.182	1
PTS	0.114703	-0.45583	0.074	0.182	1
TCHP	0.114703	-0.408601	0.074	0.182	1
AHCYL1	0.114768	-0.515037	0.232	0.364	1
CAPRIN2	0.114816	0.747531	0.232	0.091	1
MRTO4	0.11521	0.427821	0.105	0	1
GSTM4	0.11521	0.399394	0.105	0	1
TRMT61B	0.11521	0.312198	0.105	0	1
CBWD2	0.11521	0.322723	0.105	0	1
CERS6	0.11521	0.394912	0.105	0	1
NAAA	0.11521	0.385961	0.105	0	1
YTHDC2	0.11521	0.363999	0.105	0	1
TRIM52	0.11521	0.428226	0.105	0	1
TBCC	0.11521	0.326696	0.105	0	1
BAG2	0.11521	0.379546	0.105	0	1
MTO1	0.11521	0.359117	0.105	0	1
TMEM181	0.11521	0.421445	0.105	0	1
CCM2	0.11521	0.319316	0.105	0	1
CBLL1	0.11521	0.39482	0.105	0	1
RBM10	0.11521	0.388048	0.105	0	1
ABCB7	0.11521	0.330883	0.105	0	1
CBWD1	0.11521	0.294368	0.105	0	1
ADAMTSL1	0.11521	0.409261	0.105	0	1
AIF1L	0.11521	0.397084	0.105	0	1
CAMK2G	0.11521	0.321039	0.105	0	1
AP3M1	0.11521	0.340322	0.105	0	1
EDRF1	0.11521	0.329224	0.105	0	1
RP11-172H24.4	0.11521	0.474351	0.105	0	1
PRPF39	0.11521	0.313836	0.105	0	1
ZFYVE19	0.11521	0.356494	0.105	0	1
C20orf27	0.11521	0.39102	0.105	0	1
DNTTIP1	0.11521	0.39953	0.105	0	1
PREX1	0.11521	0.441457	0.105	0	1
SLC25A42	0.11521	0.274028	0.105	0	1
PPP5C	0.11521	0.323728	0.105	0	1
STRN4	0.11521	0.358194	0.105	0	1
WSB1	0.115475	-0.268723	0.874	0.955	1
EFR3A	0.115618	-0.296309	0.2	0.364	1
PSMG3	0.115695	-0.408666	0.105	0.227	1
RUNX1T1	0.115695	-0.397141	0.105	0.227	1
S100A6	0.115723	-0.310469	0.989	1	1
UBE2J2	0.115928	0.554627	0.179	0.045	1
PTCD3	0.115928	0.604148	0.179	0.045	1
CREBZF	0.116248	-0.287599	0.158	0.318	1
ARMC1	0.116496	-0.266309	0.137	0.273	1
NSFL1C	0.117109	0.746435	0.232	0.091	1
H2AFZ	0.11773	-0.511241	0.253	0.409	1
TMEM161B	0.117905	-0.385307	0.074	0.182	1
SLC52A2	0.117905	-0.251946	0.074	0.182	1
UCK1	0.117905	-0.401126	0.074	0.182	1
UBR7	0.117905	-0.315144	0.074	0.182	1
REXO1	0.117905	-0.295271	0.074	0.182	1
PNRC2	0.117952	-0.348038	0.263	0.455	1
GAB1	0.117985	-0.627669	0.305	0.5	1
ZSWIM7	0.118398	-0.432798	0.211	0.364	1
KIF5B	0.118463	0.578189	0.495	0.364	1
PCNA	0.118502	-0.409296	0.105	0.227	1
SLITRK6	0.118987	-1.02358	0.242	0.409	1
EMCN	0.119047	-0.638248	0.137	0.273	1
KITLG	0.119047	-0.396972	0.137	0.273	1
GSK3B	0.11917	-0.393228	0.168	0.318	1
SLC35E3	0.11917	-0.268745	0.168	0.318	1
PFKL	0.11982	-0.318555	0.316	0.5	1
PKN1	0.11999	0.719476	0.326	0.182	1
MRPL21	0.120612	-0.631043	0.211	0.364	1
UBE2D3	0.120707	0.803832	0.463	0.364	1
SLC44A1	0.120852	0.847294	0.4	0.273	1
PMEPA1	0.120852	-0.342687	0.347	0.5	1
ST3GAL5	0.121177	-0.391411	0.074	0.182	1
GNB2L1	0.121249	-0.369778	0.8	0.909	1
SHPRH	0.121337	-0.304777	0.347	0.545	1
PPIP5K2	0.121361	-0.652592	0.105	0.227	1
SPTY2D1	0.121361	-0.419919	0.105	0.227	1
EIF3J-AS1	0.121361	-0.404523	0.105	0.227	1
SLC35F1	0.12178	-0.301757	0.316	0.5	1
FAM181B	0.121889	0.535458	0.358	0.182	1
TOB2	0.121889	-0.442242	0.295	0.455	1
ANXA2	0.122321	-0.301401	0.958	1	1
COA4	0.122978	0.476453	0.242	0.091	1
SYPL1	0.12314	-0.253229	0.505	0.727	1
RPL36AL	0.12314	-0.443606	0.505	0.727	1
NKAP	0.123203	-0.577874	0.221	0.364	1
CHMP1A	0.123861	0.500206	0.179	0.045	1
MT-CO2	0.12401	-0.25593	0.958	0.955	1
CCT8	0.124047	-0.434594	0.253	0.409	1
DNPEP	0.124274	-0.322126	0.105	0.227	1
MLXIP	0.124274	-0.314822	0.105	0.227	1
MED6	0.124274	-0.364094	0.105	0.227	1
CTD-3193K9.4	0.124274	-0.506039	0.105	0.227	1
CASC15	0.124426	0.645487	0.168	0.045	1
SLC4A2	0.124426	0.583412	0.168	0.045	1
PRPF4B	0.124449	-0.34198	0.389	0.591	1
DENND4C	0.12452	-0.310804	0.074	0.182	1
LMBRD1	0.124802	0.571759	0.347	0.182	1
CSRNP1	0.125137	-0.576024	0.211	0.364	1
GPBP1L1	0.126486	-0.317789	0.168	0.318	1
RPS6KB2	0.126598	0.37382	0.179	0.045	1
FADS1	0.126642	0.618451	0.232	0.091	1
ATG14	0.12696	-0.359646	0.137	0.273	1
RTN4	0.126987	-0.345719	0.632	0.864	1
SKIV2L2	0.12724	0.628349	0.168	0.045	1
ZNF622	0.127242	-0.274358	0.105	0.227	1
TPGS1	0.127242	-0.378979	0.105	0.227	1
FMNL2	0.127632	-0.470206	0.242	0.409	1
NPRL2	0.127934	-0.273104	0.074	0.182	1
MADD	0.127934	-0.290826	0.074	0.182	1
ZNF771	0.127934	-0.331703	0.074	0.182	1
NDN	0.128421	0.678336	0.326	0.182	1
RAP1B	0.129025	-0.452929	0.263	0.409	1
IDH3G	0.129333	-0.354877	0.2	0.364	1
ORC3	0.129381	0.344449	0.179	0.045	1
GBA	0.129687	-0.295497	0.137	0.273	1
ZNF536	0.129793	-0.482663	0.211	0.364	1
MAP4K4	0.129856	-0.411259	0.274	0.455	1
PDCD6IP	0.130062	-0.568929	0.221	0.364	1
PCDH9	0.130384	0.676881	0.653	0.5	1
ZSWIM8	0.131421	-0.278081	0.074	0.182	1
EIF1AX	0.131469	-0.325441	0.432	0.636	1
SAR1B	0.13163	0.654548	0.232	0.091	1
RBFOX2	0.13163	-0.379423	0.179	0.318	1
BLVRB	0.132032	-0.468606	0.274	0.455	1
FGFBP2	0.132346	-0.439929	0.147	0.273	1
USP33	0.132459	-0.343193	0.137	0.273	1
ALKBH7	0.132877	-0.447864	0.253	0.409	1
BMPR1A	0.133016	0.455015	0.168	0.045	1
ZNF791	0.133016	0.555848	0.168	0.045	1
SIGMAR1	0.133342	-0.338411	0.105	0.227	1
GLTSCR2	0.134181	-0.49673	0.389	0.545	1
FNBP1L	0.134981	-0.344134	0.074	0.182	1
BIN3	0.134981	-0.371225	0.074	0.182	1
FKBP8	0.135027	0.698264	0.495	0.409	1
SERINC3	0.135195	-0.291384	0.379	0.591	1
RAB4A	0.135458	0.514548	0.221	0.091	1
KIF20B	0.136048	-0.568782	0.053	0.136	1
COX6C	0.136437	-0.360252	0.642	0.773	1
SYNGR1	0.136469	0.6233	0.337	0.182	1
H2AFX	0.136476	-0.25759	0.105	0.227	1
HOMER3	0.136476	-0.32662	0.105	0.227	1
METRNL	0.136477	-0.327755	0.305	0.5	1
EXOSC6	0.136779	-0.330398	0.168	0.318	1
EIF5B	0.137295	-0.363116	0.305	0.545	1
LAMC1	0.13768	-0.573696	0.421	0.636	1
CLPP	0.138017	0.435432	0.179	0.045	1
NAE1	0.138109	0.538981	0.221	0.091	1
UBR4	0.138141	-0.318746	0.137	0.273	1
SMPD1	0.138141	-0.306035	0.137	0.273	1
MPC2	0.13873	-0.357059	0.274	0.455	1
RP3-525N10.2	0.139157	-0.487273	0.2	0.364	1
CYTH2	0.139395	-0.323687	0.179	0.318	1
SNRNP200	0.139507	-0.33831	0.211	0.364	1
PELP1	0.139666	-0.298718	0.105	0.227	1
MYEOV2	0.139704	-0.369486	0.421	0.636	1
NFIC	0.139929	-0.291637	0.579	0.773	1
LYRM7	0.140286	-0.521905	0.053	0.136	1
MARK2	0.140286	-0.529103	0.053	0.136	1
ARPC5	0.14058	-0.470942	0.453	0.636	1
RPS21	0.140707	-0.364591	0.6	0.727	1
ZCCHC17	0.140801	0.688922	0.221	0.091	1
NDUFB6	0.14128	0.624994	0.4	0.273	1
DYNC1LI1	0.142061	0.560559	0.232	0.091	1
MGMT	0.142186	-0.29257	0.253	0.409	1
OTUD6B-AS1	0.142204	-0.564624	0.305	0.455	1
CAB39L	0.142328	0.666196	0.695	0.727	1
GNG12	0.142456	-0.258865	0.389	0.591	1
SBF2	0.142723	-0.381669	0.116	0.227	1
SERPINB6	0.143071	0.455992	0.495	0.409	1
MEPCE	0.143212	-0.688836	0.084	0.182	1
DIP2A	0.143212	-0.41879	0.084	0.182	1
ATE1	0.143639	-0.387908	0.147	0.273	1
TACC1	0.143971	-0.314427	0.505	0.727	1
TLN1	0.144235	-0.33793	0.526	0.773	1
IFI44L	0.144624	-0.744485	0.053	0.136	1
POLM	0.144624	-0.750887	0.053	0.136	1
ARHGAP5-AS1	0.144624	-0.430784	0.053	0.136	1
MYPOP	0.144624	-0.320282	0.053	0.136	1
PRR14L	0.144624	-0.431959	0.053	0.136	1
ANKRD49	0.145174	0.489481	0.168	0.045	1
SPTAN1	0.145182	-0.314799	0.326	0.545	1
MTFR1L	0.145934	0.549425	0.158	0.045	1
UQCC2	0.145934	0.605803	0.158	0.045	1
GARS	0.145934	0.571942	0.158	0.045	1
ADGRB3	0.146056	0.826405	0.411	0.273	1
METTL7A	0.146849	0.741542	0.379	0.273	1
ARHGDIB	0.146867	-0.34686	0.084	0.182	1
SDHA	0.147215	-0.373647	0.221	0.364	1
NFU1	0.147509	0.434002	0.232	0.091	1
QDPR	0.148343	0.398951	0.168	0.045	1
CHMP4A	0.148343	0.43158	0.168	0.045	1
CYP1B1	0.148733	-0.886091	0.158	0.273	1
RPS20	0.148757	-0.315726	0.621	0.773	1
SSBP2	0.148864	-0.285712	0.242	0.409	1
ELF1	0.148864	0.261036	0.305	0.136	1
PRKAB2	0.149065	-0.444998	0.053	0.136	1
FBXL17	0.149065	-0.35567	0.053	0.136	1
RBM27	0.149065	-0.439067	0.053	0.136	1
KMT5A	0.149065	-0.59124	0.053	0.136	1
SCO2	0.149065	-0.287334	0.053	0.136	1
SPTSSA	0.149127	0.491656	0.389	0.227	1
MAMDC2	0.149199	0.539181	0.158	0.045	1
FAM102A	0.149491	-0.271082	0.253	0.409	1
EIF4EBP2	0.149772	-0.279869	0.211	0.364	1
EMP3	0.149776	-0.471642	0.474	0.636	1
PEF1	0.150066	-0.251831	0.137	0.273	1
VDAC1	0.150066	-0.425673	0.137	0.273	1
VGLL3	0.150171	-0.438939	0.432	0.591	1
TRMT10C	0.150292	-0.440898	0.179	0.318	1
LAMP1	0.150303	0.502398	0.6	0.5	1
PSME1	0.150319	0.366158	0.589	0.5	1
STXBP3	0.150521	0.565263	0.211	0.091	1
ZNRF2	0.150593	-0.517461	0.084	0.182	1
SART1	0.150593	-0.558964	0.084	0.182	1
RAB8A	0.150593	-0.288898	0.084	0.182	1
PURB	0.151107	0.577615	0.274	0.136	1
KIZ	0.151564	0.417062	0.168	0.045	1
EXOSC9	0.15252	-0.451423	0.116	0.227	1
EPDR1	0.15252	0.44212	0.158	0.045	1
RNF170	0.15252	0.469812	0.158	0.045	1
FN3KRP	0.15252	0.488037	0.158	0.045	1
EIF6	0.152907	-0.279696	0.274	0.455	1
ENDOV	0.153166	-0.329796	0.137	0.273	1
SFXN5	0.153609	-0.422514	0.053	0.136	1
ARL5B	0.153609	-0.40677	0.053	0.136	1
RP11-242D8.1	0.153609	-0.36777	0.053	0.136	1
IFI27	0.153762	-0.488289	0.326	0.5	1
FSTL1	0.153933	-0.258898	0.579	0.773	1
MOSPD2	0.154391	-0.488102	0.084	0.182	1
ZDHHC5	0.154391	-0.485203	0.084	0.182	1
C1orf198	0.154522	0.711989	0.484	0.364	1
RPL35	0.154553	-0.331942	0.779	1	1
TMA7	0.154741	-0.259848	0.579	0.818	1
DPP7	0.155115	0.508754	0.263	0.136	1
ARID1A	0.155388	-0.435379	0.189	0.318	1
PPCS	0.155657	-0.369187	0.147	0.273	1
SLC9A3R1	0.155896	-0.543602	0.116	0.227	1
SHISA5	0.155979	-0.376022	0.179	0.318	1
MRPS34	0.156333	0.629794	0.253	0.136	1
ERICH1	0.156416	0.687663	0.274	0.136	1
WWTR1	0.157732	-0.575791	0.158	0.273	1
SNAPIN	0.157804	0.418488	0.221	0.091	1
SLC43A2	0.158166	0.282647	0.168	0.045	1
C2orf76	0.158257	-0.313648	0.053	0.136	1
PPM1M	0.158257	-0.272945	0.053	0.136	1
OAS1	0.158257	-0.31848	0.053	0.136	1
SFXN3	0.158262	-0.468646	0.084	0.182	1
SIPA1	0.158778	-0.465755	0.147	0.273	1
RPL24	0.158847	-0.431099	0.768	0.864	1
POU3F1	0.15933	0.875877	0.158	0.045	1
STK32A	0.15933	0.550967	0.158	0.045	1
FDFT1	0.15933	0.447276	0.158	0.045	1
TMEM55A	0.15933	0.376341	0.158	0.045	1
PLEKHJ1	0.15933	0.57593	0.158	0.045	1
HSPA1A	0.159809	0.74903	0.579	0.545	1
NR3C1	0.16089	-0.444707	0.537	0.682	1
CDK2AP2	0.16092	-0.50706	0.326	0.5	1
CD55	0.161127	-0.614994	0.189	0.318	1
C21orf59	0.161827	-0.329399	0.179	0.318	1
CDKN2C	0.161866	0.51953	0.274	0.136	1
LYST	0.16193	-0.583294	0.211	0.318	1
TGS1	0.161945	-0.326736	0.147	0.273	1
TRPM7	0.161945	-0.337268	0.147	0.273	1
ACTN4	0.162025	-0.417276	0.316	0.455	1
LAMB1	0.162399	-0.388988	0.389	0.591	1
MRPS2	0.16282	-0.392252	0.116	0.227	1
CSRP2	0.16282	0.78528	0.158	0.045	1
PTGIS	0.163012	-0.286973	0.053	0.136	1
TPR	0.163049	-0.494769	0.463	0.591	1
APOLD1	0.163627	0.611079	0.105	0.227	1
PINK1	0.163805	0.448605	0.221	0.091	1
HDAC2	0.163805	0.430983	0.221	0.091	1
GPX3	0.163941	-0.856053	0.484	0.591	1
NIFK	0.164056	-0.458405	0.189	0.318	1
NME4	0.164784	0.741367	0.253	0.136	1
UQCR10	0.165071	0.59782	0.516	0.455	1
RDX	0.165779	-0.455606	0.716	0.864	1
GALNT2	0.166047	-0.56074	0.221	0.364	1
TOX	0.166222	-0.261245	0.084	0.182	1
CRISPLD1	0.166222	-0.415327	0.084	0.182	1
MORN2	0.166367	0.366574	0.158	0.045	1
FAIM	0.166367	-0.3712	0.116	0.227	1
REV3L	0.166367	-0.293271	0.116	0.227	1
PPP2R5C	0.166367	0.506591	0.158	0.045	1
TMED1	0.166367	-0.31002	0.116	0.227	1
SIX5	0.166367	-0.383196	0.116	0.227	1
AP2M1	0.166383	0.665325	0.579	0.545	1
PSIP1	0.166558	0.447354	0.537	0.409	1
ERAP2	0.167137	-0.325968	0.158	0.273	1
DPT	0.167873	-0.258277	0.053	0.136	1
CAP2	0.167873	-0.363244	0.053	0.136	1
GPRASP1	0.167873	-0.26129	0.053	0.136	1
ZNF345	0.167873	-0.351636	0.053	0.136	1
FEZ2	0.167964	0.592452	0.316	0.182	1
WDR33	0.168423	-0.378876	0.147	0.273	1
TMEM261	0.16873	0.547166	0.211	0.091	1
RPL22	0.168848	-0.368908	0.779	0.909	1
SREBF1	0.169106	-0.250704	0.211	0.364	1
KCTD12	0.169667	-0.309555	0.505	0.727	1
PEX19	0.169972	0.364241	0.158	0.045	1
RMND5B	0.169972	0.417108	0.158	0.045	1
DOCK1	0.169972	-0.278607	0.116	0.227	1
TEAD1	0.170058	-0.445418	0.337	0.5	1
RBP1	0.170313	-0.4085	0.084	0.182	1
AFAP1	0.170313	-0.329222	0.084	0.182	1
SACS	0.170313	-0.412666	0.084	0.182	1
SAE1	0.170313	-0.372264	0.084	0.182	1
MAVS	0.170363	0.708696	0.2	0.091	1
COTL1	0.170907	-0.313043	0.179	0.318	1
ITGB1BP1	0.170957	0.579049	0.474	0.364	1
FRZB	0.171919	0.858555	0.211	0.091	1
UBN2	0.17202	-0.577389	0.126	0.227	1
PRKCA	0.17216	-0.62126	0.316	0.455	1
ACP1	0.172692	-0.408812	0.242	0.409	1
RTN3	0.172748	0.515573	0.516	0.409	1
NUP50	0.172842	-0.338153	0.053	0.136	1
YWHAH	0.173513	-0.319579	0.274	0.409	1
USF3	0.173636	0.472924	0.158	0.045	1
ATP6V1D	0.173636	-0.296435	0.116	0.227	1
SSH2	0.173636	0.371881	0.158	0.045	1
AP006222.2	0.17448	-0.426367	0.084	0.182	1
ENAH	0.17448	-0.381935	0.084	0.182	1
STK3	0.17448	-0.25461	0.084	0.182	1
IFI27L1	0.17448	-0.332885	0.084	0.182	1
RASSF4	0.174671	-0.417368	0.368	0.545	1
LAP3	0.174797	0.500198	0.147	0.045	1
C8orf82	0.174797	0.563547	0.147	0.045	1
XRRA1	0.174797	0.560129	0.147	0.045	1
GLUD1	0.174961	0.501454	0.263	0.136	1
GPX8	0.175094	-0.285529	0.147	0.273	1
VMP1	0.17529	-0.328676	0.432	0.591	1
SNX3	0.175456	-0.301388	0.589	0.773	1
ARPC1B	0.17566	0.530391	0.747	0.727	1
IL11RA	0.176624	-0.304103	0.305	0.455	1
YIPF4	0.177184	0.48865	0.432	0.273	1
WLS	0.17732	0.800326	0.305	0.182	1
ANKRD37	0.177358	0.554025	0.158	0.045	1
CNOT6	0.177358	0.364337	0.158	0.045	1
USP15	0.177358	-0.508059	0.116	0.227	1
BPNT1	0.177921	-0.347778	0.053	0.136	1
RXRG	0.177944	-0.315764	0.211	0.364	1
BRD9	0.178502	-0.265173	0.147	0.273	1
MESDC1	0.178644	0.440135	0.147	0.045	1
ADD1	0.178656	-0.301257	0.411	0.591	1
MLF1	0.178722	-0.263158	0.084	0.182	1
ELN	0.178722	-0.287661	0.084	0.182	1
ST3GAL1	0.179279	-0.533704	0.126	0.227	1
ADSL	0.179279	-0.43489	0.126	0.227	1
ASPA	0.179303	-0.41966	0.189	0.318	1
DDAH2	0.180622	0.499366	0.537	0.409	1
UBB	0.180622	0.653878	0.526	0.455	1
LRRC8A	0.181139	-0.310269	0.116	0.227	1
BECN1	0.181139	-0.343048	0.116	0.227	1
HNRNPU	0.18122	0.466372	0.611	0.455	1
MYOT	0.18124	0.674274	0.547	0.5	1
DBI	0.181321	-0.276437	0.547	0.682	1
TNFSF12	0.181488	0.64642	0.337	0.227	1
EXOSC10	0.181959	-0.257039	0.147	0.273	1
RP11-834C11.4	0.181959	-0.410227	0.147	0.273	1
NECAP2	0.182553	0.525839	0.147	0.045	1
THNSL2	0.182838	0.385018	0.221	0.091	1
SLC35F6	0.18304	-0.266939	0.084	0.182	1
ARL6IP1	0.183141	-0.510769	0.453	0.636	1
MRPL20	0.18374	0.539844	0.558	0.5	1
LAMTOR1	0.183901	-0.453398	0.326	0.5	1
EFS	0.184267	0.6643	0.337	0.227	1
HSPA2	0.184301	0.730464	0.389	0.273	1
OAF	0.18488	-0.326829	0.358	0.545	1
SYNJ2BP	0.18498	0.320874	0.158	0.045	1
SDCBP	0.185668	-0.253346	0.284	0.455	1
TP53BP1	0.185753	-0.63629	0.095	0.182	1
SLC39A6	0.185832	0.805189	0.253	0.136	1
MIA	0.185832	0.74151	0.253	0.136	1
YTHDF3	0.186163	0.406713	0.221	0.091	1
DDX60	0.186763	-0.388077	0.126	0.227	1
ANKLE2	0.186763	-0.409502	0.126	0.227	1
GCC2	0.186869	-0.592029	0.463	0.591	1
GNB2	0.186983	-0.284776	0.421	0.591	1
NFKBIA	0.187142	0.453871	0.905	0.864	1
SKI	0.187408	-0.295061	0.2	0.364	1
C21orf2	0.187435	-0.296882	0.084	0.182	1
CTDSP2	0.188494	-0.307703	0.284	0.455	1
PCBD1	0.188543	0.503924	0.211	0.091	1
SLBP	0.188944	-0.287656	0.189	0.318	1
CLMN	0.189955	0.519454	0.4	0.273	1
MRPL35	0.19004	-0.793952	0.095	0.182	1
ZRANB2	0.19018	0.279406	0.421	0.273	1
CYP7B1	0.190256	0.479419	0.263	0.136	1
DUSP8	0.190562	0.760263	0.147	0.045	1
HOXB-AS1	0.190562	0.512853	0.147	0.045	1
P4HTM	0.190708	-0.687693	0.2	0.318	1
BAG5	0.19071	-0.35934	0.158	0.273	1
HTRA1	0.190719	-0.26632	0.621	0.773	1
BBX	0.19088	0.654399	0.484	0.409	1
PSMD4	0.191167	-0.437508	0.242	0.364	1
MOCS2	0.191611	0.680308	0.368	0.273	1
HS1BP3	0.191908	-0.256048	0.084	0.182	1
PIGQ	0.191908	-0.292941	0.084	0.182	1
HMGB2	0.191971	0.490154	0.537	0.455	1
GTF2F2	0.192241	-0.385923	0.189	0.318	1
ZNF160	0.192842	-0.391756	0.116	0.227	1
TIPRL	0.194269	0.597002	0.2	0.091	1
ARMCX4	0.194269	0.722325	0.2	0.091	1
VCAN	0.194398	-0.651096	0.095	0.182	1
GAPVD1	0.194398	-0.405228	0.095	0.182	1
HNRNPA1	0.194449	0.498191	0.632	0.591	1
HOXC10	0.194662	0.352759	0.147	0.045	1
POLR2C	0.194865	0.479657	0.305	0.182	1
OFD1	0.195437	0.648209	0.253	0.136	1
PER1	0.195515	0.452756	0.211	0.091	1
PDGFRA	0.196458	-0.284558	0.084	0.182	1
PKN2	0.197056	0.652338	0.537	0.455	1
ARHGAP24	0.197288	-0.424024	0.2	0.318	1
ARID4A	0.197288	0.779239	0.242	0.136	1
NAPA	0.197448	0.391718	0.358	0.227	1
C1orf43	0.197676	0.578066	0.379	0.273	1
C3orf70	0.197875	0.544977	0.2	0.091	1
GOLGA7	0.19836	-0.344931	0.232	0.364	1
PGP	0.198827	0.393721	0.147	0.045	1
MRPL42	0.199071	-0.450926	0.168	0.273	1
DDX46	0.199282	-0.513266	0.411	0.591	1
YY1AP1	0.199402	-0.595332	0.063	0.136	1
PSMB3	0.199408	-0.251984	0.337	0.5	1
ADAM23	0.200946	-0.260186	0.116	0.227	1
RPL4	0.201218	0.578183	0.568	0.5	1
ALDH1A1	0.201614	0.457011	0.737	0.636	1
KIAA2026	0.20204	0.528678	0.253	0.136	1
CHD4	0.20239	-0.473929	0.253	0.364	1
ZNRD1	0.202419	-0.465803	0.126	0.227	1
STX4	0.202419	-0.348825	0.126	0.227	1
ISYNA1	0.202419	-0.385182	0.126	0.227	1
CRBN	0.203938	-0.303509	0.347	0.545	1
TK2	0.204033	0.66998	0.242	0.136	1
S100B	0.204217	0.698063	0.947	0.955	1
CADM2	0.205082	0.662905	0.674	0.591	1
PCBP1	0.205207	-0.332226	0.379	0.5	1
PPP1R12B	0.205236	0.512857	0.2	0.091	1
KLF3	0.205624	-0.368383	0.263	0.409	1
GFRA1	0.205852	0.620672	0.232	0.136	1
HNRNPF	0.20701	0.337441	0.347	0.227	1
TGIF1	0.207351	0.356209	0.147	0.045	1
RPL38	0.207394	0.417705	0.768	0.727	1
APLP2	0.207626	0.436732	0.716	0.591	1
ATP6V1E1	0.208042	-0.453687	0.232	0.364	1
TXNL4A	0.208752	0.527762	0.295	0.182	1
AMD1	0.208804	0.587286	0.253	0.136	1
BORCS7	0.208804	0.533577	0.253	0.136	1
SOS1	0.208989	-0.349242	0.158	0.273	1
DNAJC10	0.208989	0.459257	0.2	0.091	1
ITGA8	0.209104	0.684077	0.137	0.045	1
PSMB5	0.20922	-0.290862	0.379	0.545	1
ZFAND6	0.209883	0.510419	0.263	0.136	1
TMEM132B	0.210022	0.430385	0.211	0.091	1
PEG10	0.210596	-0.81439	0.126	0.227	1
HPS5	0.21106	-0.288773	0.179	0.318	1
SOCS2	0.21106	-0.34747	0.179	0.318	1
BAG6	0.211423	0.604753	0.189	0.091	1
XPOT	0.211711	0.323862	0.147	0.045	1
MT1E	0.212501	-0.340797	0.768	0.727	1
GNAI1	0.212567	-0.433282	0.095	0.182	1
LARP6	0.212567	-0.366811	0.095	0.182	1
ORAI3	0.212567	-0.263039	0.095	0.182	1
MOXD1	0.212793	0.589307	0.2	0.091	1
C1orf56	0.213625	0.632183	0.137	0.045	1
GTDC1	0.213625	0.677321	0.137	0.045	1
RCAN2	0.213625	0.62078	0.137	0.045	1
UBA1	0.213625	0.552862	0.137	0.045	1
G6PD	0.213625	0.467862	0.137	0.045	1
SC5D	0.213625	0.42639	0.137	0.045	1
CASKIN2	0.213625	0.583338	0.137	0.045	1
CBR1	0.214379	0.642495	0.547	0.455	1
TSC22D4	0.214444	0.679901	0.568	0.455	1
KPNA4	0.214463	-0.343175	0.2	0.318	1
LINC01420	0.214463	0.530611	0.242	0.136	1
ATXN3	0.214463	-0.356114	0.2	0.318	1
SEC31A	0.214825	-0.33283	0.274	0.409	1
CWC15	0.214825	0.666964	0.316	0.227	1
RNF187	0.214853	-0.383031	0.326	0.455	1
GRHPR	0.215184	0.613485	0.379	0.273	1
SLC5A7	0.215335	1.00735	0.189	0.091	1
ENDOD1	0.215336	0.422667	0.621	0.591	1
IGSF1	0.215358	0.718768	0.358	0.227	1
KMT2E	0.215504	-0.286182	0.453	0.591	1
PSMB2	0.215508	-0.26104	0.347	0.5	1
HINT3	0.215729	-0.499328	0.063	0.136	1
TRIM56	0.2158	-0.453937	0.221	0.364	1
CDC42EP4	0.21651	0.696992	0.232	0.136	1
TMEM243	0.217295	-0.419243	0.095	0.182	1
ADRBK1	0.217295	-0.439263	0.095	0.182	1
KCTD1	0.218023	0.552903	0.242	0.136	1
ZNF22	0.218207	0.563919	0.379	0.273	1
SF3A3	0.218217	0.39721	0.137	0.045	1
MRPS14	0.218217	0.398765	0.137	0.045	1
GCA	0.218217	0.398353	0.137	0.045	1
SNRNP48	0.218217	0.388783	0.137	0.045	1
TOLLIP	0.218217	0.496223	0.137	0.045	1
TMTC3	0.218217	0.449481	0.137	0.045	1
CABIN1	0.218217	0.382917	0.137	0.045	1
ZNF644	0.218405	0.399115	0.389	0.273	1
RPL13A	0.219185	0.332974	0.768	0.591	1
ATP6V0E2	0.219256	0.462951	0.253	0.136	1
ZNF451	0.2193	0.581651	0.189	0.091	1
PRKRIR	0.2193	0.735215	0.189	0.091	1
ZNF667-AS1	0.2193	0.574453	0.189	0.091	1
ZCCHC11	0.219971	0.678087	0.4	0.318	1
COX17	0.220093	-0.367922	0.242	0.364	1
SLTM	0.220093	-0.453747	0.242	0.364	1
CCDC112	0.220548	-0.284156	0.158	0.273	1
SFRP2	0.221379	-0.581752	0.063	0.136	1
C5orf28	0.221379	-0.492811	0.063	0.136	1
ZZEF1	0.221379	-0.506931	0.063	0.136	1
ARFGEF2	0.221379	-0.265928	0.063	0.136	1
TSPYL1	0.221403	0.380644	0.211	0.091	1
ATG12	0.221626	-0.290052	0.2	0.318	1
RNPEP	0.222099	-0.257683	0.095	0.182	1
PIAS2	0.222099	-0.512892	0.095	0.182	1
SERTAD1	0.222289	0.326003	0.116	0.227	1
EHBP1	0.222667	-0.443639	0.516	0.682	1
SMIM12	0.222879	0.400439	0.137	0.045	1
KATNAL1	0.222879	0.451729	0.137	0.045	1
SMG9	0.222879	0.437198	0.137	0.045	1
SRP54	0.223306	-0.482958	0.126	0.227	1
TXNDC9	0.223316	0.593736	0.189	0.091	1
CDK19	0.223768	-0.345423	0.137	0.227	1
SENP6	0.224508	-0.53548	0.421	0.545	1
RPS14	0.224797	-0.339317	0.926	1	1
MTCH1	0.224818	0.463235	0.442	0.318	1
EIF3J	0.224932	-0.347368	0.232	0.364	1
ARHGAP21	0.225293	-0.409326	0.168	0.273	1
NKTR	0.225373	0.640156	0.526	0.5	1
HSPA12A	0.225702	-0.48805	0.611	0.682	1
DGUOK	0.226429	0.338043	0.253	0.136	1
NDE1	0.226429	0.486889	0.253	0.136	1
VPS35	0.226534	-0.507239	0.295	0.409	1
MLF2	0.226834	0.584078	0.358	0.273	1
SPRY1	0.226977	-0.259399	0.095	0.182	1
NTMT1	0.226977	-0.356823	0.095	0.182	1
JARID2	0.227135	-0.473012	0.063	0.136	1
IL13RA1	0.227135	-0.449706	0.063	0.136	1
FLCN	0.227135	-0.44744	0.063	0.136	1
CRKL	0.227135	-0.356478	0.063	0.136	1
LINC01116	0.227385	0.437511	0.189	0.091	1
MAGEF1	0.22756	-0.251336	0.189	0.318	1
CD58	0.227611	0.43603	0.137	0.045	1
SIRT1	0.227611	0.421851	0.137	0.045	1
TRIM47	0.227662	-0.358407	0.126	0.227	1
ASXL1	0.228505	0.394094	0.2	0.091	1
CSE1L	0.228505	0.371393	0.2	0.091	1
CLIP1	0.22896	-0.312574	0.2	0.318	1
FAM200B	0.229231	-0.367283	0.168	0.273	1
FIS1	0.229314	0.577655	0.516	0.455	1
SPCS2	0.230656	0.357116	0.589	0.5	1
GBP4	0.231176	0.534037	0.316	0.227	1
GPR137B	0.231507	0.593375	0.189	0.091	1
UBR5	0.231507	0.647941	0.189	0.091	1
MAP1LC3B	0.23177	-0.490258	0.411	0.5	1
FAM73A	0.231932	-0.404983	0.095	0.182	1
FLNB	0.232078	-0.301327	0.126	0.227	1
SMS	0.232078	-0.331529	0.126	0.227	1
ODF2L	0.232341	-0.46062	0.137	0.227	1
CPM	0.232415	0.47332	0.137	0.045	1
RPAP2	0.232559	0.505366	0.2	0.091	1
ACO2	0.232559	0.295367	0.2	0.091	1
NFKBIZ	0.23269	-0.597931	0.2	0.318	1
ATP1B3	0.23269	-0.322667	0.2	0.318	1
PNPLA8	0.23269	0.720097	0.242	0.136	1
IFFO1	0.232997	-0.395672	0.063	0.136	1
C2CD5	0.232997	-0.363391	0.063	0.136	1
DIS3L	0.232997	-0.293491	0.063	0.136	1
DOCK6	0.232997	-0.322101	0.063	0.136	1
CD74	0.23371	-0.834519	0.263	0.364	1
PRDX6	0.233852	0.39345	0.537	0.409	1
EEF1B2	0.234033	-0.327022	0.505	0.636	1
COL14A1	0.234549	-0.332197	0.274	0.409	1
HINT1	0.235001	0.409143	0.726	0.727	1
AK1	0.236489	-0.288136	0.316	0.455	1
RC3H2	0.236555	-0.310798	0.126	0.227	1
UBA2	0.236664	0.333558	0.2	0.091	1
TWF2	0.236714	-0.508556	0.137	0.227	1
WDR6	0.237291	0.418183	0.137	0.045	1
OSTM1	0.237291	0.353917	0.137	0.045	1
ZNF438	0.237291	0.334911	0.137	0.045	1
FN1	0.237957	-0.733457	0.274	0.409	1
PCNXL4	0.238559	0.691954	0.179	0.091	1
2022-09-07	0.238711	0.396965	0.684	0.545	1
GSTM2	0.238965	-0.378822	0.063	0.136	1
FAM63A	0.238965	-0.327766	0.063	0.136	1
TATDN3	0.238965	-0.376961	0.063	0.136	1
COG2	0.238965	-0.333916	0.063	0.136	1
GBE1	0.238965	-0.383676	0.063	0.136	1
ENTPD4	0.238965	-0.426949	0.063	0.136	1
NAALAD2	0.238965	-0.260732	0.063	0.136	1
KLHDC1	0.238965	-0.377721	0.063	0.136	1
PRMT7	0.238965	-0.287286	0.063	0.136	1
PGPEP1	0.238965	-0.399953	0.063	0.136	1
HIF3A	0.238965	-0.251271	0.063	0.136	1
ZBTB44	0.239354	-0.299927	0.305	0.455	1
RPS5	0.23974	-0.282529	0.726	0.955	1
NDUFA3	0.239772	0.635745	0.358	0.273	1
NRP2	0.239802	-0.253125	0.368	0.5	1
ACAT1	0.24028	-0.379981	0.347	0.455	1
FAM177A1	0.241274	0.436362	0.253	0.136	1
BIRC6	0.24134	-0.349002	0.168	0.273	1
MYH9	0.24134	-0.297833	0.168	0.273	1
OAZ1	0.241347	-0.283939	0.663	0.818	1
CCL2	0.241373	1.14853	0.179	0.318	1
SNRNP35	0.242071	-0.343276	0.095	0.182	1
B4GALT6	0.242071	-0.41256	0.095	0.182	1
SOCS6	0.242071	-0.257859	0.095	0.182	1
SNAP29	0.242071	-0.360566	0.095	0.182	1
PLXNB2	0.242071	-0.315504	0.095	0.182	1
CENPB	0.242238	-0.645343	0.105	0.182	1
TCF4	0.244055	-0.262031	0.474	0.636	1
RPL5	0.244104	-0.317182	0.779	1	1
SLC5A3	0.244878	0.788691	0.316	0.227	1
ING4	0.245027	0.328544	0.2	0.091	1
ZDHHC3	0.24504	-0.263761	0.063	0.136	1
DOPEY1	0.24504	-0.305677	0.063	0.136	1
C9orf47	0.24504	-0.384297	0.063	0.136	1
SCAMP3	0.245475	-0.41375	0.168	0.273	1
HLA-DPA1	0.245634	-0.52488	0.137	0.227	1
UBL3	0.246622	-0.687785	0.295	0.409	1
PSMB1	0.247034	0.515423	0.558	0.545	1
NOV	0.247255	-0.356328	0.095	0.182	1
TMEM170A	0.247255	-0.263378	0.095	0.182	1
COQ10B	0.247258	0.293974	0.137	0.045	1
JOSD1	0.247258	0.258792	0.137	0.045	1
GTF2A1	0.247325	0.653422	0.179	0.091	1
CHML	0.249688	-0.399282	0.179	0.273	1
BGN	0.249688	-0.786485	0.179	0.273	1
CGGBP1	0.249811	0.462502	0.358	0.273	1
DNAJB12	0.249877	0.387195	0.126	0.045	1
TRIM25	0.249877	0.313903	0.126	0.045	1
SCAMP2	0.249978	-0.406427	0.253	0.364	1
SCN9A	0.249988	-0.359004	0.347	0.5	1
RSRC1	0.250182	-0.471293	0.137	0.227	1
PEX2	0.250182	-0.412768	0.137	0.227	1
ST13	0.250723	0.447935	0.6	0.5	1
SNX4	0.251223	-0.272895	0.063	0.136	1
ZNF143	0.251223	-0.297833	0.063	0.136	1
ZNF649	0.251223	-0.265159	0.063	0.136	1
TCEB3	0.251792	0.562428	0.179	0.091	1
MYOC	0.251792	1.06779	0.179	0.091	1
RPRD1A	0.251792	0.522867	0.179	0.091	1
MORC3	0.251792	0.572701	0.179	0.091	1
WDR1	0.2519	-0.474238	0.221	0.364	1
EXOC6B	0.25235	-0.477094	0.105	0.182	1
WDR59	0.25235	-0.572761	0.105	0.182	1
TACO1	0.252517	-0.255562	0.095	0.182	1
NT5DC2	0.252663	0.355963	0.316	0.182	1
RSRP1	0.253493	-0.317539	0.326	0.5	1
FAM174A	0.253893	-0.281333	0.168	0.273	1
HNRNPH2	0.254618	0.418212	0.326	0.227	1
SNAP47	0.255177	0.343801	0.126	0.045	1
WDR64	0.255177	0.520775	0.126	0.045	1
RPP14	0.255177	0.453467	0.126	0.045	1
CCDC127	0.255177	0.488124	0.126	0.045	1
MDN1	0.255177	0.558851	0.126	0.045	1
GNPTG	0.255771	-0.343908	0.242	0.364	1
ZFAND5	0.25586	0.323261	0.705	0.636	1
BDP1	0.256364	0.593121	0.347	0.273	1
CDK9	0.257352	0.468008	0.189	0.091	1
RAP2A	0.257352	0.484247	0.189	0.091	1
YIF1B	0.257352	0.398382	0.189	0.091	1
GRASP	0.257367	-0.338978	0.253	0.364	1
ANAPC4	0.257514	-0.290588	0.063	0.136	1
ZKSCAN8	0.257514	-0.258356	0.063	0.136	1
MFSD1	0.257857	-0.267645	0.095	0.182	1
RGS3	0.257956	0.427033	0.2	0.091	1
SRGAP1	0.258176	-0.375008	0.168	0.273	1
MAX	0.258975	0.461869	0.232	0.136	1
UPF3A	0.259141	-0.266979	0.274	0.409	1
COMT	0.259205	0.436183	0.853	0.864	1
MARK3	0.259452	-0.35053	0.137	0.227	1
CYSTM1	0.259454	-0.395162	0.295	0.455	1
HOXC8	0.260555	0.447825	0.126	0.045	1
C19orf48	0.260555	0.395514	0.126	0.045	1
CCNY	0.260893	0.514416	0.179	0.091	1
NR2F6	0.260893	0.507484	0.179	0.091	1
MED10	0.261804	0.494686	0.326	0.227	1
TAF10	0.261846	0.440479	0.189	0.091	1
SLC25A28	0.261846	0.381829	0.189	0.091	1
NDUFA13	0.262185	0.546538	0.463	0.409	1
GPR146	0.26231	-0.446032	0.179	0.273	1
TMEM107	0.262509	-0.325833	0.168	0.273	1
TMX2	0.263103	0.599486	0.232	0.136	1
IKBKG	0.263274	-0.271889	0.095	0.182	1
SKA2	0.263274	-0.277155	0.095	0.182	1
ECHDC2	0.263364	0.502518	0.284	0.182	1
INTS6-AS1	0.263914	-0.349782	0.063	0.136	1
GNAS	0.265626	0.356285	0.895	0.909	1
F3	0.266012	0.457656	0.126	0.045	1
SRGAP2	0.266012	0.339996	0.126	0.045	1
FAHD2A	0.266012	0.474948	0.126	0.045	1
LAS1L	0.266012	0.39284	0.126	0.045	1
MTMR9	0.266012	0.334721	0.126	0.045	1
ATG2B	0.266012	0.452744	0.126	0.045	1
BBS4	0.266012	0.410665	0.126	0.045	1
AIMP1	0.266241	0.349429	0.305	0.182	1
PKD2	0.266395	0.443544	0.189	0.091	1
CHTOP	0.266834	0.263207	0.2	0.091	1
RALGPS2	0.267188	0.654718	0.358	0.273	1
MGEA5	0.267382	0.265201	0.316	0.182	1
AR	0.268062	-0.296962	0.105	0.182	1
ICAM2	0.268062	-0.446317	0.105	0.182	1
PDP1	0.268215	-0.383847	0.2	0.318	1
NEAT1	0.268965	-0.391204	0.726	0.955	1
CRYL1	0.269129	0.511362	0.326	0.227	1
DYNLT3	0.269403	0.572866	0.274	0.182	1
ANTXR2	0.269489	-0.375555	0.368	0.5	1
ID3	0.269828	0.559092	0.579	0.5	1
ITIH5	0.270208	0.775254	0.316	0.227	1
TMEM203	0.270219	0.474142	0.179	0.091	1
SOS2	0.270219	0.513831	0.179	0.091	1
TXNDC11	0.270422	-0.308089	0.063	0.136	1
SRP9	0.270484	-0.311591	0.474	0.591	1
SLAIN2	0.270966	-0.85015	0.179	0.273	1
GGPS1	0.270998	0.333777	0.189	0.091	1
FAM107B	0.270998	0.326174	0.189	0.091	1
LIX1L	0.271326	-0.271184	0.168	0.273	1
ACSL3	0.271496	0.572586	0.232	0.136	1
CHD8	0.271496	0.607874	0.232	0.136	1
SUPT7L	0.271546	0.399899	0.126	0.045	1
LAPTM4B	0.271546	0.307433	0.126	0.045	1
SURF2	0.271546	0.410514	0.126	0.045	1
TRIM69	0.271546	0.344578	0.126	0.045	1
NDUFS8	0.271596	0.420571	0.337	0.227	1
ADIRF	0.271596	0.354276	0.905	0.818	1
TET2	0.272381	0.426289	0.242	0.136	1
C16orf52	0.272586	-0.395082	0.147	0.227	1
NRIP1	0.273364	0.536321	0.274	0.182	1
ABHD2	0.273446	-0.303345	0.105	0.182	1
PCMT1	0.273745	0.417479	0.505	0.455	1
POLE4	0.273798	-0.269304	0.137	0.227	1
LRRFIP2	0.273798	-0.937048	0.137	0.227	1
RGS11	0.273891	-0.317794	0.305	0.409	1
S100A13	0.274067	-0.256399	0.379	0.5	1
ABHD17A	0.274196	-0.295333	0.305	0.455	1
NDUFAB1	0.274409	-0.261854	0.326	0.455	1
ATP5O	0.2752	0.452321	0.495	0.455	1
HEPH	0.275655	0.252603	0.189	0.091	1
HACD3	0.27576	0.37578	0.232	0.136	1
FAM120AOS	0.275809	-0.356269	0.168	0.273	1
BTG3	0.277143	-0.425306	0.211	0.318	1
SH3YL1	0.277159	0.46331	0.126	0.045	1
PPM1B	0.277159	0.388756	0.126	0.045	1
SEMA6A	0.277159	0.277994	0.126	0.045	1
FAHD1	0.277159	0.348964	0.126	0.045	1
AMFR	0.277159	0.312901	0.126	0.045	1
RBM23	0.277362	-0.661892	0.147	0.227	1
BRIX1	0.277443	-0.406722	0.221	0.318	1
ILF3	0.277511	-0.455072	0.232	0.318	1
POR	0.278699	-0.254249	0.137	0.227	1
RPS2	0.278732	-0.375044	0.842	0.864	1
NAA25	0.278903	-0.383586	0.105	0.182	1
TSPAN8	0.279012	0.563588	0.284	0.182	1
ALDOA	0.279205	-0.407794	0.632	0.773	1
TRAPPC4	0.279772	0.434894	0.179	0.091	1
CISD1	0.279772	0.472168	0.179	0.091	1
TRMT112	0.280363	-0.26034	0.516	0.591	1
VIMP	0.280378	0.367812	0.326	0.227	1
AGO2	0.281342	-0.312361	0.211	0.318	1
CSNK1G2	0.282195	-0.479211	0.147	0.227	1
BCKDK	0.28285	0.274606	0.126	0.045	1
MTHFR	0.283659	-0.281816	0.137	0.227	1
GLUL	0.283691	0.414871	0.516	0.409	1
C5orf51	0.284434	-0.416878	0.105	0.182	1
NUDCD3	0.284434	-0.386661	0.105	0.182	1
MGAT1	0.284633	0.299205	0.179	0.091	1
EIF2AK2	0.285379	0.268356	0.368	0.227	1
PSMC2	0.285603	0.269356	0.305	0.182	1
RPL23A	0.286403	-0.31604	0.821	0.909	1
IDS	0.286619	-0.45193	0.295	0.409	1
GAS6	0.286619	0.418743	0.337	0.227	1
IFIT3	0.287069	-0.564244	0.242	0.364	1
RAB8B	0.287085	-0.558271	0.147	0.227	1
RPS27	0.287326	-0.250928	0.905	1	1
RHBDF1	0.287818	0.719585	0.263	0.182	1
CCDC82	0.287868	0.544195	0.221	0.136	1
MED4	0.287868	0.627528	0.221	0.136	1
NCBP3	0.287868	0.570886	0.221	0.136	1
CCNI	0.28795	0.285603	0.789	0.727	1
NEURL1B	0.28862	0.270128	0.126	0.045	1
PGM2L1	0.28862	0.328367	0.126	0.045	1
CORO2B	0.28862	0.327813	0.126	0.045	1
ERC1	0.288859	-0.276101	0.179	0.273	1
NIN	0.288859	-0.281638	0.179	0.273	1
PPP1CB	0.289046	-0.462286	0.326	0.455	1
ABI3BP	0.289485	0.261218	0.242	0.136	1
PLK2	0.289869	-0.345889	0.211	0.318	1
INTS6	0.290004	-0.259636	0.221	0.318	1
ERCC3	0.290038	-0.300995	0.105	0.182	1
EXOC4	0.290038	-0.301223	0.105	0.182	1
GPAA1	0.290628	0.406101	0.411	0.318	1
BRD2	0.290954	-0.372792	0.316	0.409	1
IGFBP4	0.29202	-0.553817	0.432	0.5	1
TTC1	0.292485	-0.257895	0.253	0.364	1
ASB8	0.293757	0.590525	0.168	0.091	1
TIMP3	0.293771	-0.255597	0.958	0.909	1
ARFRP1	0.293871	0.317103	0.242	0.136	1
C1orf174	0.294469	0.312139	0.126	0.045	1
UBL7	0.294526	0.366714	0.179	0.091	1
TMEM11	0.294526	0.395003	0.179	0.091	1
MFGE8	0.295034	-0.324791	0.568	0.636	1
AGPS	0.295717	-0.257965	0.105	0.182	1
TMEM71	0.295717	-0.462654	0.105	0.182	1
C10orf10	0.295717	-0.862967	0.105	0.182	1
IPO5	0.295717	-0.405031	0.105	0.182	1
DNAJC17	0.295717	-0.426578	0.105	0.182	1
PDRG1	0.295717	-0.374682	0.105	0.182	1
JAK1	0.295951	-0.342888	0.347	0.455	1
PFDN4	0.296247	0.622096	0.263	0.182	1
ISCU	0.296309	0.530083	0.547	0.591	1
NDUFA11	0.29663	0.444923	0.547	0.545	1
GPC4	0.296931	0.580126	0.221	0.136	1
DCAF12	0.296975	-0.539803	0.074	0.136	1
EIF4G3	0.297035	-0.444674	0.147	0.227	1
HACL1	0.298344	0.389683	0.116	0.045	1
GNS	0.298344	0.46856	0.116	0.045	1
IDH2	0.298344	0.382285	0.116	0.045	1
SLC26A11	0.298344	0.370195	0.116	0.045	1
TM2D3	0.298563	0.49393	0.305	0.227	1
SLC35B1	0.298895	0.604226	0.168	0.091	1
SLC23A2	0.298895	0.756017	0.168	0.091	1
C8orf4	0.299313	-0.542322	0.6	0.682	1
EPB41L4A-AS1	0.299828	0.392895	0.326	0.227	1
PTK2	0.299828	0.31638	0.326	0.227	1
COL9A3	0.300033	0.390554	0.568	0.455	1
TIMP1	0.300353	-0.630417	0.611	0.773	1
COL6A2	0.300795	-0.264501	0.484	0.636	1
NAPEPLD	0.301469	-0.337676	0.105	0.182	1
SLC6A8	0.301469	-0.389247	0.105	0.182	1
VWF	0.301469	-0.726785	0.105	0.182	1
APOD	0.301604	-1.91388	0.368	0.5	1
FAM133B	0.302063	0.56393	0.474	0.455	1
SOD1	0.302133	0.347989	0.8	0.909	1
KAT6B	0.302778	0.348191	0.242	0.136	1
GGA3	0.303688	-0.305318	0.074	0.136	1
SGCE	0.303986	0.423145	0.537	0.5	1
TRAP1	0.304093	0.457105	0.168	0.091	1
ZFPM1	0.304093	-0.316209	0.137	0.227	1
DOK6	0.304093	-0.34768	0.137	0.227	1
GAMT	0.304093	0.425123	0.168	0.091	1
CRYZ	0.304542	0.328511	0.116	0.045	1
AC245100.1	0.304542	0.334586	0.116	0.045	1
ARID5A	0.304542	0.350701	0.116	0.045	1
TRAM2-AS1	0.304542	0.358057	0.116	0.045	1
TRMT10B	0.304542	0.387117	0.116	0.045	1
S1PR3	0.304542	0.474304	0.116	0.045	1
RAD17	0.304647	0.447832	0.179	0.091	1
DCTN6	0.305155	0.458631	0.211	0.136	1
PARP1	0.305895	-0.437994	0.263	0.364	1
CAMTA1	0.306221	0.427946	0.432	0.364	1
CTDNEP1	0.306484	0.471665	0.274	0.182	1
HDAC7	0.307213	-0.396605	0.147	0.227	1
MPI	0.307295	-0.260181	0.105	0.182	1
CRLS1	0.307295	-0.255916	0.105	0.182	1
LTBP4	0.307768	-0.42024	0.789	0.773	1
PHF20L1	0.307892	-0.355537	0.242	0.364	1
HSD17B11	0.308387	0.606953	0.347	0.273	1
IGFBP5	0.309202	-0.372796	0.495	0.364	1
ELOVL1	0.309351	0.484497	0.168	0.091	1
ABCE1	0.309351	0.429264	0.168	0.091	1
SDC2	0.30978	-0.684909	0.158	0.227	1
DIO3OS	0.310501	-0.294681	0.074	0.136	1
RPS6KC1	0.310824	0.318555	0.116	0.045	1
FANCL	0.310824	0.339855	0.116	0.045	1
ABCB4	0.310824	0.423923	0.116	0.045	1
BRCC3	0.310824	0.404545	0.116	0.045	1
NAA60	0.310824	0.337026	0.116	0.045	1
TIMM44	0.31088	0.381493	0.221	0.136	1
CFL2	0.312174	0.304552	0.284	0.182	1
TYW3	0.312322	-0.279953	0.179	0.273	1
CREB5	0.313325	0.292624	0.295	0.182	1
PQBP1	0.314668	0.503765	0.168	0.091	1
CECR2	0.314668	0.556146	0.168	0.091	1
ARFGAP3	0.314668	-0.256678	0.137	0.227	1
ART3	0.314727	0.298157	0.432	0.318	1
STT3B	0.314996	0.322946	0.179	0.091	1
PNPLA2	0.315609	-0.58414	0.284	0.364	1
ALDH3A2	0.315624	0.597669	0.221	0.136	1
NDUFA2	0.316383	0.572132	0.337	0.273	1
EPB41L2	0.316509	0.527991	0.737	0.818	1
ZNF207	0.31694	0.559047	0.379	0.318	1
ATG5	0.317162	-0.302921	0.179	0.273	1
SULT1C4	0.317192	0.275299	0.116	0.045	1
RRAD	0.317192	0.378688	0.116	0.045	1
RANGRF	0.317192	0.487748	0.116	0.045	1
SYS1	0.317192	0.330354	0.116	0.045	1
AK9	0.317414	-0.45492	0.074	0.136	1
IREB2	0.317414	-0.363003	0.074	0.136	1
RBMS1	0.317777	0.495791	0.547	0.5	1
YIPF6	0.318036	0.578507	0.263	0.182	1
APIP	0.31917	-0.481262	0.105	0.182	1
WDR13	0.319238	-0.546507	0.274	0.364	1
ATP10D	0.320045	0.400507	0.168	0.091	1
MLH3	0.320045	0.31506	0.168	0.091	1
SS18	0.320045	0.366576	0.168	0.091	1
TCEA2	0.320655	0.683906	0.295	0.227	1
TM7SF3	0.320914	0.334084	0.232	0.136	1
CENPC	0.321929	-0.256633	0.253	0.364	1
CDIPT	0.321929	-0.341291	0.253	0.364	1
TMCO3	0.32205	-0.258606	0.179	0.273	1
SRBD1	0.323644	0.343276	0.116	0.045	1
MLH1	0.323644	0.4488	0.116	0.045	1
ATP11B	0.323644	0.33626	0.116	0.045	1
TMEM187	0.323644	0.311369	0.116	0.045	1
TTC39C	0.323644	0.347013	0.116	0.045	1
DDA1	0.323644	0.350676	0.116	0.045	1
ARHGEF1	0.323644	0.293953	0.116	0.045	1
VPS4B	0.324002	-0.329512	0.232	0.364	1
CISD2	0.324427	-0.339988	0.074	0.136	1
TMBIM1	0.32455	0.335012	0.347	0.227	1
RHOBTB3	0.325253	0.399362	0.284	0.182	1
RAB18	0.325253	0.286807	0.284	0.182	1
C2orf74	0.325255	0.529895	0.221	0.136	1
PHGDH	0.325346	0.494325	0.253	0.182	1
NPTN	0.325346	0.600314	0.253	0.182	1
PLOD1	0.325482	0.411016	0.168	0.091	1
PTPRF	0.325482	0.547471	0.168	0.091	1
DSTYK	0.325482	0.448159	0.168	0.091	1
CREB3	0.325482	0.484195	0.168	0.091	1
UBQLN1	0.325482	0.379612	0.168	0.091	1
GABPB1	0.325681	0.264809	0.232	0.136	1
NUB1	0.326106	0.405666	0.316	0.227	1
ITSN2	0.326288	-0.471151	0.253	0.364	1
ANXA6	0.327039	0.55786	0.263	0.182	1
METAP2	0.327039	0.568094	0.263	0.182	1
ZNF24	0.327403	0.442882	0.379	0.273	1
GATAD1	0.328481	0.417194	0.274	0.182	1
UQCR11	0.329588	0.582979	0.495	0.5	1
ARFGAP2	0.329691	0.30686	0.284	0.182	1
LAMP2	0.329987	-0.335414	0.411	0.545	1
COL4A3BP	0.330141	0.444171	0.221	0.136	1
KBTBD2	0.330181	0.250978	0.116	0.045	1
CCDC84	0.330181	0.369221	0.116	0.045	1
KCTD17	0.330181	0.321995	0.116	0.045	1
PPP2R2B	0.330685	0.277333	0.295	0.182	1
BSG	0.330874	0.522971	0.568	0.545	1
[truncated: 1,074 more rows]

## Sheet: SWC DMED DEGs
	p_val	avg_log2FC	pct.1	pct.2	p_val_adj
PLCG2	8.66791e-06	2.75197	0.688	0	0.292057
MTRNR2L12	2.92921e-05	2.52934	0.625	0	0.986967
ACTG2	9.36579e-05	1.89548	0.562	0	1
DES	9.36579e-05	2.32385	0.562	0	1
MTRNR2L8	0.000284417	1.98103	0.5	0	1
TAGLN	0.00085594	1.96992	0.812	0.273	1
YPEL3	0.000915725	-1.87405	0.062	0.591	1
CTSC	0.00149306	1.73747	0.75	0.318	1
NDN	0.00176456	1.63631	0.625	0.182	1
PSMA4	0.00181388	1.1013	0.562	0.091	1
PTN	0.00204556	1.76792	0.562	0.136	1
CALCOCO2	0.0020519	-1.26457	0.25	0.773	1
PHPT1	0.00227599	1.24282	0.812	0.364	1
TMA16	0.0022843	1.01281	0.375	0	1
MRI1	0.00241337	-1.14104	0	0.455	1
S100B	0.00269174	0.962239	1	0.955	1
PER3	0.00278494	1.64308	0.625	0.182	1
ID1	0.00309974	1.8326	0.5	0.091	1
ACTA2	0.00312858	1.20161	0.75	0.318	1
CCDC50	0.0031419	-1.16854	0.062	0.545	1
F3	0.00323215	1.35245	0.438	0.045	1
SAMHD1	0.00352503	-1.23579	0.75	0.909	1
CD151	0.00359518	1.06712	0.875	0.5	1
S100A11	0.00392377	0.918615	1	0.818	1
MYL6	0.0041532	1.01716	0.875	0.727	1
MGAT4C	0.00421242	1.27506	0.438	0.045	1
HSP90AA1	0.00432974	0.715075	1	1	1
PYCR2	0.00457319	-1.32462	0	0.409	1
PSMD3	0.00457319	-1.13074	0	0.409	1
SOD3	0.00476259	-1.67888	0.375	0.773	1
MYH11	0.00480773	1.35429	0.625	0.182	1
TMEM14C	0.00523587	1.04617	0.812	0.455	1
PSMD2	0.00545703	1.24766	0.562	0.182	1
ANAPC1	0.00609893	0.763426	0.312	0	1
LY6E	0.00627604	-1.35853	0.188	0.591	1
KPNB1	0.00678225	1.02734	0.688	0.273	1
YWHAZ	0.00785517	1.47492	0.75	0.455	1
CCND1	0.00832023	1.41672	0.688	0.364	1
ARAP2	0.00844636	-1.60179	0	0.364	1
SDHA	0.00844636	-1.06578	0	0.364	1
LRRC1	0.00844636	-1.25435	0	0.364	1
PUM3	0.00844636	-0.928827	0	0.364	1
CYFIP1	0.00844636	-1.0991	0	0.364	1
HLA-DRB1	0.00852894	2.44721	0.625	0.227	1
ZYX	0.0092828	1.01021	0.375	0.045	1
TMEM30A	0.00994725	-1.17011	0.25	0.591	1
CDKN1C	0.010007	-0.676415	0.25	0.682	1
CUL1	0.0105265	1.11654	0.438	0.091	1
2022-09-15	0.0105902	-1.04633	0.312	0.727	1
TMEM179B	0.0108896	-1.01746	0.125	0.545	1
ANXA11	0.0108896	-0.942906	0.125	0.545	1
FKBP8	0.0113138	0.994716	0.688	0.409	1
EI24	0.0114544	-1.03162	0.062	0.455	1
TPI1	0.011822	-0.907053	0.438	0.773	1
AZIN1	0.0119365	1.11146	0.375	0.045	1
AP2B1	0.0127165	-1.15531	0.062	0.455	1
SAT1	0.0128017	-1.00332	0.438	0.818	1
C18orf25	0.0135002	0.791422	0.375	0.045	1
NTRK2	0.0140465	1.42683	0.5	0.182	1
TRAPPC2L	0.0141003	-0.839153	0.062	0.455	1
CCND2	0.0143183	1.0404	0.688	0.364	1
TPM1	0.0143183	1.10094	0.688	0.364	1
CHMP5	0.0143666	-0.951777	0.25	0.591	1
DOCK7	0.0145874	-0.96225	0.062	0.409	1
ELK4	0.0145874	-1.34577	0.062	0.409	1
SERPINB1	0.0145874	-1.0806	0.062	0.409	1
SRRM1	0.0146228	-0.890838	0.375	0.818	1
LGALS3	0.0147159	0.978	1	0.909	1
PLCE1	0.0151267	-1.15785	0.188	0.545	1
MTF2	0.0152422	-0.981893	0	0.318	1
CD55	0.0152422	-1.33296	0	0.318	1
KCTD3	0.0152422	-0.654039	0	0.318	1
WFS1	0.0152422	-0.848016	0	0.318	1
DCP2	0.0152422	-0.89139	0	0.318	1
TAP1	0.0152422	-0.938313	0	0.318	1
GNA12	0.0152422	-1.12264	0	0.318	1
GIMAP1	0.0152422	-1.01628	0	0.318	1
CHD7	0.0152422	-1.10439	0	0.318	1
CNTFR	0.0152422	-1.36124	0	0.318	1
AKAP8L	0.0152422	-0.93898	0	0.318	1
RBFOX2	0.0152422	-0.849792	0	0.318	1
SESN2	0.0157777	1.01	0.25	0	1
TMEM41A	0.0157777	0.623445	0.25	0	1
LINC00680	0.0157777	0.732077	0.25	0	1
PAXIP1-AS1	0.0157777	0.913414	0.25	0	1
TGFBR1	0.0157777	0.744778	0.25	0	1
LRRC27	0.0157777	0.802707	0.25	0	1
METTL3	0.0157777	0.853574	0.25	0	1
EXOC5	0.0157777	0.799708	0.25	0	1
CSPG4	0.0157777	0.785762	0.25	0	1
MT1F	0.0157777	1.02847	0.25	0	1
PPP4R1	0.0157777	0.931916	0.25	0	1
CNN1	0.0157777	0.962112	0.25	0	1
LENG9	0.0157777	1.01283	0.25	0	1
MYL9	0.0165835	0.96709	0.812	0.727	1
MRPS36	0.0167375	1.55046	0.562	0.227	1
FEZ2	0.0171087	1.16095	0.5	0.182	1
IKBKB	0.0171792	0.564647	0.375	0.045	1
ANXA4	0.0183091	-0.756906	0.125	0.5	1
INF2	0.0183091	-1.07693	0.125	0.5	1
TPM2	0.0185541	1.52994	0.688	0.364	1
DYNLT1	0.0188488	1.3678	0.5	0.182	1
RPL36A	0.0188488	-1.13766	0.125	0.455	1
DNAJA2	0.0190802	-0.659596	0.062	0.455	1
U2AF2	0.0199136	-0.959894	0.062	0.409	1
IFI35	0.0201065	-1.17322	0.125	0.5	1
TCEB2	0.0207208	-0.811597	0.438	0.864	1
SOX10	0.0211763	0.77944	0.812	0.409	1
SEPN1	0.0213418	1.19927	0.375	0.091	1
AHSA2	0.0220324	-0.874473	0.062	0.409	1
KDM2A	0.0220324	-0.975513	0.062	0.409	1
CEP350	0.0222632	-0.857668	0.188	0.636	1
LYRM9	0.0224844	1.27291	0.312	0.045	1
BBC3	0.0224844	1.21024	0.312	0.045	1
ZNF577	0.0224844	0.843445	0.312	0.045	1
SPAG9	0.0227247	-0.915871	0.438	0.818	1
MT-CO2	0.0228055	0.668302	0.938	0.955	1
EIF3F	0.0233865	-0.817831	0.375	0.636	1
SPTBN1	0.0235588	0.674198	0.938	0.818	1
ARHGEF2	0.023796	1.21905	0.375	0.091	1
CFH	0.0241679	-1.4877	0.125	0.5	1
SUN2	0.0242324	-1.00541	0.25	0.591	1
HACD3	0.0243447	1.05996	0.438	0.136	1
ZFP36L1	0.0246397	-0.808078	0.625	0.864	1
ID3	0.0248734	1.53122	0.688	0.5	1
OGFRL1	0.0249048	-0.862018	0.438	0.727	1
KAT6A	0.0250298	-1.07452	0.125	0.455	1
LENG8	0.0250415	-1.14277	0.062	0.364	1
SF3A3	0.0253839	0.921473	0.312	0.045	1
PSMD10	0.0253839	0.82734	0.312	0.045	1
BTBD1	0.0253839	0.674242	0.312	0.045	1
EMP2	0.0257714	-0.768056	0.5	0.864	1
FGF2	0.0258616	-1.02379	0.188	0.545	1
ARL6IP1	0.0262213	-0.991656	0.25	0.636	1
EGR3	0.0264913	1.12439	0.375	0.091	1
LENG1	0.0264913	0.730758	0.375	0.091	1
EIF5A	0.02675	-0.979817	0.312	0.727	1
MTOR	0.0269512	-0.584	0	0.273	1
YTHDF2	0.0269512	-0.697971	0	0.273	1
DNAJB4	0.0269512	-0.726421	0	0.273	1
GTF2B	0.0269512	-0.636236	0	0.273	1
POLR3GL	0.0269512	-0.632605	0	0.273	1
UCHL5	0.0269512	-1.15461	0	0.273	1
CYP1B1	0.0269512	-1.65853	0	0.273	1
IWS1	0.0269512	-0.796035	0	0.273	1
CLDN11	0.0269512	-0.651923	0	0.273	1
NUP54	0.0269512	-0.549922	0	0.273	1
TNIP1	0.0269512	-0.606178	0	0.273	1
SERPINB9	0.0269512	-0.742079	0	0.273	1
GPR146	0.0269512	-1.12453	0	0.273	1
CCZ1	0.0269512	-0.463808	0	0.273	1
TSC1	0.0269512	-0.720402	0	0.273	1
GALNT18	0.0269512	-0.885607	0	0.273	1
NUMA1	0.0269512	-0.817231	0	0.273	1
FZD4	0.0269512	-0.888052	0	0.273	1
LCOR	0.0269512	-0.52284	0	0.273	1
TCTN1	0.0269512	-0.598347	0	0.273	1
ING1	0.0269512	-0.789384	0	0.273	1
BMP4	0.0269512	-0.76508	0	0.273	1
SPG11	0.0269512	-0.843025	0	0.273	1
MYO1E	0.0269512	-0.838943	0	0.273	1
RBL2	0.0269512	-0.894468	0	0.273	1
FAM134C	0.0269512	-0.676205	0	0.273	1
TBC1D16	0.0269512	-0.902453	0	0.273	1
ENDOV	0.0269512	-0.905246	0	0.273	1
LPIN3	0.0269512	-0.923056	0	0.273	1
TPTEP1	0.0269512	-0.801845	0	0.273	1
MZT2B	0.027373	1.08951	0.562	0.318	1
GATAD1	0.027448	0.962436	0.5	0.182	1
IL11RA	0.027448	-1.24784	0.125	0.455	1
RPS7	0.0275862	0.640452	1	0.864	1
SLC30A5	0.0286014	0.538422	0.312	0.045	1
OSTM1	0.0286014	1.41618	0.312	0.045	1
PPP2R5C	0.0286014	0.679547	0.312	0.045	1
PRMT2	0.0286276	1.20883	0.625	0.318	1
NFE2L2	0.0291209	0.945883	0.75	0.5	1
TTLL7	0.0296063	-0.863333	0.062	0.409	1
GOLPH3	0.0296063	-0.748553	0.062	0.409	1
ATP1B1	0.030065	-1.31728	0.125	0.455	1
PPP1CB	0.030065	-1.16853	0.125	0.455	1
RXRA	0.0306612	-0.823482	0.062	0.364	1
MYL6B	0.0306612	-0.795027	0.062	0.364	1
CRBN	0.0306747	-1.00943	0.188	0.545	1
COL18A1	0.0313042	-1.4551	0.375	0.682	1
PSMB2	0.0313044	-1.10446	0.188	0.5	1
B2M	0.0320724	-0.614907	1	1	1
CMAS	0.0321642	0.800938	0.312	0.045	1
AURKAIP1	0.0325854	0.988	0.438	0.136	1
SPINT2	0.0326809	0.894025	0.375	0.091	1
DGCR6L	0.0328938	-0.904854	0.125	0.455	1
WDR1	0.0338559	-1.22963	0.062	0.364	1
TMEM176A	0.0350349	0.781588	0.75	0.545	1
PMP2	0.0355925	1.09579	0.688	0.364	1
A2M	0.0361728	-1.01479	0.25	0.636	1
GHITM	0.0362376	-0.87115	0.188	0.545	1
TAOK1	0.0365082	0.733134	0.688	0.455	1
ZMYM2	0.0370176	-0.872467	0.125	0.409	1
SHFM1	0.0370851	-0.913025	0.188	0.5	1
SCRIB	0.0373312	-1.02551	0.062	0.364	1
DEK	0.0375257	-0.735938	0.562	0.818	1
ITGB8	0.0375257	1.59941	0.75	0.682	1
IL34	0.0375544	1.4438	0.5	0.227	1
FLNA	0.0384571	0.859272	0.625	0.409	1
SERP1	0.039113	0.929173	0.625	0.364	1
RFTN2	0.0392394	-0.768696	0.125	0.455	1
PDLIM2	0.0393275	1.0387	0.562	0.273	1
SNCA	0.0394192	0.84753	0.75	0.5	1
ARHGAP15	0.0394964	0.95379	0.688	0.5	1
NFKBIA	0.0395233	-0.926855	0.562	0.864	1
SUCLG2	0.0395919	0.70257	0.625	0.273	1
CALM2	0.0397887	-0.681857	0.875	0.909	1
FBXO6	0.0399241	0.400959	0.188	0	1
LRRC42	0.0399241	0.66169	0.188	0	1
RTCA	0.0399241	0.64641	0.188	0	1
SLC16A1	0.0399241	0.623395	0.188	0	1
RP11-452F19.3	0.0399241	0.399743	0.188	0	1
TLR5	0.0399241	0.66048	0.188	0	1
FKBP1B	0.0399241	0.558624	0.188	0	1
VRK2	0.0399241	0.410419	0.188	0	1
NR2C2	0.0399241	0.785554	0.188	0	1
SPICE1	0.0399241	0.358208	0.188	0	1
ATR	0.0399241	0.64866	0.188	0	1
ZNF639	0.0399241	0.572389	0.188	0	1
MFI2-AS1	0.0399241	0.726584	0.188	0	1
HADH	0.0399241	0.519677	0.188	0	1
SEC24A	0.0399241	0.813926	0.188	0	1
TRIM41	0.0399241	0.412955	0.188	0	1
HSD17B8	0.0399241	0.6341	0.188	0	1
PPIL1	0.0399241	0.448138	0.188	0	1
SLC35A1	0.0399241	0.547584	0.188	0	1
RNASET2	0.0399241	0.621333	0.188	0	1
TBP	0.0399241	0.61586	0.188	0	1
PDCD2	0.0399241	0.338095	0.188	0	1
YWHAG	0.0399241	0.601554	0.188	0	1
PLAG1	0.0399241	0.585949	0.188	0	1
LRP12	0.0399241	0.731731	0.188	0	1
MFSD14B	0.0399241	0.725619	0.188	0	1
ERCC6L2	0.0399241	0.594459	0.188	0	1
ZNF510	0.0399241	0.709897	0.188	0	1
DDX31	0.0399241	0.538184	0.188	0	1
CRY2	0.0399241	0.680453	0.188	0	1
CHST3	0.0399241	0.613202	0.188	0	1
KCNMA1	0.0399241	1.27982	0.188	0	1
EDRF1	0.0399241	0.722778	0.188	0	1
DCP1B	0.0399241	0.412832	0.188	0	1
PYROXD1	0.0399241	0.604259	0.188	0	1
DHH	0.0399241	0.445662	0.188	0	1
SHMT2	0.0399241	0.453466	0.188	0	1
RP11-12G12.7	0.0399241	0.520358	0.188	0	1
SAMD4A	0.0399241	0.586616	0.188	0	1
PLEKHG3	0.0399241	0.497732	0.188	0	1
CATSPER2	0.0399241	0.418291	0.188	0	1
ZNF598	0.0399241	0.759773	0.188	0	1
E2F4	0.0399241	0.438509	0.188	0	1
NIP7	0.0399241	0.656483	0.188	0	1
NLK	0.0399241	0.569849	0.188	0	1
AP3D1	0.0399241	0.741011	0.188	0	1
PPP5C	0.0399241	0.412832	0.188	0	1
MEIS3	0.0399241	0.572478	0.188	0	1
ZNF880	0.0399241	0.452844	0.188	0	1
CCDC106	0.0399241	0.841468	0.188	0	1
TTTY14	0.0399241	0.879758	0.188	0	1
FAM207A	0.0399241	0.555045	0.188	0	1
ZNF32	0.0400696	0.65333	0.375	0.091	1
BICD1	0.0400696	0.778458	0.375	0.091	1
LNPEP	0.0404956	-0.891357	0.125	0.409	1
METTL9	0.0404956	-0.841452	0.125	0.409	1
TNFSF10	0.0411055	-0.817543	0.062	0.364	1
OXA1L	0.0411055	-0.541732	0.062	0.364	1
PSMB1	0.0424309	0.822775	0.688	0.545	1
ABLIM1	0.0424318	-1.36417	0.375	0.682	1
RAD21	0.0426383	-0.894274	0.188	0.545	1
FAM129B	0.042784	-0.66541	0.125	0.455	1
FAM181B	0.042784	0.872866	0.5	0.182	1
CCNL1	0.0433686	-1.03772	0.5	0.864	1
SORBS2	0.0441271	-1.27661	0.375	0.727	1
PRRG4	0.0442468	-1.50207	0.125	0.409	1
CUL3	0.0451983	-0.661765	0.062	0.364	1
MRPL14	0.0451983	0.858696	0.375	0.136	1
DCTN6	0.0451983	0.793194	0.375	0.136	1
PSMD5-AS1	0.0451983	-0.734711	0.062	0.364	1
MRPS34	0.0451983	1.12519	0.375	0.136	1
MIDN	0.0451983	1.37592	0.375	0.136	1
NDUFS5	0.0456054	0.797289	0.625	0.364	1
ZC2HC1A	0.0456054	-0.79326	0.25	0.636	1
GSN	0.0459213	-0.78476	0.812	1	1
EDIL3	0.046501	-0.73751	0.062	0.318	1
CREBZF	0.046501	-0.809639	0.062	0.318	1
NCOA3	0.046501	-0.835629	0.062	0.318	1
TTC28	0.046501	-0.695617	0.062	0.318	1
PPP2R2B	0.0465957	0.974225	0.5	0.182	1
SNX14	0.0465957	-0.791987	0.125	0.455	1
DVL1	0.0468535	-0.626794	0	0.227	1
ARHGEF10L	0.0468535	-0.832838	0	0.227	1
RPA2	0.0468535	-0.506446	0	0.227	1
AK5	0.0468535	-0.474246	0	0.227	1
RBM15	0.0468535	-0.50635	0	0.227	1
FAM228B	0.0468535	-0.598736	0	0.227	1
EPAS1	0.0468535	-0.836297	0	0.227	1
RAB1A	0.0468535	-0.604476	0	0.227	1
FAM168B	0.0468535	-0.600149	0	0.227	1
IFIH1	0.0468535	-0.428598	0	0.227	1
PIKFYVE	0.0468535	-0.51674	0	0.227	1
STK16	0.0468535	-0.641516	0	0.227	1
SP110	0.0468535	-0.4405	0	0.227	1
TADA3	0.0468535	-0.667741	0	0.227	1
TWF2	0.0468535	-1.02039	0	0.227	1
TNIP2	0.0468535	-0.83383	0	0.227	1
KLHL8	0.0468535	-0.748487	0	0.227	1
BMPR1B	0.0468535	-0.502969	0	0.227	1
HAND2-AS1	0.0468535	-0.554501	0	0.227	1
ARSK	0.0468535	-0.732678	0	0.227	1
PI16	0.0468535	-1.39311	0	0.227	1
CCZ1B	0.0468535	-0.612951	0	0.227	1
POR	0.0468535	-0.718168	0	0.227	1
ARMC10	0.0468535	-0.57973	0	0.227	1
ZNF277	0.0468535	-0.438679	0	0.227	1
ATP11C	0.0468535	-0.459031	0	0.227	1
IRAK1	0.0468535	-0.657213	0	0.227	1
CTD-2336O2.1	0.0468535	-0.479519	0	0.227	1
SLC7A2	0.0468535	-0.927483	0	0.227	1
DDHD2	0.0468535	-0.416817	0	0.227	1
RUNX1T1	0.0468535	-0.742529	0	0.227	1
LYNX1	0.0468535	-0.821607	0	0.227	1
FBXL6	0.0468535	-0.65687	0	0.227	1
CNTLN	0.0468535	-0.447	0	0.227	1
DEPDC7	0.0468535	-0.784578	0	0.227	1
UBE2L6	0.0468535	-0.53062	0	0.227	1
UQCC3	0.0468535	-0.732673	0	0.227	1
YAP1	0.0468535	-0.660582	0	0.227	1
NPAT	0.0468535	-0.523237	0	0.227	1
H2AFX	0.0468535	-0.648581	0	0.227	1
CAMK1D	0.0468535	-0.610626	0	0.227	1
HK1	0.0468535	-0.64412	0	0.227	1
NT5C2	0.0468535	-1.16386	0	0.227	1
PHC1	0.0468535	-0.652607	0	0.227	1
PUS7L	0.0468535	-0.741473	0	0.227	1
TUBA1C	0.0468535	-0.452879	0	0.227	1
RP11-620J15.3	0.0468535	-0.375202	0	0.227	1
VPS37B	0.0468535	-0.713016	0	0.227	1
CCDC92	0.0468535	-0.621504	0	0.227	1
FBRSL1	0.0468535	-0.51504	0	0.227	1
DCAF11	0.0468535	-0.57789	0	0.227	1
NUMB	0.0468535	-0.586698	0	0.227	1
ISLR	0.0468535	-0.763036	0	0.227	1
SLC7A6OS	0.0468535	-0.58116	0	0.227	1
FOXC2	0.0468535	-0.628315	0	0.227	1
CUEDC1	0.0468535	-0.870687	0	0.227	1
TANC2	0.0468535	-0.748699	0	0.227	1
RP11-147L13.11	0.0468535	-0.554806	0	0.227	1
GPS1	0.0468535	-0.515961	0	0.227	1
SMAD7	0.0468535	-0.598972	0	0.227	1
RALGAPB	0.0468535	-0.75971	0	0.227	1
THOP1	0.0468535	-0.791043	0	0.227	1
ISYNA1	0.0468535	-0.741533	0	0.227	1
RUVBL2	0.0468535	-0.556343	0	0.227	1
AKR7A2	0.0472	0.618059	0.438	0.136	1
HSPB1	0.0474122	0.948265	0.812	0.591	1
ZMYND11	0.0482872	0.988252	0.438	0.182	1
SELM	0.0490371	0.949197	0.938	0.818	1
RPL35	0.0492358	-0.753211	0.812	1	1
RPS27	0.0492855	-0.701328	0.938	1	1
RHOB	0.051249	-1.24765	0.625	0.864	1
GABPB2	0.0512546	-0.793709	0.062	0.318	1
MPHOSPH10	0.0512546	-1.2338	0.062	0.318	1
RICTOR	0.0512546	-0.61456	0.062	0.318	1
NRP1	0.0512546	-0.783157	0.062	0.318	1
RALGAPA1	0.0512546	-0.56979	0.062	0.318	1
MUM1	0.0512546	-1.05079	0.062	0.318	1
PYURF	0.0519509	0.710127	0.688	0.364	1
TCF4	0.0519509	-1.00054	0.312	0.636	1
VIMP	0.0523949	0.502807	0.5	0.227	1
KHDRBS3	0.0525344	-0.709583	0.312	0.682	1
SLIT2	0.0526331	1.13842	0.438	0.182	1
CCDC124	0.0526331	-0.888587	0.125	0.409	1
NCAM2	0.0526331	-1.08468	0.125	0.409	1
SNRPB	0.0534796	1.19194	0.5	0.273	1
PTPRA	0.0537072	0.886139	0.625	0.318	1
WTAP	0.0544191	-0.420569	0.062	0.364	1
MED4	0.0544191	0.729672	0.375	0.136	1
MVB12A	0.0544191	0.907762	0.375	0.136	1
VMP1	0.054976	-1.25271	0.312	0.591	1
ZDHHC17	0.0550797	-0.689458	0.125	0.455	1
C14orf2	0.055628	-0.86589	0.188	0.5	1
PABPC1	0.0558841	-0.842988	0.312	0.636	1
KDELR1	0.0558841	0.770393	0.625	0.409	1
ID2	0.0561581	1.53815	0.562	0.318	1
PPIH	0.0564084	-0.826354	0.062	0.318	1
NIFK	0.0564084	-1.0522	0.062	0.318	1
P4HTM	0.0564084	-1.18338	0.062	0.318	1
ART3	0.0564084	-1.20728	0.062	0.318	1
CLCN3	0.0564084	-0.768523	0.062	0.318	1
SMC5	0.0564084	-0.757036	0.062	0.318	1
RFNG	0.0564084	-0.624722	0.062	0.318	1
PVRL2	0.0564084	-1.02536	0.062	0.318	1
DUSP6	0.0564937	-0.914441	0.438	0.727	1
ITM2B	0.0565229	-0.417169	0.938	1	1
UNC50	0.0567902	0.745961	0.5	0.227	1
BNIP3	0.0567902	0.70226	0.5	0.227	1
RPS4Y1	0.0567902	-0.871097	0.188	0.455	1
GM2A	0.0571832	0.730643	0.312	0.091	1
AAED1	0.0571832	0.624063	0.312	0.091	1
B4GALNT4	0.0571832	0.813014	0.312	0.091	1
ASB8	0.0571832	0.600826	0.312	0.091	1
PCNXL4	0.0571832	0.735249	0.312	0.091	1
TNRC18	0.0573012	-0.741941	0.125	0.409	1
MBTPS1	0.0573012	-0.817219	0.125	0.409	1
PNKD	0.0573912	1.03748	0.438	0.227	1
SOX6	0.0583122	-1.05142	0.25	0.545	1
MARVELD1	0.0585145	-0.910927	0.375	0.636	1
ANXA1	0.058776	0.727479	0.875	0.682	1
CAPRIN1	0.059143	0.482759	0.375	0.091	1
ESPN	0.0591627	1.27273	0.25	0.045	1
ST3GAL3	0.0591627	0.70004	0.25	0.045	1
UBA6	0.0591627	0.651241	0.25	0.045	1
RAB33B	0.0591627	0.580846	0.25	0.045	1
UQCC2	0.0591627	0.74222	0.25	0.045	1
EPDR1	0.0591627	0.470319	0.25	0.045	1
ARHGEF17	0.0591627	1.07335	0.25	0.045	1
RASGEF1A	0.0591627	0.849305	0.25	0.045	1
RPS10	0.0593236	-0.866352	0.562	0.727	1
C12orf57	0.0593236	-0.723718	0.5	0.773	1
SEPW1	0.0596739	0.701875	0.875	0.773	1
PRNP	0.0604047	-0.651506	0.875	0.955	1
SERPINH1	0.0605346	0.856588	0.562	0.318	1
PARK7	0.0605603	0.776926	0.688	0.545	1
PTEN	0.0605603	-0.631283	0.375	0.773	1
MRPL41	0.0614823	0.709963	0.438	0.136	1
CARS2	0.0619866	-0.707997	0.062	0.318	1
EIF4G2	0.0621377	0.551621	0.75	0.545	1
SRP72	0.0622735	0.859945	0.562	0.364	1
CCT2	0.0622735	1.05145	0.562	0.364	1
SETD2	0.0623085	-0.759629	0.125	0.409	1
FBXO9	0.0623085	-0.831737	0.125	0.409	1
XIAP	0.0623085	-0.778818	0.125	0.409	1
PRMT1	0.0623085	-0.855731	0.125	0.409	1
EIF2S2	0.0629951	-0.946825	0.375	0.727	1
AVPI1	0.0631427	1.08921	0.312	0.091	1
RPS6KA5	0.0631427	0.837629	0.312	0.091	1
YY1	0.0635824	-0.856965	0.312	0.591	1
SON	0.0638052	-0.464275	0.688	0.909	1
IFT88	0.0648143	0.616175	0.5	0.182	1
EIF6	0.0648143	-0.486625	0.125	0.455	1
C19orf43	0.0648665	-0.599244	0.375	0.773	1
B4GAT1	0.0649527	-0.834529	0.188	0.5	1
TJP1	0.0649527	-0.889442	0.188	0.5	1
HNRNPM	0.0658998	0.93452	0.625	0.364	1
UBE2J2	0.0662596	0.922695	0.25	0.045	1
SRBD1	0.0662596	0.791379	0.25	0.045	1
MITD1	0.0662596	0.800333	0.25	0.045	1
NXPE3	0.0662596	0.726136	0.25	0.045	1
C4orf48	0.0662596	0.4265	0.25	0.045	1
TAF6	0.0662596	0.453028	0.25	0.045	1
DENND2A	0.0662596	0.534736	0.25	0.045	1
NSMCE2	0.0662596	0.506134	0.25	0.045	1
LDB1	0.0662596	0.525173	0.25	0.045	1
NEO1	0.0662596	0.994786	0.25	0.045	1
2022-09-01	0.0662596	0.748037	0.25	0.045	1
MGME1	0.0662596	0.624189	0.25	0.045	1
SNAI1	0.0662596	1.09714	0.25	0.045	1
DDRGK1	0.0674582	1.08696	0.438	0.227	1
UQCRFS1	0.0674582	0.767622	0.438	0.227	1
MYADM	0.0676264	1.00799	0.5	0.364	1
MRPL18	0.0676726	-0.742889	0.125	0.409	1
IFI27	0.067822	-1.51394	0.25	0.5	1
USP48	0.0680137	-0.690852	0.062	0.318	1
ARID1A	0.0680137	-0.813586	0.062	0.318	1
NFKBIL1	0.0680137	-0.479244	0.062	0.318	1
AKR1C1	0.0680137	-0.738871	0.062	0.318	1
S100A6	0.0690205	-0.440595	1	1	1
RPL41	0.0690205	-0.647037	1	1	1
VGLL3	0.069197	-0.958767	0.375	0.591	1
UBE2E2	0.0696064	0.627535	0.312	0.091	1
NUDCD2	0.0696064	0.790837	0.312	0.091	1
TRAPPC4	0.0696064	0.842988	0.312	0.091	1
PQLC1	0.0696064	0.883836	0.312	0.091	1
RALBP1	0.0697317	0.406274	0.688	0.409	1
OSTC	0.069868	-0.709556	0.125	0.364	1
CHD4	0.069868	-1.03514	0.125	0.364	1
ACSL3	0.0711518	0.831509	0.375	0.136	1
MFSD10	0.0719401	0.798677	0.562	0.364	1
EIF3H	0.0727625	0.989795	0.5	0.273	1
UBE2G2	0.0727625	0.71825	0.5	0.273	1
FAM217B	0.0728637	0.462731	0.438	0.136	1
PSMD1	0.0730123	0.961614	0.438	0.227	1
EFS	0.0730123	1.08487	0.438	0.227	1
SSBP1	0.0730242	-0.78624	0.25	0.5	1
DHX9	0.0734108	-0.431071	0.125	0.409	1
GBAS	0.0734108	-0.595103	0.125	0.409	1
IDS	0.0734108	-1.01543	0.125	0.409	1
TUSC1	0.0734108	-0.683989	0.125	0.409	1
HM13	0.0734108	0.536551	0.438	0.182	1
RPL23A	0.0735022	-0.766377	0.875	0.909	1
MT-ATP6	0.0736599	0.424644	1	1	1
POU3F1	0.0740436	1.15364	0.25	0.045	1
C1orf131	0.0740436	0.633119	0.25	0.045	1
PTCD3	0.0740436	0.522047	0.25	0.045	1
OXCT1	0.0740436	0.8094	0.25	0.045	1
RECK	0.0740436	0.57902	0.25	0.045	1
ALKBH3	0.0740436	0.686515	0.25	0.045	1
CEP295	0.0740436	0.556761	0.25	0.045	1
EGR2	0.0740436	1.59906	0.25	0.045	1
DYRK2	0.0740436	0.767197	0.25	0.045	1
PGP	0.0740436	0.636427	0.25	0.045	1
TCF20	0.0740436	0.548772	0.25	0.045	1
EVA1C	0.0740436	0.697353	0.25	0.045	1
METTL2B	0.0745146	-0.772655	0.062	0.318	1
FAM234A	0.0745146	-0.624633	0.062	0.318	1
SBSPON	0.0748453	0.835616	0.688	0.455	1
WBP11	0.0755306	-0.677312	0.188	0.5	1
PSMB9	0.0759265	-0.494666	0.125	0.455	1
FNIP2	0.0759636	-0.90374	0.125	0.364	1
RPS28	0.0760575	-0.635294	0.938	0.955	1
TCEAL4	0.0763408	-0.955403	0.562	0.773	1
L1CAM	0.0765909	-0.813286	0.688	0.818	1
PBX2	0.0766037	0.818749	0.312	0.091	1
FADS1	0.0766037	0.864392	0.312	0.091	1
STX5	0.0766037	0.729057	0.312	0.091	1
DERL2	0.0766037	1.028	0.312	0.091	1
RPL31	0.077271	0.9754	0.625	0.455	1
CTNNAL1	0.0775474	0.728433	0.812	0.545	1
PURB	0.0775894	0.689812	0.375	0.136	1
MOCS2	0.078384	0.862834	0.5	0.273	1
CYB5R2	0.078935	-1.02455	0.188	0.409	1
CTSL	0.0794431	-0.51809	0.312	0.636	1
COPS5	0.079541	0.716493	0.438	0.182	1
TSC22D1	0.079541	-0.612483	0.125	0.409	1
PRPF8	0.079541	-1.00403	0.125	0.409	1
AP006222.2	0.0804498	-0.808716	0	0.182	1
RBP7	0.0804498	-0.691058	0	0.182	1
ZNF436	0.0804498	-0.541676	0	0.182	1
FUCA1	0.0804498	-0.479165	0	0.182	1
TRNAU1AP	0.0804498	-0.326699	0	0.182	1
EPB41	0.0804498	-0.573878	0	0.182	1
GPX7	0.0804498	-0.643531	0	0.182	1
FPGT	0.0804498	-0.602076	0	0.182	1
DRAM2	0.0804498	-0.393693	0	0.182	1
UBAP2L	0.0804498	-0.491228	0	0.182	1
ISG20L2	0.0804498	-0.461082	0	0.182	1
SCYL3	0.0804498	-0.657874	0	0.182	1
ABL2	0.0804498	-0.731394	0	0.182	1
RNPEP	0.0804498	-0.583529	0	0.182	1
SOX13	0.0804498	-0.530952	0	0.182	1
RBBP5	0.0804498	-0.719347	0	0.182	1
TRAPPC12	0.0804498	-0.386414	0	0.182	1
SLC4A1AP	0.0804498	-0.63783	0	0.182	1
EXOC6B	0.0804498	-0.762019	0	0.182	1
MOGS	0.0804498	-0.315129	0	0.182	1
SOWAHC	0.0804498	-0.575001	0	0.182	1
ERCC3	0.0804498	-0.662515	0	0.182	1
ORC4	0.0804498	-0.455424	0	0.182	1
ABI2	0.0804498	-0.523666	0	0.182	1
ANKMY1	0.0804498	-0.429466	0	0.182	1
OGG1	0.0804498	-0.360062	0	0.182	1
GK5	0.0804498	-0.373801	0	0.182	1
LXN	0.0804498	-0.300164	0	0.182	1
ABCC5	0.0804498	-0.849889	0	0.182	1
ALG3	0.0804498	-0.510352	0	0.182	1
GAK	0.0804498	-0.642005	0	0.182	1
TMEM175	0.0804498	-0.803902	0	0.182	1
MAEA	0.0804498	-0.602008	0	0.182	1
STX18	0.0804498	-0.452786	0	0.182	1
SPRY1	0.0804498	-0.595057	0	0.182	1
MGST2	0.0804498	-0.354152	0	0.182	1
FBXW7	0.0804498	-0.788859	0	0.182	1
DCTD	0.0804498	-0.54078	0	0.182	1
RNF180	0.0804498	-0.315129	0	0.182	1
ISOC1	0.0804498	-0.449454	0	0.182	1
IGIP	0.0804498	-0.460599	0	0.182	1
WDR55	0.0804498	-0.3942	0	0.182	1
RGL2	0.0804498	-0.389612	0	0.182	1
OARD1	0.0804498	-0.343495	0	0.182	1
RHAG	0.0804498	-0.670906	0	0.182	1
FIG4	0.0804498	-0.393813	0	0.182	1
FOXK1	0.0804498	-0.601318	0	0.182	1
ZNRF2	0.0804498	-0.885566	0	0.182	1
GTF2IRD2B	0.0804498	-0.382866	0	0.182	1
GSAP	0.0804498	-0.417266	0	0.182	1
GNAI1	0.0804498	-0.811236	0	0.182	1
SLC25A40	0.0804498	-0.606086	0	0.182	1
TECPR1	0.0804498	-0.406342	0	0.182	1
MOSPD3	0.0804498	-0.656767	0	0.182	1
SLC12A9	0.0804498	-0.374843	0	0.182	1
AASS	0.0804498	-0.351135	0	0.182	1
SLC35A2	0.0804498	-0.572498	0	0.182	1
EDA	0.0804498	-0.802137	0	0.182	1
RBM41	0.0804498	-0.461767	0	0.182	1
IKBKG	0.0804498	-0.530818	0	0.182	1
MPP1	0.0804498	-0.474849	0	0.182	1
F8	0.0804498	-0.311118	0	0.182	1
R3HCC1	0.0804498	-0.595687	0	0.182	1
TM2D2	0.0804498	-0.462882	0	0.182	1
GGH	0.0804498	-0.459435	0	0.182	1
ADHFE1	0.0804498	-0.583292	0	0.182	1
FAM135B	0.0804498	-0.778222	0	0.182	1
HAUS6	0.0804498	-0.660514	0	0.182	1
PGM5	0.0804498	-0.450627	0	0.182	1
PHF19	0.0804498	-0.453518	0	0.182	1
ARRDC1	0.0804498	-0.547466	0	0.182	1
PACSIN3	0.0804498	-0.471786	0	0.182	1
ZDHHC5	0.0804498	-0.721613	0	0.182	1
MED19	0.0804498	-0.530133	0	0.182	1
ZC3H12C	0.0804498	-0.424158	0	0.182	1
ARHGAP20	0.0804498	-0.292816	0	0.182	1
CEP164	0.0804498	-0.512049	0	0.182	1
DCPS	0.0804498	-0.375296	0	0.182	1
FLI1	0.0804498	-0.437626	0	0.182	1
AKR1C3	0.0804498	-0.460169	0	0.182	1
NET1	0.0804498	-0.316092	0	0.182	1
RPP38	0.0804498	-0.427328	0	0.182	1
C10orf10	0.0804498	-1.82329	0	0.182	1
ZSWIM8	0.0804498	-0.578181	0	0.182	1
C10orf76	0.0804498	-0.726222	0	0.182	1
LHPP	0.0804498	-0.901307	0	0.182	1
SMIM10L1	0.0804498	-0.565971	0	0.182	1
BCDIN3D	0.0804498	-0.685676	0	0.182	1
AAAS	0.0804498	-0.375284	0	0.182	1
PAN2	0.0804498	-0.391205	0	0.182	1
LINC00936	0.0804498	-0.430981	0	0.182	1
GLT8D2	0.0804498	-0.339479	0	0.182	1
NUAK1	0.0804498	-0.623135	0	0.182	1
SIX1	0.0804498	-0.451401	0	0.182	1
LPCAT4	0.0804498	-0.329627	0	0.182	1
CHP1	0.0804498	-0.480877	0	0.182	1
SMAD6	0.0804498	-0.257016	0	0.182	1
FBXO22	0.0804498	-0.517942	0	0.182	1
SNRPA1	0.0804498	-0.577002	0	0.182	1
NFATC2IP	0.0804498	-0.629922	0	0.182	1
ZNF771	0.0804498	-0.559919	0	0.182	1
CDH5	0.0804498	-0.439396	0	0.182	1
THAP11	0.0804498	-0.405274	0	0.182	1
CHTF8	0.0804498	-0.381074	0	0.182	1
TMEM170A	0.0804498	-0.648628	0	0.182	1
SGSM2	0.0804498	-0.455265	0	0.182	1
CTDNEP1	0.0804498	-0.459965	0	0.182	1
GID4	0.0804498	-0.441879	0	0.182	1
KSR1	0.0804498	-0.314892	0	0.182	1
ARHGAP23	0.0804498	-0.5923	0	0.182	1
STAT5B	0.0804498	-0.406779	0	0.182	1
TMEM100	0.0804498	-0.506941	0	0.182	1
TACO1	0.0804498	-0.720735	0	0.182	1
RP11-160O5.1	0.0804498	-0.674253	0	0.182	1
SNX21	0.0804498	-0.298444	0	0.182	1
HELZ2	0.0804498	-0.415614	0	0.182	1
ZNF136	0.0804498	-0.334762	0	0.182	1
LRP3	0.0804498	-0.441357	0	0.182	1
GPI	0.0804498	-0.539089	0	0.182	1
THAP8	0.0804498	-0.544005	0	0.182	1
ZNF383	0.0804498	-0.71249	0	0.182	1
ADCK4	0.0804498	-0.720461	0	0.182	1
CLASRP	0.0804498	-0.572506	0	0.182	1
PPP1R12C	0.0804498	-0.622496	0	0.182	1
SDF2L1	0.0804498	-0.684953	0	0.182	1
NF2	0.0804498	-0.366747	0	0.182	1
APOL3	0.0804498	-0.388632	0	0.182	1
PDGFB	0.0804498	-0.348257	0	0.182	1
KIAA0930	0.0804498	-0.655027	0	0.182	1
PPARA	0.0804498	-0.634858	0	0.182	1
CD63	0.0810777	0.388754	0.938	0.955	1
CALR	0.0811606	0.786805	0.75	0.545	1
LBR	0.0815145	-0.514355	0.062	0.318	1
ANKRD36B	0.0815145	-0.382077	0.062	0.318	1
RNF10	0.0815145	-0.477006	0.062	0.318	1
TMEM14A	0.0820398	-0.411364	0.125	0.455	1
GDAP2	0.0825596	0.50205	0.25	0.045	1
MB21D1	0.0825596	0.408006	0.25	0.045	1
SHROOM4	0.0825596	0.553986	0.25	0.045	1
RASEF	0.0825596	0.818937	0.25	0.045	1
INSC	0.0825596	0.691791	0.25	0.045	1
XPOT	0.0825596	0.404641	0.25	0.045	1
ALDH1A3	0.0825596	0.652547	0.25	0.045	1
SSH2	0.0825596	0.633641	0.25	0.045	1
BRCA1	0.0825596	0.568195	0.25	0.045	1
SRSF1	0.0825596	0.503917	0.25	0.045	1
NOL11	0.0825596	0.485049	0.25	0.045	1
NDUFA1	0.0826568	-0.630446	0.375	0.636	1
IQGAP2	0.0827542	0.868281	0.75	0.591	1
NDUFS4	0.0828028	0.765361	0.562	0.364	1
PNRC1	0.0833654	-0.631262	0.75	0.955	1
MFAP4	0.083602	0.31607	0.5	0.227	1
HEXIM1	0.083602	-1.04556	0.188	0.455	1
ACTB	0.0837038	0.461552	1	1	1
OAF	0.083862	-0.807625	0.25	0.545	1
SF3B1	0.0841391	-0.557335	0.312	0.591	1
HMGCL	0.0841642	0.81245	0.312	0.091	1
LYPLAL1	0.0841642	-0.713837	0.062	0.273	1
CDKN1A	0.0841642	1.49205	0.312	0.091	1
DAAM2	0.0841642	0.831336	0.312	0.091	1
ARF5	0.0841642	-0.559922	0.062	0.273	1
DCAF10	0.0841642	0.647174	0.312	0.091	1
SLC39A13	0.0841642	-0.613786	0.062	0.273	1
C11orf24	0.0841642	0.80008	0.312	0.091	1
COA4	0.0841642	0.933227	0.312	0.091	1
MRE11A	0.0841642	-0.711051	0.062	0.273	1
MMAB	0.0841642	-0.750003	0.062	0.273	1
TYRO3	0.0841642	-0.585819	0.062	0.273	1
DPP8	0.0841642	-0.745273	0.062	0.273	1
FLYWCH1	0.0841642	-0.652569	0.062	0.273	1
BLCAP	0.0841642	-0.665996	0.062	0.273	1
ZNFX1	0.0841642	0.761202	0.312	0.091	1
CYCS	0.0843541	0.931641	0.5	0.273	1
CCSER2	0.0843541	0.883376	0.5	0.273	1
FAM19A5	0.084408	0.955999	0.562	0.273	1
HINT1	0.0846869	-0.596768	0.438	0.727	1
AKAP9	0.0846869	-0.563976	0.438	0.727	1
NRDC	0.086081	-0.458915	0.125	0.409	1
BUB3	0.086081	0.660686	0.438	0.182	1
DHRS4L2	0.086081	0.680282	0.438	0.182	1
PLXNB2	0.086081	0.669127	0.438	0.182	1
HSPE1	0.0887129	0.772682	0.562	0.364	1
PTPN12	0.0887129	-0.813184	0.312	0.545	1
LDHA	0.0887129	-0.774802	0.312	0.545	1
TRAPPC1	0.0887129	0.836783	0.562	0.364	1
USP16	0.0887129	0.821869	0.625	0.318	1
EIF4G1	0.0890388	-0.2927	0.062	0.318	1
SOX7	0.0890388	-0.346791	0.062	0.318	1
ETFA	0.0890388	-0.36195	0.062	0.318	1
PCYT2	0.0890388	-0.464162	0.062	0.318	1
APH1A	0.0894559	-0.910388	0.125	0.364	1
GNG2	0.0899281	-0.61757	0.25	0.545	1
HADHA	0.0900423	1.22962	0.562	0.409	1
TUBB2B	0.0900423	0.914252	0.562	0.409	1
ATP6V1G1	0.0903412	-0.545309	0.438	0.727	1
APOD	0.0906163	-2.88766	0.25	0.5	1
WISP2	0.0906163	-0.392923	0.188	0.545	1
RSU1	0.0906869	1.03281	0.5	0.273	1
ZNF24	0.0906869	0.704111	0.5	0.273	1
TXN	0.0908494	0.555362	0.875	0.591	1
SNHG18	0.0918527	0.330692	0.25	0.045	1
MRRF	0.0918527	0.354859	0.25	0.045	1
GXYLT1	0.0918527	0.391509	0.25	0.045	1
SYNJ2BP	0.0918527	0.333901	0.25	0.045	1
CNDP2	0.0918527	0.359793	0.25	0.045	1
PPIE	0.0918866	0.629201	0.375	0.136	1
ILF2	0.0918866	0.711289	0.375	0.136	1
GLO1	0.0918866	0.851182	0.375	0.136	1
MAPK1IP1L	0.0918866	0.623266	0.375	0.136	1
MIA	0.0918866	0.674423	0.375	0.136	1
RAB6A	0.0919522	0.921484	0.438	0.227	1
TNFSF12	0.0919522	0.832514	0.438	0.227	1
MRAS	0.0923175	0.643844	0.312	0.091	1
FGFBP2	0.0923175	-0.970546	0.062	0.273	1
TMEM173	0.0923175	-0.617649	0.062	0.273	1
FAM3A	0.0923175	-0.669077	0.062	0.273	1
BCL9L	0.0923175	-0.623322	0.062	0.273	1
AKR1C2	0.0923175	-0.94524	0.062	0.273	1
PRR4	0.0923175	0.549164	0.312	0.091	1
CDH11	0.0923175	-0.738041	0.062	0.273	1
ABHD12	0.0923175	-0.52721	0.062	0.273	1
PKIG	0.0923175	-0.664382	0.062	0.273	1
GAS2L1	0.0923175	-0.432491	0.062	0.273	1
PIN4	0.0930488	0.685351	0.438	0.182	1
SFRP5	0.0930488	-0.780933	0.125	0.409	1
MRPL33	0.0939656	0.561904	0.75	0.455	1
TMEM219	0.0939938	-0.522473	0.188	0.5	1
PSAP	0.0948289	0.575336	1	1	1
MT-CO1	0.0948289	0.255883	0.938	1	1
CELF2	0.0949583	-0.352408	0.25	0.591	1
HSPG2	0.0952829	-0.573733	0.438	0.773	1
FOXO3	0.0968636	-0.803016	0.188	0.455	1
NPTX2	0.0968636	-0.725227	0.188	0.455	1
BACE1	0.096892	1.00407	0.375	0.182	1
DENR	0.096892	-0.705208	0.125	0.364	1
SLITRK5	0.096892	-0.839024	0.125	0.364	1
ZSWIM7	0.096892	-0.673561	0.125	0.364	1
CNIH4	0.0990793	0.661156	0.438	0.227	1
PPIB	0.0992531	0.46549	0.875	0.727	1
GLTSCR2	0.0995173	-1.06257	0.375	0.545	1
SPATA6	0.0996844	0.720992	0.562	0.318	1
TFG	0.0997907	0.533356	0.375	0.136	1
FAM177A1	0.0997907	0.690856	0.375	0.136	1
CITED2	0.100462	-0.484812	0.125	0.409	1
SNHG9	0.100462	-0.577996	0.125	0.409	1
SUPT6H	0.100462	-0.48262	0.125	0.409	1
SYNGR1	0.100462	0.625603	0.438	0.182	1
PUSL1	0.100512	0.319579	0.125	0	1
NMNAT1	0.100512	0.321832	0.125	0	1
FLJ37453	0.100512	0.493945	0.125	0	1
NBPF1	0.100512	0.506121	0.125	0	1
ZFP69B	0.100512	0.333412	0.125	0	1
PRKAA2	0.100512	0.616693	0.125	0	1
RP11-57H12.3	0.100512	0.25419	0.125	0	1
KCNC4	0.100512	0.692149	0.125	0	1
MOV10	0.100512	0.333412	0.125	0	1
MLLT11	0.100512	0.407336	0.125	0	1
SLC25A44	0.100512	0.409455	0.125	0	1
ARHGEF11	0.100512	0.411451	0.125	0	1
NOS1AP	0.100512	0.616586	0.125	0	1
ZNF281	0.100512	0.943502	0.125	0	1
SLC30A1	0.100512	0.368079	0.125	0	1
TRIM17	0.100512	0.319579	0.125	0	1
TRIM58	0.100512	0.535492	0.125	0	1
ID2-AS1	0.100512	0.661671	0.125	0	1
LBH	0.100512	0.499858	0.125	0	1
SLC30A6	0.100512	0.751791	0.125	0	1
PRADC1	0.100512	0.477449	0.125	0	1
LRRTM4	0.100512	0.703716	0.125	0	1
EIF2AK3	0.100512	0.331178	0.125	0	1
CIAO1	0.100512	0.333412	0.125	0	1
SEMA4C	0.100512	0.552859	0.125	0	1
SH3RF3	0.100512	0.29285	0.125	0	1
CBWD2	0.100512	0.462712	0.125	0	1
EPB41L5	0.100512	0.350623	0.125	0	1
DAPL1	0.100512	0.558156	0.125	0	1
RBM45	0.100512	0.321832	0.125	0	1
FZD7	0.100512	0.616693	0.125	0	1
CCNYL1	0.100512	0.254328	0.125	0	1
BARD1	0.100512	0.493945	0.125	0	1
SLC4A3	0.100512	0.33918	0.125	0	1
RAMP1	0.100512	0.493033	0.125	0	1
RFT1	0.100512	0.295838	0.125	0	1
ADAMTS9-AS2	0.100512	0.578377	0.125	0	1
CCDC58	0.100512	0.589696	0.125	0	1
HEG1	0.100512	0.371131	0.125	0	1
XXYLT1	0.100512	0.254328	0.125	0	1
TFRC	0.100512	0.33918	0.125	0	1
RNF4	0.100512	0.29285	0.125	0	1
TADA2B	0.100512	0.571756	0.125	0	1
TBC1D19	0.100512	0.81289	0.125	0	1
USP46	0.100512	0.483269	0.125	0	1
DCK	0.100512	0.333412	0.125	0	1
BANK1	0.100512	0.393992	0.125	0	1
INTS12	0.100512	0.422337	0.125	0	1
SGMS2	0.100512	0.425787	0.125	0	1
UGT8	0.100512	0.319579	0.125	0	1
PRDM5	0.100512	0.279808	0.125	0	1
KLKB1	0.100512	0.728909	0.125	0	1
PDE4D	0.100512	0.661671	0.125	0	1
AC008522.1	0.100512	0.292984	0.125	0	1
EFNA5	0.100512	0.374471	0.125	0	1
YTHDC2	0.100512	0.663001	0.125	0	1
COMMD10	0.100512	0.29285	0.125	0	1
SEMA6A-AS1	0.100512	0.29285	0.125	0	1
FCHSD1	0.100512	0.280938	0.125	0	1
ABLIM3	0.100512	0.321832	0.125	0	1
C1QTNF2	0.100512	0.333412	0.125	0	1
RARS	0.100512	0.536552	0.125	0	1
EXOC2	0.100512	0.546537	0.125	0	1
RANBP9	0.100512	0.452082	0.125	0	1
HFE	0.100512	0.465543	0.125	0	1
HIST1H1D	0.100512	0.807945	0.125	0	1
TAP2	0.100512	0.29285	0.125	0	1
PSMB8-AS1	0.100512	0.499741	0.125	0	1
TBCC	0.100512	0.281073	0.125	0	1
BAG2	0.100512	0.647291	0.125	0	1
ASCC3	0.100512	0.430787	0.125	0	1
TSPYL4	0.100512	0.747018	0.125	0	1
NUP43	0.100512	0.331178	0.125	0	1
ADAP1	0.100512	0.493945	0.125	0	1
DGKB	0.100512	0.467579	0.125	0	1
IL6	0.100512	0.448676	0.125	0	1
FKBP14	0.100512	0.440911	0.125	0	1
CCM2	0.100512	0.330732	0.125	0	1
TYW1	0.100512	0.559444	0.125	0	1
ABHD11	0.100512	0.254328	0.125	0	1
GAL3ST4	0.100512	0.475427	0.125	0	1
SAP25	0.100512	0.411451	0.125	0	1
CADPS2	0.100512	0.557726	0.125	0	1
NRF1	0.100512	0.292984	0.125	0	1
TTC26	0.100512	0.319579	0.125	0	1
CASP2	0.100512	0.720962	0.125	0	1
NOM1	0.100512	0.394118	0.125	0	1
TRAPPC2	0.100512	0.465543	0.125	0	1
RP11-258C19.7	0.100512	0.435367	0.125	0	1
PJA1	0.100512	0.319579	0.125	0	1
BRWD3	0.100512	0.751791	0.125	0	1
CHM	0.100512	0.318611	0.125	0	1
CSTF2	0.100512	0.533007	0.125	0	1
ARMCX5	0.100512	0.331178	0.125	0	1
PRPS1	0.100512	0.387036	0.125	0	1
WDR44	0.100512	0.25419	0.125	0	1
DDX26B	0.100512	0.29285	0.125	0	1
RP11-66N11.8	0.100512	0.319579	0.125	0	1
AC145124.2	0.100512	0.493033	0.125	0	1
FUT10	0.100512	0.584826	0.125	0	1
BRF2	0.100512	0.275635	0.125	0	1
UBXN2B	0.100512	0.643939	0.125	0	1
YTHDF3-AS1	0.100512	0.467579	0.125	0	1
GEM	0.100512	0.254328	0.125	0	1
ATAD2	0.100512	0.275635	0.125	0	1
FAM91A1	0.100512	0.330732	0.125	0	1
SQLE	0.100512	0.450198	0.125	0	1
ARC	0.100512	1.03226	0.125	0	1
TIGD5	0.100512	0.411357	0.125	0	1
BOP1	0.100512	0.622225	0.125	0	1
KDM4C	0.100512	0.254328	0.125	0	1
PGM5P2	0.100512	0.293544	0.125	0	1
RP11-92C4.6	0.100512	0.692149	0.125	0	1
TNC	0.100512	0.584826	0.125	0	1
RABEPK	0.100512	0.292984	0.125	0	1
PRRX2	0.100512	0.616693	0.125	0	1
PHLDA2	0.100512	0.782778	0.125	0	1
IPO7	0.100512	0.410542	0.125	0	1
CTD-2371O3.3	0.100512	0.254328	0.125	0	1
BTBD10	0.100512	0.44079	0.125	0	1
LGR4	0.100512	0.387036	0.125	0	1
PDHX	0.100512	0.387036	0.125	0	1
MAPK8IP1	0.100512	0.275635	0.125	0	1
LRFN4	0.100512	0.319579	0.125	0	1
FCHSD2	0.100512	0.295838	0.125	0	1
C2CD3	0.100512	0.661671	0.125	0	1
SYTL2	0.100512	0.462831	0.125	0	1
KBTBD3	0.100512	0.636351	0.125	0	1
USP28	0.100512	0.33918	0.125	0	1
DPAGT1	0.100512	0.29285	0.125	0	1
VWA5A	0.100512	0.499858	0.125	0	1
KIRREL3	0.100512	0.499518	0.125	0	1
RP11-688I9.4	0.100512	0.741677	0.125	0	1
PDSS1	0.100512	0.552859	0.125	0	1
SVIL-AS1	0.100512	0.647291	0.125	0	1
CUL2	0.100512	0.467579	0.125	0	1
AP3M1	0.100512	0.422337	0.125	0	1
SLC16A12	0.100512	0.571756	0.125	0	1
NRIP2	0.100512	0.331178	0.125	0	1
ALG10B	0.100512	0.330732	0.125	0	1
ZNF740	0.100512	0.33918	0.125	0	1
HOTAIR	0.100512	0.370257	0.125	0	1
ACACB	0.100512	0.505039	0.125	0	1
LINC00327	0.100512	0.368079	0.125	0	1
PROSER1	0.100512	0.29285	0.125	0	1
COG6	0.100512	0.371004	0.125	0	1
GPC6	0.100512	0.292984	0.125	0	1
DNAJC3-AS1	0.100512	0.331178	0.125	0	1
PPP1R3E	0.100512	0.275635	0.125	0	1
C14orf28	0.100512	0.279808	0.125	0	1
VCPKMT	0.100512	0.583514	0.125	0	1
CDKL1	0.100512	0.292984	0.125	0	1
RP4-647C14.2	0.100512	0.371131	0.125	0	1
IFT43	0.100512	0.409455	0.125	0	1
C14orf142	0.100512	0.557838	0.125	0	1
EML1	0.100512	0.254328	0.125	0	1
RP11-894P9.1	0.100512	0.612587	0.125	0	1
DUOX2	0.100512	0.295838	0.125	0	1
SEMA7A	0.100512	0.593882	0.125	0	1
ADAMTS7	0.100512	0.411451	0.125	0	1
RASGRF1	0.100512	0.514181	0.125	0	1
POLR3K	0.100512	0.647291	0.125	0	1
TMEM8A	0.100512	0.387036	0.125	0	1
PAQR4	0.100512	0.368079	0.125	0	1
EEF2KMT	0.100512	0.748043	0.125	0	1
RP11-27M24.1	0.100512	0.292984	0.125	0	1
CCDC113	0.100512	0.292984	0.125	0	1
LINC00920	0.100512	0.275635	0.125	0	1
TLCD2	0.100512	0.371004	0.125	0	1
MIR22HG	0.100512	0.62144	0.125	0	1
CAMTA2	0.100512	0.51507	0.125	0	1
ZNF286A	0.100512	0.465543	0.125	0	1
RP11-1094M14.11	0.100512	0.557726	0.125	0	1
NR1D1	0.100512	0.636351	0.125	0	1
RSAD1	0.100512	0.292984	0.125	0	1
RP11-159D12.2	0.100512	0.275635	0.125	0	1
HEATR6	0.100512	0.25419	0.125	0	1
RPTOR	0.100512	0.695283	0.125	0	1
C18orf54	0.100512	0.533007	0.125	0	1
FBXO15	0.100512	0.600619	0.125	0	1
ZNF516	0.100512	0.371004	0.125	0	1
GALR1	0.100512	0.574368	0.125	0	1
SMOX	0.100512	0.275635	0.125	0	1
BTBD3	0.100512	0.254328	0.125	0	1
PREX1	0.100512	0.295838	0.125	0	1
STMN3	0.100512	0.275635	0.125	0	1
WDR18	0.100512	0.319579	0.125	0	1
C19orf25	0.100512	0.743655	0.125	0	1
PIAS4	0.100512	0.695283	0.125	0	1
DUS3L	0.100512	0.409455	0.125	0	1
ANGPTL4	0.100512	1.17506	0.125	0	1
ICAM1	0.100512	1.32606	0.125	0	1
ZNF627	0.100512	0.801816	0.125	0	1
CTB-55O6.12	0.100512	0.496833	0.125	0	1
PLEKHF1	0.100512	0.331178	0.125	0	1
SDHAF1	0.100512	0.734068	0.125	0	1
ZNF780B	0.100512	0.581501	0.125	0	1
STRN4	0.100512	0.44079	0.125	0	1
CCDC9	0.100512	0.636351	0.125	0	1
ZNF331	0.100512	0.728909	0.125	0	1
ZNF579	0.100512	0.579777	0.125	0	1
ZNF135	0.100512	0.430665	0.125	0	1
LARGE	0.100512	0.29285	0.125	0	1
RP4-756G23.5	0.100512	0.410295	0.125	0	1
POLR3H	0.100512	0.498825	0.125	0	1
A4GALT	0.100512	0.279943	0.125	0	1
AP000692.10	0.100512	0.751791	0.125	0	1
YBEY	0.100512	0.293544	0.125	0	1
TTYH1	0.100659	0.778414	0.625	0.455	1
PTMA	0.10082	0.339026	1	1	1
TMEM9	0.101093	-0.798447	0.062	0.273	1
CHML	0.101093	-0.740662	0.062	0.273	1
DYNC1LI1	0.101093	0.607873	0.312	0.091	1
FYTTD1	0.101093	-0.462391	0.062	0.273	1
PKD2	0.101093	0.611374	0.312	0.091	1
ERAP2	0.101093	-0.621525	0.062	0.273	1
HMGXB3	0.101093	-0.976091	0.062	0.273	1
ADGRF5	0.101093	-0.965168	0.062	0.273	1
IGF2R	0.101093	-0.479095	0.062	0.273	1
FZD3	0.101093	-0.846012	0.062	0.273	1
TBX3	0.101093	-0.732069	0.062	0.273	1
PIBF1	0.101093	0.929968	0.312	0.091	1
POLR2A	0.101093	-0.531243	0.062	0.273	1
PSMF1	0.101093	-0.692816	0.062	0.273	1
TPD52L2	0.101093	-0.594707	0.062	0.273	1
MED15	0.101093	-0.995919	0.062	0.273	1
COX4I1	0.102336	0.370203	0.812	0.773	1
TMED9	0.103118	-0.645378	0.25	0.545	1
EIF3E	0.103842	0.705882	0.688	0.455	1
WBP5	0.103943	0.927592	0.562	0.5	1
CCT7	0.104099	-0.4903	0.188	0.455	1
NSD1	0.104099	-0.734946	0.188	0.455	1
CTDSP1	0.104133	-0.718636	0.25	0.5	1
GNAI3	0.104814	-0.843503	0.125	0.364	1
TCF7L1	0.104814	-0.528793	0.125	0.364	1
HIGD1A	0.104814	-0.605073	0.125	0.364	1
UFSP2	0.104814	-0.494533	0.125	0.364	1
KRIT1	0.104814	-0.562091	0.125	0.364	1
WDR13	0.104814	-1.00445	0.125	0.364	1
DDB1	0.104814	-0.566404	0.125	0.364	1
TRIM8	0.104814	-0.839462	0.125	0.364	1
DIS3	0.104814	-0.619189	0.125	0.364	1
UBE2Q2	0.104814	0.939636	0.375	0.182	1
SEC11C	0.106641	1.09134	0.438	0.227	1
SRP14	0.107109	0.401665	1	0.955	1
CYR61	0.107312	-1.1429	0.375	0.636	1
NDUFA8	0.108228	0.495082	0.375	0.136	1
PSMA2	0.108339	-0.429215	0.125	0.409	1
EIF1B	0.108503	-0.684391	0.312	0.545	1
NT5C	0.108503	0.543898	0.562	0.364	1
BSG	0.109144	0.595588	0.688	0.545	1
CDC42	0.109344	-0.592623	0.562	0.818	1
DDX46	0.109771	-0.990242	0.312	0.591	1
CALM1	0.110173	0.603016	0.938	0.864	1
ATP5F1	0.110508	0.75851	0.625	0.409	1
2022-09-10	0.110508	-0.91993	0.375	0.591	1
TUBB	0.110508	0.522502	0.625	0.409	1
NME3	0.110508	0.513355	0.625	0.409	1
UBR4	0.110522	-0.686857	0.062	0.273	1
TMEM63A	0.110522	-0.915122	0.062	0.273	1
JAGN1	0.110522	-0.526802	0.062	0.273	1
PHC3	0.110522	-0.378251	0.062	0.273	1
SH3BP2	0.110522	-0.519281	0.062	0.273	1
WDFY3	0.110522	-0.625571	0.062	0.273	1
KCNK5	0.110522	-0.648282	0.062	0.273	1
AKAP17A	0.110522	-0.456483	0.062	0.273	1
BGN	0.110522	-1.21274	0.062	0.273	1
FIBIN	0.110522	-1.06231	0.062	0.273	1
SLC43A3	0.110522	-0.537565	0.062	0.273	1
KITLG	0.110522	-0.682385	0.062	0.273	1
SETD3	0.110522	-0.729155	0.062	0.273	1
TSEN34	0.110522	-0.874428	0.062	0.273	1
EZR	0.110595	-0.838146	0.438	0.636	1
PFDN2	0.113243	-0.748036	0.125	0.364	1
STAT1	0.113243	-0.992006	0.125	0.364	1
MRPL22	0.113243	0.815239	0.375	0.182	1
RP3-525N10.2	0.113243	-0.747668	0.125	0.364	1
DYNLT3	0.113243	0.686826	0.375	0.182	1
DECR1	0.113243	0.86527	0.375	0.182	1
SF1	0.113502	-0.521721	0.375	0.727	1
ASH1L	0.114307	-0.416842	0.375	0.636	1
PGLS	0.114652	-0.746566	0.188	0.409	1
MRPL54	0.115011	0.631854	0.312	0.136	1
SIPA1L2	0.115827	-0.667845	0.312	0.545	1
COL14A1	0.117059	1.39365	0.562	0.409	1
MT-ND3	0.1171	-0.534022	0.938	0.955	1
TMEM126B	0.11722	0.613479	0.375	0.136	1
CD74	0.117744	0.617421	0.688	0.364	1
ARPC1B	0.118173	0.899633	0.812	0.727	1
PTMS	0.118173	0.499908	0.938	0.636	1
CEBPD	0.118907	0.370595	0.875	0.727	1
RSL1D1	0.119204	-0.550171	0.25	0.5	1
FAM114A1	0.119852	-0.439186	0.188	0.455	1
SOD2	0.119852	1.27272	0.438	0.273	1
CCDC71L	0.119852	1.68735	0.438	0.273	1
PPT1	0.119928	-0.556493	0.25	0.455	1
TMEM87A	0.119928	-0.674627	0.25	0.455	1
FXYD1	0.120616	0.520346	1	0.955	1
TNFRSF14	0.120631	-0.759605	0.062	0.273	1
PIGC	0.120631	-0.619776	0.062	0.273	1
SCAMP1	0.120631	-0.897565	0.062	0.273	1
NQO2	0.120631	-0.652854	0.062	0.273	1
GNL1	0.120631	-0.33526	0.062	0.273	1
PRKRIP1	0.120631	-0.662023	0.062	0.273	1
EGFL7	0.120631	-0.908369	0.062	0.273	1
NOLC1	0.120631	0.376727	0.312	0.091	1
MLEC	0.120631	-0.73012	0.062	0.273	1
LUC7L	0.120631	-0.340144	0.062	0.273	1
LPP	0.120682	0.482611	0.75	0.455	1
LEPROT	0.121856	0.694747	0.75	0.636	1
ITSN2	0.122196	-0.897454	0.125	0.364	1
EFR3A	0.122196	-0.528162	0.125	0.364	1
RAD23B	0.122196	-0.259421	0.125	0.364	1
EIF4EBP2	0.122196	-0.392782	0.125	0.364	1
MICU1	0.122196	0.630458	0.375	0.182	1
CLDND1	0.12313	-0.786418	0.188	0.409	1
MCAM	0.123311	0.929529	0.688	0.545	1
PHLDA3	0.1244	-0.74026	0.625	0.818	1
NOL9	0.124885	0.710087	0.312	0.136	1
FBXO2	0.124885	1.19858	0.312	0.136	1
CFAP36	0.124885	0.813682	0.312	0.136	1
DPP7	0.124885	0.749783	0.312	0.136	1
CCPG1	0.125137	-0.762377	0.438	0.636	1
FAM96B	0.125137	1.05229	0.625	0.5	1
EMC2	0.126788	0.402291	0.375	0.136	1
THRAP3	0.127355	0.793761	0.5	0.318	1
SRSF7	0.12758	-1.13525	0.625	0.682	1
ZFP36L2	0.12758	-1.04574	0.625	0.682	1
RPL13A	0.12758	0.605466	0.75	0.591	1
RNF13	0.128285	0.761239	0.5	0.273	1
MYO9A	0.128285	0.528702	0.5	0.273	1
THRA	0.128285	0.732885	0.5	0.273	1
PNRC2	0.1284	-0.447163	0.188	0.455	1
TUBB4B	0.129371	1.15065	0.625	0.455	1
NCOA1	0.13145	-0.467828	0.062	0.273	1
GFPT1	0.13145	-0.420546	0.062	0.273	1
TNXB	0.13145	-0.325721	0.062	0.273	1
DENND5A	0.13145	0.355143	0.312	0.091	1
PHF21A	0.13145	-0.444325	0.062	0.273	1
GTPBP4	0.13145	-0.340238	0.062	0.273	1
LINC00844	0.13145	-0.510621	0.062	0.273	1
UTP20	0.13145	-0.441063	0.062	0.273	1
LACTB	0.13145	-0.369463	0.062	0.273	1
MED31	0.13145	-0.418838	0.062	0.273	1
BAIAP2	0.13145	-0.431129	0.062	0.273	1
MACF1	0.131635	-0.744724	0.312	0.545	1
RAB3GAP1	0.131693	-0.383255	0.125	0.364	1
FAM127B	0.131693	0.70657	0.375	0.182	1
FRS2	0.131693	-0.538255	0.125	0.364	1
RP11-382A20.3	0.131693	0.599515	0.375	0.182	1
C1D	0.132089	-0.831512	0.188	0.409	1
LPL	0.132089	-0.807607	0.188	0.409	1
RPL17	0.132089	-0.576868	0.188	0.409	1
PLP2	0.134078	0.986282	0.5	0.364	1
GSTM3	0.134923	-0.301436	0.125	0.409	1
FAM8A1	0.135408	0.91927	0.312	0.136	1
CCDC82	0.135408	0.806399	0.312	0.136	1
FTL	0.13542	0.281633	1	1	1
OSBPL1A	0.135933	-0.650888	0.25	0.5	1
RRAGC	0.136954	-0.558325	0.125	0.318	1
GSK3B	0.136954	-0.651386	0.125	0.318	1
2022-09-09	0.136954	-0.636406	0.125	0.318	1
ANKRD29	0.136954	-0.791996	0.125	0.318	1
TGFBR3	0.137089	0.796538	0.5	0.273	1
MTIF3	0.137089	-0.929561	0.25	0.455	1
UQCRB	0.137231	-0.644677	0.562	0.682	1
MT1M	0.137231	0.786152	0.688	0.591	1
ANKRD65	0.137389	-0.284268	0	0.136	1
DNAJC11	0.137389	-0.289526	0	0.136	1
MFAP2	0.137389	-0.518875	0	0.136	1
AHDC1	0.137389	-0.441741	0	0.136	1
TINAGL1	0.137389	-0.392144	0	0.136	1
IFI44L	0.137389	-0.889311	0	0.136	1
SYDE2	0.137389	-0.459749	0	0.136	1
WDR47	0.137389	-0.70258	0	0.136	1
SLC16A1-AS1	0.137389	-0.507953	0	0.136	1
NBPF15	0.137389	-0.301078	0	0.136	1
ITGA10	0.137389	-0.35014	0	0.136	1
NBPF14	0.137389	-0.344295	0	0.136	1
LINC00869	0.137389	-0.369215	0	0.136	1
SF3B4	0.137389	-0.554816	0	0.136	1
ARNT	0.137389	-0.295808	0	0.136	1
FAM63A	0.137389	-0.579416	0	0.136	1
CRTC2	0.137389	-0.452199	0	0.136	1
MEF2D	0.137389	-0.402771	0	0.136	1
C1orf220	0.137389	-0.511548	0	0.136	1
RNF2	0.137389	-0.523894	0	0.136	1
NVL	0.137389	-0.720373	0	0.136	1
ADCK3	0.137389	-0.262526	0	0.136	1
CNST	0.137389	-0.373329	0	0.136	1
ADAM17	0.137389	-0.468258	0	0.136	1
RDH14	0.137389	-0.397181	0	0.136	1
ALK	0.137389	-0.559212	0	0.136	1
CRIM1	0.137389	-0.470297	0	0.136	1
VIT	0.137389	-0.392205	0	0.136	1
NDUFAF7	0.137389	-0.31416	0	0.136	1
THUMPD2	0.137389	-0.278385	0	0.136	1
PELI1	0.137389	-0.580619	0	0.136	1
ELMOD3	0.137389	-0.431132	0	0.136	1
CHST10	0.137389	-0.309081	0	0.136	1
MIR4435-2HG	0.137389	-0.556465	0	0.136	1
HNMT	0.137389	-0.276422	0	0.136	1
STK39	0.137389	-0.518029	0	0.136	1
CHN1	0.137389	-0.295302	0	0.136	1
CALCRL	0.137389	-0.356027	0	0.136	1
SGOL2	0.137389	-0.332929	0	0.136	1
NIF3L1	0.137389	-0.334832	0	0.136	1
RNF25	0.137389	-0.318437	0	0.136	1
SRGAP3	0.137389	-0.5173	0	0.136	1
GALNT15	0.137389	-0.540121	0	0.136	1
DPH3	0.137389	-0.543033	0	0.136	1
SLC25A38	0.137389	-0.292723	0	0.136	1
ZNF660	0.137389	-0.250377	0	0.136	1
TMEM42	0.137389	-0.346064	0	0.136	1
EXOSC7	0.137389	-0.31416	0	0.136	1
USP19	0.137389	-0.259824	0	0.136	1
TCTA	0.137389	-0.347546	0	0.136	1
ROBO1	0.137389	-0.348704	0	0.136	1
GBE1	0.137389	-0.656769	0	0.136	1
ZNF654	0.137389	-0.385803	0	0.136	1
TOMM70A	0.137389	-0.514136	0	0.136	1
WDR5B	0.137389	-0.471462	0	0.136	1
PARP9	0.137389	-0.439915	0	0.136	1
CCDC14	0.137389	-0.377259	0	0.136	1
COPG1	0.137389	-0.25538	0	0.136	1
HMCES	0.137389	-0.300584	0	0.136	1
SLC35G2	0.137389	-0.365737	0	0.136	1
RASA2	0.137389	-0.425623	0	0.136	1
MFN1	0.137389	-0.337337	0	0.136	1
PARL	0.137389	-0.360004	0	0.136	1
VPS8	0.137389	-0.469656	0	0.136	1
LETM1	0.137389	-0.328112	0	0.136	1
AC093323.3	0.137389	-0.284268	0	0.136	1
THAP6	0.137389	-0.251071	0	0.136	1
ZGRF1	0.137389	-0.511908	0	0.136	1
FAT4	0.137389	-0.316365	0	0.136	1
C4orf46	0.137389	-0.361894	0	0.136	1
2022-03-01	0.137389	-0.556739	0	0.136	1
SH3RF1	0.137389	-0.268424	0	0.136	1
RP11-53O19.1	0.137389	-0.367882	0	0.136	1
GTF2H2	0.137389	-0.625104	0	0.136	1
MBLAC2	0.137389	-0.337682	0	0.136	1
MAN2A1	0.137389	-0.289005	0	0.136	1
CDO1	0.137389	-0.325131	0	0.136	1
SFXN1	0.137389	-0.278385	0	0.136	1
SIMC1	0.137389	-0.450528	0	0.136	1
GMDS-AS1	0.137389	-0.293409	0	0.136	1
CAP2	0.137389	-0.540121	0	0.136	1
BTN2A2	0.137389	-0.355075	0	0.136	1
ZKSCAN8	0.137389	-0.582378	0	0.136	1
STK19	0.137389	-0.273535	0	0.136	1
PPT2	0.137389	-0.727457	0	0.136	1
TRERF1	0.137389	-0.29174	0	0.136	1
XXbac-BPGBPG55C20.2	0.137389	-0.29174	0	0.136	1
QRSL1	0.137389	-0.457435	0	0.136	1
HINT3	0.137389	-0.729065	0	0.136	1
LRP11	0.137389	-0.297991	0	0.136	1
MYCT1	0.137389	-0.313823	0	0.136	1
ZNF12	0.137389	-0.628745	0	0.136	1
ANKMY2	0.137389	-0.34846	0	0.136	1
POLM	0.137389	-0.850159	0	0.136	1
EGFR	0.137389	-0.316365	0	0.136	1
HIP1	0.137389	-0.54631	0	0.136	1
DLX5	0.137389	-0.282955	0	0.136	1
ZNF394	0.137389	-0.4134	0	0.136	1
ZCWPW1	0.137389	-0.38202	0	0.136	1
PNPLA8	0.137389	-0.329034	0	0.136	1
LUC7L2	0.137389	-0.395108	0	0.136	1
ATP6V0E2	0.137389	-0.575842	0	0.136	1
GEMIN8	0.137389	-0.471523	0	0.136	1
POLA1	0.137389	-0.497678	0	0.136	1
BCOR	0.137389	-0.34246	0	0.136	1
RP2	0.137389	-0.418127	0	0.136	1
RP13-188A5.1	0.137389	-0.29151	0	0.136	1
TAF9B	0.137389	-0.304772	0	0.136	1
TCEAL2	0.137389	-0.313823	0	0.136	1
NKRF	0.137389	-0.252786	0	0.136	1
RBMX2	0.137389	-0.475438	0	0.136	1
RAP2C	0.137389	-0.262526	0	0.136	1
HAUS7	0.137389	-0.298094	0	0.136	1
HCFC1	0.137389	-0.541051	0	0.136	1
PLXNA3	0.137389	-0.38975	0	0.136	1
SLC10A3	0.137389	-0.655229	0	0.136	1
ENTPD4	0.137389	-0.760468	0	0.136	1
ELP3	0.137389	-0.250377	0	0.136	1
RP11-11N9.4	0.137389	-0.330199	0	0.136	1
SPIDR	0.137389	-0.457435	0	0.136	1
FZD6	0.137389	-0.387637	0	0.136	1
CTHRC1	0.137389	-0.367329	0	0.136	1
TSTA3	0.137389	-0.53006	0	0.136	1
ERMP1	0.137389	-0.313573	0	0.136	1
IL33	0.137389	-0.357098	0	0.136	1
UHRF2	0.137389	-0.617114	0	0.136	1
HRCT1	0.137389	-0.26722	0	0.136	1
ZCCHC7	0.137389	-0.375061	0	0.136	1
FAM122A	0.137389	-0.381386	0	0.136	1
RMI1	0.137389	-0.670613	0	0.136	1
TMEM38B	0.137389	-0.250377	0	0.136	1
ZNF462	0.137389	-0.25538	0	0.136	1
ABL1	0.137389	-0.362351	0	0.136	1
NUP214	0.137389	-0.266481	0	0.136	1
PTDSS2	0.137389	-0.469772	0	0.136	1
C11orf74	0.137389	-0.380847	0	0.136	1
CYB561A3	0.137389	-0.443884	0	0.136	1
RCE1	0.137389	-0.361595	0	0.136	1
STARD10	0.137389	-0.421669	0	0.136	1
NAALAD2	0.137389	-0.500018	0	0.136	1
FXYD6	0.137389	-0.374378	0	0.136	1
IL15RA	0.137389	-0.331627	0	0.136	1
PRTFDC1	0.137389	-0.496009	0	0.136	1
ANKRD26	0.137389	-0.293407	0	0.136	1
KIF20B	0.137389	-0.741609	0	0.136	1
TBC1D12	0.137389	-0.279288	0	0.136	1
EXOSC1	0.137389	-0.479833	0	0.136	1
GOT1	0.137389	-0.311577	0	0.136	1
CUTC	0.137389	-0.392576	0	0.136	1
RAB11FIP2	0.137389	-0.345326	0	0.136	1
FAM66C	0.137389	-0.344295	0	0.136	1
LRP6	0.137389	-0.529754	0	0.136	1
ITPR2	0.137389	-0.428842	0	0.136	1
RP11-467L13.7	0.137389	-0.313419	0	0.136	1
FGD4	0.137389	-0.457209	0	0.136	1
YAF2	0.137389	-0.436329	0	0.136	1
RARG	0.137389	-0.255648	0	0.136	1
RNF41	0.137389	-0.262084	0	0.136	1
LRIG3	0.137389	-0.303118	0	0.136	1
TBK1	0.137389	-0.293407	0	0.136	1
NUP107	0.137389	-0.551126	0	0.136	1
GLIPR1L2	0.137389	-0.404391	0	0.136	1
UNG	0.137389	-0.457435	0	0.136	1
OAS1	0.137389	-0.435887	0	0.136	1
TCTN2	0.137389	-0.262084	0	0.136	1
DDX51	0.137389	-0.36982	0	0.136	1
ZDHHC20	0.137389	-0.467374	0	0.136	1
KL	0.137389	-0.380043	0	0.136	1
INTS6-AS1	0.137389	-0.713337	0	0.136	1
CTD-2298J14.2	0.137389	-0.47547	0	0.136	1
SIPA1L1	0.137389	-0.282197	0	0.136	1
ACYP1	0.137389	-0.266481	0	0.136	1
FLRT2	0.137389	-0.275775	0	0.136	1
C14orf132	0.137389	-0.367871	0	0.136	1
DIO3OS	0.137389	-0.449003	0	0.136	1
MOK	0.137389	-0.488641	0	0.136	1
TMEM121	0.137389	-0.549614	0	0.136	1
CEP152	0.137389	-0.454178	0	0.136	1
CGNL1	0.137389	-0.63409	0	0.136	1
RNF111	0.137389	-0.402848	0	0.136	1
HMG20A	0.137389	-0.319841	0	0.136	1
HYKK	0.137389	-0.38549	0	0.136	1
FES	0.137389	-0.35658	0	0.136	1
HAGHL	0.137389	-0.410155	0	0.136	1
UNKL	0.137389	-0.670838	0	0.136	1
TMEM204	0.137389	-0.435112	0	0.136	1
TMEM186	0.137389	-0.337682	0	0.136	1
BFAR	0.137389	-0.900131	0	0.136	1
PRRT2	0.137389	-0.395548	0	0.136	1
ENKD1	0.137389	-0.546548	0	0.136	1
COG4	0.137389	-0.252798	0	0.136	1
CMTR2	0.137389	-0.752896	0	0.136	1
TAF1C	0.137389	-0.302634	0	0.136	1
KLHL36	0.137389	-0.250722	0	0.136	1
ZZEF1	0.137389	-0.709193	0	0.136	1
NLRP1	0.137389	-0.273792	0	0.136	1
TMEM220	0.137389	-0.250549	0	0.136	1
FLCN	0.137389	-0.584759	0	0.136	1
ERAL1	0.137389	-0.484536	0	0.136	1
CPD	0.137389	-0.425093	0	0.136	1
RFFL	0.137389	-0.328988	0	0.136	1
SLFN13	0.137389	-0.29151	0	0.136	1
FBXL20	0.137389	-0.337682	0	0.136	1
G6PC3	0.137389	-0.259624	0	0.136	1
SLC25A39	0.137389	-0.42396	0	0.136	1
ACSF2	0.137389	-0.30289	0	0.136	1
NME2	0.137389	-0.364934	0	0.136	1
MBTD1	0.137389	-0.384436	0	0.136	1
PCTP	0.137389	-0.415207	0	0.136	1
SLC39A11	0.137389	-0.376259	0	0.136	1
SGSH	0.137389	-0.365675	0	0.136	1
OGFOD3	0.137389	-0.416255	0	0.136	1
HEXDC	0.137389	-0.331498	0	0.136	1
PTPRM	0.137389	-0.516867	0	0.136	1
TTR	0.137389	-1.60537	0	0.136	1
SOX12	0.137389	-0.389987	0	0.136	1
C20orf194	0.137389	-0.313573	0	0.136	1
KIF16B	0.137389	-0.332376	0	0.136	1
AHCY	0.137389	-0.380847	0	0.136	1
RBL1	0.137389	-0.704272	0	0.136	1
NFATC2	0.137389	-0.350477	0	0.136	1
BTBD2	0.137389	-0.315859	0	0.136	1
RANBP3	0.137389	-0.25337	0	0.136	1
DOCK6	0.137389	-0.532755	0	0.136	1
SIN3B	0.137389	-0.295452	0	0.136	1
CRLF1	0.137389	-0.275869	0	0.136	1
COMP	0.137389	-1.77181	0	0.136	1
ZNF14	0.137389	-0.414918	0	0.136	1
ZNF714	0.137389	-0.584681	0	0.136	1
ZNF254	0.137389	-0.314216	0	0.136	1
FXYD7	0.137389	-0.477541	0	0.136	1
ZNF345	0.137389	-0.581039	0	0.136	1
SUPT5H	0.137389	-0.580782	0	0.136	1
SNRPA	0.137389	-0.338625	0	0.136	1
ETHE1	0.137389	-0.536373	0	0.136	1
PNMAL2	0.137389	-0.536852	0	0.136	1
BCAT2	0.137389	-0.561409	0	0.136	1
PIH1D1	0.137389	-0.25717	0	0.136	1
PNKP	0.137389	-0.253046	0	0.136	1
ZNF649	0.137389	-0.525853	0	0.136	1
ZNF766	0.137389	-0.420819	0	0.136	1
ZNF460	0.137389	-0.609782	0	0.136	1
DGCR14	0.137389	-0.551888	0	0.136	1
CLDN5	0.137389	-0.404558	0	0.136	1
BCR	0.137389	-0.346028	0	0.136	1
MKL1	0.137389	-0.346064	0	0.136	1
CRELD2	0.137389	-0.377137	0	0.136	1
TRABD	0.137389	-0.311642	0	0.136	1
SCO2	0.137389	-0.409156	0	0.136	1
ZBTB21	0.137389	-0.273792	0	0.136	1
U2AF1	0.137389	-0.274441	0	0.136	1
AC007325.4	0.137389	-0.330199	0	0.136	1
CSNK2B	0.137414	-0.441595	0.188	0.455	1
EMC4	0.137414	0.680508	0.438	0.273	1
USP7	0.137414	0.786144	0.438	0.273	1
IFIT2	0.138408	0.519645	0.562	0.318	1
COX5B	0.13849	-0.505972	0.625	0.773	1
NPC2	0.13849	-0.385839	0.562	0.818	1
ZCCHC24	0.141129	-0.946102	0.438	0.636	1
MFGE8	0.141129	-0.841756	0.438	0.636	1
HSPA9	0.141546	0.655619	0.438	0.227	1
SMARCC2	0.141546	0.663018	0.438	0.227	1
CMTM5	0.141696	0.670479	0.625	0.409	1
FCHO2	0.141753	-0.480441	0.125	0.364	1
FDX1	0.141753	0.858765	0.375	0.182	1
VPS4B	0.141753	-0.782836	0.125	0.364	1
GAS7	0.142103	0.459838	0.875	0.773	1
AFTPH	0.142361	0.423573	0.25	0.091	1
ZMAT3	0.142361	1.11276	0.25	0.091	1
RWDD4	0.142361	0.704848	0.25	0.091	1
AP3B1	0.142361	0.442476	0.25	0.091	1
PGGT1B	0.142361	0.939823	0.25	0.091	1
KIAA0141	0.142361	0.644163	0.25	0.091	1
BAG6	0.142361	0.800484	0.25	0.091	1
STK38L	0.142361	0.357531	0.25	0.091	1
AGPAT3	0.142361	0.97192	0.25	0.091	1
ZNF428	0.142844	0.666936	0.5	0.364	1
UBA7	0.143006	-0.312228	0.062	0.273	1
SLC25A26	0.143006	-0.286029	0.062	0.273	1
HSPA2	0.143006	-0.3029	0.062	0.273	1
STX16	0.143006	-0.27881	0.062	0.273	1
WSB1	0.143244	-0.513251	0.875	0.955	1
JUN	0.143331	-1.00311	1	1	1
BNIP3L	0.143366	-0.562206	0.562	0.727	1
HTRA1	0.143366	-0.561304	0.5	0.773	1
NRBP2	0.144826	-0.712399	0.188	0.364	1
CHPT1	0.144826	-1.14271	0.188	0.364	1
KXD1	0.144826	-0.722159	0.188	0.364	1
AES	0.145433	-0.407728	0.438	0.773	1
ALDH3A2	0.146602	0.665107	0.312	0.136	1
DAZAP1	0.146602	0.76594	0.312	0.136	1
FLOT1	0.146909	-0.497616	0.188	0.455	1
MAP3K11	0.146909	-0.665485	0.188	0.455	1
SSR3	0.147388	0.356471	0.562	0.318	1
TEAD1	0.147388	-0.839107	0.312	0.5	1
ANKRD11	0.147388	-0.721001	0.312	0.5	1
CH17-189H20.1	0.147737	-0.556252	0.125	0.318	1
YIPF5	0.147737	-0.735705	0.125	0.318	1
GNL2	0.148804	-0.548722	0.062	0.227	1
DR1	0.148804	-0.547072	0.062	0.227	1
TRMT13	0.148804	-0.798615	0.062	0.227	1
RGS16	0.148804	-0.806552	0.062	0.227	1
EPHX1	0.148804	-0.767908	0.062	0.227	1
KHK	0.148804	-0.367189	0.062	0.227	1
SUCLG1	0.148804	-0.693442	0.062	0.227	1
TSPAN7	0.148804	-0.675402	0.062	0.227	1
SDC2	0.148804	-1.0929	0.062	0.227	1
MAGOHB	0.148804	-0.593989	0.062	0.227	1
C16orf52	0.148804	-0.842458	0.062	0.227	1
MRPS7	0.148804	-0.679364	0.062	0.227	1
BCAM	0.148804	-0.737221	0.062	0.227	1
ZNF160	0.148804	-0.800162	0.062	0.227	1
RP3-395M20.12	0.149059	0.467084	0.188	0.045	1
RP11-14N7.2	0.149059	0.467198	0.188	0.045	1
MRPS14	0.149059	0.623162	0.188	0.045	1
SRGAP2	0.149059	0.875174	0.188	0.045	1
G0S2	0.149059	0.944453	0.188	0.045	1
TARBP1	0.149059	0.583454	0.188	0.045	1
FAHD2A	0.149059	0.521332	0.188	0.045	1
MMADHC	0.149059	0.604828	0.188	0.045	1
UBA3	0.149059	0.81222	0.188	0.045	1
PIK3R4	0.149059	0.675804	0.188	0.045	1
PPM1L	0.149059	0.375735	0.188	0.045	1
ATP13A3	0.149059	0.596954	0.188	0.045	1
NOA1	0.149059	0.509641	0.188	0.045	1
ENPP4	0.149059	0.386569	0.188	0.045	1
GARS	0.149059	0.440329	0.188	0.045	1
RP9	0.149059	0.697734	0.188	0.045	1
PDZD4	0.149059	0.590131	0.188	0.045	1
TMEM55A	0.149059	0.446283	0.188	0.045	1
SYBU	0.149059	0.575263	0.188	0.045	1
HTATIP2	0.149059	0.4353	0.188	0.045	1
ITGA8	0.149059	1.07355	0.188	0.045	1
RGS10	0.149059	0.709726	0.188	0.045	1
FAM53B	0.149059	0.650186	0.188	0.045	1
DDX54	0.149059	0.901855	0.188	0.045	1
SLC8B1	0.149059	0.533488	0.188	0.045	1
SGPP1	0.149059	0.420954	0.188	0.045	1
TMEM251	0.149059	0.454829	0.188	0.045	1
ATG2B	0.149059	0.809391	0.188	0.045	1
SLC25A29	0.149059	0.579479	0.188	0.045	1
TTBK2	0.149059	0.548636	0.188	0.045	1
NGRN	0.149059	0.514536	0.188	0.045	1
NUBP1	0.149059	0.641178	0.188	0.045	1
INO80E	0.149059	0.595928	0.188	0.045	1
ARRB2	0.149059	0.811749	0.188	0.045	1
CHRNB1	0.149059	0.603824	0.188	0.045	1
DRG2	0.149059	0.528153	0.188	0.045	1
ASNA1	0.149059	0.662846	0.188	0.045	1
TRMT1	0.149059	0.469803	0.188	0.045	1
ZNF570	0.149059	0.405876	0.188	0.045	1
DEDD2	0.149059	0.790791	0.188	0.045	1
TMEM245	0.149066	-0.536418	0.312	0.545	1
PAFAH1B1	0.149066	0.72469	0.562	0.364	1
PTOV1	0.149066	-0.499625	0.312	0.545	1
SNX3	0.149333	-0.275872	0.562	0.773	1
CAP1	0.149692	0.34151	0.688	0.455	1
FSTL3	0.150066	0.688097	0.562	0.409	1
ATF2	0.151514	-0.522871	0.188	0.409	1
UPF3A	0.151514	-0.509509	0.188	0.409	1
HECTD1	0.151514	-0.623587	0.188	0.409	1
TMEM256	0.151514	-0.755003	0.188	0.409	1
RAB11B	0.151514	-0.639704	0.188	0.409	1
NAPA	0.151514	0.586534	0.438	0.227	1
CCT8	0.151514	-0.780474	0.188	0.409	1
RPL36AL	0.151801	-0.676724	0.562	0.727	1
FSTL1	0.152105	-0.518813	0.688	0.773	1
PILRB	0.152393	-0.494543	0.125	0.364	1
SMC1A	0.152393	-0.403244	0.125	0.364	1
DHX15	0.15442	-0.471545	0.25	0.5	1
CD164	0.15442	-0.439366	0.25	0.5	1
PRKAR1A	0.15442	-0.73587	0.25	0.5	1
YTHDC1	0.154647	0.437145	0.625	0.364	1
ARPC1A	0.154647	0.518818	0.625	0.364	1
ZEB2	0.155148	0.697089	0.812	0.636	1
NAPG	0.155276	0.677036	0.375	0.227	1
PRKRA	0.155468	0.751396	0.25	0.091	1
IFRD2	0.155468	0.756927	0.25	0.091	1
CDH6	0.155468	1.07714	0.25	0.091	1
ZNF451	0.155468	0.532248	0.25	0.091	1
NOD1	0.155468	0.826451	0.25	0.091	1
CCNY	0.155468	0.720917	0.25	0.091	1
MLH3	0.155468	0.442045	0.25	0.091	1
MAP2K1	0.155468	0.681778	0.25	0.091	1
ME2	0.155468	0.600256	0.25	0.091	1
GATAD2A	0.155468	0.675863	0.25	0.091	1
CSDE1	0.156084	-0.253121	0.25	0.455	1
TRIP12	0.156084	0.511924	0.5	0.273	1
PRKAR2A	0.156084	-0.63437	0.25	0.455	1
XRN2	0.156084	0.691586	0.5	0.273	1
SERPING1	0.156419	-0.412686	0.625	0.818	1
S100A13	0.156807	-0.690316	0.312	0.5	1
RAB11A	0.156897	-0.396436	0.188	0.455	1
UBE2I	0.156897	-0.70497	0.25	0.409	1
BLVRB	0.156897	-0.537732	0.188	0.455	1
AMD1	0.158492	0.93577	0.312	0.136	1
RPP25L	0.158492	0.505315	0.312	0.136	1
ETS1	0.158492	0.81399	0.312	0.136	1
SLC11A2	0.158492	0.818728	0.312	0.136	1
NEK3	0.158492	0.7784	0.312	0.136	1
TNFRSF12A	0.158492	0.559828	0.312	0.136	1
MT-ATP8	0.158492	1.05978	0.312	0.136	1
NEK7	0.159157	-0.428261	0.125	0.318	1
SDPR	0.159157	-1.09539	0.125	0.318	1
ENG	0.159157	-0.647753	0.125	0.318	1
FAM89B	0.159157	-0.487207	0.125	0.318	1
EHBP1L1	0.159157	-0.742555	0.125	0.318	1
JKAMP	0.159157	-0.625141	0.125	0.318	1
GABPB1-AS1	0.159157	-0.668749	0.125	0.318	1
KRTCAP2	0.159334	-0.4702	0.312	0.591	1
NFIB	0.159635	-0.363721	0.312	0.636	1
MT-ND2	0.16021	0.403017	0.938	1	1
RERE	0.162009	-0.591551	0.188	0.409	1
AMOTL2	0.162009	-0.69768	0.188	0.409	1
FYN	0.162009	-0.612534	0.188	0.409	1
WDR60	0.162009	0.635805	0.438	0.227	1
COX7B	0.162009	-0.410444	0.188	0.409	1
LURAP1	0.162355	-0.416677	0.062	0.227	1
OLFML3	0.162355	-0.965479	0.062	0.227	1
SNX27	0.162355	-0.35759	0.062	0.227	1
CD302	0.162355	-0.512875	0.062	0.227	1
FAM131A	0.162355	-0.73133	0.062	0.227	1
TARS	0.162355	-0.518849	0.062	0.227	1
ZNRD1	0.162355	-0.695605	0.062	0.227	1
SNX13	0.162355	-0.713768	0.062	0.227	1
OPHN1	0.162355	-0.915686	0.062	0.227	1
DDX58	0.162355	-0.874165	0.062	0.227	1
RARRES3	0.162355	-0.519556	0.062	0.227	1
EXOC6	0.162355	-0.409136	0.062	0.227	1
CHST15	0.162355	-0.329897	0.062	0.227	1
SPRYD7	0.162355	-0.400131	0.062	0.227	1
KANSL1	0.162355	-0.717616	0.062	0.227	1
TMED1	0.162355	-0.639934	0.062	0.227	1
FAM98C	0.162355	-0.527296	0.062	0.227	1
BRWD1	0.162355	-0.604435	0.062	0.227	1
2022-09-02	0.162464	0.437649	0.75	0.636	1
ANXA6	0.16363	0.608576	0.375	0.182	1
EPN1	0.16363	0.620015	0.375	0.182	1
BACH1	0.16363	-0.287192	0.125	0.364	1
CIRBP	0.163846	-0.416401	0.688	0.955	1
ARPC3	0.164072	0.700715	0.625	0.455	1
CD47	0.164352	-0.293805	0.25	0.5	1
RPS21	0.165325	-0.564549	0.75	0.727	1
PDIK1L	0.16533	0.29991	0.188	0.045	1
THADA	0.16533	0.329292	0.188	0.045	1
FAM136A	0.16533	0.272768	0.188	0.045	1
CHCHD5	0.16533	0.573713	0.188	0.045	1
MLH1	0.16533	0.524307	0.188	0.045	1
NSUN3	0.16533	0.298579	0.188	0.045	1
TMEM45A	0.16533	0.380649	0.188	0.045	1
MIR4458HG	0.16533	0.610067	0.188	0.045	1
SKIV2L2	0.16533	0.508039	0.188	0.045	1
POLR3G	0.16533	0.370037	0.188	0.045	1
PCDHGC3	0.16533	0.558229	0.188	0.045	1
CPEB4	0.16533	0.596502	0.188	0.045	1
ARHGAP18	0.16533	0.300034	0.188	0.045	1
TSPAN13	0.16533	0.371059	0.188	0.045	1
CDCA7L	0.16533	0.682325	0.188	0.045	1
PPP1R35	0.16533	0.392974	0.188	0.045	1
CHPF2	0.16533	0.463829	0.188	0.045	1
GRIPAP1	0.16533	0.657931	0.188	0.045	1
MOSPD1	0.16533	0.690087	0.188	0.045	1
LYPLA1	0.16533	0.343117	0.188	0.045	1
TRMT10B	0.16533	0.271318	0.188	0.045	1
SURF2	0.16533	0.402236	0.188	0.045	1
EED	0.16533	0.558538	0.188	0.045	1
MPP7	0.16533	0.325937	0.188	0.045	1
ZNF438	0.16533	0.660836	0.188	0.045	1
DNAJB12	0.16533	0.670323	0.188	0.045	1
TMTC3	0.16533	0.462672	0.188	0.045	1
FBXW8	0.16533	0.258214	0.188	0.045	1
GATC	0.16533	0.316719	0.188	0.045	1
C16orf58	0.16533	0.438464	0.188	0.045	1
ANKFY1	0.16533	0.71575	0.188	0.045	1
RANGRF	0.16533	0.598229	0.188	0.045	1
TNFAIP1	0.16533	0.335091	0.188	0.045	1
ZNF121	0.16533	0.621808	0.188	0.045	1
ZNF791	0.16533	0.417827	0.188	0.045	1
PLA2G4C	0.16533	0.301126	0.188	0.045	1
LLNLR-245B6.1	0.16533	0.579121	0.188	0.045	1
MCM3AP	0.16533	0.569596	0.188	0.045	1
ISG15	0.166289	-1.15587	0.188	0.364	1
MEF2A	0.166289	0.892436	0.375	0.227	1
IRF2BP2	0.167578	-0.554131	0.5	0.727	1
PDK4	0.167578	-0.544313	0.5	0.727	1
ZFP36	0.167885	-1.13543	0.812	0.818	1
EIF3G	0.168205	0.614694	0.562	0.364	1
OPTN	0.169029	-0.516451	0.312	0.591	1
LGALS1	0.169193	0.512372	1	0.955	1
WHSC1L1	0.169225	-0.614964	0.375	0.591	1
RBM17	0.169225	0.827407	0.562	0.455	1
LRP1	0.169225	-0.252265	0.312	0.636	1
ITGB3BP	0.16947	0.563686	0.25	0.091	1
DSTYK	0.16947	0.388369	0.25	0.091	1
RAB4A	0.16947	0.632761	0.25	0.091	1
GTF3C2	0.16947	0.394128	0.25	0.091	1
TXNDC9	0.16947	0.450817	0.25	0.091	1
VBP1	0.16947	0.493915	0.25	0.091	1
CDK9	0.16947	0.493775	0.25	0.091	1
TMEM203	0.16947	0.634777	0.25	0.091	1
NUP58	0.16947	0.474676	0.25	0.091	1
RCBTB2	0.16947	0.551856	0.25	0.091	1
NSFL1C	0.16947	0.754981	0.25	0.091	1
N4BP2L2	0.169919	0.417273	0.812	0.682	1
PIGK	0.171097	0.472039	0.312	0.136	1
CEP97	0.171097	0.515985	0.312	0.136	1
COMMD3	0.171097	0.667257	0.312	0.136	1
2022-03-09	0.171097	0.592921	0.312	0.136	1
ZFAND6	0.171097	0.46501	0.312	0.136	1
STX10	0.171097	0.450489	0.312	0.136	1
MRPL34	0.171097	0.356837	0.312	0.136	1
ARHGAP29	0.171233	-0.569729	0.125	0.318	1
HIST1H1C	0.171233	-0.599054	0.125	0.318	1
KLHDC3	0.171233	-0.59013	0.125	0.318	1
STK17A	0.171233	-0.542365	0.125	0.318	1
ANP32B	0.171233	-0.604514	0.125	0.318	1
SOCS2	0.171233	-0.824768	0.125	0.318	1
PWP1	0.171233	-0.658787	0.125	0.318	1
C15orf61	0.171233	-0.618928	0.125	0.318	1
PPP4C	0.171233	-0.548693	0.125	0.318	1
COPRS	0.171233	-0.553617	0.125	0.318	1
SYNE2	0.171459	-1.07373	0.5	0.636	1
UBXN4	0.172296	-0.577617	0.562	0.682	1
CDKN1B	0.173042	-0.528376	0.188	0.409	1
CYLD	0.173042	-0.728535	0.188	0.409	1
EGR1	0.173284	-0.699049	0.562	0.818	1
ASAP2	0.173755	-0.633956	0.375	0.636	1
DOCK5	0.174757	-0.829676	0.25	0.5	1
ATG3	0.17548	0.552096	0.375	0.182	1
MRPL36	0.17548	0.621941	0.375	0.182	1
ISOC2	0.17548	0.647673	0.375	0.182	1
RAB13	0.176817	-0.576583	0.062	0.227	1
PPP1R15B	0.176817	-0.453074	0.062	0.227	1
EFEMP1	0.176817	-0.444393	0.062	0.227	1
SPR	0.176817	-0.502303	0.062	0.227	1
SATB1	0.176817	-0.419602	0.062	0.227	1
MAML1	0.176817	-0.624602	0.062	0.227	1
MYLIP	0.176817	-0.44146	0.062	0.227	1
FAM229B	0.176817	-0.387828	0.062	0.227	1
SDCCAG3	0.176817	-0.529394	0.062	0.227	1
HBB	0.176817	-0.995345	0.062	0.227	1
SPTY2D1	0.176817	-0.679649	0.062	0.227	1
NDUFS3	0.176817	-0.567173	0.062	0.227	1
ESAM	0.176817	-0.449896	0.062	0.227	1
MRPS16	0.176817	-0.68965	0.062	0.227	1
BTAF1	0.176817	-0.519221	0.062	0.227	1
IRF9	0.176817	-0.622618	0.062	0.227	1
MIS18BP1	0.176817	-0.643825	0.062	0.227	1
MRPL28	0.176817	-0.448616	0.062	0.227	1
E4F1	0.176817	-0.530175	0.062	0.227	1
CRISPLD2	0.176817	-0.608006	0.062	0.227	1
CTD-3193K9.4	0.176817	-0.707419	0.062	0.227	1
ZNF532	0.176817	-0.509268	0.062	0.227	1
SSBP4	0.176817	-0.383308	0.062	0.227	1
DMWD	0.176817	-0.78154	0.062	0.227	1
C2CD2	0.176817	-0.389018	0.062	0.227	1
MAP1LC3B	0.177004	-0.74765	0.312	0.5	1
ACKR3	0.177013	-0.641489	0.25	0.455	1
OTUD6B-AS1	0.177013	-0.943955	0.25	0.455	1
FOXJ3	0.177879	-1.03893	0.188	0.364	1
MIF	0.177879	-0.666512	0.188	0.364	1
RPS15A	0.178311	-0.5629	0.875	0.909	1
SLC44A1	0.178406	0.796295	0.438	0.273	1
RIF1	0.178441	-0.562264	0.312	0.545	1
GPX3	0.178754	-1.16333	0.438	0.591	1
TRMT112	0.178754	-0.531243	0.438	0.591	1
AKAP13	0.178754	0.682007	0.562	0.5	1
PLPP1	0.17916	-0.499997	0.312	0.591	1
H1FX	0.179241	-0.591873	0.375	0.591	1
ZBTB7A	0.179241	-0.837299	0.312	0.636	1
RPL34	0.182529	-0.863941	0.812	0.864	1
FAM76A	0.182902	0.728943	0.188	0.045	1
TMEM167B	0.182902	0.259878	0.188	0.045	1
CD58	0.182902	0.359969	0.188	0.045	1
KLHL12	0.182902	0.413369	0.188	0.045	1
AC007246.3	0.182902	0.454586	0.188	0.045	1
MXD1	0.182902	0.883379	0.188	0.045	1
LANCL1	0.182902	0.385735	0.188	0.045	1
USF3	0.182902	0.301072	0.188	0.045	1
COQ2	0.182902	0.486701	0.188	0.045	1
TMEM161B-AS1	0.182902	0.296061	0.188	0.045	1
THBS2	0.182902	0.58433	0.188	0.045	1
NIPSNAP3A	0.182902	0.424471	0.188	0.045	1
NEK6	0.182902	0.529194	0.188	0.045	1
PEX16	0.182902	0.467343	0.188	0.045	1
ZDHHC24	0.182902	0.329353	0.188	0.045	1
FAM161B	0.182902	0.385158	0.188	0.045	1
CORO2B	0.182902	0.424717	0.188	0.045	1
CSK	0.182902	0.533913	0.188	0.045	1
ROGDI	0.182902	0.56852	0.188	0.045	1
CDH13	0.182902	0.358389	0.188	0.045	1
MCOLN1	0.182902	0.298645	0.188	0.045	1
ZNF865	0.182902	0.430587	0.188	0.045	1
GFRA3	0.182927	-0.345702	0.5	0.864	1
LAMTOR5	0.183859	0.602482	0.625	0.455	1
TSC22D2	0.183982	-0.529278	0.125	0.318	1
ZMAT2	0.183982	-0.421134	0.125	0.318	1
MYO6	0.183982	-0.387856	0.125	0.318	1
PDP1	0.183982	-0.628885	0.125	0.318	1
SHOC2	0.183982	-0.425093	0.125	0.318	1
CAMKK2	0.183982	-0.269292	0.125	0.318	1
EIF2S1	0.183982	-0.356955	0.125	0.318	1
MBD2	0.183982	-0.29581	0.125	0.318	1
DHPS	0.183982	-0.388075	0.125	0.318	1
GATAD2B	0.184398	0.757934	0.25	0.091	1
SMC6	0.184398	0.78053	0.25	0.091	1
NFU1	0.184398	0.458734	0.25	0.091	1
OLA1	0.184398	0.460731	0.25	0.091	1
STT3B	0.184398	0.636801	0.25	0.091	1
NUP153	0.184398	0.70533	0.25	0.091	1
IMPAD1	0.184398	0.493727	0.25	0.091	1
TAF10	0.184398	0.564907	0.25	0.091	1
RP11-356J5.12	0.184398	0.563794	0.25	0.091	1
CAPRIN2	0.184398	0.501858	0.25	0.091	1
MVD	0.184398	0.406203	0.25	0.091	1
MRPL27	0.184398	0.51282	0.25	0.091	1
THEM4	0.184439	0.584381	0.312	0.136	1
C5orf56	0.184439	0.735898	0.312	0.136	1
LINC00998	0.184439	0.639037	0.312	0.136	1
MRPS28	0.184439	0.528014	0.312	0.136	1
MOB2	0.184439	0.54229	0.312	0.136	1
LRRC4C	0.184439	0.447496	0.312	0.136	1
ACBD5	0.184439	0.452885	0.312	0.136	1
C19orf12	0.184439	0.491523	0.312	0.136	1
KIF1B	0.184628	-0.484023	0.188	0.409	1
LIMS2	0.184628	-0.401708	0.188	0.409	1
MAML2	0.184628	0.31013	0.438	0.227	1
ATM	0.184628	0.439776	0.438	0.227	1
ACADVL	0.184628	-0.33212	0.188	0.409	1
METRNL	0.185647	-0.435434	0.25	0.5	1
ARL6IP5	0.186357	-0.675657	0.438	0.682	1
BOD1L1	0.187941	-0.625002	0.438	0.636	1
ZC3HAV1	0.187959	0.933307	0.375	0.182	1
CEP290	0.187959	0.438383	0.375	0.182	1
SOD1	0.188043	0.354815	0.875	0.909	1
YIPF3	0.18823	0.310523	0.5	0.273	1
IFITM2	0.189253	0.566365	0.812	0.682	1
FIS1	0.189691	0.652136	0.562	0.455	1
NAP1L1	0.189691	0.574843	0.625	0.409	1
SETD5	0.189736	-0.484116	0.312	0.591	1
CREB3L2	0.189736	-0.650292	0.312	0.591	1
DNAJC8	0.18995	-0.296899	0.188	0.455	1
SEMA5A	0.18995	-0.675499	0.25	0.409	1
LMAN2	0.18995	0.788323	0.438	0.273	1
LINC00116	0.19006	-0.561272	0.188	0.364	1
MED10	0.19006	0.882869	0.375	0.227	1
C9orf142	0.19006	-0.734535	0.188	0.364	1
MRPL42	0.191391	-0.787507	0.125	0.273	1
DDX42	0.191391	-0.388936	0.125	0.273	1
DYNLRB1	0.192165	0.647205	0.688	0.591	1
CDK11A	0.192217	-0.333883	0.062	0.227	1
RBMXL1	0.192217	-0.574634	0.062	0.227	1
HIPK1	0.192217	-0.346195	0.062	0.227	1
FAIM	0.192217	-0.533482	0.062	0.227	1
HERC3	0.192217	-0.303527	0.062	0.227	1
AP3S1	0.192217	-0.392854	0.062	0.227	1
REV3L	0.192217	-0.5336	0.062	0.227	1
DBNL	0.192217	-0.651934	0.062	0.227	1
JPX	0.192217	-0.430867	0.062	0.227	1
MAGT1	0.192217	-0.511355	0.062	0.227	1
NINJ1	0.192217	-0.36922	0.062	0.227	1
LRRC8A	0.192217	-0.57064	0.062	0.227	1
SCYL1	0.192217	-0.778088	0.062	0.227	1
RERG	0.192217	-0.684479	0.062	0.227	1
PPP2R5E	0.192217	-0.283845	0.062	0.227	1
YLPM1	0.192217	-0.455174	0.062	0.227	1
EFCAB11	0.192217	-0.503616	0.062	0.227	1
HEXA	0.192217	-0.416903	0.062	0.227	1
CLN3	0.192217	-0.378704	0.062	0.227	1
ZNF688	0.192217	-0.507746	0.062	0.227	1
RNF40	0.192217	-0.350507	0.062	0.227	1
DHX38	0.192217	-0.410509	0.062	0.227	1
MIB1	0.192217	-0.392228	0.062	0.227	1
ZCCHC3	0.192217	-0.474252	0.062	0.227	1
TRIP10	0.192217	-0.394104	0.062	0.227	1
FAM32A	0.192217	-0.578155	0.062	0.227	1
SIX5	0.192217	-0.569032	0.062	0.227	1
TBC1D17	0.192217	-0.545621	0.062	0.227	1
ALDH1A1	0.192961	0.3343	0.812	0.636	1
SESN3	0.19338	0.297624	0.5	0.364	1
RANBP2	0.194032	0.668242	0.438	0.318	1
HMGN2	0.195193	-0.479239	0.375	0.545	1
RPLP0	0.196463	-0.375285	0.562	0.773	1
RSRC1	0.196779	0.451193	0.438	0.227	1
SPRY2	0.196779	-0.621984	0.188	0.409	1
UXT	0.197421	-0.546784	0.125	0.318	1
MAGEH1	0.197421	0.290909	0.125	0.318	1
REEP3	0.197421	-1.00769	0.125	0.318	1
PRR13	0.197421	-0.624874	0.125	0.318	1
CCP110	0.197421	-0.397504	0.125	0.318	1
ZNF397	0.197421	-0.398979	0.125	0.318	1
MTERF4	0.198535	0.264154	0.312	0.136	1
ZNF322	0.198535	0.483121	0.312	0.136	1
HLA-DPB1	0.198535	0.77124	0.312	0.136	1
SLK	0.198535	0.420979	0.312	0.136	1
SCFD1	0.198535	0.335954	0.312	0.136	1
JDP2	0.198535	0.38488	0.312	0.136	1
PDPK1	0.198535	0.680877	0.312	0.136	1
LDHB	0.199079	-0.511536	0.312	0.5	1
LAMA4	0.199725	0.600349	0.688	0.636	1
DHRS3	0.199964	-0.534897	0.25	0.455	1
SEC61G	0.199964	-0.477117	0.25	0.455	1
TCEA1	0.199964	-0.694213	0.25	0.455	1
CTDSP2	0.199964	-0.512293	0.25	0.455	1
N4BP1	0.199964	-0.626972	0.25	0.455	1
HDAC1	0.200278	0.428538	0.25	0.091	1
EMILIN1	0.200278	0.410203	0.25	0.091	1
EMC3	0.200278	0.669023	0.25	0.091	1
CEP63	0.200278	0.416965	0.25	0.091	1
RAB28	0.200278	0.48412	0.25	0.091	1
SAR1B	0.200278	0.475003	0.25	0.091	1
C6orf203	0.200278	0.692104	0.25	0.091	1
HABP4	0.200278	0.389043	0.25	0.091	1
CDC26	0.200278	0.374844	0.25	0.091	1
ATAD1	0.200278	0.482076	0.25	0.091	1
DHX8	0.200278	0.471354	0.25	0.091	1
NEDD4L	0.200278	0.528163	0.25	0.091	1
DCAF15	0.200278	0.372163	0.25	0.091	1
PRKACA	0.200278	0.389581	0.25	0.091	1
HSBP1	0.200583	-0.349945	0.375	0.591	1
GPATCH2	0.201081	0.324791	0.375	0.182	1
ACP6	0.201822	0.328261	0.188	0.045	1
ATP10B	0.201822	0.302788	0.188	0.045	1
NSUN6	0.201822	0.252897	0.188	0.045	1
IRF3	0.201822	0.2906	0.188	0.045	1
CCNL2	0.202036	0.964227	0.438	0.273	1
USP11	0.202036	0.777258	0.438	0.273	1
MLF2	0.202036	0.596317	0.438	0.273	1
SNRPD3	0.202036	-0.626591	0.25	0.409	1
C6orf89	0.202844	-0.418872	0.188	0.364	1
FHL1	0.202844	0.681088	0.375	0.227	1
AXL	0.202844	0.645275	0.375	0.227	1
NDUFA4	0.204784	0.413788	0.75	0.727	1
CDC37	0.204899	0.82826	0.5	0.364	1
TSC22D4	0.20536	0.868542	0.625	0.455	1
ARHGDIA	0.205375	0.3932	0.688	0.545	1
ATP5J	0.205918	-0.471806	0.688	0.818	1
EID1	0.208422	0.411235	0.938	0.818	1
SEC22A	0.208582	-0.26425	0.062	0.227	1
RPN1	0.208582	-0.30854	0.062	0.227	1
POLR2H	0.208582	-0.29737	0.062	0.227	1
SPP1	0.208582	-1.44715	0.062	0.227	1
RASA1	0.208582	-0.30592	0.062	0.227	1
SLC12A2	0.208582	-0.424271	0.062	0.227	1
BACH2	0.208582	-0.463054	0.062	0.227	1
WBSCR22	0.208582	-0.392786	0.062	0.227	1
PEX1	0.208582	-0.348621	0.062	0.227	1
ZNF395	0.208582	-0.279142	0.062	0.227	1
KIAA1429	0.208582	-0.411733	0.062	0.227	1
MRPS2	0.208582	-0.346208	0.062	0.227	1
ADARB2	0.208582	-0.338372	0.062	0.227	1
YEATS4	0.208582	-0.442458	0.062	0.227	1
UBAC2	0.208582	-0.27675	0.062	0.227	1
SNAP23	0.208582	-0.321215	0.062	0.227	1
CNOT1	0.208582	-0.37391	0.062	0.227	1
DUS1L	0.208582	-0.401612	0.062	0.227	1
NAA20	0.208582	-0.462919	0.062	0.227	1
DDX39A	0.208582	-0.423047	0.062	0.227	1
TBC1D10A	0.208582	-0.375589	0.062	0.227	1
IL10RB	0.208582	-0.339161	0.062	0.227	1
SLC5A3	0.208582	-0.339665	0.062	0.227	1
TMEM43	0.208916	-0.599994	0.312	0.455	1
EIF2AK2	0.209505	0.562846	0.438	0.227	1
ECHS1	0.209505	-0.496155	0.188	0.409	1
SLITRK6	0.209505	-0.932171	0.188	0.409	1
PPM1K	0.209576	-0.919198	0.5	0.591	1
RRAGA	0.210842	-0.500479	0.312	0.5	1
DPYSL2	0.21101	-0.903691	0.438	0.591	1
KPNA4	0.211565	-0.466623	0.125	0.318	1
CASD1	0.211565	0.894631	0.312	0.182	1
EFEMP2	0.211565	0.900677	0.312	0.182	1
TNS2	0.211565	-0.427428	0.125	0.318	1
IDH3B	0.211565	-0.329499	0.125	0.318	1
TMX4	0.211921	-0.419555	0.312	0.545	1
PLA2G16	0.211925	0.550162	0.625	0.409	1
RWDD1	0.212222	0.478785	0.5	0.273	1
MAF1	0.212222	-0.647627	0.25	0.455	1
STUB1	0.212222	-0.404339	0.25	0.455	1
MCFD2	0.213404	0.353654	0.312	0.136	1
PXK	0.213404	0.316768	0.312	0.136	1
ANXA3	0.213404	0.382445	0.312	0.136	1
MED1	0.213404	0.500479	0.312	0.136	1
TSC22D3	0.213668	-0.556537	0.562	0.682	1
SCN7A	0.214076	-0.752083	0.938	0.864	1
BDP1	0.214672	0.467333	0.438	0.273	1
COL15A1	0.214672	0.583934	0.438	0.273	1
SMCHD1	0.214672	-0.663679	0.25	0.409	1
HSPBP1	0.214672	0.583346	0.438	0.273	1
AKT3	0.216244	1.0045	0.375	0.227	1
P4HA2	0.216244	-0.838506	0.188	0.364	1
KCTD20	0.216244	0.600052	0.375	0.227	1
CNOT4	0.216244	0.860705	0.375	0.227	1
NDUFS8	0.216244	0.922886	0.375	0.227	1
CCDC186	0.216244	-0.584824	0.188	0.364	1
CDC42BPB	0.216244	-0.461446	0.188	0.364	1
SCAMP2	0.216244	-0.691154	0.188	0.364	1
NR1H2	0.216244	-0.555311	0.188	0.364	1
IFNAR2	0.216244	-0.830803	0.188	0.364	1
PPP1R12B	0.217133	0.413427	0.25	0.091	1
C2orf40	0.217133	0.679478	0.25	0.091	1
CYP4V2	0.217133	0.317838	0.25	0.091	1
DOCK4	0.217133	0.285851	0.25	0.091	1
PPP2R4	0.217133	0.492887	0.25	0.091	1
NUDT5	0.217133	0.383141	0.25	0.091	1
DDX19A	0.217133	0.479979	0.25	0.091	1
CHL1	0.219328	0.328725	0.875	0.864	1
OAZ1	0.219328	0.284705	0.938	0.818	1
RAPGEF5	0.221046	-0.388059	0.375	0.682	1
EMCN	0.221132	-1.03592	0.125	0.273	1
PAM	0.221132	-0.386474	0.125	0.273	1
MRPL32	0.221132	-0.40044	0.125	0.273	1
FAM111A	0.221132	-0.575953	0.125	0.273	1
NTHL1	0.221132	-0.53495	0.125	0.273	1
ALKBH5	0.221132	-0.653614	0.125	0.273	1
DCAF7	0.221132	-0.637495	0.125	0.273	1
2022-03-02	0.221132	-0.570005	0.125	0.273	1
IFRD1	0.221313	0.565635	0.5	0.318	1
TM9SF3	0.221313	0.519548	0.5	0.318	1
PRPF4B	0.223723	-0.491209	0.375	0.591	1
HNRNPUL1	0.223723	0.374953	0.625	0.409	1
CBX3	0.225015	-0.730093	0.25	0.455	1
CLEC14A	0.225015	-0.540754	0.25	0.455	1
RTN4	0.22548	-0.306388	0.5	0.864	1
BROX	0.225933	-0.297254	0.062	0.227	1
LTBP1	0.225933	-0.31089	0.062	0.227	1
MRPL49	0.225933	-0.322309	0.062	0.227	1
APOLD1	0.225933	-0.311615	0.062	0.227	1
DYRK1A	0.225933	-0.32678	0.062	0.227	1
BTF3L4	0.226427	-0.418161	0.125	0.318	1
ACAP2	0.226427	-0.438417	0.125	0.318	1
ATG12	0.226427	-0.317134	0.125	0.318	1
NELFE	0.226427	-0.54231	0.125	0.318	1
PTP4A1	0.226427	-0.505619	0.125	0.318	1
C7orf55	0.226427	-0.581646	0.125	0.318	1
GFRA2	0.226427	-0.361238	0.125	0.318	1
GSDMD	0.226427	-0.280143	0.125	0.318	1
METAP2	0.226427	0.975842	0.312	0.182	1
GPATCH2L	0.226427	-0.43369	0.125	0.318	1
RHBDF1	0.226427	0.869441	0.312	0.182	1
MSRB1	0.226427	0.635989	0.312	0.182	1
CYTH2	0.226427	-0.300983	0.125	0.318	1
PIGP	0.226427	-0.384175	0.125	0.318	1
ZRANB2	0.227868	0.629013	0.438	0.273	1
PCMTD1	0.227868	-0.529841	0.25	0.409	1
PJA2	0.228633	0.54599	0.625	0.455	1
EPM2AIP1	0.229059	0.334324	0.312	0.136	1
NAT14	0.229059	0.458715	0.312	0.136	1
DHX29	0.229306	0.375606	0.375	0.182	1
TMED4	0.229417	1.06021	0.5	0.364	1
HLA-A	0.229715	-0.544535	0.812	0.818	1
SPEN	0.23027	-0.712286	0.188	0.364	1
TMEM167A	0.23027	0.607788	0.375	0.227	1
SORBS3	0.23027	-0.34786	0.188	0.364	1
SMU1	0.23027	0.455888	0.375	0.227	1
PNPLA2	0.23027	-0.81854	0.188	0.364	1
KRAS	0.23027	-0.64976	0.188	0.364	1
NID2	0.23027	0.63372	0.375	0.227	1
[truncated: 2,412 more rows]

## Sheet: Vessel ECDMED DEGs
	p_val	avg_log2FC	pct.1	pct.2	p_val_adj
ACTB	1.05605e-51	1.24852	0.991	0.934	3.55825e-47
ACTG1	5.30095e-41	1.31803	0.985	0.957	1.7861e-36
LMNA	1.27953e-33	1.06042	0.966	0.911	4.31125e-29
MT-ATP6	2.21012e-32	-0.940303	0.899	0.997	7.44678e-28
SPARCL1	9.98657e-31	-0.685412	1	1	3.36488e-26
RPL38	1.596e-30	-0.736853	0.927	0.974	5.37756e-26
EMP1	2.01654e-29	1.09399	0.905	0.656	6.79452e-25
MT-ND2	3.27847e-29	-0.81465	0.924	0.99	1.10465e-24
SOCS3	4.65004e-29	1.32587	0.829	0.495	1.56678e-24
MT-ND3	9.5932e-29	-1.1299	0.942	0.997	3.23233e-24
TUBB4B	2.40557e-27	1.06787	0.795	0.505	8.10534e-23
RPS29	3.96439e-27	-0.651692	0.954	0.974	1.33576e-22
ERAP2	6.25188e-27	-0.700792	0.043	0.393	2.10651e-22
CLDN5	1.47462e-24	-0.893693	0.93	0.984	4.96858e-20
RPS27	2.88444e-24	-0.529998	0.997	0.997	9.71882e-20
PDLIM7	3.99431e-24	0.996477	0.563	0.21	1.34584e-19
PLK2	5.78395e-24	-1.01961	0.245	0.587	1.94884e-19
MT-ND1	8.50968e-24	-0.707984	0.92	0.997	2.86725e-19
MYL9	1.21701e-23	1.41064	0.832	0.557	4.1006e-19
MCL1	1.44414e-23	0.9819	0.813	0.567	4.86589e-19
TPM4	2.62681e-23	0.956578	0.878	0.721	8.85077e-19
TXNIP	2.81197e-23	-0.740874	0.951	0.987	9.47466e-19
HLA-DRB1	4.14876e-22	0.975034	0.927	0.787	1.39788e-17
ADAMTS1	7.53011e-22	1.275	0.771	0.456	2.5372e-17
ENG	2.82342e-21	0.873279	0.801	0.531	9.51322e-17
MYL12A	3.32822e-21	0.641831	0.957	0.908	1.12141e-16
MYL12B	9.83176e-21	0.59281	0.954	0.898	3.31271e-16
MYADM	1.0936e-20	0.991476	0.67	0.364	3.68478e-16
RPS28	3.7726e-20	-0.450873	0.985	0.997	1.27114e-15
ATP1A1	3.94329e-20	0.800568	0.862	0.636	1.32865e-15
TUBA1B	4.89084e-20	0.680333	0.905	0.761	1.64792e-15
HLA-B	7.09993e-20	0.445739	0.994	1	2.39225e-15
LDHA	7.68853e-20	0.703273	0.887	0.764	2.59057e-15
NES	1.47289e-19	0.885806	0.801	0.538	4.96276e-15
VCL	1.85292e-19	1.01631	0.532	0.216	6.24324e-15
TPM2	3.24928e-19	1.55764	0.526	0.19	1.09481e-14
ATP1B3	3.32622e-19	0.856144	0.755	0.498	1.12074e-14
S100A11	3.75429e-19	0.684557	0.942	0.892	1.26497e-14
DES	4.14277e-19	1.07612	0.318	0.039	1.39587e-14
HLA-A	6.35297e-19	-0.465652	0.985	0.993	2.14057e-14
SOX18	9.50052e-19	-0.758883	0.697	0.869	3.2011e-14
TAGLN	1.55142e-18	1.76389	0.734	0.456	5.22737e-14
MGLL	1.90557e-18	-0.960108	0.602	0.813	6.42062e-14
CEBPD	4.18731e-18	1.33122	0.667	0.4	1.41087e-13
TSC22D1	5.38412e-18	0.956812	0.914	0.816	1.81413e-13
EGR1	5.76318e-18	0.740683	0.777	0.439	1.94184e-13
SGK1	1.0772e-17	0.883728	0.401	0.108	3.62953e-13
CSRNP1	1.7908e-17	0.729217	0.584	0.252	6.03392e-13
RPL37	2.81337e-17	-0.477239	0.991	0.987	9.47935e-13
CNN1	3.25147e-17	0.863786	0.254	0.02	1.09555e-12
PDLIM1	4.11407e-17	0.790045	0.801	0.633	1.3862e-12
C11orf96	4.38236e-17	1.44478	0.437	0.138	1.47659e-12
TNFRSF12A	8.21689e-17	0.681301	0.339	0.072	2.7686e-12
ZYX	8.5309e-17	0.706237	0.566	0.272	2.8744e-12
ARID5A	9.82145e-17	0.691384	0.541	0.236	3.30924e-12
ZFP36	2.2292e-16	0.784829	0.942	0.761	7.51108e-12
MT-CO3	2.85694e-16	-0.619104	0.957	1	9.62617e-12
PGM2L1	4.85538e-16	1.03995	0.52	0.243	1.63597e-11
JUNB	5.4111e-16	0.723236	0.957	0.81	1.82322e-11
PALMD	7.38413e-16	0.605842	0.942	0.862	2.48801e-11
CTGF	7.96291e-16	1.26275	0.829	0.593	2.68302e-11
PPP1R14A	1.09622e-15	0.844691	0.639	0.374	3.6936e-11
MYL6	1.13397e-15	0.522775	0.988	0.954	3.8208e-11
NNMT	1.91262e-15	0.969813	0.48	0.207	6.44439e-11
FOSL2	2.09564e-15	0.688492	0.462	0.18	7.06106e-11
H3F3A	2.69235e-15	0.42721	0.976	0.964	9.07162e-11
HLA-C	4.03187e-15	-0.345962	0.994	0.997	1.3585e-10
MT-CYB	5.28528e-15	-0.560602	0.985	0.997	1.78082e-10
PTMA	5.34987e-15	0.369814	1	1	1.80259e-10
SERPINE1	6.01526e-15	0.966633	0.349	0.095	2.02678e-10
RPL39	1.68739e-14	-0.53798	0.972	0.967	5.68549e-10
EFNA1	1.82849e-14	-0.698855	0.413	0.662	6.16091e-10
C11orf24	2.54851e-14	0.411275	0.266	0.046	8.58694e-10
GIMAP7	2.98558e-14	-0.56018	0.872	0.931	1.00596e-09
EGFL7	3.85199e-14	-0.585353	0.887	0.951	1.29789e-09
CXXC5	5.94308e-14	0.655126	0.462	0.197	2.00246e-09
CYR61	6.75593e-14	1.17207	0.615	0.341	2.27634e-09
APOLD1	9.44191e-14	0.719735	0.609	0.308	3.18136e-09
ACTG2	9.85685e-14	0.829868	0.22	0.023	3.32117e-09
FOS	1.4653e-13	0.534611	0.972	0.826	4.93719e-09
MT-ND4	1.50643e-13	-0.488585	0.966	0.997	5.07577e-09
HYAL2	1.58804e-13	0.715194	0.85	0.741	5.35076e-09
TUBB6	1.60467e-13	0.633987	0.593	0.341	5.40677e-09
TUBA1C	2.08609e-13	0.693833	0.471	0.22	7.02886e-09
RPL37A	2.13351e-13	-0.382849	0.979	0.987	7.18867e-09
MIR22HG	2.142e-13	0.515727	0.355	0.111	7.21725e-09
CD151	2.47151e-13	0.543214	0.939	0.882	8.32752e-09
RPS21	2.60378e-13	-0.488832	0.945	0.925	8.77317e-09
ZFP36L1	3.14162e-13	-0.63507	0.826	0.908	1.05854e-08
ANXA2	3.24032e-13	0.476194	0.942	0.928	1.09179e-08
C1orf21	5.70356e-13	-0.674362	0.251	0.492	1.92176e-08
CALD1	6.57874e-13	0.74152	0.908	0.823	2.21664e-08
BTN3A2	8.61312e-13	-0.579032	0.196	0.439	2.90211e-08
GAPDH	1.4414e-12	0.435052	0.96	0.944	4.85666e-08
SPOCK1	1.74358e-12	0.567938	0.327	0.102	5.87482e-08
MTRNR2L12	1.76825e-12	0.934708	0.18	0.013	5.95794e-08
PLPP1	2.14617e-12	0.954596	0.786	0.636	7.23132e-08
HIST1H4C	3.092e-12	-0.595039	0.468	0.656	1.04182e-07
MALL	3.52153e-12	0.688429	0.59	0.361	1.18655e-07
SMIM12	4.41028e-12	0.455946	0.44	0.19	1.486e-07
MSN	5.4227e-12	0.587772	0.853	0.738	1.82712e-07
PRR7	5.8736e-12	0.301917	0.223	0.036	1.97905e-07
H3F3B	7.37734e-12	0.334879	0.969	0.98	2.48572e-07
ACTN1	7.3974e-12	0.748243	0.633	0.393	2.49248e-07
HLA-DRB5	7.46895e-12	0.777535	0.691	0.462	2.51659e-07
SMAD1	8.54986e-12	-0.616111	0.266	0.505	2.88079e-07
TAGLN2	8.57714e-12	0.439351	0.96	0.954	2.88998e-07
MT-CO1	1.03231e-11	-0.335883	0.976	1	3.47827e-07
RPLP2	1.03856e-11	-0.31756	0.982	0.99	3.49932e-07
SLC25A25	1.06319e-11	0.437497	0.263	0.062	3.58232e-07
KCNK15	1.0957e-11	0.36921	0.217	0.036	3.69185e-07
PDLIM5	1.2352e-11	0.610148	0.682	0.475	4.16187e-07
TMSB10	1.40022e-11	0.341401	0.991	1	4.7179e-07
STOM	1.47069e-11	0.518152	0.936	0.862	4.95533e-07
MYC	1.73315e-11	0.580321	0.474	0.233	5.83967e-07
ARPC2	1.91183e-11	0.461521	0.881	0.767	6.44171e-07
CSRP1	2.58972e-11	0.880542	0.719	0.561	8.72579e-07
MIDN	2.99099e-11	0.595349	0.651	0.423	1.00778e-06
FLNA	3.21032e-11	0.759431	0.755	0.58	1.08169e-06
CLIC1	3.72056e-11	0.457314	0.869	0.82	1.25361e-06
PLAUR	3.74013e-11	0.449939	0.315	0.105	1.2602e-06
PFN1	3.81037e-11	0.49719	0.914	0.856	1.28387e-06
TUBA1A	3.90605e-11	0.549177	0.777	0.623	1.31611e-06
ARPC1B	4.01675e-11	0.429729	0.902	0.846	1.3534e-06
CAV2	5.32425e-11	0.487609	0.893	0.797	1.79395e-06
ANXA1	5.50529e-11	0.607864	0.862	0.784	1.85495e-06
LOXL2	7.46951e-11	0.306429	0.229	0.049	2.51678e-06
IFITM3	8.42471e-11	0.353479	0.985	0.99	2.83862e-06
MTRNR2L8	9.98629e-11	0.765408	0.128	0	3.36478e-06
CD63	1.01897e-10	0.394283	0.951	0.915	3.4333e-06
CALM1	1.06595e-10	0.438653	0.988	0.98	3.59162e-06
RHOC	1.14935e-10	0.564351	0.93	0.925	3.87263e-06
STAT3	1.28278e-10	0.509089	0.795	0.62	4.3222e-06
BHLHE40	1.28757e-10	0.574021	0.547	0.302	4.33835e-06
GPRC5A	1.2924e-10	0.407579	0.235	0.052	4.35462e-06
GIMAP4	1.37483e-10	-0.466601	0.841	0.892	4.63234e-06
LMCD1	1.43224e-10	0.658931	0.774	0.636	4.82579e-06
HLA-DPA1	1.43915e-10	0.650948	0.752	0.551	4.84908e-06
MYH11	1.55533e-10	0.850675	0.333	0.118	5.24054e-06
CD59	1.56487e-10	0.453988	0.939	0.902	5.27267e-06
RPL34	1.63858e-10	-0.356941	0.988	1	5.52105e-06
ACTA2	2.03279e-10	1.45681	0.41	0.184	6.8493e-06
IGFBP7	2.05516e-10	1.43234	0.758	0.63	6.92466e-06
GSTO1	2.10066e-10	0.61577	0.676	0.534	7.07797e-06
IGFBP4	2.20494e-10	-0.417486	0.884	0.954	7.42931e-06
CFL1	2.32032e-10	0.365989	0.948	0.948	7.8181e-06
HSPB1	2.40162e-10	0.54636	0.954	0.948	8.09203e-06
RTN4	2.86954e-10	0.432632	0.838	0.708	9.66863e-06
IER2	3.96192e-10	0.74592	0.838	0.682	1.33493e-05
ACTN4	4.21412e-10	0.445605	0.875	0.715	1.41991e-05
CAST	4.66063e-10	-0.539024	0.792	0.823	1.57035e-05
EIF4A1	4.84531e-10	0.567098	0.697	0.511	1.63258e-05
ESAM	4.98184e-10	0.463779	0.884	0.823	1.67858e-05
EDN1	5.08793e-10	0.963214	0.587	0.364	1.71433e-05
MT-CO2	5.51066e-10	-0.384359	0.957	0.987	1.85676e-05
CHSY1	5.92625e-10	0.56759	0.492	0.279	1.99679e-05
PNRC1	7.50119e-10	-0.460976	0.817	0.869	2.52745e-05
HMOX2	7.74069e-10	0.462527	0.477	0.259	2.60815e-05
POMP	7.87444e-10	0.498892	0.78	0.646	2.65321e-05
CLIC4	8.67374e-10	0.507207	0.829	0.698	2.92253e-05
APOD	9.81638e-10	-0.514846	0.309	0.541	3.30753e-05
UAP1	1.09637e-09	0.438046	0.315	0.121	3.6941e-05
PDLIM4	1.18154e-09	0.728127	0.55	0.38	3.98107e-05
SLC2A3	1.31449e-09	0.847424	0.349	0.154	4.42906e-05
RAN	1.33215e-09	0.435017	0.774	0.623	4.48853e-05
TNRC6B	1.90795e-09	-0.523173	0.489	0.649	6.42866e-05
SH3BGRL3	2.08189e-09	0.609863	0.908	0.862	7.0147e-05
DDIT4	2.15303e-09	-0.979297	0.477	0.603	7.25442e-05
PNP	2.43512e-09	0.624367	0.624	0.426	8.2049e-05
HHEX	2.47173e-09	-0.524793	0.33	0.531	8.32826e-05
KPNA2	2.5022e-09	0.44504	0.398	0.18	8.43093e-05
NR4A1	2.60957e-09	0.609449	0.486	0.256	8.79268e-05
PTPRJ	2.66008e-09	0.252294	0.162	0.023	8.96287e-05
NAMPT	2.68288e-09	0.510728	0.486	0.282	9.0397e-05
EGLN3	2.8272e-09	-0.40015	0.028	0.161	9.52598e-05
CPM	2.96229e-09	0.34132	0.168	0.026	9.98114e-05
RPL8	2.97024e-09	0.302488	0.994	0.984	0.000100079
PXDC1	3.10583e-09	0.518095	0.557	0.338	0.000104648
IFITM2	3.14819e-09	0.379233	0.963	0.948	0.000106075
RPL27A	3.52108e-09	-0.338824	0.96	0.967	0.000118639
FXYD5	3.54268e-09	0.414166	0.899	0.872	0.000119367
RPL41	4.55068e-09	-0.314323	0.988	0.997	0.000153331
TPM1	4.57584e-09	1.02812	0.648	0.489	0.000154178
WASF2	4.7108e-09	-0.388167	0.761	0.843	0.000158726
CREB5	5.50145e-09	0.335411	0.278	0.095	0.000185366
SLCO2A1	6.4353e-09	0.386535	0.162	0.026	0.000216831
SYNE2	7.02181e-09	-0.467666	0.92	0.938	0.000236593
EIF1	7.18577e-09	0.267171	0.994	0.993	0.000242117
SRGN	7.92687e-09	0.420236	0.945	0.869	0.000267088
SERTAD1	8.23603e-09	0.545782	0.557	0.364	0.000277505
SRSF3	9.58525e-09	0.427358	0.801	0.652	0.000322965
PLXNA2	9.67799e-09	0.542644	0.526	0.331	0.00032609
NPR3	9.80353e-09	-0.426585	0.083	0.246	0.00033032
C8orf4	1.0787e-08	0.608388	0.41	0.203	0.000363457
SNU13	1.2167e-08	0.411129	0.804	0.679	0.000409954
PSMB9	1.32207e-08	-0.424902	0.642	0.734	0.000445458
TGFBR2	1.40452e-08	-0.414461	0.804	0.839	0.000473238
DDX39A	1.44629e-08	0.349437	0.303	0.118	0.000487313
SPRY1	1.6215e-08	0.75264	0.633	0.449	0.000546348
MAP1B	2.11638e-08	0.64539	0.541	0.348	0.000713093
PDCD5	2.14392e-08	0.402947	0.667	0.466	0.000722373
GIMAP1	2.17087e-08	-0.405771	0.761	0.859	0.000731454
RPL7	2.2054e-08	-0.308884	0.954	0.97	0.000743089
ITPR2	2.35359e-08	-0.616383	0.639	0.738	0.00079302
PLEC	2.50747e-08	0.483312	0.801	0.692	0.000844866
SAMD4A	2.84801e-08	0.264541	0.232	0.072	0.00095961
JAG2	2.95715e-08	0.522503	0.7	0.538	0.000996383
NFKBIA	3.21817e-08	0.480459	0.835	0.711	0.00108433
NAA38	3.40653e-08	-0.545173	0.676	0.731	0.0011478
COL21A1	3.65913e-08	0.469262	0.465	0.259	0.00123291
FGR	4.3485e-08	0.370185	0.272	0.105	0.00146518
NDUFS5	4.35029e-08	0.396037	0.826	0.705	0.00146579
FGL2	4.41319e-08	0.633806	0.462	0.262	0.00148698
ID1	5.21229e-08	0.515648	0.829	0.685	0.00175623
WARS	5.48096e-08	0.639257	0.602	0.413	0.00184676
SMAD3	5.95029e-08	0.37484	0.379	0.193	0.00200489
FRMD4B	6.12136e-08	-0.518121	0.538	0.656	0.00206253
RASL10A	6.14281e-08	0.399172	0.281	0.115	0.00206976
CP	6.26602e-08	0.370172	0.174	0.039	0.00211127
LMO2	6.62401e-08	-0.452578	0.768	0.859	0.00223189
ABL2	6.97394e-08	0.473612	0.44	0.249	0.0023498
PALLD	7.71445e-08	0.634518	0.489	0.298	0.00259931
RGCC	7.81762e-08	0.727274	0.477	0.279	0.00263407
AGPAT2	7.82922e-08	0.471956	0.517	0.321	0.00263798
FILIP1	8.31128e-08	-0.691615	0.538	0.643	0.0028004
AFAP1L2	8.59482e-08	-0.44229	0.232	0.413	0.00289594
DYNLL1	9.0146e-08	0.332336	0.893	0.859	0.00303738
PTGIS	9.32103e-08	0.726937	0.465	0.289	0.00314063
HSP90AA1	9.40782e-08	0.362846	0.924	0.879	0.00316987
DUSP1	1.03871e-07	0.543984	0.914	0.856	0.00349983
DDX21	1.04189e-07	0.410889	0.645	0.469	0.00351056
GPR4	1.06084e-07	0.27926	0.187	0.049	0.00357438
SNHG15	1.06158e-07	0.291526	0.281	0.111	0.0035769
THBD	1.06679e-07	0.443567	0.795	0.62	0.00359444
GPR146	1.07028e-07	-0.384581	0.217	0.41	0.00360621
CCL2	1.10133e-07	1.39938	0.26	0.102	0.00371082
ATP6V0B	1.14786e-07	0.402512	0.633	0.439	0.00386758
MYRIP	1.18183e-07	-0.429945	0.251	0.443	0.00398204
PICALM	1.21014e-07	0.412005	0.584	0.39	0.00407743
CD99	1.45525e-07	0.317051	0.927	0.934	0.00490333
UTRN	1.46855e-07	-0.428531	0.862	0.882	0.00494814
R3HDM2	1.66396e-07	-0.379447	0.199	0.374	0.00560656
DDAH2	1.67477e-07	0.42963	0.667	0.479	0.00564295
EXT1	1.67479e-07	0.348947	0.333	0.161	0.00564304
CSGALNACT1	1.68712e-07	-0.52071	0.404	0.577	0.00568459
NOS3	1.69211e-07	0.369999	0.401	0.216	0.00570141
ARL4A	1.96286e-07	-0.552201	0.541	0.675	0.00661367
YWHAH	2.09724e-07	0.339427	0.7	0.498	0.00706643
ADAMTS6	2.09929e-07	0.481222	0.462	0.279	0.00707335
FAM124B	2.13817e-07	-0.340623	0.165	0.338	0.00720435
SLC9A3R2	2.15821e-07	0.430717	0.93	0.866	0.00727186
NEXN	2.24206e-07	0.371617	0.122	0.016	0.0075544
CSTB	2.27339e-07	0.366774	0.725	0.597	0.00765995
IFI27	2.33671e-07	0.352636	0.979	0.961	0.00787331
TMBIM4	2.34928e-07	0.412469	0.7	0.544	0.00791565
ACKR1	2.42042e-07	1.20636	0.193	0.056	0.00815536
FBLIM1	2.56662e-07	0.667161	0.492	0.328	0.00864795
GBE1	2.61198e-07	0.356481	0.349	0.174	0.00880082
CD81	2.63386e-07	0.319476	0.979	0.951	0.00887452
SLC12A2	2.84666e-07	0.469754	0.498	0.311	0.00959155
NANS	2.931e-07	0.335886	0.321	0.151	0.00987572
HIF3A	3.19322e-07	-0.40936	0.251	0.426	0.0107592
RALB	3.28382e-07	-0.469487	0.456	0.603	0.0110645
TUBB2A	3.41534e-07	0.254882	0.257	0.102	0.0115077
GNG11	3.44277e-07	-0.330933	0.939	0.977	0.0116001
PTP4A3	3.45121e-07	0.517343	0.428	0.246	0.0116285
DSTN	3.78618e-07	0.470547	0.957	0.911	0.0127571
SRSF2	4.21915e-07	0.396249	0.627	0.466	0.014216
MAFF	4.30247e-07	0.331602	0.349	0.174	0.0144967
PTRF	5.17038e-07	-0.359906	0.945	0.964	0.0174211
RPL23	5.3214e-07	-0.308827	0.924	0.928	0.0179299
PRDX1	5.3411e-07	0.329173	0.911	0.836	0.0179963
EFCAB14	5.92498e-07	-0.454777	0.596	0.698	0.0199636
TNFSF10	6.50433e-07	-0.430549	0.783	0.879	0.0219157
RASD1	6.57525e-07	0.611936	0.187	0.059	0.0221547
PLK3	7.24947e-07	0.313584	0.404	0.223	0.0244264
CD58	7.79155e-07	0.344198	0.468	0.285	0.0262528
CXCL12	8.0344e-07	-0.916078	0.783	0.784	0.0270711
GADD45B	8.37319e-07	0.463284	0.657	0.462	0.0282126
TMBIM1	8.64945e-07	0.358547	0.578	0.397	0.0291435
MYCBP2	8.7351e-07	-0.429914	0.563	0.672	0.0294321
MAFB	8.92394e-07	-0.48005	0.171	0.334	0.0300683
NET1	9.25707e-07	0.396452	0.477	0.292	0.0311908
TES	9.85864e-07	0.318457	0.456	0.269	0.0332177
NDUFB8	1.03331e-06	0.329897	0.697	0.528	0.0348162
CLTB	1.08382e-06	0.323055	0.661	0.508	0.0365182
SCX	1.09551e-06	0.292107	0.153	0.039	0.0369121
ROBO4	1.09645e-06	-0.410093	0.248	0.413	0.0369437
PVRL2	1.12018e-06	0.364887	0.544	0.361	0.0377434
MAPRE1	1.23131e-06	0.320869	0.474	0.289	0.0414877
CARHSP1	1.25449e-06	0.400912	0.443	0.275	0.0422687
BMP6	1.2668e-06	0.643756	0.269	0.121	0.0426836
SMAD6	1.28947e-06	0.299788	0.248	0.102	0.0434475
ARF4	1.34807e-06	0.337896	0.596	0.413	0.0454219
KRT19	1.38819e-06	0.57047	0.284	0.134	0.0467738
FAM188B	1.46902e-06	-0.428286	0.043	0.154	0.0494973
CCT5	1.64173e-06	0.362386	0.584	0.393	0.0553163
TJP1	1.80776e-06	-0.399832	0.783	0.797	0.0609105
NFIB	1.99166e-06	-0.397162	0.731	0.807	0.0671071
CDKN1A	1.99698e-06	0.482745	0.59	0.384	0.0672863
LDLR	2.28334e-06	0.278261	0.309	0.151	0.0769347
ADGRL4	2.28683e-06	0.288826	0.862	0.8	0.0770526
IL27RA	2.32322e-06	0.326317	0.263	0.118	0.0782787
HNRNPA2B1	2.43043e-06	0.293246	0.942	0.889	0.081891
MYO5C	2.47318e-06	-0.424033	0.306	0.446	0.0833313
SLC39A14	2.48819e-06	0.267437	0.272	0.121	0.0838371
C7orf73	2.49432e-06	0.304033	0.358	0.193	0.0840436
TIMP1	2.54294e-06	0.470511	0.798	0.702	0.0856817
SPATA13	2.55129e-06	0.447164	0.422	0.252	0.0859632
BAZ2B	2.65271e-06	-0.457136	0.538	0.643	0.0893803
RP11-798M19.6	2.76809e-06	-0.474548	0.232	0.377	0.093268
ARRDC3	2.8881e-06	-0.511025	0.281	0.439	0.0973118
MALAT1	2.98678e-06	-0.269746	0.997	0.997	0.100637
TIMM10	3.13244e-06	0.316393	0.431	0.259	0.105544
ZC3H6	3.17005e-06	-0.415811	0.168	0.311	0.106812
CD74	3.18898e-06	0.404376	0.982	0.964	0.10745
ACACB	3.27872e-06	-0.425352	0.248	0.397	0.110473
CAPRIN2	3.40768e-06	0.262264	0.257	0.111	0.114818
AQP1	3.5879e-06	0.661768	0.716	0.551	0.120891
MYO10	3.63077e-06	-0.489369	0.147	0.289	0.122335
PIK3IP1	3.73591e-06	-0.337178	0.303	0.459	0.125878
FAM129B	3.75596e-06	0.262611	0.453	0.266	0.126553
IGFBP2	3.78107e-06	0.452396	0.627	0.485	0.127399
SUCO	3.82544e-06	-0.334324	0.138	0.282	0.128894
AC090498.1	3.87932e-06	-0.269309	0.171	0.325	0.13071
EEF2K	3.97424e-06	-0.397307	0.183	0.328	0.133908
SRRM1	4.14038e-06	-0.376872	0.682	0.761	0.139506
HNRNPDL	4.15779e-06	0.349713	0.823	0.718	0.140092
SYBU	4.26334e-06	0.25799	0.229	0.092	0.143649
RNH1	4.38325e-06	0.287742	0.765	0.626	0.147689
BOK	4.40065e-06	0.29616	0.232	0.098	0.148275
PRELID1	4.50354e-06	0.343785	0.697	0.541	0.151742
HRH1	4.65681e-06	0.285155	0.245	0.105	0.156907
IGF2	4.67708e-06	-0.547371	0.731	0.816	0.15759
SDPR	4.7281e-06	-0.401785	0.869	0.902	0.159308
SNRPB	4.77683e-06	0.295367	0.713	0.587	0.160951
TXN	4.85749e-06	0.320493	0.844	0.751	0.163668
DDX17	4.88199e-06	0.287278	0.862	0.744	0.164494
ABI3	5.28143e-06	0.258519	0.248	0.111	0.177953
CREM	5.29593e-06	0.347816	0.465	0.302	0.178441
BTN3A1	5.67246e-06	-0.299055	0.101	0.233	0.191128
DHH	5.80018e-06	0.253496	0.275	0.131	0.195431
MSX1	5.89942e-06	0.362325	0.33	0.18	0.198775
CSPP1	5.9248e-06	-0.421954	0.193	0.331	0.19963
SCNN1B	6.13029e-06	-0.362648	0.101	0.23	0.206554
COA4	6.15099e-06	0.326768	0.471	0.295	0.207252
PSMC1	6.18609e-06	0.335788	0.541	0.37	0.208434
MAPKAPK2	6.25813e-06	0.270679	0.352	0.193	0.210861
KIAA1462	6.26538e-06	-0.469175	0.526	0.623	0.211106
HES4	6.53018e-06	0.362327	0.587	0.42	0.220028
RHEB	6.57811e-06	0.329411	0.728	0.584	0.221643
HABP4	7.35491e-06	0.287147	0.44	0.275	0.247816
KAT2B	7.48148e-06	-0.272281	0.098	0.226	0.252081
CXCL2	7.81675e-06	0.767742	0.401	0.246	0.263377
TMC7	7.94986e-06	0.261157	0.294	0.148	0.267862
FABP4	7.99957e-06	-1.09088	0.089	0.207	0.269538
RNF152	8.18935e-06	-0.268268	0.061	0.17	0.275932
PPP2CB	8.76547e-06	0.311887	0.538	0.393	0.295344
SYT1	8.90795e-06	-0.496192	0.229	0.38	0.300144
AFAP1L1	9.304e-06	-0.356088	0.183	0.325	0.313489
ST6GALNAC4	1.0531e-05	0.323497	0.346	0.193	0.354831
FKBP5	1.09419e-05	0.314167	0.404	0.249	0.368677
GFOD1	1.09581e-05	-0.522709	0.529	0.623	0.369222
PITPNC1	1.09634e-05	0.252671	0.199	0.075	0.369402
GOSR2	1.15059e-05	0.256371	0.217	0.092	0.387681
JUN	1.2103e-05	-0.928314	0.924	0.928	0.407797
PLXDC2	1.21417e-05	-0.394193	0.514	0.652	0.409101
ID4	1.21979e-05	0.304137	0.156	0.049	0.410995
DLL4	1.22027e-05	-0.40033	0.312	0.456	0.411158
EMP3	1.25569e-05	0.55649	0.685	0.6	0.423092
GIMAP8	1.27218e-05	-0.498837	0.544	0.62	0.428649
SYNPO	1.27481e-05	0.393326	0.703	0.577	0.429536
RBM22	1.27492e-05	-0.332587	0.346	0.489	0.429572
ST8SIA6	1.29896e-05	-0.423033	0.15	0.282	0.437673
AHNAK	1.30508e-05	-0.336382	0.893	0.918	0.439734
CYCS	1.3093e-05	0.306567	0.526	0.351	0.441156
GABARAP	1.43003e-05	0.309981	0.477	0.328	0.481833
SLCO4A1	1.44703e-05	0.265229	0.174	0.062	0.487564
SHROOM4	1.50981e-05	0.357898	0.517	0.348	0.508716
KMT2A	1.52198e-05	-0.397373	0.575	0.652	0.512816
NDUFB1	1.59509e-05	-0.412527	0.492	0.597	0.537448
ELF1	1.59763e-05	-0.366656	0.587	0.692	0.538305
EIF3I	1.62496e-05	0.34374	0.575	0.426	0.547514
LGALS3	1.64556e-05	0.279506	0.942	0.915	0.554454
RAP1B	1.66933e-05	0.300429	0.596	0.449	0.562463
GALNT15	1.67899e-05	-0.431992	0.303	0.433	0.56572
PLS3	1.69078e-05	0.391662	0.771	0.646	0.569691
EFNB2	1.77193e-05	-0.317391	0.801	0.843	0.597035
MLLT4	1.80671e-05	-0.379404	0.703	0.741	0.608754
COL4A1	1.80773e-05	0.481543	0.465	0.302	0.609097
KDELR2	1.80798e-05	0.345615	0.648	0.508	0.60918
CALM2	1.82293e-05	0.319671	0.905	0.856	0.614217
AQP3	1.83046e-05	0.304592	0.214	0.092	0.616754
ELK3	1.92026e-05	-0.326583	0.755	0.81	0.647012
ADAM15	1.96224e-05	0.300003	0.884	0.79	0.661156
C2CD4B	1.97707e-05	0.464131	0.159	0.056	0.666155
CALCOCO2	2.01652e-05	-0.429496	0.602	0.662	0.679446
SHISA5	2.28902e-05	0.30417	0.615	0.475	0.771262
MLF2	2.33669e-05	0.319808	0.557	0.407	0.787324
BCR	2.38991e-05	0.257048	0.502	0.341	0.805258
SRM	2.47894e-05	0.334157	0.498	0.341	0.835253
BZW1	2.61039e-05	0.361623	0.743	0.62	0.879544
TSHZ1	2.74646e-05	-0.275751	0.122	0.249	0.925392
CLDN10	2.75034e-05	0.472615	0.523	0.374	0.926701
MAT2A	2.80498e-05	0.289662	0.367	0.21	0.945111
RAI14	2.85915e-05	0.290428	0.391	0.239	0.96336
PIM1	2.86342e-05	0.285492	0.226	0.102	0.964799
EVL	2.92389e-05	0.350009	0.284	0.154	0.985174
MYH9	3.03644e-05	0.383183	0.875	0.793	1
IL33	3.11102e-05	-0.460755	0.59	0.649	1
ITPRIP	3.15117e-05	0.298308	0.26	0.131	1
VWA1	3.26506e-05	0.539142	0.315	0.184	1
FAXDC2	3.3527e-05	-0.270849	0.101	0.22	1
CHRM3	3.54527e-05	-0.359981	0.37	0.489	1
DLC1	3.79407e-05	0.307743	0.324	0.18	1
WBP4	3.83149e-05	0.292931	0.462	0.302	1
SKAP2	3.83433e-05	-0.431347	0.459	0.574	1
FBLN5	3.88722e-05	0.341228	0.471	0.308	1
PARK7	3.89214e-05	0.262523	0.768	0.682	1
AKR1C1	3.90286e-05	-0.54472	0.156	0.279	1
HOXA9	3.99694e-05	-0.269962	0.067	0.17	1
HCFC1R1	4.03232e-05	0.398238	0.538	0.413	1
ECSCR.1	4.05132e-05	0.318791	0.865	0.826	1
RUNDC3B	4.06062e-05	0.41118	0.358	0.216	1
BAG3	4.12608e-05	0.27886	0.309	0.174	1
ACE	4.15047e-05	-0.426037	0.517	0.62	1
SRSF5	4.16046e-05	0.324327	0.856	0.764	1
AKR1C3	4.29702e-05	0.438293	0.713	0.626	1
RUNX1T1	4.37732e-05	-0.368292	0.413	0.528	1
MEF2A	4.62482e-05	0.285105	0.685	0.544	1
BMPR2	4.65989e-05	0.343263	0.731	0.61	1
PCMTD1	4.8005e-05	-0.380042	0.624	0.692	1
KLF3	5.02012e-05	-0.337386	0.465	0.587	1
B4GALT1	5.02794e-05	0.371876	0.462	0.315	1
ARHGAP23	5.10298e-05	0.306645	0.404	0.256	1
DACH1	5.40298e-05	-0.357798	0.159	0.279	1
ID3	5.42248e-05	0.458475	0.774	0.656	1
WDR1	5.45977e-05	0.317065	0.618	0.489	1
JADE1	5.46266e-05	0.383534	0.465	0.308	1
LIMS2	5.68189e-05	0.340479	0.737	0.613	1
SHE	5.78813e-05	-0.410749	0.492	0.584	1
C14orf166	5.81801e-05	0.269496	0.709	0.58	1
LSR	5.82206e-05	0.315252	0.498	0.344	1
PGK1	5.87925e-05	0.309891	0.722	0.597	1
TCERG1	6.00526e-05	0.284847	0.373	0.226	1
ASS1	6.05948e-05	0.342418	0.722	0.574	1
REXO2	6.07685e-05	0.305377	0.538	0.403	1
CRIM1	6.51778e-05	0.894817	0.697	0.603	1
CD55	6.56205e-05	0.261692	0.538	0.384	1
FURIN	6.61251e-05	0.299245	0.37	0.233	1
LBR	6.6506e-05	-0.463036	0.349	0.456	1
YWHAG	6.69045e-05	0.301684	0.422	0.279	1
HIPK3	6.75558e-05	0.304859	0.602	0.452	1
UBE2D3	6.92722e-05	0.26993	0.78	0.669	1
PHB2	7.13194e-05	0.274703	0.651	0.518	1
SENP7	7.33869e-05	-0.3471	0.248	0.377	1
JAG1	7.57353e-05	0.434254	0.749	0.63	1
FAM20A	7.99694e-05	0.261578	0.242	0.125	1
MAP1LC3B	8.02186e-05	0.331824	0.697	0.548	1
FNIP2	8.10667e-05	0.360849	0.59	0.462	1
RPL30	8.48238e-05	-0.252886	0.994	0.993	1
HOXD9	8.69782e-05	-0.323268	0.303	0.449	1
GLUD1	8.72872e-05	0.314853	0.541	0.4	1
UGCG	8.88033e-05	0.253295	0.336	0.197	1
PER1	9.04624e-05	0.2899	0.379	0.239	1
PSMD8	9.38064e-05	0.279799	0.694	0.557	1
ITM2A	9.65478e-05	0.291969	0.752	0.584	1
LRRC8A	0.000100859	0.276101	0.532	0.39	1
SLC25A5	0.00010345	0.29674	0.679	0.521	1
CD44	0.000103934	0.303857	0.226	0.115	1
ADAMTS9	0.000106563	0.268201	0.217	0.102	1
TKT	0.000107474	0.296068	0.419	0.275	1
UQCRFS1	0.000109148	0.256322	0.554	0.413	1
ZFP36L2	0.000109262	-0.340651	0.829	0.892	1
CDC37	0.000110338	0.2881	0.844	0.748	1
SEMA3G	0.000110869	-0.440367	0.667	0.715	1
HPRT1	0.000111457	0.2675	0.309	0.177	1
ARID5B	0.000112666	0.373839	0.67	0.561	1
PKM	0.000113357	0.297008	0.719	0.61	1
TINAGL1	0.000117405	0.343863	0.697	0.557	1
IRF1	0.000122967	-0.300172	0.321	0.449	1
FOXN3	0.000123689	-0.329734	0.297	0.426	1
SF3B2	0.000124516	-0.287983	0.55	0.656	1
RPS15A	0.000124848	-0.278046	0.982	0.98	1
ANAPC16	0.000125594	-0.2966	0.639	0.718	1
NFKBIZ	0.000125726	0.2558	0.391	0.246	1
DIXDC1	0.000125884	0.354147	0.367	0.243	1
NIN	0.000130012	-0.354525	0.275	0.39	1
KLF4	0.000130419	0.323719	0.771	0.633	1
C7orf50	0.000132821	0.295976	0.489	0.354	1
SEMA3F	0.000134745	0.276673	0.309	0.184	1
BST2	0.000137763	0.275603	0.887	0.787	1
FAM212A	0.000140222	-0.339639	0.144	0.256	1
MEDAG	0.000149791	0.320273	0.425	0.285	1
C10orf54	0.00015224	0.308876	0.55	0.43	1
CX3CL1	0.000152398	0.345905	0.459	0.308	1
KLF9	0.000154049	0.34066	0.725	0.616	1
GLG1	0.000155462	-0.33712	0.437	0.528	1
REEP5	0.000156265	0.31107	0.688	0.574	1
IL3RA	0.000160463	0.289821	0.523	0.377	1
DYNLRB1	0.000160767	0.269118	0.755	0.685	1
PIK3R3	0.000162379	0.360163	0.498	0.377	1
TM4SF1	0.000167215	0.34762	0.96	0.944	1
HSPA8	0.000176635	0.269154	0.826	0.787	1
TCF4	0.000182069	0.2538	0.948	0.908	1
FILIP1L	0.00018775	0.478649	0.682	0.597	1
FAM13A	0.00019132	-0.252166	0.067	0.157	1
FKBP9	0.000192362	-0.342002	0.45	0.548	1
VPS13C	0.000204802	-0.30421	0.462	0.567	1
GJA4	0.000205225	-0.384201	0.52	0.616	1
HOXB7	0.000211275	-0.292662	0.324	0.439	1
LGALS9	0.000213719	0.27257	0.41	0.269	1
ARHGDIA	0.000218313	0.30103	0.667	0.534	1
PHACTR2	0.000219104	-0.459517	0.535	0.587	1
WEE1	0.000228191	0.294159	0.214	0.105	1
PRKD3	0.000229777	-0.286348	0.254	0.377	1
PLLP	0.000239247	-0.369825	0.55	0.607	1
PPP1CB	0.000249635	0.302248	0.612	0.482	1
C10orf128	0.000254659	-0.335374	0.284	0.407	1
SMARCC2	0.000256766	-0.302433	0.287	0.397	1
MRPL33	0.000259349	0.30654	0.761	0.639	1
CCT2	0.000262798	0.273139	0.55	0.436	1
ANKRD29	0.000264669	-0.417573	0.523	0.61	1
CKB	0.000267319	0.409206	0.211	0.108	1
CLU	0.00026864	0.465114	0.982	0.938	1
FAM107A	0.000275198	0.317969	0.768	0.679	1
PTGDS	0.000285457	0.569235	0.101	0.03	1
GBP4	0.000287477	-0.398025	0.37	0.472	1
ENY2	0.000287856	0.283413	0.749	0.607	1
PCDH1	0.000292143	0.268243	0.486	0.344	1
NPDC1	0.000300139	0.254531	0.924	0.875	1
NCOR1	0.00030028	-0.316829	0.511	0.59	1
ALG5	0.000302656	0.25573	0.391	0.256	1
DUS1L	0.000306141	0.293833	0.294	0.177	1
PTMS	0.000308818	0.291628	0.905	0.879	1
PLP2	0.00032498	0.354433	0.612	0.521	1
ABI3BP	0.000325105	0.439209	0.45	0.318	1
HNRNPA0	0.000326088	0.2951	0.636	0.541	1
ATOH8	0.000326255	0.267564	0.226	0.121	1
CBX6	0.000327369	-0.332377	0.306	0.416	1
PPP1R14B	0.000329344	0.30773	0.728	0.62	1
CAP1	0.000343661	0.292286	0.667	0.551	1
IMPDH1	0.000344132	0.312927	0.272	0.157	1
HSPE1	0.000345678	0.265613	0.645	0.498	1
NR1D2	0.000354485	0.262352	0.26	0.148	1
GPBP1	0.000355022	-0.35361	0.471	0.57	1
NRN1	0.000355035	-0.324074	0.569	0.652	1
USP53	0.00035953	-0.388103	0.309	0.426	1
ABCB1	0.000362854	0.277159	0.355	0.226	1
PLCG2	0.000363738	0.571525	0.535	0.407	1
COL4A2	0.000364505	0.322165	0.352	0.223	1
PPP2R5A	0.000368866	-0.306181	0.257	0.37	1
METTL7A	0.00036907	-0.323706	0.239	0.344	1
WNT4	0.000381278	-0.40198	0.113	0.21	1
FOXC1	0.000391838	-0.326695	0.554	0.656	1
LCN6	0.000397242	0.463451	0.471	0.344	1
TSHZ2	0.000399704	0.358199	0.346	0.223	1
HTR4	0.00041234	0.254783	0.199	0.098	1
STIM2	0.000414824	-0.278634	0.239	0.348	1
NEDD9	0.000423727	0.275581	0.627	0.502	1
GPRIN3	0.000435097	-0.325869	0.156	0.259	1
S1PR1	0.000436545	0.273479	0.722	0.636	1
NDUFV2	0.000440357	0.253701	0.642	0.544	1
PDLIM3	0.000448673	0.256529	0.52	0.387	1
DSG2	0.000457362	-0.27845	0.101	0.193	1
RRAS	0.00045897	0.258032	0.792	0.702	1
OSMR	0.000486133	0.251595	0.266	0.151	1
ANKRD13A	0.000515366	-0.3042	0.104	0.193	1
KCNN3	0.000515477	-0.350994	0.554	0.643	1
HBB	0.000517335	-3.08361	0.08	0.167	1
NR4A2	0.000524594	0.39741	0.294	0.184	1
ZFYVE21	0.000542064	-0.322492	0.621	0.656	1
ZNF704	0.000542823	-0.256053	0.278	0.4	1
MTDH	0.000548405	-0.272161	0.743	0.777	1
RBM38	0.000567098	-0.280512	0.183	0.285	1
AC004540.4	0.000567656	-0.330637	0.272	0.377	1
2022-03-07	0.000569482	0.288631	0.508	0.367	1
FABP5	0.000580874	-0.463846	0.278	0.393	1
CLK1	0.000580954	-0.305182	0.281	0.384	1
OCIAD2	0.000586633	0.326497	0.639	0.528	1
EEA1	0.000591896	-0.309723	0.465	0.564	1
CD9	0.000598288	0.285634	0.963	0.948	1
WSB1	0.000610296	-0.323733	0.801	0.83	1
MMP15	0.000632575	-0.280844	0.092	0.18	1
CD40	0.000648824	-0.335542	0.245	0.344	1
EHBP1L1	0.000664594	0.251887	0.401	0.269	1
IRF2	0.000686172	-0.290365	0.33	0.436	1
VAPA	0.000686957	0.289207	0.752	0.682	1
C2orf40	0.000691014	0.256088	0.242	0.134	1
PCNXL4	0.000696548	-0.345675	0.177	0.282	1
RAPGEF5	0.000703585	-0.333699	0.544	0.62	1
EVA1C	0.000709284	0.291097	0.474	0.364	1
RBM43	0.000710833	-0.289229	0.174	0.279	1
MCTP1	0.000732793	-0.321135	0.407	0.518	1
HSD17B12	0.000735016	-0.30863	0.734	0.764	1
MCAM	0.000740884	0.320365	0.535	0.407	1
CD93	0.000743282	0.258158	0.844	0.79	1
NME1	0.000753426	0.254171	0.361	0.246	1
RHOB	0.000767444	0.315171	0.859	0.839	1
ENO1	0.000781441	0.254147	0.795	0.744	1
CENPC	0.000806174	-0.318009	0.391	0.492	1
INHBB	0.000824485	-0.520129	0.11	0.197	1
SEPW1	0.000870654	-0.333717	0.917	0.911	1
RBM6	0.000891407	-0.252615	0.287	0.407	1
SULF2	0.000893343	-0.276005	0.569	0.652	1
MPZL2	0.000906887	0.357069	0.434	0.315	1
ABLIM3	0.000938909	-0.283126	0.193	0.292	1
BRD3	0.00093891	-0.28067	0.232	0.334	1
PLSCR1	0.000978158	0.287005	0.572	0.443	1
THEM6	0.000982121	-0.254469	0.122	0.213	1
LDB2	0.000991112	-0.384888	0.529	0.59	1
FAM89B	0.000998296	0.300261	0.569	0.469	1
SKIL	0.0010027	0.309277	0.544	0.407	1
CYYR1	0.00101893	-0.260367	0.722	0.757	1
NOP10	0.00105009	0.264204	0.676	0.57	1
HEXIM1	0.00106619	-0.412788	0.196	0.289	1
PHF20	0.00106683	-0.281511	0.3	0.407	1
STX16	0.00107235	-0.320816	0.214	0.315	1
RRBP1	0.00107388	0.284768	0.648	0.515	1
ST6GAL1	0.00108167	-0.25833	0.235	0.331	1
PLCB4	0.00108457	-0.357266	0.483	0.567	1
OMD	0.00116786	0.394275	0.101	0.036	1
NRBF2	0.0012205	-0.26288	0.165	0.256	1
NUMA1	0.00122679	-0.318991	0.398	0.502	1
RAMP3	0.00122914	0.426934	0.26	0.161	1
TMEM106B	0.00124001	-0.275804	0.358	0.472	1
XPC	0.00125911	-0.328398	0.251	0.348	1
LAP3	0.0013128	-0.288435	0.755	0.78	1
PGF	0.00131753	-0.285551	0.067	0.144	1
CYBRD1	0.00137964	-0.269557	0.41	0.502	1
AKT3	0.00139577	-0.329349	0.407	0.492	1
CTCF	0.00140233	-0.279788	0.266	0.361	1
SLC25A4	0.00142656	0.257029	0.376	0.259	1
SMCHD1	0.00143435	-0.371964	0.446	0.534	1
ZC3HAV1	0.00143658	-0.32702	0.278	0.374	1
AP1S2	0.00148269	0.267271	0.529	0.403	1
RFC1	0.00148331	-0.252044	0.425	0.525	1
TMEM165	0.00148357	0.269163	0.468	0.344	1
NOTCH4	0.00148766	-0.380995	0.566	0.62	1
SELM	0.00152093	0.269026	0.841	0.79	1
TMOD3	0.00155053	-0.251044	0.813	0.813	1
TLK1	0.00156739	-0.276356	0.37	0.459	1
LINC00982	0.00170357	0.304294	0.431	0.321	1
PAK2	0.00171272	-0.275363	0.636	0.689	1
DCN	0.00172524	-0.26303	0.26	0.374	1
TNRC6C	0.00179766	-0.330438	0.284	0.37	1
COL8A1	0.00180141	0.312067	0.477	0.354	1
WHSC1L1	0.0018065	-0.305922	0.492	0.561	1
FLNB	0.00184057	0.401957	0.774	0.672	1
SCAPER	0.00184199	-0.303973	0.232	0.321	1
CRYAB	0.00186032	0.281255	0.15	0.072	1
PDGFD	0.00188285	0.256418	0.511	0.393	1
FAM127A	0.0019319	0.272303	0.59	0.479	1
MIA3	0.00194862	-0.270384	0.373	0.472	1
UBE2J1	0.00196784	0.250753	0.462	0.357	1
ADCY4	0.00199072	0.266206	0.526	0.39	1
DPT	0.00199856	-0.350085	0.049	0.115	1
MYLK	0.00202543	0.445337	0.193	0.108	1
SAT1	0.00204497	0.445229	0.798	0.754	1
PIK3C2B	0.00206801	-0.334643	0.333	0.426	1
BBX	0.00209126	-0.317663	0.511	0.574	1
EDNRB	0.00209493	0.440238	0.147	0.072	1
AGRN	0.00212929	-0.314259	0.349	0.456	1
CDKN1C	0.0022602	-0.308691	0.327	0.43	1
FKBP2	0.00226468	0.289469	0.7	0.593	1
MEX3C	0.00228363	0.264796	0.294	0.19	1
TGFB1	0.00244258	0.331886	0.483	0.393	1
C1orf115	0.00251828	-0.299174	0.45	0.515	1
YPEL3	0.00265289	-0.28802	0.52	0.59	1
C17orf58	0.00273141	0.26223	0.41	0.298	1
ATP8A1	0.00273624	-0.320353	0.248	0.344	1
UHRF2	0.00283372	0.279828	0.287	0.197	1
MAP3K3	0.00290505	-0.286213	0.232	0.325	1
MPHOSPH8	0.00295836	-0.266041	0.725	0.754	1
IGFBP5	0.00297485	0.727235	0.517	0.466	1
AKAP13	0.00304286	0.328036	0.719	0.646	1
CTTNBP2NL	0.0030499	-0.315273	0.633	0.662	1
GNA11	0.00313189	0.276366	0.495	0.39	1
TTC3	0.00321976	-0.279811	0.489	0.564	1
PI16	0.00324474	0.36356	0.33	0.226	1
PKN2	0.00326917	-0.356971	0.45	0.515	1
PEAR1	0.00328842	-0.257096	0.128	0.21	1
C5orf56	0.0032996	-0.277072	0.211	0.298	1
NFIX	0.00335107	-0.270956	0.379	0.459	1
IFITM1	0.00336685	-0.312702	0.391	0.479	1
HBEGF	0.00336691	0.280235	0.443	0.334	1
PPP3CA	0.00357485	-0.27958	0.621	0.669	1
LTBP4	0.00361625	0.322913	0.743	0.689	1
GADD45A	0.00366549	0.309975	0.691	0.597	1
FADS3	0.00366779	0.30303	0.343	0.239	1
PDCD4	0.00390454	-0.254607	0.777	0.78	1
GMNN	0.00395389	0.330161	0.257	0.17	1
SSUH2	0.00405173	0.423752	0.159	0.085	1
TGM2	0.004096	-0.342314	0.63	0.679	1
PTPRA	0.00412623	-0.281525	0.37	0.443	1
PRSS23	0.00423378	0.286822	0.352	0.252	1
PHIP	0.00426675	-0.294987	0.428	0.515	1
TECPR1	0.00428963	-0.264996	0.174	0.259	1
NRP1	0.00447169	-0.383678	0.333	0.416	1
SPARC	0.00455343	0.48238	0.529	0.459	1
CDH13	0.00460872	0.280179	0.789	0.705	1
YPEL2	0.00469906	0.34583	0.394	0.302	1
FRMD4A	0.00481598	-0.259202	0.217	0.311	1
CTSC	0.00485539	0.341249	0.544	0.43	1
CEP68	0.00505845	-0.281289	0.566	0.613	1
PSENEN	0.00508296	0.269288	0.416	0.308	1
ELN	0.00510335	0.698513	0.645	0.534	1
ACVRL1	0.0051181	-0.254197	0.508	0.58	1
CLEC2B	0.00518382	0.257603	0.48	0.374	1
PERP	0.00536774	-0.257948	0.502	0.593	1
THSD7A	0.00549185	-0.27439	0.508	0.607	1
GIPC2	0.0057965	-0.270023	0.324	0.4	1
DHRS3	0.00585751	0.284273	0.535	0.446	1
KIAA1551	0.00600631	-0.259958	0.437	0.521	1
MRPS6	0.00607681	0.294554	0.401	0.308	1
RC3H1	0.00651797	-0.253537	0.199	0.275	1
FAM89A	0.00678012	-0.342049	0.446	0.492	1
IGFBP3	0.00682081	-0.371226	0.709	0.764	1
HSPG2	0.00683467	0.331531	0.859	0.856	1
WDR82	0.00710111	-0.252893	0.318	0.39	1
YPEL5	0.00712996	-0.273155	0.382	0.456	1
ARFGEF1	0.00715912	-0.291408	0.251	0.334	1
RNF213	0.00718059	-0.270618	0.474	0.528	1
SPINT2	0.00724635	-0.269106	0.226	0.318	1
KLF10	0.00727616	0.267273	0.416	0.311	1
ABTB1	0.0072933	-0.266942	0.205	0.275	1
ADRA2C	0.00834473	-0.453952	0.407	0.446	1
ISG15	0.00839654	0.26243	0.609	0.534	1
RNF125	0.0084444	-0.263552	0.287	0.357	1
NOV	0.00882318	0.274879	0.321	0.223	1
KIAA2026	0.00915	-0.262442	0.391	0.469	1
FAM110D	0.00922631	0.452212	0.229	0.157	1
ZNF148	0.00931606	-0.273254	0.41	0.479	1
MBNL1	0.00961721	0.305109	0.859	0.784	1
HERC5	0.00988722	-0.296566	0.208	0.275	1
CREBRF	0.0099788	-0.264317	0.502	0.548	1
GIT2	0.00999217	-0.258662	0.202	0.275	1
CGNL1	0.0100458	-0.320455	0.254	0.325	1
MEF2C	0.0105172	-0.26526	0.694	0.702	1
APOE	0.0109399	-0.321597	0.104	0.17	1
COL6A3	0.0110073	-0.311943	0.061	0.118	1
MTUS1	0.0110347	-0.251365	0.875	0.869	1
GNAQ	0.0112691	-0.298917	0.618	0.666	1
FAM198B	0.0115552	0.300105	0.468	0.38	1
NUDT4	0.0120348	-0.431949	0.48	0.528	1
PET100	0.0128458	-0.29858	0.376	0.433	1
TMEM178A	0.0128633	0.344282	0.557	0.521	1
CARD16	0.0132299	-0.305012	0.422	0.466	1
HBA2	0.0134154	-2.26305	0.064	0.118	1
CCL14	0.0139252	-0.315728	0.119	0.184	1
WNK1	0.0142396	-0.258581	0.765	0.761	1
TNKS2	0.0144471	-0.254962	0.22	0.292	1
SESN3	0.0148183	-0.316477	0.263	0.334	1
USP8	0.0159253	-0.278342	0.346	0.41	1
HEY2	0.0164452	-0.273394	0.226	0.295	1
NFATC2	0.0166111	0.250069	0.235	0.164	1
VEGFC	0.0170752	-0.301687	0.523	0.538	1
DUSP23	0.0174325	0.31303	0.471	0.387	1
GCC2	0.0176496	-0.251824	0.575	0.613	1
GCHFR	0.0182573	-0.265504	0.339	0.4	1
UPF2	0.0195543	-0.325303	0.312	0.364	1
NDUFC1	0.0196839	-0.259995	0.713	0.721	1
LEPROTL1	0.0196999	-0.264385	0.376	0.423	1
FGF2	0.0200629	0.257462	0.599	0.498	1
IFI44L	0.0206475	-0.351579	0.502	0.557	1
NUMB	0.0214633	-0.27048	0.367	0.433	1
ENPP2	0.022578	-0.434774	0.495	0.564	1
GNG12	0.022797	0.256663	0.483	0.39	1
LSM14A	0.0229351	-0.263392	0.416	0.472	1
BNIP3L	0.0241729	-0.290564	0.419	0.482	1
TRIM56	0.0254834	-0.286438	0.465	0.502	1
LAMC1	0.0259393	-0.275734	0.437	0.485	1
XAF1	0.0284012	-0.276128	0.612	0.63	1
FSTL1	0.0295209	0.28645	0.544	0.459	1
NR2F2	0.0299476	-0.411333	0.263	0.325	1
RSRP1	0.0329482	-0.28679	0.437	0.482	1
NRP2	0.0330697	-0.370918	0.064	0.108	1
SULF1	0.0336294	0.329348	0.697	0.659	1
TFF3	0.0348107	-0.328689	0.064	0.108	1
MGP	0.035556	0.827535	0.905	0.915	1
SMARCE1	0.0370024	-0.307715	0.529	0.548	1
UBN2	0.051721	-0.265128	0.22	0.279	1
HLA-DQB1	0.0547089	0.274658	0.297	0.243	1
INSR	0.054931	-0.287392	0.339	0.39	1
CRIP1	0.0558581	-0.299742	0.364	0.416	1
IFIT3	0.057483	-0.272056	0.391	0.443	1
THBS1	0.0636465	0.423018	0.266	0.21	1
GPIHBP1	0.0645233	-0.280833	0.287	0.348	1
MSL3	0.078835	-0.277599	0.235	0.279	1
SCYL2	0.0815092	-0.264199	0.159	0.2	1
SLC5A3	0.0830867	0.505076	0.229	0.184	1
GUCY1A3	0.091042	-0.303316	0.584	0.6	1
CFH	0.0918792	-0.304526	0.697	0.738	1
LGALS8	0.092896	-0.266234	0.196	0.239	1
RPS6KA5	0.0980783	-0.256508	0.367	0.407	1
PHF3	0.100504	-0.269995	0.544	0.574	1
MARCKS	0.129995	-0.272995	0.431	0.459	1
MT2A	0.145358	0.338171	0.667	0.652	1
BGN	0.169002	0.442741	0.505	0.489	1
PTPRB	0.200095	0.286467	0.859	0.774	1
TFPI	0.264929	-0.298789	0.339	0.348	1
CCND1	0.267833	0.275744	0.538	0.548	1
COL1A2	0.286822	-0.255372	0.11	0.134	1
NTRK2	0.332749	-0.312269	0.122	0.141	1
FN1	0.786984	0.390219	0.78	0.862	1
EFEMP1	0.891175	0.699339	0.156	0.167	1

## Sheet: Vessel EC non-DM DEGs
	p_val	avg_log2FC	pct.1	pct.2	p_val_adj
MT-ND2	3.14081e-63	-1.22304	0.931	0.99	1.05827e-58
MT-ATP6	4.96125e-63	-1.5522	0.929	0.997	1.67164e-58
ACTB	1.41186e-61	1.01571	0.992	0.934	4.75711e-57
MT-ND1	2.12784e-59	-1.29592	0.925	0.997	7.16954e-55
MT-CYB	3.7566e-47	-1.0016	0.986	0.997	1.26575e-42
MT-CO1	1.36546e-42	-0.862013	0.968	1	4.60077e-38
MT-CO3	7.16234e-41	-1.12283	0.964	1	2.41328e-36
MT-ND3	4.40912e-38	-1.08111	0.97	0.997	1.48561e-33
PLK2	7.05996e-31	-0.915619	0.257	0.587	2.37878e-26
FOSL2	1.72592e-29	0.946276	0.53	0.18	5.81532e-25
CSRNP1	1.90592e-29	1.01599	0.621	0.252	6.4218e-25
IFI27	4.81784e-28	0.650193	0.994	0.961	1.62332e-23
TPM2	7.2355e-28	1.05227	0.557	0.19	2.43793e-23
HLA-B	1.12003e-27	0.418137	1	1	3.77382e-23
APOLD1	1.24151e-27	1.61812	0.638	0.308	4.18315e-23
MT2A	1.62832e-27	3.42313	0.831	0.652	5.48646e-23
MT-ND4	6.29884e-27	-0.732598	0.977	0.997	2.12233e-22
EMP1	3.51541e-26	1.47055	0.835	0.656	1.18448e-21
LMO2	1.42104e-25	-0.806623	0.7	0.859	4.78806e-21
GIMAP7	1.64275e-24	-0.648132	0.886	0.931	5.53507e-20
MT-CO2	1.70702e-24	-0.73611	0.977	0.987	5.75163e-20
H3F3B	2.09599e-24	0.660835	0.996	0.98	7.06223e-20
HLA-A	2.18314e-24	-0.429753	0.997	0.993	7.35586e-20
SEPW1	7.40357e-24	0.56203	0.991	0.911	2.49456e-19
JUN	7.49122e-24	-1.3859	0.842	0.928	2.52409e-19
MIDN	8.95114e-24	1.40641	0.671	0.423	3.016e-19
TUBB4B	1.61708e-23	0.749257	0.781	0.505	5.4486e-19
SGK1	2.78912e-23	1.03687	0.417	0.108	9.39765e-19
PTGDS	8.41675e-23	1.40783	0.31	0.03	2.83594e-18
SLC25A25	2.42936e-22	0.993627	0.346	0.062	8.18549e-18
TAGLN	3.65622e-22	1.04414	0.729	0.456	1.23193e-17
MIR22HG	5.98674e-22	0.701888	0.408	0.111	2.01717e-17
HLA-C	9.80032e-22	-0.35948	0.995	0.997	3.30212e-17
EGR1	1.90292e-21	1.70982	0.665	0.439	6.41169e-17
TRIB1	1.9717e-21	0.787958	0.28	0.02	6.64345e-17
MCL1	2.38021e-21	0.864413	0.775	0.567	8.0199e-17
MT-ND5	3.33028e-21	-0.629198	0.877	0.951	1.1221e-16
GIMAP4	6.36253e-21	-0.611133	0.818	0.892	2.14379e-16
HLA-DRB1	5.44948e-20	0.866184	0.889	0.787	1.83615e-15
NEDD9	8.71361e-20	0.693378	0.742	0.502	2.93596e-15
EGFL7	1.2792e-19	-0.568474	0.895	0.951	4.31015e-15
RPS9	1.42427e-19	-0.375926	0.991	1	4.79893e-15
BST2	1.63629e-19	0.602419	0.943	0.787	5.51333e-15
HSP90AA1	2.15304e-19	0.615044	0.935	0.879	7.25446e-15
LMNA	2.58983e-19	0.544697	0.961	0.911	8.72617e-15
HLA-E	2.76218e-19	-0.382964	0.994	0.993	9.3069e-15
MT1M	3.63029e-19	1.79125	0.31	0.059	1.22319e-14
MYL9	1.00949e-18	0.879369	0.756	0.557	3.40137e-14
HSPB1	1.11414e-18	0.604152	0.959	0.948	3.75398e-14
FABP5	2.24556e-18	-0.713691	0.151	0.393	7.56617e-14
MT1E	2.68601e-18	2.47828	0.529	0.279	9.05025e-14
WNT4	3.34328e-18	-0.518973	0.044	0.21	1.12649e-13
ACTA2	5.20796e-18	0.873878	0.464	0.184	1.75477e-13
MYC	6.40076e-18	1.06874	0.485	0.233	2.15667e-13
TUBA1B	9.84975e-18	0.566888	0.915	0.761	3.31877e-13
CLDN5	1.57112e-17	-0.58271	0.975	0.984	5.29374e-13
TUBA1A	2.05729e-17	0.717205	0.781	0.623	6.93185e-13
EFNA1	4.33049e-17	-0.624472	0.442	0.662	1.45911e-12
TMSB10	6.45358e-17	0.352935	1	1	2.17447e-12
TNFRSF12A	8.03688e-17	0.501324	0.314	0.072	2.70795e-12
ZYX	1.76723e-16	0.503552	0.537	0.272	5.95451e-12
LDLR	1.90163e-16	0.775008	0.395	0.151	6.40735e-12
SOX18	2.11838e-16	-0.577562	0.766	0.869	7.13767e-12
KLF9	2.97096e-16	0.863004	0.765	0.616	1.00103e-11
CDKN1A	9.64531e-16	1.6176	0.577	0.384	3.24989e-11
CYR61	1.00526e-15	1.23643	0.595	0.341	3.38712e-11
SLC2A3	1.21214e-15	1.05866	0.384	0.154	4.08419e-11
C11orf96	1.33834e-15	1.01422	0.393	0.138	4.50939e-11
KLF10	1.49051e-15	0.902444	0.536	0.311	5.02212e-11
BAG3	1.87685e-15	0.743746	0.404	0.174	6.32386e-11
MYH11	2.35913e-15	0.823034	0.361	0.118	7.94885e-11
MAFF	2.90884e-15	0.870033	0.402	0.174	9.80105e-11
IFI6	2.91004e-15	0.723084	0.834	0.672	9.80509e-11
PNP	4.38197e-15	0.89071	0.615	0.426	1.47646e-10
FOSL1	1.36507e-14	0.386711	0.178	0.003	4.59946e-10
PTMA	1.9245e-14	0.327593	0.997	1	6.48442e-10
FTL	2.38249e-14	-0.34027	0.994	0.987	8.02756e-10
HYAL2	3.02983e-14	0.574683	0.863	0.741	1.02087e-09
DSTN	3.15706e-14	0.435503	0.963	0.911	1.06374e-09
ADAMTS1	3.28457e-14	0.8889	0.672	0.456	1.1067e-09
TNFSF10	3.34789e-14	-0.540433	0.776	0.879	1.12804e-09
DLC1	3.60922e-14	0.645127	0.41	0.18	1.21609e-09
TIPARP	4.22355e-14	0.762605	0.478	0.256	1.42308e-09
MYL6	5.30015e-14	0.379872	0.986	0.954	1.78583e-09
ARID5A	5.91649e-14	0.525226	0.474	0.236	1.9935e-09
ACTG1	7.54637e-14	0.446198	0.986	0.957	2.54267e-09
CAST	8.77531e-14	-0.543325	0.788	0.823	2.95675e-09
IFIT1	9.67837e-14	0.673174	0.541	0.325	3.26103e-09
ITPRIP	1.10396e-13	0.494334	0.347	0.131	3.71969e-09
FABP4	1.34717e-13	-0.99049	0.06	0.207	4.53914e-09
RGS5	1.66885e-13	0.76154	0.299	0.092	5.62301e-09
ACTN4	1.88793e-13	0.434395	0.874	0.715	6.36118e-09
KLF4	2.28953e-13	0.840509	0.798	0.633	7.71436e-09
CTGF	2.46786e-13	0.904851	0.788	0.593	8.31521e-09
CX3CL1	3.63011e-13	0.613444	0.548	0.308	1.22313e-08
PDLIM1	4.42067e-13	0.506124	0.778	0.633	1.4895e-08
IGFBP4	5.41941e-13	-0.444553	0.945	0.954	1.82602e-08
MYADM	7.46824e-13	0.616978	0.579	0.364	2.51635e-08
FAM107A	7.8313e-13	0.624623	0.822	0.679	2.63868e-08
TUBA1C	8.69745e-13	0.607003	0.429	0.22	2.93052e-08
SRGN	1.03279e-12	0.536917	0.954	0.869	3.47988e-08
ADAMTS9	1.22323e-12	0.654679	0.306	0.102	4.12155e-08
CALD1	1.41192e-12	0.536737	0.906	0.823	4.75732e-08
ITPKC	1.47209e-12	0.624411	0.263	0.079	4.96007e-08
ANXA1	1.77101e-12	0.655685	0.86	0.784	5.96725e-08
NFKBIA	1.90598e-12	0.618804	0.845	0.711	6.42201e-08
ISG15	2.34761e-12	0.667975	0.724	0.534	7.91002e-08
MT1X	2.74576e-12	1.63971	0.466	0.266	9.25156e-08
IFITM3	4.78365e-12	0.265738	1	0.99	1.6118e-07
MRPL33	5.35155e-12	0.506385	0.817	0.639	1.80315e-07
ADAMTS4	5.62579e-12	0.658058	0.165	0.013	1.89556e-07
H3F3A	6.25394e-12	0.309184	0.977	0.964	2.1072e-07
CCL2	7.97422e-12	2.01994	0.29	0.102	2.68683e-07
SERPINE1	8.53929e-12	0.652013	0.288	0.095	2.87723e-07
CREB5	1.31138e-11	0.424416	0.286	0.095	4.41856e-07
HHEX	1.6109e-11	-0.565318	0.361	0.531	5.42778e-07
GIMAP1	1.89142e-11	-0.393661	0.773	0.859	6.37296e-07
SERTAD1	2.05636e-11	0.589331	0.544	0.364	6.92871e-07
TM4SF1	2.19737e-11	0.667109	0.971	0.944	7.4038e-07
C2CD4B	2.22917e-11	0.944337	0.222	0.056	7.51096e-07
RTN4	2.23828e-11	0.391063	0.834	0.708	7.54166e-07
BHLHE40	3.49248e-11	0.960092	0.473	0.302	1.17676e-06
SCNN1B	3.62315e-11	-0.365567	0.083	0.23	1.22078e-06
SOCS3	4.47996e-11	2.10082	0.569	0.495	1.50948e-06
DDX21	6.87839e-11	0.625091	0.64	0.469	2.31761e-06
DLL4	1.04099e-10	-0.492065	0.283	0.456	3.50751e-06
CLEC14A	1.065e-10	-0.394721	0.935	0.954	3.58839e-06
IFI44L	1.25399e-10	0.439062	0.755	0.557	4.2252e-06
CD9	1.71299e-10	0.42583	0.977	0.948	5.77174e-06
TPM1	1.80474e-10	0.60463	0.654	0.489	6.0809e-06
PPP1CB	2.65861e-10	0.419485	0.67	0.482	8.95792e-06
NFIL3	2.74304e-10	0.691603	0.352	0.187	9.24241e-06
MAP1LC3B	3.08166e-10	0.600688	0.696	0.548	1.03834e-05
NAMPT	3.15398e-10	0.506656	0.465	0.282	1.0627e-05
POSTN	3.71159e-10	-0.543903	0.076	0.21	1.25058e-05
CALM2	3.94145e-10	0.384202	0.945	0.856	1.32803e-05
PAPSS2	4.32654e-10	-0.310836	0.074	0.203	1.45779e-05
FAM110D	4.37359e-10	0.640256	0.339	0.157	1.47364e-05
CNN1	4.38875e-10	0.349039	0.156	0.02	1.47875e-05
C1orf21	5.16049e-10	-0.507797	0.329	0.492	1.73878e-05
SPARCL1	5.16508e-10	-0.288892	0.999	1	1.74032e-05
ABL2	5.20511e-10	0.66824	0.429	0.249	1.75381e-05
SH3BGRL3	5.73622e-10	0.427251	0.938	0.862	1.93276e-05
RAMP2	5.92086e-10	0.297467	0.994	0.961	1.99497e-05
DUSP5	7.09498e-10	0.702749	0.394	0.21	2.39058e-05
APOD	7.35065e-10	-0.620967	0.353	0.541	2.47673e-05
ARPC5L	7.77362e-10	0.645155	0.532	0.367	2.61924e-05
PHLDA1	9.36464e-10	0.636868	0.243	0.082	3.15532e-05
MSX1	9.36585e-10	0.550913	0.352	0.18	3.15573e-05
CLIC4	1.01506e-09	0.420932	0.801	0.698	3.42015e-05
TMSB4X	1.06699e-09	0.260784	1	1	3.59513e-05
PLXDC2	1.15324e-09	-0.511936	0.513	0.652	3.88572e-05
SLC9A3R2	1.39e-09	0.462074	0.953	0.866	4.68346e-05
EIF1	1.78817e-09	0.362651	0.992	0.993	6.02506e-05
AHNAK	2.15926e-09	-0.388317	0.886	0.918	7.27542e-05
RPS2	2.92089e-09	-0.304739	0.989	0.987	9.84165e-05
PIM1	2.95941e-09	0.645236	0.258	0.102	9.97145e-05
ITPR2	3.03549e-09	-0.532811	0.69	0.738	0.000102278
CAV1	3.10137e-09	0.258287	0.996	0.997	0.000104497
TSC22D1	3.15102e-09	0.509796	0.915	0.816	0.00010617
EGR3	3.20233e-09	0.364215	0.17	0.036	0.000107899
PPP1R14A	3.38928e-09	0.511492	0.549	0.374	0.000114198
ARF6	3.4258e-09	0.400843	0.525	0.354	0.000115429
CEBPD	3.47678e-09	0.807449	0.551	0.4	0.000117147
GAPDH	3.52068e-09	0.304378	0.978	0.944	0.000118626
MT1A	3.81966e-09	0.626104	0.141	0.02	0.0001287
GPR4	3.9471e-09	0.265501	0.191	0.049	0.000132994
HOXA9	4.13693e-09	-0.283358	0.058	0.17	0.00013939
SMAD1	4.27054e-09	-0.439008	0.333	0.505	0.000143892
IFIT3	5.17846e-09	0.699778	0.59	0.443	0.000174483
AP1S2	5.29815e-09	0.35291	0.604	0.403	0.000178516
THSD4	6.7107e-09	0.493623	0.381	0.203	0.00022611
PCAT19	8.70717e-09	0.264992	0.436	0.236	0.000293379
GLUL	9.12501e-09	0.625447	0.817	0.718	0.000307458
ATF3	9.22703e-09	0.844182	0.469	0.308	0.000310896
TMOD3	9.678e-09	-0.387646	0.784	0.813	0.00032609
PFN1	1.02623e-08	0.332107	0.94	0.856	0.000345779
PXDC1	1.06713e-08	0.476879	0.51	0.338	0.000359559
NRGN	1.0822e-08	0.386054	0.318	0.151	0.000364635
MAP3K8	1.09864e-08	0.485646	0.342	0.177	0.000370174
STX12	1.2419e-08	0.375004	0.541	0.367	0.000418445
CFL1	1.31898e-08	0.284208	0.964	0.948	0.000444417
CD81	1.51822e-08	0.311744	0.985	0.951	0.000511549
PNRC1	1.55205e-08	-0.322243	0.844	0.869	0.000522947
THBD	1.6301e-08	0.76957	0.743	0.62	0.000549247
HIST1H4C	1.63233e-08	-0.377112	0.536	0.656	0.000549998
DSG2	1.78348e-08	-0.288034	0.078	0.193	0.000600924
PVRL2	1.86368e-08	0.409864	0.524	0.361	0.000627949
CYCS	2.09095e-08	0.321653	0.544	0.351	0.000704525
LGALS3	2.11169e-08	-0.282945	0.931	0.915	0.000711514
MYL12B	2.24881e-08	0.310618	0.958	0.898	0.000757715
CAV2	2.25172e-08	0.290155	0.887	0.797	0.000758693
AQP1	2.66706e-08	0.436675	0.724	0.551	0.000898638
NET1	2.72712e-08	0.334784	0.478	0.292	0.000918877
RERGL	3.13674e-08	0.366655	0.154	0.033	0.00105689
FAM198B	3.13716e-08	0.365301	0.553	0.38	0.00105704
PDLIM7	3.21149e-08	0.408611	0.372	0.21	0.00108208
STOM	3.30703e-08	0.359748	0.919	0.862	0.00111427
GPR146	3.47544e-08	-0.401906	0.245	0.41	0.00117101
TAF7	3.56334e-08	0.332079	0.572	0.384	0.00120063
UBE2J1	3.95927e-08	0.43324	0.515	0.357	0.00133404
RAPGEF5	4.07472e-08	-0.468708	0.506	0.62	0.00137294
IER5	4.20233e-08	0.494208	0.437	0.279	0.00141593
SERTAD3	4.29133e-08	0.360893	0.32	0.161	0.00144592
PLN	4.75509e-08	0.341128	0.123	0.016	0.00160218
PIK3IP1	5.27286e-08	-0.361133	0.304	0.459	0.00177664
ETS2	5.38825e-08	0.612156	0.67	0.538	0.00181552
SPOCK1	6.08664e-08	0.32079	0.248	0.102	0.00205083
VAPA	6.09473e-08	0.328744	0.785	0.682	0.00205356
FAM188B	7.86372e-08	-0.416442	0.057	0.154	0.0026496
UBE2D3	8.85973e-08	0.416476	0.745	0.669	0.0029852
TGFBR2	9.05439e-08	-0.333882	0.818	0.839	0.00305079
SHISA5	9.1166e-08	0.33631	0.638	0.475	0.00307175
STX11	9.24914e-08	0.319743	0.221	0.085	0.00311641
PLAT	1.04043e-07	-0.383537	0.751	0.852	0.00350563
LIPA	1.10953e-07	0.339816	0.506	0.344	0.00373846
IGFBP7	1.17534e-07	1.04322	0.732	0.63	0.00396018
EDNRB	1.19245e-07	0.677306	0.202	0.072	0.00401783
TJP1	1.26622e-07	-0.356683	0.736	0.797	0.00426639
PLPP1	1.30579e-07	0.45956	0.77	0.636	0.00439974
EGLN3	1.38889e-07	-0.30013	0.062	0.161	0.00467974
DKK3	1.54369e-07	0.272566	0.302	0.138	0.00520132
POMP	1.59294e-07	0.321179	0.787	0.646	0.00536726
SRSF3	1.68403e-07	0.302342	0.766	0.652	0.00567417
NR4A1	1.91474e-07	0.60918	0.421	0.256	0.00645153
ATP1A1	2.01938e-07	0.374841	0.765	0.636	0.00680411
WEE1	2.3986e-07	0.282828	0.249	0.105	0.00808183
AIF1L	2.51689e-07	0.378684	0.601	0.43	0.00848041
MIR222HG	2.54413e-07	0.292598	0.172	0.052	0.00857219
DYNLL1	2.71426e-07	0.26463	0.919	0.859	0.00914542
ATP1B3	2.74418e-07	0.396077	0.632	0.498	0.00924624
HLA-F	2.94442e-07	-0.401682	0.671	0.711	0.00992093
ZFAND5	3.15215e-07	0.557766	0.675	0.554	0.0106208
FHL1	3.25877e-07	0.398277	0.699	0.554	0.0109801
CITED4	3.53798e-07	0.370294	0.493	0.334	0.0119209
RHOB	3.89273e-07	0.424468	0.926	0.839	0.0131161
HLA-DRB5	3.90513e-07	-0.373915	0.311	0.462	0.0131579
RPS21	3.99233e-07	-0.283026	0.957	0.925	0.0134518
TOPORS	4.1702e-07	0.425051	0.461	0.315	0.0140511
OAS3	4.22473e-07	0.287361	0.254	0.115	0.0142348
PRDM1	4.34333e-07	0.271185	0.122	0.023	0.0146344
SERPINH1	4.72546e-07	0.28521	0.417	0.249	0.015922
UGCG	4.95012e-07	0.33402	0.344	0.197	0.0166789
DNAJA1	5.09684e-07	0.378762	0.832	0.741	0.0171733
NES	5.47922e-07	0.395137	0.699	0.538	0.0184617
HIF3A	5.61461e-07	-0.357094	0.286	0.426	0.0189179
TES	5.74239e-07	0.278544	0.431	0.269	0.0193484
HSPA1B	6.04013e-07	0.370121	0.476	0.318	0.0203516
EIF4A1	6.21403e-07	0.31734	0.679	0.511	0.0209375
C10orf128	6.88525e-07	-0.393071	0.273	0.407	0.0231992
SYNE2	7.13444e-07	-0.346566	0.93	0.938	0.0240388
MLLT4	7.22419e-07	-0.398863	0.733	0.741	0.0243412
KPNA2	7.7626e-07	0.343035	0.325	0.18	0.0261553
FKBP5	7.99033e-07	0.310981	0.396	0.249	0.0269226
SPRY1	9.17848e-07	0.888559	0.571	0.449	0.030926
EFNB2	9.2508e-07	-0.387257	0.813	0.843	0.0311696
UBALD2	9.37757e-07	0.562612	0.497	0.367	0.0315968
RP11-670E13.6	9.55701e-07	0.285356	0.174	0.062	0.0322014
NDUFS5	1.04652e-06	0.284089	0.813	0.705	0.0352613
IL32	1.08552e-06	0.454575	0.736	0.639	0.0365756
VPS13C	1.09083e-06	-0.393688	0.463	0.567	0.0367544
TNFRSF10D	1.30662e-06	0.399498	0.314	0.177	0.0440253
PSMB9	1.31312e-06	-0.337831	0.677	0.734	0.0442443
ADRA2C	1.49596e-06	-0.520418	0.334	0.446	0.0504049
GADD45B	1.51898e-06	1.39837	0.54	0.462	0.0511806
PLAUR	1.52081e-06	0.418117	0.226	0.105	0.0512423
SESN3	1.52662e-06	-0.431327	0.208	0.334	0.0514379
RSAD2	1.55962e-06	0.276177	0.318	0.174	0.0525497
CHSY1	1.60994e-06	0.327379	0.426	0.279	0.0542453
METRNL	1.71816e-06	-0.341775	0.358	0.511	0.0578917
BTG3	1.8211e-06	0.292187	0.339	0.197	0.0613602
MT-ND4L	1.96803e-06	-0.31452	0.534	0.669	0.0663108
PTGS2	2.01902e-06	0.850741	0.381	0.239	0.0680289
TSC22D2	2.07294e-06	0.364027	0.313	0.184	0.0698457
PALLD	2.09499e-06	0.423034	0.449	0.298	0.0705885
GPRIN3	2.17588e-06	-0.309565	0.146	0.259	0.0733142
CRIP1	2.2767e-06	0.635274	0.544	0.416	0.0767111
FRZB	2.27842e-06	0.270184	0.114	0.023	0.0767692
PTP4A2	2.49112e-06	0.321082	0.67	0.528	0.0839359
RHOC	2.51895e-06	0.277175	0.949	0.925	0.0848736
SRPRA	2.82744e-06	-0.329065	0.297	0.42	0.0952678
GIMAP8	2.85135e-06	-0.468585	0.532	0.62	0.0960735
CD44	2.90562e-06	0.316691	0.235	0.115	0.0979019
CHRM3	2.9147e-06	-0.373681	0.376	0.489	0.0982079
ZFP36L1	3.22116e-06	-0.290868	0.855	0.908	0.108534
MRFAP1	3.22535e-06	0.270481	0.803	0.669	0.108675
SYNPO	3.23061e-06	0.359747	0.691	0.577	0.108852
DPH3	3.24216e-06	0.291244	0.33	0.193	0.109241
HSD17B12	3.33961e-06	-0.361747	0.718	0.764	0.112525
ARHGAP24	3.39083e-06	-0.269328	0.137	0.246	0.114251
CPEB4	3.39184e-06	0.297414	0.379	0.236	0.114285
IRF2	3.42493e-06	-0.317783	0.306	0.436	0.1154
DCUN1D3	3.52526e-06	0.268663	0.244	0.118	0.11878
ADAMTS6	3.71982e-06	0.344637	0.423	0.279	0.125336
CLU	4.1448e-06	0.46533	0.964	0.938	0.139655
SEMA3G	4.20452e-06	-0.426544	0.671	0.715	0.141667
GLTSCR2	4.2271e-06	-0.288635	0.878	0.862	0.142428
CTSZ	4.44245e-06	0.275765	0.665	0.544	0.149684
ZBTB16	4.48393e-06	0.32574	0.461	0.325	0.151082
POLE4	4.83599e-06	-0.366569	0.465	0.574	0.162944
NFATC2	4.86125e-06	0.296389	0.294	0.164	0.163795
EIF3I	5.43543e-06	0.302428	0.568	0.426	0.183141
TCN2	5.61281e-06	0.304963	0.591	0.433	0.189118
RGCC	5.68866e-06	0.470232	0.424	0.279	0.191674
CALCOCO2	5.85992e-06	-0.39042	0.601	0.662	0.197444
GUCY1A3	6.20621e-06	-0.564464	0.544	0.6	0.209112
MX1	6.33598e-06	0.3354	0.578	0.439	0.213485
CLK1	6.48007e-06	-0.377949	0.264	0.384	0.21834
CCL14	6.53336e-06	-0.383246	0.09	0.184	0.220135
SRP14	6.87535e-06	0.285567	0.994	0.993	0.231658
MEX3C	6.92972e-06	0.261416	0.321	0.19	0.23349
PER1	6.93084e-06	0.321924	0.368	0.239	0.233528
C5orf56	7.26509e-06	-0.275853	0.183	0.298	0.24479
TCEB1	7.30025e-06	0.386178	0.657	0.564	0.245975
BTN3A2	7.33213e-06	-0.357139	0.313	0.439	0.247049
YPEL2	8.03551e-06	0.343876	0.436	0.302	0.270748
PDLIM5	8.04663e-06	0.264656	0.633	0.475	0.271123
SSR4	8.50807e-06	0.272094	0.821	0.744	0.286671
JUND	8.65443e-06	0.493777	0.954	0.911	0.291602
HNRNPF	1.00642e-05	0.280911	0.611	0.472	0.339103
HELZ2	1.02355e-05	0.261309	0.291	0.167	0.344874
B3GNT5	1.03144e-05	0.371953	0.152	0.056	0.347535
NFKBIZ	1.03902e-05	0.450663	0.372	0.246	0.350089
ICAM1	1.04527e-05	0.322014	0.286	0.157	0.352192
CCDC50	1.06027e-05	-0.326569	0.593	0.666	0.357247
ARHGAP29	1.07619e-05	-0.272747	0.807	0.852	0.36261
SKIL	1.12777e-05	0.337807	0.548	0.407	0.379992
GCHFR	1.14955e-05	-0.302119	0.28	0.4	0.387328
YWHAQ	1.17782e-05	0.266867	0.679	0.548	0.396856
RAN	1.18176e-05	0.270923	0.74	0.623	0.398181
PSMD5-AS1	1.20697e-05	-0.319299	0.098	0.19	0.406678
MAP1B	1.22037e-05	0.366907	0.487	0.348	0.411191
DDX5	1.23444e-05	0.274614	0.972	0.951	0.415933
RUNDC3B	1.24364e-05	0.369605	0.347	0.216	0.419031
ITM2A	1.30476e-05	0.356405	0.733	0.584	0.439625
FAM124B	1.43999e-05	-0.275928	0.217	0.338	0.485189
FNIP2	1.46734e-05	0.257557	0.602	0.462	0.494405
S100A4	1.49899e-05	-0.60067	0.313	0.436	0.505069
C8orf4	1.51366e-05	0.296813	0.343	0.203	0.510013
SOCS2	1.52037e-05	0.370561	0.598	0.472	0.512272
UTRN	1.524e-05	-0.291171	0.896	0.882	0.513497
PIGT	1.56718e-05	0.267695	0.517	0.38	0.528045
NUDT14	1.5868e-05	-0.264323	0.3	0.43	0.534657
KIAA1551	1.61878e-05	-0.334181	0.4	0.521	0.54543
GALNT15	1.62673e-05	-0.331606	0.316	0.433	0.548111
PLVAP	1.64835e-05	-0.251579	0.273	0.416	0.555395
FLNA	1.70766e-05	0.292145	0.691	0.58	0.575378
PLPP2	1.7434e-05	-0.257535	0.071	0.151	0.587422
PGRMC1	1.76202e-05	0.260104	0.615	0.475	0.593695
IFITM1	1.84903e-05	0.299694	0.615	0.479	0.623014
MX2	1.93826e-05	0.254858	0.227	0.115	0.653077
ENPP2	2.05085e-05	-0.667883	0.474	0.564	0.691015
USP46	2.15985e-05	-0.30865	0.117	0.21	0.727738
FEM1C	2.19236e-05	0.280931	0.339	0.213	0.738694
TUSC1	2.23163e-05	0.301914	0.346	0.216	0.751926
C16orf72	2.2577e-05	0.275222	0.393	0.266	0.760711
HUWE1	2.29091e-05	-0.313538	0.314	0.423	0.771898
S1PR1	2.41659e-05	0.276962	0.726	0.636	0.814247
LTC4S	2.52859e-05	0.292804	0.753	0.6	0.851982
IER2	2.53392e-05	0.606892	0.72	0.682	0.85378
MECOM	2.6915e-05	-0.406292	0.618	0.656	0.906872
CTNNB1	2.75452e-05	0.275964	0.753	0.643	0.928109
MAT2A	2.9661e-05	0.282909	0.338	0.21	0.999398
BMPR2	2.97384e-05	0.274176	0.722	0.61	1
MAP4	3.16561e-05	-0.344294	0.672	0.718	1
HEY2	3.24048e-05	-0.374291	0.191	0.295	1
EDN1	3.28839e-05	0.59451	0.494	0.364	1
ZEB1	3.61778e-05	0.270737	0.68	0.544	1
SRSF5	3.74026e-05	0.291001	0.826	0.764	1
TIMP1	3.76229e-05	0.290222	0.797	0.702	1
RSRP1	4.31577e-05	-0.376911	0.37	0.482	1
RP11-798M19.6	4.6359e-05	-0.357048	0.271	0.377	1
GADD45A	4.67168e-05	0.544996	0.671	0.597	1
DDX42	4.70689e-05	-0.258901	0.379	0.495	1
NIN	4.86589e-05	-0.322543	0.286	0.39	1
ANK1	5.34234e-05	-0.25639	0.147	0.246	1
PROCR	6.01028e-05	0.258725	0.37	0.249	1
MKL2	6.61589e-05	-0.40027	0.508	0.577	1
MAP3K1	6.64028e-05	-0.343179	0.309	0.413	1
SULF2	6.97721e-05	-0.359998	0.596	0.652	1
CENPC	7.38982e-05	-0.35908	0.393	0.492	1
ARL4A	7.65451e-05	-0.339232	0.598	0.675	1
ARID5B	7.78773e-05	0.310877	0.644	0.561	1
MAFB	8.93904e-05	-0.308173	0.226	0.334	1
PERP	9.51464e-05	-0.334234	0.515	0.593	1
FOXO3	9.69841e-05	0.309793	0.385	0.266	1
PLLP	0.00010523	-0.340677	0.549	0.607	1
NUPR1	0.000105434	-0.263338	0.14	0.233	1
INSIG1	0.000110544	0.253691	0.315	0.2	1
ANAPC5	0.000112044	-0.296894	0.399	0.492	1
CYYR1	0.000115027	-0.260666	0.731	0.757	1
MIA3	0.000121378	-0.260532	0.367	0.472	1
YWHAH	0.000134912	0.259954	0.62	0.498	1
LYST	0.000136306	-0.313516	0.446	0.538	1
GADD45G	0.000137751	0.281877	0.203	0.108	1
SRSF7	0.000140972	-0.479014	0.746	0.751	1
PLSCR4	0.000142671	-0.270616	0.245	0.348	1
HOXD9	0.000144295	-0.287586	0.337	0.449	1
DOCK4	0.000145296	-0.266735	0.234	0.341	1
THSD7A	0.000145744	-0.335219	0.515	0.607	1
FNBP4	0.000145924	-0.3304	0.4	0.485	1
ITGA6	0.000150544	-0.278163	0.662	0.761	1
PTPRM	0.00015176	-0.287402	0.638	0.682	1
CSRP1	0.000164471	0.384974	0.64	0.561	1
CTCF	0.000165245	-0.25645	0.262	0.361	1
PGM2L1	0.000169639	0.284729	0.356	0.243	1
SPARC	0.000172148	0.375077	0.568	0.459	1
DNTTIP2	0.000174896	0.263984	0.506	0.403	1
PDGFD	0.000175508	0.30728	0.502	0.393	1
CEP170	0.000178516	-0.266708	0.269	0.37	1
STMN1	0.000178917	0.29477	0.649	0.548	1
MACF1	0.000186049	-0.303786	0.726	0.754	1
SOX17	0.000191429	0.553301	0.736	0.652	1
TRIM8	0.000214148	-0.2588	0.212	0.308	1
IRF7	0.000218027	0.261098	0.252	0.151	1
LIMA1	0.000220419	-0.326177	0.775	0.77	1
MGLL	0.000231257	-0.339278	0.78	0.813	1
TTC3	0.000244297	-0.325319	0.47	0.564	1
TCEAL4	0.000250381	0.266581	0.714	0.62	1
CCND1	0.000261809	0.556039	0.596	0.548	1
PELI1	0.000266199	0.277604	0.427	0.308	1
MYO5C	0.000280348	-0.308226	0.371	0.446	1
CRYAB	0.000282401	0.275873	0.152	0.072	1
LMCD1	0.000301062	0.270957	0.729	0.636	1
WARS	0.000308147	0.259982	0.527	0.413	1
MMRN1	0.000362167	-0.275525	0.151	0.236	1
RDX	0.000365648	0.26146	0.864	0.816	1
GFOD1	0.000397013	-0.400995	0.593	0.623	1
PHF20	0.0004345	-0.31121	0.314	0.407	1
YBX3	0.000450641	0.28441	0.949	0.925	1
BLCAP	0.000471432	-0.271329	0.282	0.374	1
COX17	0.000506808	0.269651	0.666	0.567	1
CPNE1	0.000560441	-0.281616	0.299	0.39	1
TPM4	0.000628925	0.254745	0.794	0.721	1
SLC6A6	0.000634744	0.308994	0.122	0.052	1
SENP7	0.00065066	-0.289936	0.288	0.377	1
MYOF	0.000659429	-0.27504	0.483	0.551	1
NOTCH4	0.000686531	-0.346393	0.554	0.62	1
BIRC3	0.000688382	0.257154	0.177	0.095	1
MYO5A	0.000697708	-0.256921	0.221	0.311	1
TBX3	0.000699205	0.25134	0.199	0.115	1
ELK3	0.00072461	-0.263039	0.767	0.81	1
UBC	0.000764862	0.283404	0.983	0.97	1
MBTPS1	0.00077621	-0.268704	0.297	0.384	1
VPS4B	0.00079182	-0.274482	0.31	0.407	1
MYO10	0.000818683	-0.320328	0.201	0.289	1
IL33	0.000857535	-0.284043	0.596	0.649	1
COL6A3	0.000960435	-0.379935	0.06	0.118	1
GJA4	0.00100745	-0.297322	0.56	0.616	1
DDIT4	0.00101165	-0.456406	0.569	0.603	1
CPNE3	0.00113395	-0.309197	0.518	0.574	1
MCTP1	0.00120117	-0.402463	0.463	0.518	1
RALB	0.00153342	-0.279783	0.548	0.603	1
USP53	0.00155594	-0.310443	0.329	0.426	1
HES1	0.00157366	0.527232	0.362	0.275	1
ADIRF	0.00163402	-0.258785	0.943	0.928	1
ELN	0.00166636	0.307827	0.64	0.534	1
CEBPB	0.00183684	0.284236	0.417	0.328	1
KRT19	0.00184161	0.278387	0.215	0.134	1
IRF2BPL	0.00189335	0.278064	0.287	0.203	1
MGP	0.00192076	0.727807	0.874	0.915	1
BAZ2B	0.00210996	-0.276685	0.596	0.643	1
IGFBP3	0.00211773	-0.324948	0.699	0.764	1
WHSC1L1	0.00225069	-0.295224	0.511	0.561	1
ID1	0.0022641	0.264855	0.774	0.685	1
MMP2	0.00250562	0.306229	0.632	0.564	1
EPC1	0.00258791	-0.256519	0.417	0.495	1
AKAP12	0.00262615	0.920123	0.21	0.138	1
LAMC1	0.00264886	-0.274931	0.421	0.485	1
IGF2	0.00265331	-0.292844	0.828	0.816	1
MIS18BP1	0.00282013	-0.260368	0.32	0.397	1
CCNL2	0.00287437	-0.277897	0.333	0.41	1
VEGFC	0.00293028	-0.297604	0.511	0.538	1
NUMA1	0.00316572	-0.291472	0.429	0.502	1
ITGB5	0.00324236	-0.304958	0.245	0.315	1
GON4L	0.00353433	-0.263545	0.348	0.42	1
LINC00657	0.00384606	-0.263895	0.708	0.734	1
PHIP	0.00408048	-0.309136	0.451	0.515	1
ZFP36	0.00411774	0.454403	0.804	0.761	1
ARFGEF1	0.00456426	-0.263888	0.259	0.334	1
CDC42BPB	0.00493992	-0.289717	0.351	0.416	1
RP11-473M20.16	0.00532924	0.334154	0.144	0.082	1
ANKRD29	0.00538424	-0.300275	0.572	0.61	1
CDC42EP3	0.00548605	0.253335	0.592	0.502	1
ZNF808	0.00564216	-0.264825	0.09	0.144	1
NRP2	0.00572935	-0.40408	0.064	0.108	1
NR2F2	0.00679207	-0.420844	0.266	0.325	1
CFH	0.00685997	-0.415413	0.706	0.738	1
CSGALNACT1	0.00702326	-0.286028	0.513	0.577	1
PCNX	0.00709256	-0.283477	0.26	0.331	1
LBR	0.00740504	-0.310801	0.399	0.456	1
CRYBG3	0.00759008	-0.259465	0.526	0.567	1
HBEGF	0.00768212	0.271081	0.402	0.334	1
EMP3	0.00819329	0.359533	0.685	0.6	1
INHBB	0.00849902	-0.294411	0.136	0.197	1
CCDC25	0.010043	-0.252055	0.4	0.466	1
CDH13	0.011912	0.251269	0.743	0.705	1
USP48	0.0122798	-0.285674	0.311	0.37	1
ARRDC3	0.0142644	-0.318018	0.382	0.439	1
CCNL1	0.014891	0.362265	0.699	0.659	1
CTTNBP2NL	0.0184032	-0.253473	0.673	0.662	1
PHACTR2	0.020625	-0.279602	0.59	0.587	1
LDB2	0.0210903	-0.26876	0.573	0.59	1
URI1	0.0220404	-0.253108	0.318	0.364	1
MARCKS	0.026187	-0.324354	0.409	0.459	1
DPT	0.0269507	-0.274636	0.075	0.115	1
UBN1	0.0269797	-0.261581	0.302	0.348	1
PI16	0.0306358	0.299868	0.287	0.226	1
CGNL1	0.0322214	-0.278431	0.277	0.325	1
IFIT2	0.0328317	0.361253	0.31	0.256	1
JMJD1C	0.0419137	0.352723	0.648	0.607	1
FILIP1L	0.0446722	0.295729	0.639	0.597	1
CD74	0.046106	0.292084	0.947	0.964	1
FILIP1	0.0526585	-0.301091	0.676	0.643	1
AKT3	0.0588612	-0.269379	0.474	0.492	1
THBS1	0.0605045	0.25446	0.259	0.21	1
PLPP3	0.06231	0.384327	0.394	0.338	1
JUNB	0.0745758	0.36746	0.771	0.81	1
TFF3	0.0926337	-0.288022	0.08	0.108	1
PDK4	0.0941155	0.318707	0.431	0.387	1
NUDT4	0.118018	-0.296529	0.524	0.528	1
IRF1	0.256736	0.27186	0.447	0.449	1
CXCL2	0.335927	0.304012	0.272	0.246	1
DUSP1	0.460621	0.289231	0.853	0.856	1
FOSB	0.538142	0.348478	0.597	0.734	1
STC1	0.874737	0.370565	0.337	0.341	1
IER3	0.996184	0.638258	0.287	0.311	1

## Sheet: PC DMED DEGs
	p_val	avg_log2FC	pct.1	pct.2	p_val_adj
MT-ND3	7.20988e-146	-1.59796	0.971	0.998	2.4293e-141
C11orf96	1.34001e-96	1.8389	0.97	0.836	4.51503e-92
MTRNR2L12	4.56246e-89	2.16363	0.54	0.026	1.53728e-84
ZFP36	7.43078e-85	1.65491	0.927	0.599	2.50373e-80
NR4A1	1.23128e-84	2.0148	0.699	0.191	4.14867e-80
ATF3	5.567e-80	2.50345	0.698	0.212	1.87574e-75
DES	2.11387e-75	2.29964	0.787	0.34	7.12248e-71
MTRNR2L8	5.1586e-75	1.83478	0.444	0.002	1.73814e-70
JUNB	7.52024e-75	1.58148	0.949	0.787	2.53387e-70
BTG2	8.56684e-75	1.80289	0.786	0.355	2.88651e-70
RPL41	2.37634e-65	-0.695504	0.995	0.998	8.00684e-61
ACTG2	8.15623e-63	1.71247	0.756	0.36	2.74816e-58
PTGDS	6.6617e-61	3.29881	0.549	0.125	2.24459e-56
PLCG2	1.02946e-59	1.36233	0.373	0.003	3.46866e-55
RPS27	1.51276e-59	-0.543307	0.993	0.998	5.09711e-55
RPL39	1.76411e-57	-0.6187	0.978	0.988	5.944e-53
FOS	8.16917e-57	1.26909	0.967	0.787	2.75252e-52
RPL26	1.58524e-54	-0.594932	0.979	0.991	5.34131e-50
MT-ND1	6.06832e-54	-0.820707	0.965	0.997	2.04466e-49
EGR1	2.24546e-52	1.31258	0.8	0.483	7.56585e-48
TPM1	1.66271e-51	1.07286	0.939	0.792	5.60235e-47
MT-CYB	1.16432e-50	-0.596798	0.984	1	3.92305e-46
RPL37	6.72196e-49	-0.519481	0.987	0.997	2.2649e-44
ACTB	7.53197e-49	0.741874	0.993	0.969	2.53782e-44
CEBPD	4.36605e-47	1.48985	0.912	0.759	1.4711e-42
SERTAD1	9.50794e-45	1.43865	0.481	0.138	3.2036e-40
SH3BP5	1.1277e-44	1.17058	0.446	0.106	3.79966e-40
RPS10	5.10225e-44	-0.648162	0.848	0.971	1.71915e-39
RPL36A	1.89127e-43	-0.881643	0.593	0.841	6.37244e-39
CNN1	2.13244e-43	1.27021	0.718	0.408	7.18505e-39
ACTN1	3.76003e-43	1.03318	0.592	0.246	1.26691e-38
MT-ATP6	2.26708e-42	-0.643697	0.963	1	7.6387e-38
RPS15A	5.35404e-42	-0.521356	0.984	0.993	1.80399e-37
MYLK	7.59874e-42	1.51978	0.8	0.594	2.56032e-37
KLF2	9.80607e-42	1.2514	0.712	0.367	3.30406e-37
KCNMB1	1.48671e-41	0.941266	0.376	0.061	5.00931e-37
TPM2	3.23988e-41	0.874254	0.987	0.947	1.09165e-36
CDKN1A	4.57167e-41	1.50481	0.529	0.191	1.54038e-36
RPL34	5.52347e-41	-0.461535	0.996	0.998	1.86108e-36
STEAP4	9.66836e-41	-0.948834	0.433	0.775	3.25766e-36
FILIP1L	1.55131e-39	0.973386	0.813	0.546	5.22697e-35
ADAMTS1	2.25624e-39	1.18736	0.791	0.509	7.60218e-35
SOCS3	3.64032e-39	1.21732	0.723	0.425	1.22657e-34
MYL9	1.34745e-38	0.773144	0.999	0.974	4.54011e-34
SPARCL1	1.0718e-36	0.714561	0.993	0.978	3.61132e-32
TIPARP	2.06576e-36	1.02609	0.472	0.152	6.96038e-32
CPM	2.28202e-36	0.843526	0.427	0.113	7.68902e-32
CSRNP1	5.32471e-36	0.773271	0.335	0.051	1.79411e-31
NR2F2	6.50496e-36	-0.677562	0.933	0.985	2.19178e-31
DSTN	6.82003e-35	0.841638	0.957	0.928	2.29794e-30
NEXN	7.13139e-35	0.959559	0.658	0.369	2.40285e-30
SMOC1	1.53361e-34	0.846472	0.361	0.075	5.16736e-30
CA3	2.19258e-34	1.87091	0.524	0.23	7.38768e-30
ITGA8	3.56234e-34	1.02735	0.438	0.135	1.2003e-29
PLN	6.63554e-34	0.894212	0.535	0.218	2.23578e-29
MT-CO3	1.47059e-33	-0.574149	0.986	0.997	4.95501e-29
GADD45B	1.6188e-33	1.49408	0.804	0.628	5.45439e-29
RPS28	4.48888e-33	-0.434248	0.988	0.988	1.51248e-28
ACTA2	1.1682e-32	0.740234	0.97	0.911	3.93614e-28
RPS21	4.59685e-32	-0.619067	0.946	0.961	1.54886e-27
CYR61	6.55063e-32	1.46349	0.475	0.183	2.20717e-27
S100A6	6.85877e-32	-0.467679	0.986	0.998	2.31099e-27
RPS27A	8.86987e-32	-0.389758	0.999	0.997	2.98862e-27
WFDC2	3.73665e-31	1.33678	0.339	0.075	1.25903e-26
IFITM1	5.27598e-31	-0.783618	0.059	0.292	1.77769e-26
RPS9	6.75278e-31	-0.424617	0.988	0.993	2.27528e-26
MYH11	1.02801e-30	1.25396	0.893	0.858	3.46378e-26
RPL35A	1.24958e-30	-0.396288	0.99	0.995	4.21033e-26
RPL37A	3.28873e-30	-0.394614	0.991	0.993	1.1081e-25
RPS24	4.41092e-30	-0.389014	0.993	0.998	1.48622e-25
RPL32	5.20904e-30	-0.368164	0.999	0.998	1.75513e-25
IER3	1.01417e-29	1.74332	0.371	0.106	3.41716e-25
FLNA	1.04716e-29	0.927895	0.864	0.724	3.52831e-25
PALLD	1.07587e-29	0.819096	0.723	0.495	3.62503e-25
NR4A2	2.85418e-29	0.880421	0.319	0.07	9.61687e-25
SBDS	3.02391e-29	0.719823	0.748	0.527	1.01888e-24
ID1	5.13636e-29	1.03661	0.358	0.092	1.73065e-24
HLA-A	1.17395e-28	-0.602819	0.902	0.944	3.9555e-24
MYL6	2.01121e-28	0.643796	0.982	0.93	6.77658e-24
MT1A	4.92015e-28	1.34681	0.468	0.196	1.65779e-23
NDUFA4	5.05861e-28	0.674103	0.894	0.785	1.70445e-23
CSRP1	5.08469e-28	0.941363	0.748	0.534	1.71324e-23
TMSB4X	5.4967e-28	-0.543778	0.99	0.991	1.85206e-23
MAFF	5.84069e-28	0.777611	0.38	0.116	1.96796e-23
NR4A3	7.96192e-28	0.666434	0.23	0.022	2.68269e-23
NAMPT	1.23805e-27	1.00038	0.478	0.206	4.1715e-23
RPL11	1.327e-27	-0.349312	0.997	0.997	4.47118e-23
CALM1	2.86703e-27	0.657286	0.931	0.863	9.66017e-23
PDK4	3.14737e-27	1.03417	0.524	0.246	1.06047e-22
PNRC1	4.62471e-27	0.616621	0.935	0.845	1.55825e-22
EIF1	1.41794e-26	0.41953	0.988	0.98	4.77761e-22
HSPA1B	6.11608e-26	0.953851	0.546	0.266	2.06075e-21
CCL2	8.77718e-26	2.35434	0.404	0.152	2.95738e-21
FOSB	9.29457e-26	1.16633	0.807	0.594	3.13171e-21
HSPB8	2.06217e-25	0.492911	0.184	0.007	6.94829e-21
MT-ND2	5.60802e-25	-0.39756	0.94	0.991	1.88957e-20
PCDH7	2.15666e-24	0.545422	0.22	0.027	7.26665e-20
FILIP1	2.47405e-24	0.703332	0.361	0.114	8.33606e-20
ADRA2C	2.55315e-24	0.522307	0.238	0.036	8.6026e-20
PDLIM3	2.90234e-24	0.738014	0.643	0.381	9.77914e-20
RPS4X	3.99628e-24	-0.341984	0.992	0.997	1.34651e-19
CRISPLD2	4.51451e-24	0.770713	0.566	0.302	1.52112e-19
PPP1R14A	6.90153e-24	0.700186	0.787	0.616	2.3254e-19
FABP4	7.92755e-24	-0.847854	0.078	0.283	2.67111e-19
NPNT	9.23169e-24	0.636572	0.399	0.145	3.11053e-19
PDLIM5	9.56672e-24	0.616762	0.422	0.171	3.22341e-19
HSD17B6	9.81933e-24	0.430486	0.174	0.007	3.30853e-19
SELM	1.19681e-23	0.555229	0.965	0.923	4.03252e-19
SLC8A1	1.64313e-23	0.427003	0.18	0.01	5.53636e-19
DNAJB1	1.72084e-23	1.0681	0.497	0.242	5.79821e-19
RPL30	1.85117e-23	-0.289813	0.997	0.995	6.23732e-19
ARID5B	1.92453e-23	0.680403	0.775	0.578	6.48451e-19
PPP1R1A	3.08384e-23	0.564074	0.233	0.038	1.03907e-18
SLC12A2	3.21041e-23	0.726111	0.311	0.087	1.08171e-18
RPS3A	3.31499e-23	-0.366464	0.997	0.995	1.11695e-18
IGF1	3.97671e-23	0.937012	0.603	0.348	1.33991e-18
RPL12	6.98456e-23	-0.343637	0.988	0.99	2.35338e-18
IER2	7.42046e-23	0.929607	0.736	0.514	2.50025e-18
PFN1	9.65642e-23	0.610224	0.878	0.744	3.25363e-18
MT1M	1.21195e-22	0.916192	0.705	0.478	4.08354e-18
RPS12	1.49762e-22	-0.323175	0.99	0.995	5.04607e-18
SLC25A4	1.57224e-22	0.633146	0.401	0.157	5.29749e-18
ADAMTS4	1.91438e-22	1.10179	0.246	0.053	6.4503e-18
MT-ND4	2.19393e-22	-0.3695	0.975	1	7.39223e-18
RPL22	2.89991e-22	-0.361127	0.984	0.981	9.77095e-18
RHOB	3.28198e-22	0.686704	0.796	0.585	1.10583e-17
PLPP3	3.50589e-22	0.651919	0.71	0.468	1.18128e-17
RPLP1	6.36533e-22	-0.300284	1	1	2.14473e-17
CYCS	1.2695e-21	0.656453	0.542	0.283	4.27746e-17
SMTN	1.49976e-21	0.589069	0.582	0.317	5.0533e-17
RPL36	1.99333e-21	-0.382336	0.986	0.973	6.71632e-17
RPL13A	2.83211e-21	0.314047	0.996	0.997	9.54251e-17
IL32	3.10859e-21	0.725291	0.618	0.363	1.04741e-16
S100A4	6.41529e-21	-0.625356	0.818	0.928	2.16157e-16
TLN1	7.57651e-21	0.556075	0.767	0.558	2.55283e-16
SCRG1	1.2049e-20	0.744482	0.25	0.061	4.0598e-16
IGFBP5	1.20958e-20	-0.464936	0.993	1	4.07555e-16
SVIL	1.24517e-20	0.698607	0.556	0.317	4.19548e-16
JUND	1.63394e-20	0.507426	0.905	0.809	5.5054e-16
ID3	1.96999e-20	0.76959	0.688	0.437	6.6377e-16
PPP1R12B	2.0384e-20	0.637892	0.516	0.278	6.86818e-16
ACTC1	2.42299e-20	0.657022	0.159	0.01	8.16401e-16
NACA	2.4235e-20	-0.335552	0.978	0.986	8.16574e-16
RPS19	1.0481e-19	-0.363053	0.993	0.997	3.53146e-15
MIDN	1.42179e-19	0.753174	0.464	0.235	4.79059e-15
CRYAB	1.67268e-19	0.717759	0.753	0.578	5.63592e-15
DLX5	2.30087e-19	-0.579745	0.14	0.338	7.75254e-15
HBB	2.366e-19	-0.803187	0.064	0.225	7.97201e-15
RPS23	2.94985e-19	-0.283769	0.993	0.997	9.93923e-15
NME4	3.56711e-19	0.576254	0.617	0.386	1.2019e-14
CCND1	4.54596e-19	0.67154	0.498	0.254	1.53172e-14
KCNAB1	6.46755e-19	0.437047	0.176	0.022	2.17918e-14
MT-ND5	7.13554e-19	-0.492501	0.856	0.911	2.40425e-14
MIR22HG	7.58756e-19	0.558792	0.342	0.131	2.55655e-14
DNAJA1	8.25243e-19	0.741222	0.622	0.391	2.78057e-14
SOD2	9.06225e-19	0.660971	0.616	0.398	3.05343e-14
SORBS1	9.58235e-19	0.564814	0.333	0.125	3.22868e-14
RPS13	1.34821e-18	-0.297178	0.993	0.993	4.54265e-14
JUN	1.42595e-18	0.52742	0.924	0.843	4.8046e-14
PFDN5	1.43631e-18	-0.386064	0.933	0.954	4.83949e-14
RGS16	1.70168e-18	0.991389	0.281	0.09	5.73363e-14
NET1	1.96361e-18	0.674858	0.259	0.075	6.6162e-14
AOC3	2.32944e-18	0.568867	0.557	0.328	7.84882e-14
CKB	2.6186e-18	0.926639	0.737	0.601	8.82311e-14
C3orf70	3.02332e-18	0.419276	0.212	0.044	1.01868e-13
C1QTNF1	5.08406e-18	0.552343	0.675	0.457	1.71302e-13
RPS20	7.69454e-18	0.429444	0.929	0.911	2.5926e-13
AQP1	1.28914e-17	0.438075	0.213	0.049	4.34361e-13
IRF1	1.3365e-17	1.07551	0.444	0.244	4.5032e-13
ERAP2	1.6162e-17	-0.394905	0.014	0.128	5.44564e-13
KLF9	1.64275e-17	0.63537	0.665	0.442	5.53507e-13
FLNC	1.71352e-17	0.458851	0.265	0.082	5.77352e-13
SLC9A3R2	3.2971e-17	-0.693544	0.285	0.466	1.11092e-12
GADD45G	3.47511e-17	0.541107	0.281	0.092	1.1709e-12
MAP1B	3.63649e-17	0.44991	0.928	0.874	1.22528e-12
EEF1D	3.67069e-17	-0.366916	0.919	0.956	1.2368e-12
EGR3	4.72967e-17	0.437315	0.152	0.017	1.59361e-12
HSPA8	5.74422e-17	0.553232	0.742	0.541	1.93546e-12
MGP	7.45467e-17	-0.552608	0.907	0.92	2.51178e-12
RPL28	7.89022e-17	-0.277439	0.993	0.995	2.65853e-12
RPL18A	8.04653e-17	-0.264941	0.996	0.993	2.7112e-12
FABP5	8.45038e-17	-0.490376	0.055	0.201	2.84727e-12
RPL38	8.96674e-17	-0.340569	0.95	0.966	3.02125e-12
SORBS2	1.34125e-16	0.511783	0.421	0.203	4.5192e-12
RPL36AL	1.65194e-16	-0.436756	0.875	0.91	5.56605e-12
FOXS1	1.69351e-16	-0.517427	0.026	0.148	5.70613e-12
RPS15	1.7362e-16	-0.263589	0.987	0.995	5.84994e-12
RND3	1.75316e-16	0.654362	0.298	0.109	5.90709e-12
APOD	1.8195e-16	-0.765629	0.207	0.392	6.13061e-12
ZEB2	2.24463e-16	-0.550492	0.737	0.836	7.56305e-12
KLF4	2.84131e-16	0.569846	0.366	0.164	9.57351e-12
DNAJB4	3.67244e-16	0.476165	0.28	0.101	1.23739e-11
STAT3	3.88958e-16	0.521733	0.624	0.399	1.31056e-11
LSP1	3.9506e-16	-0.644014	0.108	0.27	1.33111e-11
CCDC85B	8.34958e-16	0.519936	0.604	0.375	2.81331e-11
SSR3	9.64637e-16	0.524304	0.63	0.432	3.25025e-11
PER3	9.81969e-16	0.424749	0.233	0.068	3.30865e-11
C1orf54	1.05789e-15	0.42543	0.461	0.234	3.56446e-11
PSAP	1.06083e-15	0.461801	0.814	0.645	3.57436e-11
MXRA7	1.66507e-15	0.613809	0.667	0.509	5.61027e-11
STOM	2.14629e-15	0.513409	0.703	0.488	7.2317e-11
RAMP1	2.34096e-15	0.461731	0.507	0.278	7.88762e-11
IGFBP2	2.74659e-15	-0.743089	0.247	0.422	9.25437e-11
CEBPB	2.76792e-15	0.540584	0.625	0.42	9.32623e-11
HSP90AA1	2.90154e-15	0.465606	0.92	0.881	9.77646e-11
ATP2A2	3.34564e-15	0.461745	0.413	0.206	1.12728e-10
GGT5	4.01314e-15	-0.482451	0.647	0.766	1.35219e-10
ITIH3	4.77708e-15	0.29986	0.137	0.017	1.60959e-10
SLC38A1	5.18716e-15	0.330028	0.18	0.039	1.74776e-10
HSPB1	8.07458e-15	0.577107	0.77	0.59	2.72065e-10
PI15	8.35701e-15	0.407559	0.128	0.014	2.81581e-10
ATP1B3	1.09026e-14	0.501857	0.414	0.208	3.67352e-10
GNB2L1	1.37499e-14	-0.301904	0.975	0.985	4.63288e-10
MT1X	1.83103e-14	0.957288	0.663	0.481	6.16947e-10
CX3CL1	1.93601e-14	0.306412	0.182	0.043	6.52318e-10
CPED1	2.05559e-14	0.401797	0.273	0.101	6.9261e-10
CST3	2.22212e-14	0.388413	0.983	0.959	7.48721e-10
MT2A	2.234e-14	0.856316	0.945	0.903	7.52723e-10
TMEM35	2.42666e-14	0.391233	0.259	0.092	8.1764e-10
ID4	2.47475e-14	0.739154	0.596	0.418	8.33843e-10
PRUNE2	3.01943e-14	0.394318	0.254	0.087	1.01737e-09
ODC1	4.06171e-14	0.389106	0.268	0.099	1.36855e-09
FAM153B	4.98166e-14	-0.754402	0.272	0.437	1.67852e-09
HBA2	5.13526e-14	-0.493954	0.022	0.125	1.73027e-09
CTGF	6.05772e-14	1.12812	0.332	0.162	2.04109e-09
SAT1	6.68139e-14	0.797456	0.59	0.401	2.25123e-09
PDLIM1	8.30476e-14	-0.492783	0.336	0.509	2.79821e-09
ITPR1	8.54719e-14	0.340928	0.237	0.08	2.87989e-09
UBE2S	8.81326e-14	0.580011	0.323	0.148	2.96954e-09
SYNDIG1	1.02425e-13	0.272586	0.118	0.012	3.4511e-09
TMSB10	1.03711e-13	-0.425888	0.895	0.901	3.49445e-09
NFIL3	1.06115e-13	0.564551	0.467	0.275	3.57546e-09
MAOB	1.07678e-13	0.32853	0.214	0.067	3.6281e-09
TSPAN2	1.14807e-13	0.273368	0.149	0.027	3.8683e-09
ANGPTL4	1.16425e-13	0.428308	0.158	0.032	3.92283e-09
BEX4	1.31701e-13	0.388826	0.344	0.157	4.43753e-09
SGCA	1.45623e-13	0.402776	0.311	0.133	4.90661e-09
LUM	1.78028e-13	-0.607741	0.163	0.334	5.99846e-09
NNMT	1.85543e-13	0.721326	0.373	0.189	6.25169e-09
RPS6	1.87812e-13	-0.251262	0.996	0.991	6.32814e-09
PBXIP1	2.01331e-13	0.459438	0.48	0.282	6.78364e-09
PDLIM7	2.04073e-13	0.525942	0.542	0.365	6.87602e-09
H2AFX	2.10984e-13	0.357751	0.244	0.087	7.1089e-09
TCEAL3	2.38754e-13	0.488137	0.573	0.389	8.04457e-09
UGCG	2.63633e-13	0.488274	0.324	0.148	8.88285e-09
SLMAP	2.71543e-13	0.439282	0.331	0.155	9.14937e-09
FST	2.72047e-13	0.492531	0.362	0.177	9.16634e-09
ITGB1	2.83401e-13	0.403709	0.895	0.766	9.54892e-09
ENPP5	3.08362e-13	0.327641	0.188	0.051	1.039e-08
MCAM	3.1707e-13	0.495695	0.62	0.444	1.06834e-08
SPEG	3.24919e-13	0.344302	0.248	0.09	1.09478e-08
PPP1R12A	3.39254e-13	0.410637	0.761	0.565	1.14308e-08
KIF5B	3.99602e-13	0.408387	0.609	0.404	1.34642e-08
LIMS2	4.56098e-13	0.381801	0.28	0.116	1.53678e-08
VCL	5.13229e-13	0.572268	0.643	0.493	1.72927e-08
FXYD5	6.33396e-13	-0.389955	0.15	0.314	2.13416e-08
SBSPON	6.70272e-13	0.302084	0.234	0.082	2.25841e-08
RPL35	7.17211e-13	-0.264467	0.987	0.985	2.41657e-08
HIGD1A	8.88477e-13	0.501846	0.54	0.362	2.99364e-08
MYC	9.84865e-13	0.798253	0.451	0.278	3.31841e-08
MT1E	1.32609e-12	0.58587	0.756	0.585	4.46812e-08
YBX3	1.50553e-12	0.417592	0.833	0.717	5.07272e-08
FAM153A	1.53807e-12	-0.471492	0.06	0.179	5.18237e-08
IGFBP3	1.8554e-12	-0.800248	0.115	0.254	6.2516e-08
NFKBIZ	1.96622e-12	0.461614	0.311	0.145	6.62498e-08
MTPN	2.00279e-12	0.410335	0.516	0.312	6.74821e-08
KCNMA1	2.06043e-12	0.282981	0.119	0.017	6.94241e-08
RRAD	2.14758e-12	-0.726658	0.532	0.619	7.23604e-08
COL4A6	2.56009e-12	0.279328	0.282	0.113	8.62597e-08
ADIRF	2.5749e-12	0.301988	1	0.974	8.67588e-08
MYOCD	2.79396e-12	0.316729	0.281	0.118	9.41398e-08
DUSP3	2.8806e-12	0.323943	0.208	0.07	9.70591e-08
PDE4D	3.59123e-12	0.31997	0.203	0.067	1.21003e-07
MCL1	3.99316e-12	0.469154	0.469	0.276	1.34545e-07
DYNLL1	4.05622e-12	0.396583	0.878	0.773	1.3667e-07
IL6	4.54383e-12	0.627146	0.108	0.014	1.531e-07
MICAL1	4.89652e-12	0.305829	0.225	0.08	1.64983e-07
SORT1	5.00506e-12	0.308533	0.25	0.097	1.68641e-07
CLSTN2	5.15566e-12	-0.625567	0.342	0.48	1.73715e-07
SLC25A25	5.19958e-12	0.33168	0.173	0.049	1.75195e-07
RGS2	5.20202e-12	0.346207	0.128	0.024	1.75277e-07
ADAM22	5.32566e-12	0.297154	0.159	0.041	1.79443e-07
HACD1	5.76062e-12	0.259282	0.129	0.024	1.94098e-07
RASL12	5.88053e-12	0.430907	0.45	0.258	1.98139e-07
NCS1	6.35176e-12	0.347816	0.273	0.114	2.14016e-07
RGS7BP	6.65302e-12	0.257054	0.157	0.039	2.24167e-07
CCND2	6.88357e-12	0.415267	0.49	0.307	2.31935e-07
CCDC71L	7.15051e-12	0.600975	0.34	0.174	2.40929e-07
GEM	7.31344e-12	0.664493	0.328	0.171	2.46419e-07
SYNPO2	7.63546e-12	0.402227	0.842	0.753	2.57269e-07
PLAC9	1.05993e-11	-0.41212	0.762	0.799	3.57132e-07
AK3	1.20267e-11	0.353681	0.42	0.232	4.05227e-07
IFRD1	1.22277e-11	0.335051	0.32	0.15	4.11999e-07
BCL3	1.4575e-11	0.336709	0.209	0.072	4.91089e-07
IGFBP7	1.66833e-11	0.290413	1	0.998	5.62128e-07
CAP2	1.80876e-11	0.289473	0.252	0.104	6.09445e-07
EDNRA	1.82266e-11	-0.454914	0.612	0.717	6.14128e-07
PODN	1.98995e-11	0.372386	0.442	0.259	6.70495e-07
PDGFRB	2.28255e-11	-0.458693	0.745	0.799	7.69084e-07
IFI27L2	2.53282e-11	-0.442827	0.331	0.48	8.53408e-07
COL6A2	2.66334e-11	0.343225	0.924	0.877	8.97387e-07
ADGRF5	2.82647e-11	-0.464608	0.103	0.234	9.52352e-07
B2M	3.15031e-11	-0.276455	0.999	1	1.06147e-06
PDZRN4	3.49003e-11	0.293939	0.226	0.089	1.17593e-06
CLIC4	3.52652e-11	0.363242	0.52	0.317	1.18822e-06
DDX5	3.61522e-11	0.362094	0.935	0.87	1.21811e-06
THBS1	3.91607e-11	0.390138	0.102	0.014	1.31948e-06
ID2	4.39514e-11	0.393319	0.315	0.152	1.4809e-06
RGCC	4.40491e-11	0.346488	0.142	0.036	1.48419e-06
GSC	4.90127e-11	-0.404776	0.047	0.148	1.65143e-06
FAM129A	8.20801e-11	0.359888	0.348	0.181	2.76561e-06
PPP1R15A	8.59429e-11	0.441953	0.716	0.551	2.89576e-06
IGFBP4	1.18767e-10	0.384729	0.953	0.875	4.00173e-06
CFL1	1.28975e-10	0.293011	0.918	0.843	4.34568e-06
CETN2	1.29211e-10	0.317001	0.356	0.179	4.35364e-06
HIF1A	1.55694e-10	0.316419	0.323	0.162	5.24597e-06
TOB1	1.77654e-10	0.411597	0.45	0.276	5.98588e-06
CCDC3	1.94254e-10	0.353904	0.184	0.065	6.54519e-06
BAG3	2.00429e-10	0.295536	0.208	0.078	6.75326e-06
MARCKSL1	2.00604e-10	0.423338	0.258	0.119	6.75915e-06
LHFP	2.00859e-10	-0.278667	0.664	0.778	6.76773e-06
SLC2A3	2.20266e-10	0.451522	0.383	0.218	7.42166e-06
RPL27A	2.43042e-10	0.271905	0.974	0.956	8.18906e-06
MYOC	2.44153e-10	0.45536	0.191	0.068	8.22649e-06
UBE2H	2.54104e-10	0.376266	0.418	0.246	8.56177e-06
RERGL	2.83443e-10	0.504376	0.103	0.017	9.55033e-06
TMOD1	3.31458e-10	0.292092	0.316	0.157	1.11681e-05
LGI4	4.11062e-10	-0.491235	0.714	0.761	1.38503e-05
CLIC5	4.22756e-10	0.266076	0.149	0.043	1.42444e-05
EMILIN1	4.49702e-10	0.291777	0.238	0.101	1.51523e-05
TGFBI	4.50537e-10	-0.391705	0.48	0.64	1.51804e-05
KLF5	4.6692e-10	0.265637	0.14	0.038	1.57324e-05
EIF4G2	5.02407e-10	0.383414	0.652	0.481	1.69281e-05
PER2	5.48638e-10	0.287294	0.171	0.058	1.84858e-05
S100A10	6.97608e-10	-0.452583	0.552	0.679	2.35052e-05
UQCRC1	7.32439e-10	0.293465	0.37	0.2	2.46788e-05
AEBP1	7.65188e-10	0.545888	0.658	0.565	2.57822e-05
CELF2	7.97928e-10	0.312326	0.298	0.148	2.68854e-05
CALM3	8.02287e-10	0.31336	0.482	0.294	2.70323e-05
ATP5B	8.10526e-10	0.358013	0.697	0.546	2.73098e-05
FERMT2	8.16945e-10	0.385411	0.592	0.435	2.75261e-05
ZFAS1	8.42141e-10	-0.392714	0.678	0.741	2.83751e-05
TUBB2A	9.13869e-10	0.388706	0.23	0.102	3.07919e-05
CASQ2	9.15201e-10	0.316194	0.271	0.13	3.08368e-05
SYNM	9.72527e-10	0.403418	0.559	0.401	3.27683e-05
ARL5B	9.81494e-10	0.307795	0.142	0.043	3.30705e-05
PHLDA1	1.0216e-09	0.807889	0.331	0.198	3.44218e-05
ARL4D	1.07333e-09	0.27943	0.129	0.034	3.61647e-05
BZW1	1.10771e-09	0.31093	0.469	0.29	3.73232e-05
EMP1	1.20213e-09	0.456473	0.442	0.283	4.05047e-05
AKAP12	1.33725e-09	0.482923	0.668	0.534	4.50573e-05
CREM	1.34501e-09	0.402674	0.263	0.128	4.53186e-05
PHACTR2	1.61997e-09	0.263543	0.218	0.09	5.45831e-05
TCEAL4	1.80708e-09	0.417545	0.788	0.712	6.08879e-05
TMEM176A	1.81975e-09	0.400351	0.584	0.406	6.13148e-05
DUSP1	2.23127e-09	0.403531	0.65	0.468	7.51805e-05
ABI3BP	2.69926e-09	0.329828	0.227	0.101	9.09488e-05
OSER1	2.93041e-09	0.261392	0.186	0.072	9.87373e-05
HNRNPA0	2.98284e-09	0.330306	0.571	0.389	0.000100504
TCEAL2	3.16401e-09	0.328955	0.124	0.034	0.000106608
RHOQ	3.45611e-09	0.301021	0.545	0.36	0.00011645
MT-ND4L	3.47646e-09	-0.377963	0.546	0.648	0.000117136
NTRK3	3.57286e-09	0.27388	0.533	0.341	0.000120384
PCOLCE	3.74977e-09	-0.448505	0.403	0.526	0.000126345
NDUFA13	3.75767e-09	-0.360722	0.515	0.643	0.000126611
RPS26	3.82657e-09	0.313761	0.932	0.833	0.000128933
REM1	3.86328e-09	-0.47063	0.19	0.311	0.000130169
TUBB4B	4.0994e-09	0.416342	0.592	0.428	0.000138125
CPE	4.19981e-09	-0.322158	0.805	0.875	0.000141508
KLF10	4.33833e-09	0.345369	0.306	0.159	0.000146176
UBC	4.50567e-09	0.295348	0.969	0.915	0.000151814
WASL	4.62764e-09	0.281585	0.441	0.261	0.000155924
ITM2C	4.74349e-09	0.435467	0.599	0.471	0.000159827
GSN	4.75544e-09	-0.383961	0.916	0.959	0.00016023
WDR1	4.96707e-09	0.344686	0.549	0.379	0.00016736
ROCK1	5.16204e-09	0.367755	0.625	0.478	0.00017393
RPL23	6.03626e-09	0.321812	0.916	0.892	0.000203386
PNRC2	6.3504e-09	0.30532	0.486	0.311	0.00021397
CRIP1	6.3877e-09	-0.479329	0.233	0.355	0.000215227
CSGALNACT1	8.28273e-09	-0.496922	0.21	0.324	0.000279078
EDIL3	8.51822e-09	0.289192	0.376	0.218	0.000287013
HSPA1A	9.21523e-09	0.667453	0.669	0.553	0.000310498
TMEM176B	9.60924e-09	0.330018	0.654	0.478	0.000323774
SULF1	1.02131e-08	0.278824	0.226	0.104	0.000344122
ARHGDIB	1.02821e-08	-0.29236	0.159	0.29	0.000346445
COX6C	1.05891e-08	0.344845	0.892	0.828	0.000356788
PER1	1.09829e-08	0.285105	0.216	0.097	0.000370057
CDC37L1	1.13424e-08	0.280936	0.315	0.169	0.000382172
FGFR1	1.18692e-08	0.287562	0.362	0.205	0.000399922
CAV2	1.19335e-08	0.322336	0.6	0.432	0.000402086
NFKBIA	1.25712e-08	0.527799	0.593	0.444	0.000423573
CCNL1	1.26078e-08	0.285622	0.638	0.474	0.000424808
HSPB6	1.28975e-08	0.400793	0.753	0.657	0.000434569
UBB	1.34072e-08	0.300466	0.908	0.846	0.000451744
MEG3	1.37705e-08	0.726264	0.484	0.333	0.000463985
CHCHD10	1.40966e-08	0.385673	0.74	0.654	0.000474971
PPP1R15B	1.46116e-08	0.356638	0.212	0.096	0.000492324
ZFYVE21	1.52988e-08	0.32611	0.43	0.276	0.000515478
TOR1AIP1	1.62865e-08	0.296101	0.315	0.172	0.000548759
YWHAG	1.75208e-08	0.304261	0.305	0.167	0.000590347
ZFP36L2	1.87781e-08	-0.328178	0.766	0.843	0.000632711
ERF	1.97183e-08	0.273127	0.136	0.044	0.000664387
CARMN	1.98518e-08	-0.603293	0.362	0.468	0.000668888
LOXL1	2.25114e-08	0.270253	0.247	0.119	0.000758499
NXN	2.67283e-08	0.266098	0.265	0.133	0.000900585
TXN	2.7043e-08	0.305239	0.757	0.618	0.000911188
BCL6	2.98242e-08	0.322432	0.285	0.155	0.0010049
GBAS	2.99098e-08	0.278127	0.267	0.135	0.00100778
FAM120AOS	3.07509e-08	0.278245	0.307	0.167	0.00103612
OAF	3.16617e-08	-0.28016	0.082	0.184	0.00106681
COMMD6	3.37043e-08	-0.313183	0.771	0.802	0.00113563
ZDHHC14	3.57536e-08	0.268971	0.182	0.077	0.00120468
LMNA	3.84524e-08	0.275394	0.92	0.857	0.00129562
MT1F	3.89746e-08	-0.364522	0.176	0.295	0.00131321
DLX6-AS1	4.03837e-08	-0.300785	0.033	0.106	0.00136069
GABARAPL1	4.51499e-08	0.264844	0.258	0.131	0.00152128
F8	4.7385e-08	0.386815	0.184	0.082	0.00159659
WBP5	4.76007e-08	0.320146	0.485	0.317	0.00160386
CRLF1	4.97608e-08	0.47068	0.382	0.242	0.00167664
TAGLN2	4.97756e-08	-0.308078	0.799	0.807	0.00167714
LTBP1	5.62671e-08	0.336789	0.49	0.331	0.00189586
MSX1	5.88127e-08	0.275225	0.169	0.068	0.00198163
NFE2L2	6.40876e-08	0.300327	0.515	0.348	0.00215937
TFPI	6.88225e-08	-0.37937	0.243	0.37	0.0023189
ZNF385D	7.0046e-08	0.294667	0.208	0.097	0.00236013
EEF1B2	7.11923e-08	-0.297947	0.869	0.918	0.00239875
TAGLN	7.82931e-08	0.334278	0.983	0.952	0.00263801
RGS10	7.83546e-08	-0.319243	0.089	0.184	0.00264008
RP11-631N16.2	8.52283e-08	-0.305948	0.054	0.137	0.00287168
NDRG2	9.32956e-08	-0.39157	0.584	0.672	0.0031435
C12orf57	9.59649e-08	-0.254919	0.914	0.891	0.00323344
MTCH1	1.0041e-07	0.306292	0.591	0.425	0.0033832
MTHFD2	1.09519e-07	0.457679	0.379	0.251	0.00369012
RPL31	1.21908e-07	0.266048	0.898	0.833	0.00410758
NEAT1	1.30925e-07	0.404465	0.861	0.836	0.00441139
AC013461.1	1.30971e-07	0.333557	0.612	0.478	0.00441292
SEPP1	1.39893e-07	-0.35703	0.677	0.715	0.00471355
ALDH2	1.51356e-07	0.310758	0.481	0.341	0.0050998
MATN2	1.54636e-07	0.259888	0.286	0.154	0.00521032
LMO4	1.60901e-07	0.253747	0.537	0.381	0.00542139
NDUFB1	1.7941e-07	-0.412938	0.459	0.532	0.00604506
HNRNPA1	1.8148e-07	-0.29672	0.801	0.831	0.0061148
MYADM	1.91103e-07	0.387207	0.671	0.541	0.00643902
CSNK1D	2.04032e-07	0.263359	0.227	0.114	0.00687466
HIC1	2.04585e-07	-0.488329	0.275	0.386	0.00689329
SPPL2A	2.04907e-07	0.258605	0.319	0.184	0.00690412
ESYT2	2.0869e-07	0.273061	0.373	0.225	0.00703161
ZNF331	2.20387e-07	0.470571	0.217	0.111	0.00742571
TCEAL1	2.37713e-07	0.31179	0.43	0.285	0.0080095
ACTR3	2.53169e-07	0.260005	0.369	0.227	0.00853028
RHEB	3.29392e-07	0.266164	0.473	0.312	0.0110985
MORF4L1	3.33248e-07	0.266348	0.739	0.596	0.0112284
MRGPRF	3.45495e-07	-0.430537	0.629	0.654	0.0116411
RPS17	3.65661e-07	0.291894	0.884	0.799	0.0123206
PHLDB1	3.68536e-07	-0.463966	0.254	0.355	0.0124174
NDUFS5	3.72962e-07	0.255413	0.809	0.729	0.0125666
EPHB6	4.30135e-07	0.254443	0.305	0.179	0.014493
AMD1	4.95864e-07	0.273701	0.342	0.208	0.0167077
ATF4	5.00691e-07	0.301323	0.597	0.445	0.0168703
TUBA1A	5.09816e-07	0.350289	0.805	0.703	0.0171777
MAT2A	5.25169e-07	0.406291	0.393	0.259	0.017695
MSRB3	5.40252e-07	0.282109	0.465	0.331	0.0182033
RASD1	5.5409e-07	0.514918	0.376	0.244	0.0186695
FKBP5	6.40429e-07	0.250454	0.271	0.152	0.0215786
TINAGL1	6.46333e-07	-0.352227	0.783	0.812	0.0217775
OSR2	7.24375e-07	0.351285	0.48	0.343	0.0244071
GLTSCR2	7.50597e-07	-0.26914	0.817	0.857	0.0252906
ZC3HAV1	7.82915e-07	0.306519	0.281	0.16	0.0263795
COL5A3	9.4778e-07	-0.259451	0.116	0.215	0.0319345
CD151	9.69227e-07	0.338204	0.803	0.732	0.0326571
WBP4	9.71129e-07	0.265877	0.306	0.181	0.0327212
ARHGAP29	1.11696e-06	-0.399045	0.42	0.509	0.0376349
RBPMS	1.17976e-06	0.279232	0.699	0.553	0.039751
FRZB	1.25963e-06	0.31208	0.235	0.128	0.0424419
NDUFS8	1.25973e-06	0.267255	0.528	0.379	0.0424454
RASL11A	1.29714e-06	0.332453	0.352	0.225	0.0437059
SNHG15	1.32805e-06	0.296608	0.252	0.14	0.0447475
COL1A1	1.35511e-06	-0.412322	0.553	0.608	0.045659
NES	1.41878e-06	0.276863	0.293	0.171	0.0478043
TEX41	1.41988e-06	-0.313648	0.085	0.169	0.0478416
TXNRD1	1.44075e-06	0.263667	0.271	0.154	0.0485445
C10orf10	1.55251e-06	0.725189	0.35	0.235	0.0523104
GNAI2	1.59432e-06	0.288042	0.61	0.456	0.0537189
TYMP	1.72542e-06	-0.301635	0.139	0.237	0.0581362
TIMM10	1.80132e-06	0.252877	0.286	0.171	0.0606935
BCL2	2.18296e-06	-0.388956	0.14	0.232	0.0735527
COLEC11	2.20405e-06	-0.31831	0.054	0.123	0.0742631
DDX21	2.99204e-06	0.341525	0.384	0.261	0.100814
LDHA	3.56553e-06	0.274525	0.812	0.729	0.120137
LINC00969	3.6015e-06	-0.335986	0.203	0.3	0.121349
SERPINF1	4.12763e-06	0.284531	0.702	0.556	0.139076
CH25H	4.20063e-06	0.365116	0.124	0.051	0.141536
HES1	4.26055e-06	0.590387	0.454	0.334	0.143555
DLX6	4.28395e-06	-0.285486	0.055	0.123	0.144343
DKK3	4.4228e-06	-0.305686	0.276	0.381	0.149022
SELK	4.81551e-06	0.254915	0.609	0.466	0.162254
EIF3E	4.93791e-06	-0.258825	0.77	0.794	0.166378
MINOS1	4.95845e-06	-0.310628	0.563	0.618	0.16707
HNRNPAB	5.56331e-06	0.279841	0.448	0.317	0.18745
FSTL1	5.93059e-06	0.289809	0.522	0.387	0.199825
PBX1	6.35496e-06	0.274643	0.429	0.302	0.214124
RBM8A	6.3566e-06	0.267305	0.48	0.341	0.214179
GLUL	6.7762e-06	0.299333	0.459	0.333	0.228317
PLEKHH3	6.83233e-06	-0.359152	0.278	0.375	0.230209
CA4	7.214e-06	0.273756	0.21	0.114	0.243069
DPY19L2	8.67609e-06	-0.330523	0.103	0.183	0.292332
N4BP2L2	9.01337e-06	-0.306898	0.688	0.729	0.303696
CCL8	9.29623e-06	1.1911	0.108	0.044	0.313227
NR2F2-AS1	9.8167e-06	-0.33841	0.255	0.35	0.330764
TNS2	9.85918e-06	-0.353535	0.393	0.469	0.332195
IER5L	1.01378e-05	0.437525	0.502	0.392	0.341583
MYO1B	1.06626e-05	-0.324244	0.247	0.348	0.359265
FXYD6	1.07483e-05	-0.274158	0.339	0.444	0.362153
ARGLU1	1.13046e-05	-0.316471	0.519	0.577	0.380898
CD44	1.16677e-05	-0.342592	0.68	0.724	0.393132
TCEB1	1.18504e-05	0.261841	0.444	0.316	0.399289
TMEM47	1.19642e-05	0.285712	0.522	0.396	0.40312
AKR1C2	1.23994e-05	-0.266319	0.081	0.154	0.417784
ZFAND5	1.25564e-05	0.279768	0.618	0.476	0.423074
PJA2	1.34314e-05	0.254783	0.586	0.464	0.452557
PLPP1	1.53791e-05	0.262354	0.305	0.2	0.518182
ISYNA1	1.69293e-05	-0.330665	0.335	0.43	0.570415
RBBP6	1.88496e-05	0.253992	0.362	0.242	0.635119
LMOD1	1.99516e-05	0.304997	0.776	0.739	0.67225
COX7B	2.07357e-05	0.260403	0.66	0.548	0.698669
PTP4A3	2.16289e-05	0.402051	0.332	0.22	0.728763
H1FX	2.18422e-05	-0.355788	0.592	0.635	0.735953
LY6E	2.25256e-05	-0.36484	0.353	0.433	0.758977
ATP5G3	2.38165e-05	0.27538	0.703	0.601	0.802475
APLP2	2.62693e-05	0.250665	0.685	0.577	0.885118
KCNQ1OT1	2.79766e-05	-0.636112	0.146	0.224	0.942642
BTN3A2	2.9552e-05	-0.253311	0.054	0.113	0.995724
SULF2	3.05005e-05	-0.273732	0.071	0.137	1
DPT	3.28905e-05	-0.368741	0.071	0.137	1
EFEMP1	3.44465e-05	-0.258626	0.094	0.166	1
RAMP2	3.81705e-05	-0.296166	0.184	0.268	1
THY1	4.68958e-05	-0.394512	0.471	0.544	1
EPB41L2	5.00102e-05	-0.296259	0.414	0.493	1
SNCG	7.92235e-05	0.331297	0.552	0.44	1
BRD2	8.1345e-05	0.359582	0.464	0.358	1
ACVRL1	9.24764e-05	-0.32579	0.191	0.27	1
FAM118A	9.52224e-05	-0.394152	0.175	0.246	1
EPAS1	0.000136992	0.352174	0.758	0.667	1
PLXND1	0.000137766	-0.367957	0.218	0.288	1
COL6A3	0.00014522	-0.321866	0.383	0.452	1
PLTP	0.000148765	-0.302564	0.431	0.495	1
ADGRL2	0.000185775	-0.290675	0.213	0.287	1
HSPB2	0.000191453	-0.333476	0.254	0.328	1
AKR1A1	0.000198832	-0.280086	0.307	0.377	1
CITED2	0.000212192	-0.274446	0.145	0.217	1
EMP3	0.000218419	-0.27609	0.588	0.606	1
MAP4K4	0.000243667	-0.30554	0.207	0.28	1
PLEKHH2	0.000250903	-0.335663	0.135	0.201	1
KRTCAP2	0.00026371	-0.329826	0.407	0.454	1
EBF1	0.000281606	-0.339109	0.508	0.551	1
TNXB	0.000286817	-0.281329	0.179	0.249	1
NCKAP5	0.000322078	-0.259652	0.114	0.181	1
SLC40A1	0.000332397	-0.304121	0.25	0.316	1
FAM13C	0.000379564	-0.302409	0.28	0.355	1
HGF	0.000387865	-0.341093	0.397	0.468	1
SRRM1	0.000443994	-0.267963	0.604	0.642	1
REV3L	0.000447246	-0.32024	0.403	0.461	1
FOXC2	0.000508552	-0.260037	0.165	0.234	1
BTG1	0.000554848	0.323449	0.92	0.91	1
INTS6	0.000626213	0.280858	0.339	0.249	1
ZNF395	0.000654517	-0.271127	0.108	0.167	1
FAM175A	0.000728568	-0.250244	0.122	0.181	1
CNPY2	0.000773677	-0.312536	0.332	0.391	1
C2orf40	0.000814657	0.26575	0.935	0.901	1
FNBP4	0.000851146	-0.304883	0.278	0.336	1
SRSF7	0.000950309	-0.281514	0.698	0.693	1
FBLN1	0.000988708	-0.367136	0.244	0.3	1
DHRS3	0.00111337	-0.284488	0.19	0.247	1
PPP1R10	0.00117987	0.262362	0.35	0.263	1
ANXA2	0.00127131	-0.278679	0.786	0.747	1
NTRK2	0.00133009	-0.269054	0.693	0.679	1
PDGFRL	0.00141951	-0.271243	0.137	0.193	1
FHL2	0.00155855	-0.306136	0.294	0.357	1
KANSL1	0.00189552	-0.284878	0.144	0.198	1
RP1-79C4.4	0.00200269	-0.273853	0.092	0.14	1
ISL1	0.00206365	-0.350052	0.325	0.369	1
SORBS3	0.00222515	-0.300497	0.512	0.529	1
ECM2	0.00260836	-0.259152	0.14	0.196	1
C8orf22	0.00271564	-0.328679	0.081	0.128	1
ABCC9	0.00290092	-0.47751	0.323	0.358	1
MAP7D3	0.0036446	-0.258038	0.332	0.375	1
NRP1	0.00452395	-0.274142	0.332	0.381	1
RP11-467L13.7	0.00464665	-0.269074	0.073	0.118	1
RUNX1T1	0.00467925	-0.27401	0.278	0.328	1
PTEN	0.00479242	-0.253951	0.499	0.517	1
SHPRH	0.00633552	-0.280942	0.259	0.304	1
ANXA1	0.00645681	-0.269331	0.443	0.476	1
FGF7	0.00691867	-0.259658	0.65	0.683	1
CCL26	0.00694915	-0.544175	0.063	0.102	1
MDM4	0.00742201	-0.275947	0.222	0.27	1
CDKN1C	0.00898023	-0.294047	0.316	0.358	1
S100A13	0.00928978	-0.280684	0.388	0.41	1
PLEKHA4	0.00967039	-0.250827	0.167	0.212	1
CCL21	0.00970703	0.401316	0.179	0.131	1
AVPR1A	0.0100438	-0.280006	0.187	0.235	1
KCNJ8	0.0102847	-0.252613	0.169	0.213	1
CYBA	0.0113726	-0.262266	0.278	0.323	1
MIF	0.0114468	-0.291796	0.473	0.48	1
CLMN	0.0118816	-0.300654	0.303	0.341	1
APOE	0.0128135	0.642778	0.712	0.79	1
H2AFZ	0.0148782	0.257326	0.644	0.563	1
HLA-DRA	0.0253737	-0.308071	0.106	0.143	1
GPBP1	0.03049	-0.268219	0.361	0.372	1
CCL19	0.0365485	0.442858	0.288	0.232	1
ADGRA2	0.0463055	-0.251538	0.424	0.418	1
GATAD1	0.0784418	-0.264434	0.256	0.271	1
SNRNP70	0.112234	-0.250228	0.349	0.35	1
FAM150B	0.118958	0.256154	0.38	0.343	1
R3HDM2	0.1332	-0.260191	0.213	0.227	1
TIMP1	0.271093	0.463151	0.916	0.86	1
CD74	0.311551	-0.353954	0.218	0.224	1
FAM13A	0.321356	-0.28658	0.275	0.27	1

## Sheet: PC non-DM DEGs
	p_val	avg_log2FC	pct.1	pct.2	p_val_adj
MT-ATP6	8.8748e-112	-1.57899	0.978	1	2.99028e-107
MT-ND1	1.11881e-95	-1.47895	0.94	0.997	3.76972e-91
MT-CYB	4.99824e-91	-1.1062	0.993	1	1.68411e-86
MT-ND3	3.59777e-89	-1.25249	0.991	0.998	1.21223e-84
MT-CO3	3.89847e-87	-1.31271	0.996	0.997	1.31355e-82
MT-ND2	4.04816e-81	-1.15808	0.916	0.991	1.36399e-76
MT-CO2	3.16808e-73	-1.02039	0.989	0.997	1.06745e-68
MT-ND4	6.21401e-67	-0.912261	0.991	1	2.09375e-62
PDK4	9.23414e-53	1.62582	0.688	0.246	3.11135e-48
RPS27	9.26437e-42	-0.539374	0.998	0.998	3.12154e-37
CEBPD	4.08462e-41	1.45404	0.938	0.759	1.37627e-36
MT-CO1	4.70617e-39	-0.646516	0.978	0.998	1.5857e-34
PTGDS	2.16913e-34	2.67886	0.467	0.125	7.30866e-30
SPARCL1	6.7623e-33	0.735728	0.998	0.978	2.27849e-28
HIGD1B	1.13461e-32	1.3937	0.471	0.14	3.82296e-28
RHOB	1.12306e-31	1.28822	0.836	0.585	3.78402e-27
RPS24	4.26558e-31	-0.487777	0.989	0.998	1.43725e-26
RERGL	2.65977e-27	0.803605	0.23	0.017	8.96182e-23
RPS19	1.61632e-26	-0.502194	0.991	0.997	5.44604e-22
MT-ND5	2.99007e-26	-0.689501	0.85	0.911	1.00747e-21
RPLP1	4.31677e-26	-0.416704	1	1	1.45449e-21
RPS9	8.62584e-26	-0.453581	0.989	0.993	2.90639e-21
TIMP3	7.10316e-25	0.549063	0.993	0.961	2.39334e-20
SPARC	9.96799e-25	0.748486	0.918	0.761	3.35862e-20
MDK	5.02081e-24	1.06178	0.814	0.642	1.69171e-19
RPS27A	5.89254e-24	-0.399081	0.998	0.997	1.98543e-19
CCND1	1.12774e-23	0.934155	0.546	0.254	3.79982e-19
RPL26	2.40289e-23	-0.390098	0.996	0.991	8.0963e-19
RASD1	2.57712e-23	1.33868	0.52	0.244	8.68335e-19
RPS23	3.17895e-23	-0.395881	0.993	0.997	1.07112e-18
TXNIP	3.25204e-23	0.702596	0.965	0.928	1.09574e-18
NACA	3.27925e-22	-0.419756	0.971	0.986	1.10491e-17
TPT1	4.68889e-22	-0.380274	0.993	0.998	1.57987e-17
RPL18	5.46764e-22	-0.372986	0.989	0.991	1.84227e-17
RPL13	5.49575e-22	-0.338108	0.998	1	1.85174e-17
RPL37	5.81703e-22	-0.397912	0.973	0.997	1.95999e-17
BTG2	6.69139e-22	1.14468	0.613	0.355	2.2546e-17
RPL32	9.97495e-22	-0.381255	0.998	0.998	3.36096e-17
RPL3	1.07708e-21	-0.409145	0.989	0.997	3.62911e-17
RPS11	1.59579e-21	-0.444493	0.967	0.978	5.37686e-17
RPS6	1.8144e-21	-0.419559	0.978	0.991	6.11343e-17
RPS12	2.1825e-21	-0.375317	0.993	0.995	7.35372e-17
MTHFD2	3.8446e-21	0.771943	0.527	0.251	1.2954e-16
RPL21	4.20629e-21	-0.37973	0.989	0.993	1.41727e-16
RPL10	8.34507e-21	-0.317491	1	1	2.81179e-16
TSC22D1	9.95338e-21	0.841558	0.83	0.671	3.35369e-16
PHLDA1	3.04669e-20	1.35852	0.427	0.198	1.02655e-15
TSC22D3	7.41017e-20	0.688502	0.726	0.459	2.49678e-15
RPL11	8.20366e-20	-0.346319	1	0.997	2.76414e-15
ZBTB16	8.20833e-20	0.633101	0.423	0.164	2.76571e-15
RPL36	9.91267e-20	-0.441064	0.967	0.973	3.33997e-15
A2M	1.17593e-19	-0.762699	0.571	0.749	3.96218e-15
RPL5	1.86228e-19	-0.384795	0.982	0.993	6.27478e-15
RPL30	2.53724e-19	-0.318093	0.996	0.995	8.54898e-15
RPL34	2.91151e-19	-0.357593	0.998	0.998	9.81004e-15
IGFBP7	3.77725e-19	0.42914	0.998	0.998	1.27271e-14
RPS18	4.15537e-19	-0.385024	0.996	0.998	1.40011e-14
RPS4X	1.57801e-18	-0.348746	0.989	0.997	5.31693e-14
TMEM100	2.65675e-18	0.625026	0.299	0.087	8.95164e-14
ANGPTL4	3.11366e-18	0.579912	0.201	0.032	1.04912e-13
FILIP1L	3.39176e-18	0.729399	0.737	0.546	1.14282e-13
MT1E	5.05991e-18	1.94682	0.79	0.585	1.70489e-13
RPL10A	2.03358e-17	-0.364226	0.976	0.988	6.85193e-13
RPL9	2.95302e-17	-0.350062	0.991	0.988	9.94991e-13
APOLD1	4.00836e-17	0.938891	0.336	0.126	1.35058e-12
EEF1D	6.19824e-17	-0.443547	0.931	0.956	2.08843e-12
CD81	1.23454e-16	0.425569	0.985	0.971	4.15967e-12
EPHX1	1.25635e-16	0.642219	0.887	0.775	4.23316e-12
RPL23A	1.65269e-16	-0.344092	0.985	0.988	5.56856e-12
CYR61	1.8222e-16	1.84239	0.387	0.183	6.13972e-12
RPL27	2.83518e-16	-0.437746	0.9	0.966	9.55285e-12
MFGE8	3.92445e-16	0.672709	0.841	0.7	1.32231e-11
RPL18A	5.46325e-16	-0.321084	0.991	0.993	1.84079e-11
GJA4	6.33524e-16	0.950431	0.504	0.285	2.13459e-11
PLN	8.49754e-16	0.676655	0.442	0.218	2.86316e-11
RPS3A	8.78243e-16	-0.349459	0.991	0.995	2.95915e-11
CAV1	1.62432e-15	0.591878	0.898	0.807	5.47298e-11
GLUL	1.73056e-15	0.621618	0.553	0.333	5.83096e-11
RPL27A	2.47043e-15	-0.486713	0.909	0.956	8.32386e-11
FRZB	3.0293e-15	0.772449	0.323	0.128	1.02069e-10
SMOC1	7.82709e-15	0.648783	0.243	0.075	2.63726e-10
RPL36AL	8.77458e-15	-0.471787	0.854	0.91	2.95651e-10
CTGF	3.35439e-14	1.57033	0.343	0.162	1.13023e-09
TFPI	3.94223e-14	0.604797	0.6	0.37	1.32829e-09
PPP1R14A	4.04878e-14	0.545225	0.792	0.616	1.3642e-09
BMP5	4.96077e-14	0.497454	0.274	0.094	1.67148e-09
SLITRK4	5.36024e-14	0.533381	0.239	0.073	1.80608e-09
CAMK2N1	5.49288e-14	0.757339	0.805	0.693	1.85077e-09
GADD45G	6.70407e-14	0.754433	0.263	0.092	2.25887e-09
RPS10	7.312e-14	-0.365741	0.945	0.971	2.46371e-09
B2M	7.8811e-14	-0.362134	1	1	2.65546e-09
DNAJB4	8.34007e-14	0.504641	0.277	0.101	2.8101e-09
CFH	9.01281e-14	-0.666542	0.743	0.863	3.03678e-09
RPL12	9.28589e-14	-0.319846	0.989	0.99	3.12879e-09
MGLL	9.64434e-14	0.523426	0.754	0.553	3.24956e-09
RPS21	1.03468e-13	-0.43226	0.938	0.961	3.48627e-09
RPL35A	1.41044e-13	-0.290543	0.991	0.995	4.75235e-09
RPS16	2.29257e-13	-0.31685	0.985	0.981	7.72457e-09
ARID5B	2.70974e-13	0.777094	0.761	0.578	9.13019e-09
NFKBIA	3.01803e-13	0.681786	0.653	0.444	1.0169e-08
RPL7A	4.84255e-13	-0.267671	0.996	0.995	1.63165e-08
RPL14	4.90223e-13	-0.295025	0.98	0.993	1.65176e-08
COL18A1	5.43499e-13	0.480315	0.81	0.601	1.83127e-08
PNRC1	5.63671e-13	0.483236	0.945	0.845	1.89923e-08
TIPARP	5.86297e-13	0.711464	0.332	0.152	1.97547e-08
RPS14	5.88926e-13	-0.272364	0.996	0.995	1.98433e-08
RPL19	6.51033e-13	-0.284312	0.993	0.997	2.19359e-08
TECR	1.07745e-12	0.471674	0.69	0.462	3.63037e-08
PFDN5	1.27397e-12	-0.359173	0.909	0.954	4.29253e-08
MT2A	1.44853e-12	1.88002	0.967	0.903	4.88067e-08
HLA-A	1.54496e-12	-0.457921	0.927	0.944	5.2056e-08
ACTB	1.60585e-12	0.435926	0.991	0.969	5.41074e-08
GLTSCR2	2.2684e-12	-0.434342	0.765	0.857	7.64314e-08
RPS13	3.91761e-12	-0.280615	0.996	0.993	1.32e-07
BEX4	4.22996e-12	0.456757	0.345	0.157	1.42524e-07
RGS5	4.51998e-12	0.97966	0.819	0.712	1.52296e-07
TBX2	4.87696e-12	0.499374	0.361	0.171	1.64324e-07
S100A11	5.67296e-12	-0.501436	0.803	0.853	1.91145e-07
RPL39	7.6239e-12	-0.289069	0.973	0.988	2.5688e-07
KLF9	8.34522e-12	0.830714	0.619	0.442	2.81184e-07
CCDC102B	9.55858e-12	0.581889	0.42	0.232	3.22067e-07
NDUFA4L2	1.04061e-11	0.806219	0.569	0.382	3.50623e-07
RPL37A	1.19255e-11	-0.280288	0.987	0.993	4.01819e-07
RPS15A	1.30426e-11	-0.281764	0.985	0.993	4.39458e-07
BST2	1.33832e-11	0.61757	0.347	0.167	4.50934e-07
PI15	1.39653e-11	0.454373	0.111	0.014	4.70546e-07
TCF4	1.57431e-11	0.480336	0.664	0.459	5.3045e-07
WNT6	1.66859e-11	0.488136	0.173	0.046	5.62216e-07
S100A6	1.8537e-11	-0.310745	0.991	0.998	6.24585e-07
GPM6B	1.90425e-11	0.601649	0.374	0.195	6.41618e-07
PMP22	2.65032e-11	0.471953	0.79	0.64	8.93e-07
EEF1B2	3.33515e-11	-0.414303	0.858	0.918	1.12374e-06
SORBS2	3.67762e-11	0.504149	0.387	0.203	1.23914e-06
PLA2G2A	4.17772e-11	2.3135	0.15	0.036	1.40764e-06
RPL22	5.13284e-11	-0.297989	0.962	0.981	1.72946e-06
SMCHD1	5.16982e-11	0.48218	0.458	0.266	1.74192e-06
IGFBP5	5.97708e-11	-0.389371	0.989	1	2.01392e-06
TUBA1C	6.2011e-11	0.505339	0.363	0.189	2.0894e-06
NR4A1	6.31696e-11	0.876179	0.356	0.191	2.12844e-06
RPL15	7.65916e-11	-0.276693	0.996	0.981	2.58068e-06
CD63	8.26662e-11	-0.367098	0.989	0.981	2.78536e-06
PMEPA1	9.93022e-11	0.557207	0.739	0.582	3.34589e-06
ADAMTS4	1.02544e-10	0.936402	0.173	0.053	3.45512e-06
SELENBP1	1.06571e-10	0.533155	0.538	0.353	3.59081e-06
ITM2B	1.0871e-10	0.337126	0.973	0.949	3.66287e-06
FRMD3	1.22766e-10	0.42862	0.305	0.137	4.13647e-06
ARHGAP6	1.78852e-10	0.443408	0.54	0.336	6.02623e-06
PPP1R12A	1.8662e-10	0.367506	0.761	0.565	6.28798e-06
CSRNP1	2.10136e-10	0.526152	0.17	0.051	7.08033e-06
FKBP5	2.18305e-10	0.439108	0.316	0.152	7.35557e-06
TJP1	3.34856e-10	0.46683	0.405	0.224	1.12826e-05
CCZ1	4.15495e-10	0.329749	0.181	0.058	1.39997e-05
PTEN	4.94066e-10	0.43351	0.728	0.517	1.66471e-05
MYO1B	5.70236e-10	0.626926	0.52	0.348	1.92135e-05
CLSTN2	7.5421e-10	-0.611139	0.323	0.48	2.54124e-05
NR2F2	8.5181e-10	-0.394002	0.938	0.985	2.87009e-05
RPL35	8.55221e-10	-0.27046	0.973	0.985	2.88158e-05
RGCC	9.31879e-10	0.523215	0.139	0.036	3.13987e-05
CDKN1A	1.14583e-09	0.821818	0.347	0.191	3.86075e-05
BCL6	1.31418e-09	0.388928	0.316	0.155	4.428e-05
IER2	1.36512e-09	-0.398684	0.325	0.514	4.59963e-05
RASD2	1.52085e-09	0.270487	0.1	0.015	5.12435e-05
RASL11A	1.54208e-09	0.564818	0.385	0.225	5.1959e-05
CPE	1.57639e-09	0.348137	0.949	0.875	5.31149e-05
NFIL3	1.621e-09	0.632035	0.431	0.275	5.46181e-05
TOPORS	2.01805e-09	0.448343	0.347	0.184	6.7996e-05
LIFR	2.02907e-09	0.414662	0.301	0.147	6.83674e-05
SMTN	2.17037e-09	0.467438	0.491	0.317	7.31285e-05
CALD1	2.74515e-09	0.278949	1	0.998	9.24949e-05
CDC42EP4	3.14899e-09	0.401091	0.305	0.15	0.000106102
CTDSP1	3.18036e-09	0.367972	0.376	0.206	0.000107159
ADIRF	3.40505e-09	0.278232	0.996	0.974	0.00011473
ZFAS1	3.62192e-09	-0.441432	0.646	0.741	0.000122037
SLC7A2	3.81481e-09	0.502492	0.626	0.493	0.000128536
JADE1	4.52295e-09	0.431426	0.252	0.116	0.000152396
UBA2	4.68342e-09	0.373594	0.582	0.398	0.000157803
PGF	5.04592e-09	0.33761	0.166	0.055	0.000170017
CCDC3	6.11331e-09	0.391162	0.179	0.065	0.000205982
LHFP	7.98538e-09	0.400972	0.869	0.778	0.000269059
UBALD2	8.88746e-09	0.423314	0.246	0.111	0.000299454
PIP5K1B	9.67118e-09	0.278945	0.111	0.024	0.000325861
MYC	9.816e-09	1.05473	0.425	0.278	0.00033074
LGALS3	1.31447e-08	-0.400732	0.726	0.811	0.000442899
RARRES2	1.4507e-08	-0.344859	0.801	0.869	0.000488798
SAV1	1.60144e-08	0.37308	0.502	0.329	0.000539589
RPS29	1.85376e-08	-0.254818	0.945	0.98	0.000624607
DLC1	1.95268e-08	0.452186	0.655	0.485	0.000657937
MT-ND4L	1.96879e-08	-0.440303	0.529	0.648	0.000663365
SPATS2L	2.26826e-08	0.380457	0.617	0.435	0.000764268
PLCE1	2.27185e-08	0.297	0.119	0.031	0.000765478
ATF3	2.5225e-08	1.13087	0.352	0.212	0.00084993
RPSA	3.10954e-08	-0.267139	0.929	0.964	0.00104773
ADAMTS1	3.33129e-08	0.913238	0.611	0.509	0.00112245
TSPAN3	3.44771e-08	0.428727	0.458	0.295	0.00116167
FAM69C	3.46501e-08	0.320051	0.126	0.034	0.0011675
CBFA2T3	3.9184e-08	0.279485	0.115	0.029	0.00132027
HMCN2	4.44901e-08	-0.518835	0.157	0.294	0.00149905
TGFBI	5.17125e-08	-0.425377	0.487	0.64	0.0017424
ACTG1	5.27754e-08	0.272493	0.985	0.968	0.00177822
TOMM7	5.69534e-08	-0.306752	0.869	0.903	0.00191899
PLA2G5	5.90761e-08	0.419172	0.164	0.06	0.00199051
EFHD1	6.04243e-08	0.408955	0.542	0.375	0.00203594
GPER1	6.1187e-08	0.310767	0.133	0.041	0.00206163
ATP5G2	8.10348e-08	0.343688	0.869	0.812	0.00273039
PTN	8.61585e-08	0.846612	0.139	0.048	0.00290303
FAM150B	9.42577e-08	-0.479341	0.204	0.343	0.00317592
CCND2	9.4422e-08	0.362854	0.467	0.307	0.00318146
NPNT	9.6387e-08	0.377392	0.277	0.145	0.00324766
TMEM38B	1.1828e-07	0.287194	0.223	0.099	0.00398534
EPS8L1	1.26614e-07	0.29697	0.148	0.051	0.00426614
CPM	1.32993e-07	0.304854	0.237	0.113	0.00448106
MYOC	1.43703e-07	0.353361	0.177	0.068	0.00484192
ALDOA	1.56613e-07	0.313071	0.923	0.879	0.00527693
SCD5	1.5793e-07	0.350441	0.23	0.111	0.0053213
PGM5-AS1.1	1.58335e-07	0.361847	0.25	0.125	0.00533493
PIGP	1.64121e-07	0.264608	0.274	0.138	0.0055299
H3F3B	1.73951e-07	0.314224	0.998	0.99	0.00586112
FAM63B	1.80547e-07	0.299489	0.336	0.188	0.00608336
FILIP1	1.82076e-07	0.414246	0.235	0.114	0.00613485
B3GNT2	1.98167e-07	0.38377	0.241	0.119	0.00667705
NLRP1	2.03381e-07	0.309897	0.254	0.126	0.00685273
MT1A	2.10791e-07	1.31338	0.319	0.196	0.0071024
PBXIP1	2.27533e-07	0.402484	0.425	0.282	0.0076665
SLC12A2	2.71357e-07	0.336313	0.197	0.087	0.00914312
LMO3	2.73545e-07	-0.343064	0.033	0.121	0.00921683
FAM153B	2.79576e-07	-0.551914	0.29	0.437	0.00942005
AKAP13	2.86799e-07	0.317298	0.518	0.341	0.0096634
MEF2C	3.0701e-07	0.410928	0.586	0.432	0.0103444
MXI1	3.07569e-07	0.352181	0.341	0.195	0.0103632
JUN	3.11107e-07	-0.45628	0.754	0.843	0.0104824
GDI1	3.28944e-07	0.323673	0.277	0.145	0.0110834
GJC1	3.42321e-07	0.472497	0.387	0.239	0.0115341
ZCCHC11	3.74898e-07	0.33495	0.381	0.23	0.0126318
ANGPT4	3.7793e-07	0.275071	0.113	0.032	0.012734
EIF2AK2	4.20798e-07	0.380148	0.398	0.247	0.0141784
TBX2-AS1	4.26297e-07	0.371687	0.208	0.097	0.0143637
NME4	4.35885e-07	0.371464	0.529	0.386	0.0146867
PPDPF	4.46388e-07	-0.380388	0.575	0.65	0.0150406
SESN1	4.49239e-07	0.274672	0.162	0.063	0.0151367
PRPH	4.6778e-07	0.454501	0.19	0.087	0.0157614
S100A10	4.91085e-07	-0.555027	0.562	0.679	0.0165466
SCN1B	5.0861e-07	-0.369732	0.124	0.241	0.0171371
TMEM176B	5.13625e-07	-0.435994	0.338	0.478	0.0173061
PSAP	5.14254e-07	0.367599	0.765	0.645	0.0173273
COX4I2	5.28874e-07	0.489848	0.549	0.423	0.0178199
AHNAK	6.26879e-07	-0.379651	0.679	0.751	0.0211221
C12orf57	6.79591e-07	-0.2836	0.894	0.891	0.0228981
UBE2D3	7.0411e-07	0.340021	0.558	0.398	0.0237243
RPLP0	7.22205e-07	-0.255107	0.962	0.973	0.024334
PTGER3	7.58151e-07	0.323844	0.164	0.068	0.0255451
FBXO32	7.61857e-07	0.279648	0.237	0.118	0.02567
IGSF21	7.97538e-07	0.361929	0.177	0.075	0.0268723
APOD	8.56604e-07	-0.432631	0.257	0.392	0.0288624
ATP5B	9.09493e-07	0.347814	0.688	0.546	0.0306445
KLHL23	1.00389e-06	0.419024	0.387	0.246	0.0338249
SERPINI1	1.05021e-06	0.341778	0.139	0.053	0.0353858
CEBPB	1.0954e-06	0.474266	0.56	0.42	0.0369083
FXYD6	1.1395e-06	0.409258	0.586	0.444	0.0383942
ALDH2	1.1707e-06	0.317242	0.487	0.341	0.0394456
PDLIM5	1.22164e-06	0.320371	0.296	0.171	0.041162
CEP126	1.24079e-06	0.349594	0.281	0.155	0.0418073
SARAF	1.25124e-06	0.307625	0.584	0.447	0.0421592
OAF	1.37313e-06	0.389151	0.31	0.184	0.0462662
CCL2	1.4095e-06	2.77274	0.254	0.152	0.0474915
SPON2	1.48563e-06	-0.315518	0.064	0.159	0.0500567
APOE	1.53731e-06	0.650775	0.825	0.79	0.0517981
HBP1	1.7251e-06	0.294466	0.35	0.21	0.0581257
ENTPD2	1.78388e-06	0.298224	0.111	0.036	0.0601061
NFE2L2	1.82187e-06	0.333355	0.498	0.348	0.0613862
CRYAB	1.83463e-06	0.438005	0.695	0.578	0.0618161
PLCL1	1.93148e-06	0.2587	0.131	0.048	0.0650794
ITIH5	1.94017e-06	0.290804	0.279	0.154	0.0653722
CAV2	1.99621e-06	0.313055	0.584	0.432	0.0672602
NIN	2.09605e-06	0.269227	0.259	0.137	0.0706243
VAMP2	2.14345e-06	0.359521	0.697	0.578	0.0722214
VWF	2.26278e-06	-0.42388	0.029	0.104	0.0762423
MT1M	2.29434e-06	1.51758	0.613	0.478	0.0773055
C14orf2	2.3194e-06	-0.349558	0.509	0.631	0.0781499
FOSL2	2.48834e-06	0.321067	0.277	0.155	0.0838422
GREM2	2.60157e-06	0.316313	0.104	0.032	0.0876573
SNHG15	2.61784e-06	0.30883	0.259	0.14	0.0882055
COX6A1	2.66603e-06	0.292363	0.885	0.788	0.0898293
PTP4A3	2.6797e-06	0.426048	0.354	0.22	0.0902898
PALLD	2.71346e-06	0.343096	0.635	0.495	0.0914274
TRBC2	2.91518e-06	0.283992	0.128	0.048	0.0982241
C2orf40	2.92264e-06	-0.367471	0.861	0.901	0.0984753
EZR	2.98458e-06	0.330561	0.292	0.172	0.100563
CSRP2	3.01484e-06	0.331112	0.617	0.478	0.101582
CEP57	3.39957e-06	0.278657	0.285	0.16	0.114545
SERINC1	3.53859e-06	0.30506	0.597	0.449	0.119229
CCNG2	3.61566e-06	0.303682	0.252	0.14	0.121826
MYL9	3.87458e-06	0.367897	0.985	0.974	0.13055
GPX3	3.9361e-06	0.379162	0.553	0.428	0.132623
CRISPLD2	4.03224e-06	0.443583	0.429	0.302	0.135862
CLIC4	4.28437e-06	0.286942	0.467	0.317	0.144358
NET1	4.39225e-06	0.353545	0.166	0.075	0.147993
SLC38A2	4.48316e-06	0.318446	0.604	0.469	0.151056
TM4SF1	4.85194e-06	0.474759	0.695	0.604	0.163481
ATP5E	4.9398e-06	-0.268692	0.819	0.848	0.166441
RHOQ	5.29407e-06	0.25747	0.515	0.36	0.178378
UBE2H	5.29736e-06	0.27282	0.385	0.246	0.178489
JUNB	5.96972e-06	0.338423	0.566	0.787	0.201144
RAB30-AS1	5.99311e-06	0.299255	0.186	0.09	0.201932
TMSB10	6.01183e-06	-0.307857	0.885	0.901	0.202563
MIR22HG	6.03544e-06	0.397882	0.237	0.131	0.203358
PCM1	6.06449e-06	0.341201	0.575	0.433	0.204337
DARS	6.81545e-06	0.284106	0.343	0.215	0.22964
RERG	8.86529e-06	0.415657	0.431	0.314	0.298707
CRELD1	8.88627e-06	0.278359	0.254	0.143	0.299414
LDB3	8.97134e-06	0.282495	0.252	0.14	0.30228
HMGN2	9.10637e-06	0.31844	0.752	0.672	0.30683
PRKAR1A	9.26628e-06	0.266715	0.504	0.355	0.312218
BAZ2B	9.32285e-06	0.266397	0.365	0.232	0.314124
ZFAND5	9.40825e-06	0.441722	0.584	0.476	0.317002
ROCK1	9.95611e-06	0.31013	0.597	0.478	0.335461
WHSC1L1	1.00304e-05	0.271646	0.54	0.387	0.337963
SOD2	1.04502e-05	0.349768	0.518	0.398	0.352108
C11orf57	1.07326e-05	0.267491	0.226	0.121	0.361625
IGFBP3	1.07641e-05	-0.594311	0.148	0.254	0.362685
NDRG2	1.13598e-05	0.25446	0.783	0.672	0.382759
ATF2	1.17122e-05	0.277135	0.23	0.128	0.39463
MYLK	1.17678e-05	0.352727	0.697	0.594	0.396503
STOM	1.18327e-05	0.312026	0.624	0.488	0.398691
PKIG	1.19303e-05	0.324426	0.454	0.319	0.40198
EPS8	1.22904e-05	0.283221	0.821	0.718	0.414112
DAAM1	1.23229e-05	-0.368527	0.33	0.447	0.415207
AGT	1.27538e-05	0.676033	0.467	0.324	0.429727
PGM5	1.30629e-05	0.255815	0.431	0.288	0.440142
PPP1R12B	1.42701e-05	0.409253	0.392	0.278	0.480817
MCM7	1.45738e-05	0.264792	0.162	0.075	0.491051
CCDC71L	1.49903e-05	0.417708	0.29	0.174	0.505084
CASQ2	1.553e-05	0.329702	0.232	0.13	0.523266
CST3	1.68206e-05	0.329713	0.971	0.959	0.566753
RBBP6	1.69275e-05	0.339301	0.365	0.242	0.570355
BZW1	1.83699e-05	0.299362	0.414	0.29	0.618955
ZFP36L1	1.84438e-05	-0.337135	0.83	0.882	0.621444
ZFP36	1.92288e-05	1.00343	0.662	0.599	0.647894
HNRNPC	1.98946e-05	0.339173	0.617	0.503	0.670329
ABTB1	2.00309e-05	0.250045	0.356	0.227	0.67492
KANSL1L	2.05024e-05	0.253027	0.199	0.102	0.690809
ISYNA1	2.06048e-05	0.322782	0.566	0.43	0.694257
FDFT1	2.09932e-05	0.251269	0.321	0.198	0.707346
NREP	2.18507e-05	0.279871	0.19	0.099	0.736237
MORF4L1	2.19636e-05	0.256754	0.717	0.596	0.740041
DDIT3	2.20234e-05	0.270251	0.347	0.224	0.742057
SP3	2.33507e-05	0.296285	0.323	0.208	0.786777
HMOX2	2.73004e-05	0.275691	0.254	0.152	0.919859
TLE1	2.81944e-05	0.268303	0.301	0.188	0.949984
OTUB1	2.88395e-05	0.268848	0.268	0.16	0.971718
FOXO3	2.92789e-05	0.278038	0.31	0.196	0.986523
ZBED6	2.96428e-05	0.271952	0.228	0.13	0.998783
BMP2	2.98845e-05	0.276873	0.133	0.058	1
FNDC3B	3.07648e-05	0.261375	0.248	0.145	1
C4orf3	3.18628e-05	0.287413	0.761	0.65	1
HNRNPA0	3.24767e-05	0.276747	0.529	0.389	1
YPEL3	3.3559e-05	0.292154	0.493	0.377	1
RGS16	3.36824e-05	0.66571	0.173	0.09	1
MOCS1	3.42261e-05	0.283263	0.179	0.092	1
S100A13	3.43437e-05	-0.445446	0.316	0.41	1
RPS4Y1	3.44206e-05	-0.266721	0.785	0.833	1
PPP1CC	3.5314e-05	0.292443	0.416	0.29	1
CSNK1A1	3.54174e-05	0.280528	0.533	0.415	1
CCL8	3.64365e-05	1.30505	0.108	0.044	1
BDP1	3.81105e-05	0.260876	0.429	0.294	1
CHST2	3.82959e-05	0.259547	0.108	0.043	1
AP2M1	3.98664e-05	0.275026	0.646	0.514	1
BCAM	4.21988e-05	0.359631	0.476	0.357	1
USP47	4.45606e-05	0.250225	0.372	0.247	1
ARHGDIB	4.7949e-05	0.527177	0.394	0.29	1
CAT	4.84443e-05	0.286073	0.436	0.309	1
ARHGAP29	5.10971e-05	0.372405	0.626	0.509	1
NUDT4	5.17644e-05	0.280831	0.633	0.527	1
RPS26	5.20728e-05	-0.314519	0.852	0.833	1
ESAM	5.36863e-05	0.321135	0.442	0.328	1
RAB31	5.80353e-05	0.281726	0.323	0.21	1
ARPC5	5.87458e-05	0.336401	0.648	0.526	1
COL4A1	5.92588e-05	0.252777	0.507	0.377	1
TCF15	6.06872e-05	0.279043	0.131	0.06	1
LTBP4	6.1536e-05	-0.275183	0.489	0.618	1
SPRY2	6.17905e-05	0.464305	0.312	0.208	1
DNAJA1	6.61447e-05	0.394418	0.507	0.391	1
CEBPZ	6.63026e-05	0.267663	0.345	0.23	1
C11orf96	6.63456e-05	0.914008	0.858	0.836	1
UBE2M	6.77843e-05	0.2657	0.438	0.309	1
CD151	6.79037e-05	0.367245	0.796	0.732	1
SCML1	6.86836e-05	0.255577	0.226	0.128	1
ANXA1	7.27417e-05	0.267465	0.613	0.476	1
CHD9	7.30659e-05	0.319767	0.524	0.406	1
MAFF	8.14293e-05	0.462142	0.201	0.116	1
HLA-DRA	8.20137e-05	-0.509916	0.071	0.143	1
TTYH1	8.31272e-05	0.329037	0.25	0.157	1
PDGFRB	8.45655e-05	-0.349212	0.757	0.799	1
AKIRIN1	8.84749e-05	0.29502	0.201	0.114	1
PER1	9.52589e-05	0.257755	0.177	0.097	1
NCOA7	0.00010959	0.393742	0.279	0.181	1
GNAI2	0.000111838	0.270754	0.575	0.456	1
PLXDC1	0.000112018	0.335072	0.385	0.28	1
SNAI2	0.000112742	0.290317	0.268	0.169	1
RNPC3	0.000119405	0.268243	0.261	0.166	1
DCN	0.000120007	0.528017	0.741	0.72	1
GPRC5C	0.000121986	0.298876	0.325	0.222	1
ENDOD1	0.000124416	0.279154	0.283	0.183	1
JAG1	0.000128472	0.297587	0.544	0.42	1
SERTAD1	0.000129613	0.362269	0.223	0.138	1
TUBA1A	0.000129675	0.335218	0.805	0.703	1
MIER1	0.000130823	0.269274	0.482	0.358	1
S1PR3	0.00013864	0.255574	0.148	0.075	1
JMJD1C	0.00014051	0.295997	0.48	0.365	1
C9orf47	0.000149421	0.266845	0.1	0.041	1
TPD52L1	0.000150745	-0.278308	0.117	0.203	1
TMEM176A	0.000158113	-0.295826	0.301	0.406	1
SLC40A1	0.000162937	0.313199	0.427	0.316	1
TPM1	0.000163043	0.348349	0.843	0.792	1
SMIM14	0.000164147	0.268121	0.361	0.254	1
SEC11A	0.000165632	-0.306255	0.5	0.563	1
RPL36A	0.00016794	-0.277748	0.814	0.841	1
SH3GLB1	0.000169602	0.250385	0.358	0.246	1
C1QTNF1	0.000185701	0.308678	0.575	0.457	1
OSR2	0.000197893	-0.396725	0.241	0.343	1
RND3	0.000200673	0.256342	0.192	0.109	1
DSTN	0.000218857	0.281066	0.949	0.928	1
HIF1A	0.000256047	0.262407	0.254	0.162	1
LSP1	0.000256565	-0.392046	0.184	0.27	1
SULF2	0.000271738	-0.272473	0.069	0.137	1
SERPINF1	0.000281503	0.316566	0.655	0.556	1
MLH3	0.000283368	0.3151	0.259	0.172	1
RBM3	0.000283833	-0.283191	0.584	0.635	1
C10orf10	0.00028608	0.465754	0.332	0.235	1
LMOD1	0.000287757	0.321604	0.765	0.739	1
OAT	0.000288044	0.250862	0.4	0.297	1
UACA	0.00029679	0.252571	0.4	0.29	1
SPPL2A	0.000298969	0.287208	0.274	0.184	1
GCC2	0.000313313	0.325371	0.423	0.316	1
SMIM3	0.000313669	0.27392	0.445	0.336	1
EMP1	0.000320064	0.64046	0.383	0.283	1
C20orf27	0.000342718	0.313372	0.509	0.415	1
HES4	0.000355234	0.324348	0.642	0.522	1
SKIV2L2	0.000375506	0.260644	0.186	0.111	1
SSTR2	0.00038704	0.344924	0.403	0.297	1
PUM3	0.000477876	-0.295614	0.1	0.171	1
TIMP2	0.000494812	-0.324584	0.646	0.683	1
OTUD6B-AS1	0.000504833	0.259464	0.385	0.275	1
RASL12	0.000514035	0.300816	0.354	0.258	1
DGKZ	0.000515462	0.259389	0.195	0.118	1
SOX4	0.000527359	0.39478	0.478	0.365	1
FHL5	0.000538715	0.274176	0.396	0.305	1
CD74	0.000563368	-0.543622	0.15	0.224	1
EGFLAM	0.000587286	0.268429	0.277	0.191	1
EMX2	0.000587668	0.258376	0.241	0.155	1
IER5L	0.000641914	-0.360434	0.31	0.392	1
HNRNPDL	0.000677605	0.287608	0.73	0.642	1
EIF1B	0.000716827	0.283238	0.54	0.432	1
VMP1	0.00076162	0.507757	0.429	0.35	1
NCK2	0.000806107	0.272658	0.338	0.247	1
CIR1	0.000839648	0.286068	0.445	0.345	1
HLA-DPA1	0.000883648	-0.287648	0.055	0.111	1
RIF1	0.000888931	0.253711	0.365	0.27	1
H1FX	0.000938963	0.329659	0.735	0.635	1
PABPC1	0.000998834	0.262955	0.803	0.713	1
ST6GALNAC6	0.00104444	0.255988	0.336	0.244	1
ADAMTS5	0.00111837	0.299726	0.201	0.13	1
GOLGB1	0.00119962	0.290305	0.622	0.514	1
CD44	0.00123182	-0.278523	0.659	0.724	1
GADD45A	0.00130354	0.369699	0.451	0.36	1
IFIT2	0.00133214	0.27246	0.155	0.092	1
FAM46A	0.00136231	0.360986	0.265	0.181	1
PRKCDBP	0.00139215	-0.28283	0.69	0.739	1
SLC9A3R2	0.00141692	0.257967	0.566	0.466	1
MAFB	0.00149954	-0.312837	0.204	0.271	1
FOXC1	0.0016256	0.271307	0.153	0.09	1
PLPP3	0.00163479	0.328278	0.562	0.468	1
RHOBTB3	0.00174883	0.251585	0.369	0.282	1
ATRX	0.0017853	0.25152	0.653	0.546	1
NDUFB1	0.00180883	-0.292133	0.476	0.532	1
NEXN	0.00185639	0.261879	0.449	0.369	1
HEXIM1	0.00204394	-0.466328	0.246	0.316	1
SPRYD3	0.00215964	0.268529	0.232	0.157	1
VCL	0.00220362	-0.258906	0.431	0.493	1
EEA1	0.00223065	0.26097	0.564	0.456	1
ATP5G1	0.00256863	-0.27177	0.431	0.481	1
LUM	0.00262784	0.290875	0.423	0.334	1
DIO3OS	0.00299563	0.275013	0.277	0.198	1
C1QBP	0.00329654	-0.290713	0.336	0.396	1
APRT	0.00340124	-0.250102	0.451	0.502	1
EIF3D	0.00383072	-0.26978	0.44	0.488	1
IL32	0.00384194	0.250994	0.449	0.363	1
PPP1R14B	0.00384881	-0.259183	0.261	0.326	1
MYOF	0.00416124	-0.271451	0.186	0.249	1
CYP1B1	0.00479349	0.369298	0.633	0.577	1
LPL	0.00485331	0.302473	0.204	0.138	1
RGS3	0.0056019	-0.271025	0.093	0.145	1
ASAH1	0.00637709	0.269431	0.533	0.464	1
ANXA2	0.00728489	-0.268357	0.743	0.747	1
DES	0.00798079	-0.491465	0.288	0.34	1
CSGALNACT1	0.0081199	-0.298596	0.268	0.324	1
SSR3	0.0087833	0.270395	0.485	0.432	1
GATAD1	0.00893045	-0.324262	0.221	0.271	1
MARCKS	0.0113995	0.265782	0.507	0.427	1
ACTN4	0.0118759	0.261488	0.504	0.422	1
NAMPT	0.0178145	0.325989	0.261	0.206	1
COL1A1	0.0194102	-0.253932	0.604	0.608	1
NNMT	0.0252829	-0.287574	0.142	0.189	1
ID2	0.0269412	-0.314434	0.111	0.152	1
KLF6	0.0280013	0.646674	0.524	0.488	1
EGR1	0.035014	0.746217	0.478	0.483	1
ID3	0.0485383	0.274959	0.504	0.437	1
HGF	0.052452	-0.290199	0.42	0.468	1
MT1X	0.0525951	1.3734	0.524	0.481	1
JUND	0.0576956	0.454056	0.852	0.809	1
SRSF7	0.0580866	-0.280905	0.719	0.693	1
SOCS3	0.0728519	0.561083	0.334	0.425	1
DDX21	0.0848374	0.273078	0.308	0.261	1
NHP2	0.0862265	-0.254832	0.389	0.406	1
IGF1	0.0941253	0.568665	0.374	0.348	1
COL3A1	0.101699	0.251466	0.653	0.601	1
GSN	0.115354	0.291887	0.938	0.959	1
FABP4	0.117004	0.278668	0.221	0.283	1
HBB	0.15598	2.84898	0.283	0.225	1
FAM118A	0.251302	-0.279153	0.241	0.246	1
DDIT4	0.29315	0.295713	0.369	0.346	1
HBA2	0.448676	2.13082	0.146	0.125	1
KLF2	0.520382	0.605057	0.374	0.367	1
IGFBP2	0.667503	0.298	0.425	0.422	1
APOC1	0.68462	0.455859	0.305	0.3	1

## Sheet: Vessel SMC DMED DEGs
	p_val	avg_log2FC	pct.1	pct.2	p_val_adj
MT-ND3	2.83489e-94	-1.65881	0.971	1	9.55188e-90
RPL41	6.7678e-72	-0.905147	0.993	1	2.28034e-67
MT-ND2	3.00304e-67	-0.969746	0.963	0.996	1.01184e-62
MT-ATP6	1.25229e-60	-1.14153	0.988	1	4.21947e-56
NR4A1	1.07675e-55	2.21035	0.747	0.271	3.628e-51
MT-CYB	1.22718e-54	-0.809649	0.983	1	4.13486e-50
JUNB	1.26273e-54	1.34148	0.966	0.752	4.25466e-50
SOCS3	2.8256e-54	1.69576	0.812	0.383	9.52057e-50
MTRNR2L12	7.514e-52	2.0159	0.555	0.03	2.53177e-47
BTG2	1.71814e-51	1.9615	0.873	0.523	5.7891e-47
MT-ND1	1.58567e-48	-1.0204	0.971	1	5.34276e-44
RPS27	2.92092e-48	-0.534584	0.997	1	9.84176e-44
ATF3	3.74313e-48	2.18664	0.752	0.301	1.26121e-43
MT-ND4	7.0571e-48	-0.783937	0.982	1	2.37782e-43
MTRNR2L8	4.10897e-46	1.87712	0.486	0	1.38447e-41
GADD45B	2.57358e-45	1.67138	0.911	0.654	8.67141e-41
SERTAD1	1.00697e-43	1.7205	0.587	0.139	3.3929e-39
CDKN1A	6.79061e-43	2.2984	0.728	0.327	2.28803e-38
MT-CO3	2.81246e-42	-0.942997	0.99	1	9.47631e-38
EGR1	5.45628e-41	1.20332	0.897	0.545	1.83844e-36
DES	8.12889e-41	0.908542	0.669	0.165	2.73895e-36
ADAMTS1	1.50783e-39	1.61498	0.697	0.271	5.08049e-35
CEBPD	1.17224e-37	1.63977	0.861	0.605	3.94974e-33
ZFP36	2.45621e-37	0.937935	0.949	0.654	8.27595e-33
RPS21	3.26125e-36	-0.72435	0.966	0.977	1.09885e-31
MT-ND5	7.87332e-36	-0.757943	0.929	0.977	2.65284e-31
RPL39	4.36206e-35	-0.601442	0.967	0.981	1.46975e-30
RPS28	8.07884e-35	-0.549526	0.993	1	2.72208e-30
CTGF	8.17821e-35	1.71104	0.741	0.365	2.75557e-30
RPS10	1.65386e-33	-0.648106	0.894	0.962	5.57252e-29
RPL37A	3.5735e-33	-0.457108	0.994	0.996	1.20406e-28
CYR61	2.5121e-32	1.40633	0.722	0.331	8.46426e-28
CRISPLD2	4.83935e-32	1.32606	0.469	0.094	1.63057e-27
CSRP1	1.26244e-31	0.769887	0.982	0.925	4.25368e-27
YBX3	3.66273e-31	0.795781	0.946	0.793	1.23412e-26
RPL36A	1.19283e-30	-0.792689	0.639	0.838	4.01911e-26
CSRNP1	2.97127e-30	1.06379	0.46	0.086	1.00114e-25
NEXN	3.19927e-30	0.796734	0.917	0.737	1.07796e-25
MIR22HG	6.53663e-30	0.92503	0.554	0.173	2.20245e-25
HLA-A	1.02849e-29	-0.763949	0.884	0.951	3.46539e-25
ATP1B3	2.11159e-29	1.06544	0.589	0.218	7.11478e-25
RPL26	2.20957e-29	-0.455716	0.983	0.996	7.44493e-25
CALM1	3.7895e-29	0.582733	0.981	0.955	1.27683e-24
MIDN	3.8444e-29	1.35215	0.594	0.256	1.29533e-24
S100A11	4.7069e-29	0.800899	0.915	0.763	1.58594e-24
ACTG2	6.62622e-29	0.851636	0.949	0.801	2.23264e-24
RPL37	6.76464e-29	-0.464862	0.988	0.996	2.27928e-24
FOS	7.60794e-29	0.805412	0.981	0.85	2.56342e-24
TPM2	1.76087e-28	0.553778	1	1	5.93308e-24
PLCG2	2.71442e-28	0.763636	0.336	0	9.14597e-24
C11orf96	8.85142e-28	1.02286	0.998	0.981	2.9824e-23
IRF1	1.77735e-27	2.04271	0.497	0.18	5.98859e-23
HBB	2.75687e-27	-0.375287	0.064	0.259	9.28899e-23
MAFF	6.01139e-26	1.04935	0.498	0.158	2.02548e-21
DNAJA1	6.80018e-26	0.96785	0.723	0.41	2.29125e-21
MCL1	9.07191e-26	0.826959	0.688	0.357	3.05669e-21
RPS15A	1.174e-25	-0.455796	0.982	0.992	3.95569e-21
RPL34	3.03113e-25	-0.399358	0.997	0.996	1.02131e-20
MYC	4.07414e-25	1.19903	0.441	0.113	1.37274e-20
NR4A3	6.12668e-25	1.04924	0.32	0.011	2.06432e-20
LMNA	9.37121e-25	0.702521	0.983	0.921	3.15754e-20
ACTN1	1.66713e-24	0.657093	0.893	0.733	5.61721e-20
RPL38	1.82814e-24	-0.496173	0.973	0.985	6.15974e-20
MT-CO2	2.05013e-24	-0.506079	0.982	1	6.90769e-20
DLX5	2.81292e-24	-0.47094	0.086	0.289	9.47787e-20
BHLHE40	8.10167e-24	0.945249	0.408	0.094	2.72978e-19
TNFRSF12A	1.85377e-23	0.980385	0.487	0.162	6.24611e-19
ACTB	2.6677e-23	0.40739	0.999	0.992	8.98856e-19
FLNA	8.34711e-23	0.486976	0.994	0.981	2.81247e-18
PPP1R15A	1.41195e-22	0.840203	0.787	0.492	4.75744e-18
BGN	2.12176e-22	0.731514	0.885	0.695	7.14905e-18
EIF1	2.76221e-22	0.409341	0.998	0.992	9.30699e-18
NR4A2	4.65264e-22	1.09076	0.367	0.071	1.56766e-17
HSPB1	5.18941e-22	0.622469	0.964	0.906	1.74852e-17
DYNLL1	6.74438e-22	0.471472	0.96	0.895	2.27245e-17
EGR3	8.49319e-22	1.05925	0.349	0.056	2.8617e-17
CNN1	1.01949e-21	0.662129	0.963	0.868	3.43508e-17
TAGLN	1.05293e-21	0.437263	1	1	3.54776e-17
PPP1R14A	1.16013e-21	0.641933	0.954	0.883	3.90894e-17
TXNIP	2.49096e-21	-0.724653	0.794	0.88	8.39303e-17
CYCS	3.04978e-21	1.075	0.763	0.496	1.02759e-16
KLF10	4.64507e-21	0.851471	0.454	0.154	1.56511e-16
IER2	6.05092e-21	0.382794	0.881	0.65	2.0388e-16
MYADM	7.38453e-21	0.735157	0.781	0.549	2.48815e-16
CARMN	7.67498e-21	-0.661879	0.596	0.808	2.58601e-16
FOSB	1.8634e-20	1.09128	0.837	0.594	6.27853e-16
RPL35A	5.85364e-20	-0.342673	0.991	0.996	1.97232e-15
NNMT	8.60954e-20	0.992799	0.358	0.079	2.9009e-15
RGS16	1.0456e-19	1.43947	0.414	0.132	3.52303e-15
ID1	1.2311e-19	1.0191	0.406	0.117	4.14806e-15
FOSL2	3.0812e-19	0.71858	0.461	0.177	1.03818e-14
NET1	4.13747e-19	-0.591008	0.791	0.883	1.39408e-14
THBS1	5.00082e-19	1.17498	0.358	0.09	1.68498e-14
SBDS	5.826e-19	0.50624	0.925	0.767	1.96301e-14
DLX6	7.28499e-19	-0.308715	0.043	0.18	2.4546e-14
B2M	1.06277e-18	-0.470098	0.997	1	3.58091e-14
RPL30	2.23071e-18	-0.32258	0.995	0.996	7.51616e-14
ID3	2.69465e-18	0.686769	0.639	0.316	9.07935e-14
APOD	2.81138e-18	-1.00699	0.182	0.387	9.47266e-14
BAG3	3.13726e-18	0.55096	0.459	0.169	1.05707e-13
NAMPT	4.95593e-18	0.920549	0.542	0.286	1.66985e-13
ACAN	5.31586e-18	0.591363	0.688	0.421	1.79113e-13
FILIP1L	5.71957e-18	0.718658	0.877	0.737	1.92715e-13
IER3	6.60831e-18	1.0829	0.327	0.071	2.2266e-13
MYL6	8.76888e-18	0.366608	0.999	1	2.95459e-13
MT-ND4L	9.01122e-18	-0.614106	0.665	0.805	3.03624e-13
NEAT1	1.13314e-17	1.01681	0.908	0.805	3.818e-13
TUBA1A	1.16901e-17	0.597436	0.895	0.711	3.93887e-13
MT-CO1	1.27505e-17	-0.401534	0.989	0.996	4.29617e-13
CCL2	1.37793e-17	1.96195	0.383	0.12	4.6428e-13
SLC25A4	4.09619e-17	0.551397	0.829	0.613	1.38017e-12
TACC1	4.43318e-17	0.527238	0.876	0.677	1.49371e-12
PDK4	4.68604e-17	1.10542	0.565	0.305	1.57892e-12
KLF4	4.93575e-17	0.892286	0.408	0.147	1.66305e-12
TIPARP	6.12939e-17	0.748791	0.484	0.211	2.06524e-12
KLF2	7.5537e-17	0.430551	0.908	0.714	2.54514e-12
CFD	8.35664e-17	-1.02904	0.481	0.639	2.81569e-12
CREM	1.37765e-16	0.897978	0.481	0.214	4.64185e-12
WFDC1	1.55188e-16	0.536333	0.709	0.436	5.2289e-12
RGCC	1.71283e-16	0.694254	0.541	0.252	5.77121e-12
RRAD	1.77012e-16	-0.405253	0.743	0.895	5.96423e-12
MYL9	2.42303e-16	0.37135	1	1	8.16417e-12
LDLR	6.11516e-16	0.649314	0.278	0.049	2.06044e-11
GSN	7.4978e-16	-0.469132	0.964	0.974	2.52631e-11
VIM	8.70435e-16	0.37717	1	1	2.93284e-11
RND3	1.09028e-15	0.673538	0.353	0.102	3.6736e-11
SLC25A25	1.15339e-15	0.539964	0.278	0.049	3.88623e-11
RPL22	1.45182e-15	-0.310372	0.987	0.974	4.89178e-11
DNAJB1	1.48286e-15	0.824975	0.495	0.244	4.99633e-11
JUND	2.5173e-15	0.407935	0.966	0.85	8.48178e-11
NOV	3.3447e-15	0.751032	0.359	0.113	1.12696e-10
FAU	5.38401e-15	-0.267171	0.995	1	1.81409e-10
RPL28	5.78935e-15	-0.300821	0.991	1	1.95067e-10
TPM1	6.05406e-15	0.409164	0.996	0.989	2.03986e-10
NFIL3	6.39102e-15	0.829175	0.435	0.199	2.15339e-10
RPS24	6.44354e-15	-0.34105	0.991	1	2.17109e-10
PDLIM3	6.97176e-15	0.510272	0.845	0.639	2.34907e-10
NDUFA13	1.01611e-14	-0.441132	0.666	0.835	3.42367e-10
TUBB6	2.58375e-14	0.465778	0.595	0.331	8.70569e-10
MCAM	3.04263e-14	0.372249	0.978	0.951	1.02518e-09
SLC38A1	3.26255e-14	0.565601	0.639	0.406	1.09928e-09
FN1	5.01311e-14	0.648883	0.503	0.244	1.68912e-09
UBE2S	5.67286e-14	0.597875	0.45	0.214	1.91141e-09
ADIRF	5.6927e-14	0.374535	1	1	1.9181e-09
RPS20	5.87137e-14	0.388052	0.962	0.936	1.9783e-09
NR2F2	6.72934e-14	-0.39875	0.961	0.97	2.26738e-09
UQCR11	7.45425e-14	-0.406173	0.868	0.887	2.51163e-09
DSTN	8.12215e-14	0.280079	0.999	1	2.73668e-09
CRLF1	9.6928e-14	0.688968	0.488	0.244	3.26589e-09
GUK1	1.08566e-13	0.388756	0.946	0.838	3.65801e-09
RAB31	1.44137e-13	0.457778	0.526	0.267	4.85654e-09
RPL13A	1.56969e-13	0.301095	0.994	0.989	5.28893e-09
LUC7L3	1.80476e-13	-0.521579	0.561	0.688	6.08094e-09
SLC2A3	1.91461e-13	0.653919	0.291	0.083	6.4511e-09
HBA2	2.12906e-13	-0.284489	0.029	0.124	7.17364e-09
LDHA	2.15617e-13	0.450795	0.89	0.744	7.265e-09
CTD-3252C9.4	2.58477e-13	0.501756	0.209	0.023	8.70911e-09
MAT2A	2.78967e-13	0.747837	0.552	0.32	9.39952e-09
LGALS3	3.32649e-13	0.444247	0.849	0.726	1.12083e-08
DCN	3.52263e-13	-0.817842	0.275	0.444	1.18692e-08
IL6	3.97444e-13	0.98306	0.2	0.019	1.33915e-08
C12orf75	4.24873e-13	0.515148	0.411	0.169	1.43157e-08
FSTL1	5.27447e-13	0.492078	0.582	0.342	1.77718e-08
PTMA	5.6352e-13	0.311997	0.999	1	1.89872e-08
DDX5	6.22945e-13	0.481007	0.96	0.872	2.09895e-08
KLF6	6.61373e-13	0.609454	0.738	0.519	2.22843e-08
MYOC	8.03787e-13	0.913166	0.469	0.237	2.70828e-08
AQP1	9.64323e-13	0.422158	0.396	0.158	3.24919e-08
FHL5	9.78122e-13	0.453887	0.53	0.293	3.29568e-08
CHSY1	1.13161e-12	0.481981	0.334	0.113	3.81285e-08
ZNF331	1.61612e-12	1.30725	0.334	0.128	5.44534e-08
PHLDA1	1.92561e-12	0.544157	0.237	0.045	6.48817e-08
DUSP1	1.93517e-12	0.694423	0.798	0.59	6.52036e-08
MT1M	1.94179e-12	1.09519	0.655	0.462	6.54267e-08
STAT3	2.07805e-12	0.501068	0.728	0.519	7.00178e-08
PER3	2.99288e-12	0.378854	0.339	0.117	1.00842e-07
PLPP1	3.06622e-12	0.423402	0.393	0.173	1.03313e-07
CLU	3.42193e-12	0.757991	0.761	0.594	1.15299e-07
TM4SF1	4.77464e-12	0.539263	0.301	0.094	1.60877e-07
HSPB8	4.94679e-12	0.523011	0.445	0.229	1.66677e-07
2022-09-07	5.91217e-12	-0.363963	0.969	0.981	1.99205e-07
CSPG4	6.66965e-12	0.435995	0.449	0.218	2.24727e-07
RPL36	6.73528e-12	-0.318955	0.973	0.985	2.26938e-07
IER5L	7.12355e-12	0.697784	0.544	0.331	2.40021e-07
NFKBIA	8.02518e-12	0.543701	0.661	0.444	2.70401e-07
SULF1	8.19486e-12	0.506579	0.388	0.173	2.76118e-07
CCNL1	8.50876e-12	0.493134	0.715	0.459	2.86694e-07
AVPR1A	8.77378e-12	0.626215	0.289	0.094	2.95624e-07
FRZB	9.53897e-12	-0.417719	0.942	0.944	3.21406e-07
IER5	1.01301e-11	0.427352	0.51	0.282	3.41325e-07
HSP90AA1	1.03109e-11	0.358561	0.984	0.932	3.47415e-07
DCUN1D3	1.0568e-11	0.367562	0.196	0.026	3.56077e-07
ODC1	1.08118e-11	0.459516	0.519	0.289	3.64291e-07
CLIC4	1.10437e-11	0.387677	0.744	0.523	3.72106e-07
HES1	1.11232e-11	0.707432	0.537	0.338	3.74786e-07
HLA-E	1.30074e-11	0.72066	0.756	0.583	4.38273e-07
KLF9	1.33244e-11	0.462511	0.748	0.519	4.48952e-07
RPS17	1.48519e-11	0.380981	0.933	0.831	5.0042e-07
C11orf24	1.69126e-11	0.338138	0.248	0.06	5.69853e-07
HSPA8	1.90062e-11	0.424677	0.835	0.673	6.40396e-07
IGFBP2	1.9402e-11	0.847372	0.55	0.323	6.53731e-07
NR2F2-AS1	1.94149e-11	-0.487492	0.306	0.481	6.54165e-07
RPS15	1.98699e-11	-0.252195	0.994	1	6.69495e-07
HLA-C	2.06845e-11	-0.41139	0.887	0.891	6.96944e-07
LRRFIP1	2.17428e-11	0.476513	0.734	0.549	7.32603e-07
GYPC	2.19599e-11	0.348813	0.561	0.32	7.39917e-07
HSPA1B	2.23237e-11	0.477933	0.605	0.353	7.52176e-07
RPS29	2.50789e-11	-0.31299	0.966	0.97	8.45007e-07
FKBP5	3.21477e-11	0.457421	0.612	0.376	1.08319e-06
ISL1	3.69879e-11	-0.488222	0.29	0.455	1.24627e-06
S1PR3	3.78471e-11	0.409412	0.365	0.15	1.27522e-06
ERF	4.74796e-11	0.379174	0.213	0.041	1.59978e-06
PXDC1	4.91865e-11	0.386067	0.34	0.132	1.65729e-06
CABIN1	4.91966e-11	-0.509921	0.391	0.545	1.65763e-06
GPRC5C	6.082e-11	-0.423549	0.743	0.82	2.04927e-06
TPM4	6.68016e-11	0.548884	0.791	0.632	2.25081e-06
TMEM165	6.82363e-11	0.424027	0.528	0.316	2.29915e-06
NME4	6.99574e-11	0.387429	0.731	0.538	2.35714e-06
MYLK	7.0983e-11	0.32251	0.981	0.932	2.3917e-06
SHPRH	7.21647e-11	-0.442794	0.279	0.436	2.43152e-06
KCNA5	7.28258e-11	0.38491	0.398	0.177	2.45379e-06
ZEB2	7.70906e-11	-0.526362	0.636	0.707	2.59749e-06
PER2	9.53989e-11	0.345065	0.248	0.068	3.21437e-06
TUBB2A	1.27251e-10	0.483754	0.368	0.158	4.2876e-06
S100A6	1.34544e-10	-0.34866	0.989	0.992	4.53332e-06
YWHAG	1.39289e-10	0.404294	0.416	0.211	4.69322e-06
RPS19	1.46354e-10	-0.323992	0.99	0.992	4.93126e-06
HSPD1	1.92526e-10	0.442986	0.683	0.466	6.48696e-06
SELM	1.9469e-10	0.277098	0.991	0.966	6.55989e-06
RHOB	2.04269e-10	0.274794	0.935	0.801	6.88266e-06
MYH11	2.07433e-10	0.334875	0.999	0.996	6.98924e-06
GABARAPL1	2.10014e-10	0.414439	0.4	0.188	7.07622e-06
FAM133B	2.35759e-10	0.360683	0.566	0.327	7.94366e-06
PLPP3	2.46455e-10	0.48561	0.734	0.515	8.30406e-06
SAT1	2.64592e-10	0.637886	0.529	0.316	8.91517e-06
YWHAZ	3.43484e-10	0.368492	0.848	0.695	1.15734e-05
NFKBIZ	3.83507e-10	0.390801	0.396	0.192	1.29219e-05
RHEB	4.81137e-10	0.385261	0.686	0.481	1.62114e-05
C10orf10	5.70027e-10	0.28531	0.551	0.346	1.92065e-05
MFAP4	5.70588e-10	0.366543	0.618	0.406	1.92254e-05
CALU	6.10362e-10	0.379776	0.585	0.376	2.05655e-05
MEG3	6.60305e-10	0.888532	0.283	0.105	2.22483e-05
TUBB4B	6.6578e-10	0.407557	0.786	0.643	2.24328e-05
PLEKHO1	8.75744e-10	0.435306	0.56	0.342	2.95073e-05
SLC38A2	9.07926e-10	0.477929	0.649	0.447	3.05917e-05
MAP1LC3B	1.1396e-09	0.466603	0.582	0.38	3.83977e-05
EPHA3	1.2065e-09	-0.26801	0.053	0.15	4.06519e-05
PPP1R15B	1.29478e-09	0.365065	0.256	0.09	4.36263e-05
BCL6	1.45556e-09	0.41819	0.352	0.165	4.90435e-05
NFE2L2	1.58869e-09	0.457485	0.525	0.32	5.35294e-05
ELL2	1.62884e-09	0.39154	0.302	0.12	5.4882e-05
MFGE8	1.67832e-09	0.344641	0.961	0.925	5.65492e-05
SYNPO2	1.93719e-09	0.438919	0.866	0.744	6.52716e-05
RTN4	1.94939e-09	0.355986	0.79	0.617	6.56829e-05
BCL3	2.08576e-09	0.319236	0.164	0.023	7.02776e-05
CFH	2.10073e-09	-0.70328	0.223	0.353	7.0782e-05
GPRC5A	2.21607e-09	0.385333	0.134	0.008	7.46684e-05
ATF4	2.25779e-09	0.362424	0.68	0.474	7.60741e-05
ZFAND5	2.43437e-09	-0.532239	0.76	0.763	8.20238e-05
SERTAD3	2.48177e-09	0.413441	0.292	0.124	8.36208e-05
PTGDS	2.80254e-09	0.377423	0.173	0.03	9.44288e-05
HCFC1R1	2.85455e-09	0.332774	0.884	0.767	9.61812e-05
GLIPR1	2.99618e-09	0.327369	0.312	0.128	0.000100953
ACTA2	3.07696e-09	0.261033	1	0.996	0.000103675
PEA15	3.37556e-09	0.323605	0.408	0.207	0.000113736
PTMS	3.56169e-09	0.281882	0.976	0.94	0.000120008
EDNRA	3.59047e-09	-0.438944	0.596	0.684	0.000120977
NDUFB1	4.92518e-09	-0.377732	0.626	0.714	0.000165949
RPL31	5.04876e-09	0.328339	0.921	0.865	0.000170113
SYPL1	5.1025e-09	-0.438939	0.703	0.748	0.000171923
FAM107B	5.28899e-09	0.354852	0.474	0.274	0.000178207
GADD45A	5.47296e-09	0.472168	0.514	0.327	0.000184406
AKAP13	5.48993e-09	0.374354	0.538	0.335	0.000184978
CPAMD8	6.0693e-09	0.301239	0.263	0.09	0.000204499
LITAF	6.5251e-09	0.417372	0.728	0.534	0.000219857
PLCB4	6.66942e-09	-0.418801	0.369	0.504	0.000224719
CEBPB	6.93741e-09	0.447307	0.791	0.632	0.000233749
HSPE1	7.01802e-09	0.348169	0.7	0.504	0.000236465
VCL	7.27205e-09	0.325306	0.83	0.669	0.000245024
FAM153B	7.27255e-09	-0.532175	0.151	0.278	0.000245041
ARL5B	7.5799e-09	0.4323	0.23	0.075	0.000255397
NRTN	8.12819e-09	-0.40049	0.166	0.293	0.000273871
TRDN	8.25714e-09	0.371233	0.177	0.038	0.000278216
MSN	8.83551e-09	0.374839	0.745	0.594	0.000297704
SBSPON	9.12201e-09	0.284099	0.552	0.338	0.000307357
CAPG	9.32918e-09	0.33119	0.231	0.083	0.000314338
FAM118A	9.48507e-09	-0.58543	0.233	0.353	0.00031959
ARHGAP29	1.01997e-08	-0.547852	0.599	0.68	0.000343667
SIMC1	1.09899e-08	-0.300131	0.103	0.218	0.000370295
NEDD9	1.24356e-08	0.32342	0.19	0.049	0.000419006
CDC42	1.34441e-08	0.326863	0.873	0.744	0.000452986
SORBS2	1.35064e-08	0.291723	0.959	0.895	0.000455084
CNFN	1.36098e-08	-0.44492	0.156	0.286	0.000458568
ARID5A	1.39059e-08	0.454627	0.576	0.402	0.000468544
GPC6	1.39802e-08	0.251693	0.182	0.041	0.000471048
GEM	1.43174e-08	0.50353	0.289	0.128	0.000482412
FLNC	1.44622e-08	0.292648	0.439	0.233	0.00048729
PIK3R1	2.015e-08	0.463297	0.52	0.338	0.000678936
HNRNPA0	2.13688e-08	0.334879	0.628	0.429	0.000720002
JADE1	2.14876e-08	0.390278	0.413	0.226	0.000724003
CD151	2.18535e-08	0.335915	0.954	0.944	0.000736331
SYNE2	2.44745e-08	-0.469956	0.762	0.812	0.000824645
TGM2	2.53286e-08	0.535964	0.442	0.274	0.000853422
NTN4	2.63741e-08	0.351575	0.441	0.244	0.00088865
AIF1L	2.80447e-08	0.306554	0.304	0.135	0.000944938
MYLIP	2.83622e-08	0.38024	0.484	0.297	0.000955637
RPS26	2.90714e-08	0.32336	0.943	0.887	0.000979532
HES4	3.11382e-08	0.374481	0.884	0.737	0.00104917
CCDC71L	3.2913e-08	0.42468	0.372	0.199	0.00110897
CCDC85B	3.33745e-08	0.302984	0.764	0.59	0.00112452
VAPA	3.42372e-08	0.313484	0.788	0.613	0.00115359
DUSP3	3.8951e-08	0.282824	0.386	0.199	0.00131241
EDIL3	4.15526e-08	0.310614	0.5	0.293	0.00140007
YWHAH	4.19605e-08	0.304106	0.732	0.583	0.00141382
SORBS1	4.22925e-08	0.348495	0.526	0.327	0.001425
FERMT2	4.24037e-08	0.313849	0.748	0.56	0.00142875
CSNK1A1	4.34241e-08	0.346616	0.688	0.504	0.00146313
EMD	4.40051e-08	0.306993	0.616	0.414	0.00148271
MXRA7	4.51289e-08	0.33165	0.623	0.447	0.00152057
S100A4	4.83172e-08	-0.661898	0.52	0.647	0.001628
CLTC	5.12064e-08	0.288251	0.491	0.301	0.00172535
NUFIP2	5.1573e-08	0.330765	0.393	0.214	0.0017377
AOC3	5.35762e-08	0.293517	0.742	0.56	0.0018052
NDUFA11	5.50308e-08	-0.341668	0.825	0.842	0.00185421
LDOC1	5.84615e-08	0.304062	0.382	0.211	0.0019698
TSC22D1	6.13119e-08	-0.33535	0.959	0.959	0.00206584
MRGPRF	6.85466e-08	-0.424796	0.566	0.658	0.00230961
CIRBP	7.22154e-08	-0.267243	0.94	0.895	0.00243322
NGFRAP1	7.23904e-08	0.293847	0.751	0.556	0.00243912
TIMP1	7.37369e-08	0.492769	0.843	0.699	0.00248449
N4BP2L2	7.58461e-08	-0.329236	0.749	0.782	0.00255556
RGS2	7.71403e-08	0.302025	0.169	0.041	0.00259917
UAP1	8.29797e-08	0.353721	0.279	0.124	0.00279592
AKAP12	9.1784e-08	0.617999	0.517	0.338	0.00309257
PLAC9	9.2404e-08	-0.426531	0.895	0.898	0.00311346
CDV3	1.04458e-07	0.300345	0.524	0.331	0.00351961
MAP3K8	1.13561e-07	0.287629	0.248	0.102	0.00382631
EPAS1	1.15895e-07	0.321242	0.767	0.575	0.00390496
LGI4	1.29792e-07	-0.403603	0.704	0.748	0.00437323
DNAJC27	1.41905e-07	0.408251	0.175	0.049	0.00478136
COL4A1	1.62183e-07	0.420639	0.522	0.346	0.00546458
TIMP2	1.71706e-07	0.315324	0.754	0.617	0.00578547
CYTIP	1.80678e-07	0.277861	0.187	0.056	0.00608777
MT1A	1.82438e-07	0.795842	0.251	0.109	0.00614708
ADRA2C	2.31032e-07	0.321396	0.281	0.132	0.00778438
CPM	2.35812e-07	0.347958	0.771	0.586	0.00794546
METRNL	2.3698e-07	0.25597	0.346	0.169	0.00798481
HSPH1	2.39087e-07	0.319744	0.294	0.143	0.0080558
COL4A2	2.57987e-07	0.323147	0.618	0.444	0.00869261
GUCY1A3	2.58712e-07	-0.431052	0.718	0.771	0.00871704
ESYT2	2.65096e-07	0.304079	0.496	0.308	0.00893215
EBF1	2.8985e-07	-0.428466	0.555	0.613	0.0097662
PFN1	3.33405e-07	0.260565	0.986	0.951	0.0112337
RBBP6	3.43187e-07	0.256682	0.454	0.271	0.0115633
SERPINB1	3.51586e-07	0.355199	0.316	0.162	0.0118463
ADRA2A	3.65657e-07	0.523537	0.708	0.568	0.0123205
TBX3	3.75638e-07	-0.44179	0.403	0.492	0.0126567
FOXC1	3.97673e-07	0.442863	0.711	0.545	0.0133992
PHIP	4.19809e-07	-0.478659	0.476	0.553	0.014145
LYNX1	4.25182e-07	0.255852	0.207	0.075	0.0143261
EFNA1	4.27084e-07	0.297143	0.134	0.026	0.0143902
RBM8A	4.31683e-07	0.288794	0.604	0.414	0.0145451
ANGPTL4	4.39668e-07	0.310741	0.122	0.019	0.0148142
CA4	4.4072e-07	-0.294789	0.058	0.139	0.0148496
ARID5B	4.43465e-07	0.359634	0.883	0.744	0.0149421
VDAC1	4.71099e-07	0.317709	0.543	0.365	0.0158732
TUBA1C	4.82158e-07	0.301211	0.515	0.342	0.0162458
KANK2	4.95722e-07	-0.32598	0.804	0.868	0.0167028
PDLIM7	5.22663e-07	0.271279	0.815	0.68	0.0176106
SRSF3	5.97787e-07	0.331972	0.829	0.68	0.0201418
ATP5G2	5.99412e-07	-0.270574	0.938	0.925	0.0201966
TSC22D2	6.30508e-07	0.27511	0.226	0.094	0.0212443
DDX17	6.39871e-07	-0.376304	0.747	0.797	0.0215598
HSPA1A	6.63095e-07	0.42096	0.867	0.767	0.0223423
ZBTB16	6.75899e-07	0.271676	0.577	0.383	0.0227737
LPP	6.91134e-07	0.318043	0.96	0.932	0.0232871
GUCY1B3	7.09279e-07	-0.362165	0.521	0.598	0.0238984
MAPRE1	7.90111e-07	0.254542	0.49	0.305	0.026622
SPTAN1	8.09557e-07	0.276948	0.528	0.35	0.0272772
COX4I2	8.31233e-07	-0.372116	0.282	0.425	0.0280076
FAM177A1	8.48534e-07	0.273601	0.528	0.342	0.0285905
RYBP	8.83922e-07	0.31482	0.286	0.15	0.0297829
PNN	9.11013e-07	-0.355371	0.615	0.673	0.0306957
APOLD1	1.01372e-06	0.559385	0.181	0.064	0.0341562
NES	1.03344e-06	0.285986	0.425	0.256	0.0348207
CORO1C	1.06176e-06	0.256739	0.419	0.256	0.0357748
GPX3	1.09804e-06	0.337815	0.708	0.541	0.0369974
IL6ST	1.10265e-06	0.294269	0.571	0.383	0.0371527
ADAMTS4	1.10266e-06	0.388499	0.103	0.011	0.037153
TOP1	1.1457e-06	0.271451	0.511	0.323	0.0386034
DPYSL3	1.16018e-06	0.260116	0.478	0.301	0.039091
TTC17	1.18549e-06	-0.303093	0.176	0.289	0.0399438
CRYAB	1.25298e-06	0.326913	0.95	0.883	0.042218
TLN1	1.25994e-06	0.268396	0.944	0.891	0.0424523
EIF5B	1.29982e-06	0.271998	0.785	0.617	0.0437962
BZW1	1.33349e-06	0.283012	0.56	0.38	0.0449305
REL	1.39694e-06	0.341206	0.222	0.094	0.0470685
NDRG2	1.40831e-06	-0.370467	0.53	0.609	0.0474516
CCNH	1.48204e-06	0.340619	0.285	0.143	0.0499359
COL4A5	1.56555e-06	-0.356713	0.34	0.451	0.0527496
LUM	1.6977e-06	-0.331373	0.063	0.139	0.0572023
AP2B1	1.71357e-06	0.258778	0.306	0.158	0.0577372
DUSP8	1.73291e-06	0.284788	0.284	0.143	0.0583888
PLP2	1.75304e-06	0.301336	0.793	0.68	0.0590668
ANTXR1	1.90058e-06	0.295083	0.488	0.312	0.064038
STOM	2.04373e-06	0.31695	0.613	0.444	0.0688616
ID4	2.1311e-06	0.375411	0.778	0.62	0.0718052
RHOQ	2.26113e-06	0.267257	0.646	0.459	0.0761866
TCEB1	2.63589e-06	0.312386	0.625	0.455	0.0888138
UBR1	2.63782e-06	0.310688	0.272	0.139	0.0888788
AMD1	2.70835e-06	0.33211	0.531	0.38	0.0912552
EIF4A1	2.76268e-06	0.317299	0.566	0.402	0.0930857
EIF4A3	2.9602e-06	0.458339	0.383	0.237	0.0997409
RRAS	3.13791e-06	0.272951	0.944	0.891	0.105729
TINAGL1	3.30848e-06	-0.261989	0.861	0.883	0.111476
THSD4	3.48138e-06	0.284315	0.236	0.109	0.117302
CCND2	3.80704e-06	0.353984	0.575	0.41	0.128274
KCNAB1	3.93423e-06	0.267929	0.656	0.492	0.13256
PABPC1	4.42241e-06	0.287385	0.83	0.688	0.149009
CTC-444N24.11	4.69841e-06	0.353839	0.263	0.132	0.158308
IGFBP5	4.81206e-06	-0.376043	0.935	0.966	0.162137
HSPB6	5.02272e-06	0.324233	0.777	0.628	0.169236
SNHG15	5.06649e-06	0.28467	0.284	0.147	0.17071
HIF3A	5.18918e-06	-0.287508	0.111	0.203	0.174844
P2RX1	5.22898e-06	0.305568	0.183	0.071	0.176185
TOMM7	5.70024e-06	-0.268018	0.963	0.962	0.192064
FABP4	6.12827e-06	-0.303313	0.061	0.135	0.206486
FADS3	6.1589e-06	0.284904	0.499	0.335	0.207518
RCSD1	6.16127e-06	-0.285822	0.198	0.305	0.207598
SDC2	6.1662e-06	0.283589	0.612	0.447	0.207764
HRAS	6.27737e-06	0.250076	0.407	0.248	0.21151
H2AFX	6.96083e-06	0.276232	0.244	0.124	0.234538
WBP5	7.06866e-06	0.265063	0.49	0.32	0.238172
PCSK1N	7.85414e-06	-0.367627	0.146	0.248	0.264637
UBE2D3	8.13179e-06	0.251045	0.674	0.508	0.273993
NUPR1	8.20317e-06	0.262224	0.867	0.771	0.276398
RASL12	8.57516e-06	0.278916	0.807	0.684	0.288932
MT1E	8.59745e-06	0.644879	0.756	0.628	0.289682
CLIP1	9.26812e-06	0.280196	0.574	0.425	0.31228
HSPB2	9.77707e-06	-0.347313	0.31	0.421	0.329429
TCF4	1.05718e-05	-0.371482	0.252	0.365	0.356205
UGCG	1.06389e-05	0.275789	0.356	0.214	0.358467
UBA2	1.09068e-05	-0.311883	0.681	0.695	0.367495
SELK	1.11436e-05	0.313832	0.781	0.628	0.375472
AC013461.1	1.1908e-05	-0.269083	0.876	0.88	0.401228
MEF2C	1.39139e-05	-0.301467	0.809	0.823	0.468816
THBD	1.51365e-05	0.294204	0.123	0.034	0.510008
PSMA2	1.58328e-05	-0.2888	0.434	0.534	0.533472
DNAJB9	1.63829e-05	0.372616	0.223	0.109	0.552006
MT2A	1.84061e-05	1.02534	0.867	0.801	0.620174
PHPT1	1.98758e-05	0.272632	0.838	0.744	0.669696
PSMD9	2.11672e-05	-0.280143	0.183	0.282	0.713209
TBX2	2.2183e-05	-0.318975	0.703	0.733	0.747433
MYO1C	2.42324e-05	0.273827	0.637	0.492	0.816485
GLUL	2.4716e-05	0.310172	0.573	0.425	0.832781
ADGRL2	2.47996e-05	-0.258581	0.095	0.173	0.835598
KDM6B	2.50045e-05	0.261185	0.247	0.132	0.842503
KCTD20	2.5278e-05	0.25676	0.322	0.188	0.851716
RASL11A	2.78996e-05	0.270766	0.532	0.383	0.940048
EPS8	3.00295e-05	0.252234	0.802	0.647	1
FOXC2	3.02755e-05	0.261406	0.404	0.263	1
CHD1	3.08272e-05	0.272709	0.334	0.199	1
HRCT1	3.88949e-05	0.267131	0.228	0.117	1
NUDT4	4.3394e-05	0.353685	0.868	0.774	1
USMG5	4.90301e-05	-0.26838	0.825	0.812	1
PDGFRB	4.94894e-05	-0.317555	0.609	0.65	1
SLIT3	5.10035e-05	0.265938	0.676	0.526	1
SELENBP1	5.84299e-05	-0.325698	0.397	0.481	1
FBLN1	5.85501e-05	-0.360168	0.15	0.233	1
RP11-394O4.5	6.20878e-05	-0.431512	0.216	0.308	1
SUSD2	7.25392e-05	-0.277632	0.099	0.173	1
SYNM	7.51398e-05	0.294399	0.866	0.771	1
PGAM2	7.96648e-05	0.368209	0.536	0.402	1
ADGRA2	8.07771e-05	-0.27199	0.327	0.421	1
EMP2	8.80861e-05	0.331166	0.846	0.741	1
TMEM70	8.92111e-05	0.260215	0.217	0.113	1
PCID2	9.7175e-05	-0.267553	0.202	0.289	1
RGS5	0.000104508	0.355553	0.985	0.966	1
PPP1R3C	0.000109128	-0.278213	0.323	0.41	1
FOXD2	0.000114153	-0.251776	0.175	0.263	1
NBL1	0.000115004	-0.349249	0.623	0.639	1
SLC7A2	0.000120546	0.29464	0.749	0.639	1
DDIT3	0.000120848	0.250065	0.344	0.211	1
DNAJB4	0.000123462	0.264133	0.427	0.297	1
BTF3L4	0.000129964	-0.274569	0.309	0.395	1
AHNAK	0.000130163	0.271504	0.895	0.82	1
ID2	0.000147142	0.254731	0.332	0.203	1
DPT	0.000152259	-0.414228	0.059	0.117	1
GPATCH8	0.000159715	-0.293157	0.254	0.342	1
ZC3H6	0.000176283	-0.284486	0.266	0.353	1
BRD2	0.000183799	0.32688	0.533	0.402	1
ARGLU1	0.000225098	-0.328007	0.635	0.665	1
DYRK2	0.000268401	-0.280012	0.189	0.271	1
SEPP1	0.000268884	-0.398983	0.336	0.414	1
AGT	0.000271857	-0.258867	0.094	0.162	1
PLEKHH3	0.000286753	-0.301905	0.281	0.365	1
HEY2	0.000296755	-0.308203	0.466	0.53	1
VMP1	0.000298664	0.308412	0.385	0.282	1
MAP3K7CL	0.000324581	0.280447	0.182	0.094	1
GLYR1	0.000355653	-0.274149	0.241	0.323	1
WHSC1L1	0.000363136	-0.307047	0.507	0.549	1
GSTK1	0.000387445	-0.293739	0.549	0.594	1
MDK	0.000392683	-0.307395	0.164	0.244	1
MXRA8	0.000405437	-0.326813	0.251	0.331	1
PKN2	0.000488706	-0.325158	0.387	0.447	1
CCDC66	0.000499186	-0.263726	0.198	0.274	1
FAM150B	0.000689002	0.291831	0.339	0.222	1
FGF7	0.00072696	-0.437311	0.113	0.177	1
SLIRP	0.000731438	-0.265796	0.65	0.662	1
IFRD1	0.000734642	0.269626	0.336	0.233	1
EPN2	0.000792601	-0.310253	0.412	0.474	1
INHBA	0.000895236	0.281831	0.283	0.188	1
ST5	0.000897739	-0.288755	0.38	0.447	1
FAM162B	0.0009199	-0.266032	0.382	0.444	1
WTIP	0.00100716	-0.389689	0.577	0.583	1
TULP4	0.00109801	-0.294774	0.363	0.421	1
NRGN	0.00124852	-0.25648	0.725	0.729	1
IK	0.0012906	-0.274613	0.69	0.695	1
H1FX	0.0015298	-0.350908	0.69	0.677	1
KIAA0040	0.00168023	0.345669	0.36	0.263	1
ZCCHC11	0.00174326	-0.27744	0.314	0.376	1
VEGFA	0.00177042	-0.267409	0.142	0.207	1
TIMP3	0.00187467	-0.259032	0.96	0.929	1
PRMT1	0.00192633	-0.255801	0.53	0.575	1
DTWD1	0.00198601	-0.318322	0.276	0.338	1
ANKRD29	0.00236685	-0.269521	0.284	0.353	1
SNAPC2	0.00297787	-0.280032	0.304	0.368	1
TALDO1	0.00324725	-0.261741	0.521	0.553	1
ATP2A2	0.003377	-0.262041	0.639	0.658	1
GNA11	0.00356895	-0.260535	0.332	0.395	1
ARHGDIB	0.00379375	-0.29781	0.094	0.147	1
PMP22	0.00382792	-0.305815	0.393	0.432	1
HRC	0.00384529	-0.254907	0.251	0.32	1
YPEL3	0.00421082	-0.250213	0.423	0.474	1
SMARCC2	0.00709575	-0.253331	0.361	0.402	1
ZFP36L1	0.00787681	0.392559	0.877	0.857	1
MT1X	0.00800147	0.474583	0.6	0.534	1
F10	0.00803865	-0.263009	0.462	0.508	1
NTHL1	0.00903215	-0.278227	0.204	0.256	1
NFASC	0.0100907	-0.317816	0.536	0.56	1
NDRG1	0.0128347	-0.265332	0.361	0.395	1
TTLL7	0.0157974	-0.278667	0.584	0.579	1
TMEM159	0.0184238	-0.264199	0.355	0.391	1
PHF14	0.0191873	-0.283144	0.359	0.398	1
NDUFA4L2	0.0242951	-0.365574	0.551	0.586	1
KLHL23	0.0287374	-0.269548	0.411	0.44	1
PGF	0.0352971	-0.250214	0.229	0.274	1
CRIP1	0.0627594	-0.411209	0.822	0.774	1
MAFB	0.109684	-0.252551	0.238	0.271	1
HEXIM1	0.182242	-0.275028	0.344	0.35	1
C1S	0.249464	-0.283823	0.216	0.226	1
MGP	0.618056	0.452171	0.965	0.977	1

## Sheet: Vessel SMC non-DM DEGs
	p_val	avg_log2FC	pct.1	pct.2	p_val_adj
FOS	4.0334e-78	-2.49825	0.356	0.85	1.35901e-73
JUNB	1.20276e-55	-1.64182	0.304	0.752	4.05257e-51
FOSB	2.43147e-50	-1.43356	0.195	0.594	8.1926e-46
MT-ATP6	3.5748e-50	-0.98348	0.995	1	1.20449e-45
RPS27	8.49538e-50	-0.627892	0.992	1	2.86243e-45
MT-ND2	6.54539e-48	-0.735681	0.982	0.996	2.2054e-43
IER2	8.85153e-47	-2.11835	0.261	0.65	2.98243e-42
IGFBP7	6.43873e-42	0.509497	0.999	1	2.16947e-37
MYOC	6.80348e-42	2.25784	0.654	0.237	2.29236e-37
RPS21	3.02684e-39	-0.817526	0.841	0.977	1.01986e-34
RPS19	1.28165e-37	-0.736263	0.934	0.992	4.31839e-33
B2M	5.78188e-35	-0.666098	0.992	1	1.94815e-30
PLN	3.3351e-33	0.862818	0.974	0.936	1.12373e-28
RPL9	6.80125e-33	-0.594092	0.953	0.989	2.29161e-28
RPS9	8.4354e-33	-0.539779	0.957	0.992	2.84222e-28
PDK4	4.72582e-32	1.34708	0.646	0.305	1.59232e-27
RPL34	1.22475e-31	-0.501714	0.984	0.996	4.12667e-27
RPS18	1.36383e-31	-0.575756	0.972	0.996	4.59529e-27
RPL39	1.94957e-29	-0.607064	0.903	0.981	6.56887e-25
MT-ND1	3.03631e-29	-0.731064	0.993	1	1.02305e-24
RPS27A	3.36547e-29	-0.55245	0.976	1	1.13396e-24
RPL41	5.3136e-29	-0.50442	0.99	1	1.79036e-24
CLU	1.20296e-28	1.40184	0.8	0.594	4.05327e-24
RPS14	1.93967e-28	-0.577872	0.973	0.989	6.53552e-24
RPS15A	2.31219e-28	-0.566632	0.926	0.992	7.7907e-24
RPL27A	3.18337e-28	-0.572704	0.921	0.977	1.0726e-23
FAU	3.86267e-28	-0.450574	0.978	1	1.30149e-23
RPS12	4.32997e-28	-0.515554	0.965	0.992	1.45894e-23
RPL35A	7.17759e-28	-0.487736	0.965	0.996	2.41842e-23
RPL18	7.65988e-28	-0.469974	0.972	1	2.58092e-23
RPL27	1.01078e-27	-0.589107	0.871	0.966	3.40572e-23
RPL26	6.89855e-27	-0.483722	0.963	0.996	2.3244e-22
RPS29	7.00436e-27	-0.563293	0.886	0.97	2.36005e-22
CD151	1.00394e-26	0.64129	0.964	0.944	3.38266e-22
PTGDS	2.54302e-26	0.92143	0.364	0.03	8.56845e-22
COX4I2	3.01115e-26	-0.712842	0.155	0.425	1.01458e-21
JUN	7.27199e-26	-2.21609	0.603	0.774	2.45022e-21
RPL10	8.81009e-26	-0.441968	0.995	1	2.96847e-21
RPS24	9.73787e-26	-0.48884	0.983	1	3.28108e-21
RPL3	1.60874e-25	-0.402184	0.995	0.996	5.4205e-21
RPLP1	1.73374e-25	-0.425861	0.995	1	5.84168e-21
RPL37	5.48667e-25	-0.449989	0.98	0.996	1.84868e-20
RPL30	8.40094e-25	-0.423409	0.982	0.996	2.83061e-20
RPL13	2.54926e-24	-0.443034	0.988	1	8.58946e-20
RPS11	6.46691e-24	-0.479669	0.925	0.97	2.17896e-19
RPL10A	2.01001e-23	-0.455134	0.959	0.996	6.77254e-19
HSPB1	2.21598e-23	0.650947	0.948	0.906	7.46653e-19
RPL21	3.61903e-23	-0.472701	0.971	1	1.21939e-18
RPS3A	5.94488e-23	-0.506885	0.957	0.992	2.00307e-18
CTGF	2.16186e-22	1.51093	0.654	0.365	7.28417e-18
S100A4	4.10485e-22	-1.18091	0.385	0.647	1.38309e-17
TSC22D1	4.59056e-22	0.567543	0.988	0.959	1.54674e-17
RPL15	5.09866e-22	-0.395276	0.982	0.996	1.71794e-17
RPS28	7.79825e-22	-0.433057	0.977	1	2.62754e-17
RPS10	8.52282e-22	-0.540456	0.834	0.962	2.87168e-17
RBM3	1.63371e-21	-0.619878	0.546	0.759	5.50462e-17
RPS8	1.75102e-21	-0.448272	0.979	0.996	5.89989e-17
RPL38	2.85589e-21	-0.479591	0.932	0.985	9.62262e-17
PPP1R14A	3.92936e-21	0.724845	0.935	0.883	1.32396e-16
PSAP	5.52897e-21	0.589419	0.866	0.726	1.86293e-16
EEF1B2	5.64937e-21	-0.519193	0.791	0.921	1.9035e-16
MT-CO3	5.79136e-21	-0.606728	0.997	1	1.95134e-16
NEXN	6.10286e-21	0.826844	0.853	0.737	2.0563e-16
CD81	7.4983e-21	0.410494	0.995	0.989	2.52648e-16
IGFBP6	1.07217e-20	0.816513	0.899	0.797	3.61258e-16
RPL32	1.24204e-20	-0.376413	0.983	0.996	4.18492e-16
RPL24	1.29055e-20	-0.410368	0.953	0.989	4.34837e-16
RPS7	2.58135e-20	-0.390526	0.972	0.996	8.69761e-16
RPL5	2.88174e-20	-0.398187	0.973	0.992	9.70972e-16
MYL9	3.60809e-20	0.479137	1	1	1.21571e-15
PDLIM3	4.02634e-20	0.686141	0.81	0.639	1.35664e-15
CNN1	4.67247e-20	0.753296	0.935	0.868	1.57434e-15
RPS3	6.36512e-20	-0.440739	0.957	0.992	2.14466e-15
RPS13	7.92729e-20	-0.420731	0.961	0.996	2.67102e-15
RPS6	9.06633e-20	-0.382056	0.977	1	3.05481e-15
TPT1	1.28251e-19	-0.420478	0.982	0.996	4.32129e-15
RPL18A	1.69584e-19	-0.426603	0.966	0.992	5.71397e-15
CPE	1.96279e-19	0.57938	0.894	0.789	6.61344e-15
FRZB	4.3741e-19	0.653822	0.978	0.944	1.47381e-14
RPL19	6.92499e-19	-0.371791	0.984	0.996	2.3333e-14
GADD45B	1.18893e-18	-1.0033	0.441	0.654	4.00599e-14
NACA	1.20067e-18	-0.348119	0.964	0.996	4.04554e-14
GADD45G	1.59322e-18	1.27976	0.541	0.282	5.36819e-14
RPL36	2.6048e-17	-0.43799	0.929	0.985	8.77662e-13
MT1E	4.42251e-17	1.31745	0.809	0.628	1.49012e-12
PFDN5	5.42172e-17	-0.438289	0.85	0.951	1.82679e-12
RPLP0	6.13375e-17	-0.474386	0.819	0.955	2.06671e-12
CSRP2	7.62286e-17	0.739606	0.908	0.872	2.56845e-12
IGFBP2	1.809e-16	0.986444	0.581	0.323	6.09526e-12
TPM2	1.90778e-16	0.481631	0.998	1	6.42808e-12
CRYAB	2.07477e-16	0.58897	0.934	0.883	6.99073e-12
CRLF1	2.07619e-16	0.943859	0.497	0.244	6.99551e-12
MT2A	2.49557e-16	1.53389	0.927	0.801	8.40857e-12
MFGE8	3.3055e-16	0.519012	0.935	0.925	1.11375e-11
CFH	3.77094e-16	-0.877843	0.168	0.353	1.27058e-11
RPL14	4.30579e-16	-0.299121	0.982	0.989	1.45079e-11
RPS23	4.32567e-16	-0.316343	0.991	1	1.45749e-11
CALD1	4.78408e-16	0.373335	1	0.992	1.61195e-11
HLA-A	6.69311e-16	-0.526311	0.881	0.951	2.25518e-11
RPS16	1.13177e-15	-0.367643	0.961	0.981	3.81338e-11
EGR1	1.26462e-15	-0.63019	0.302	0.545	4.261e-11
MT-ND3	2.08985e-15	-0.429369	0.995	1	7.04153e-11
VIM	2.09985e-15	0.478706	0.999	1	7.07522e-11
HLA-C	2.19315e-15	-0.489553	0.803	0.891	7.38958e-11
PTMA	3.55674e-15	-0.299629	0.99	1	1.19841e-10
RPL12	3.64406e-15	-0.394963	0.953	0.985	1.22783e-10
ZBTB16	3.68152e-15	0.660463	0.613	0.383	1.24045e-10
ACTG2	4.38786e-15	0.645732	0.886	0.801	1.47845e-10
MFAP4	5.21134e-15	0.673607	0.634	0.406	1.75591e-10
NFKBIA	1.12238e-14	0.606941	0.659	0.444	3.78173e-10
SLC7A2	1.95925e-14	0.652252	0.773	0.639	6.6015e-10
COL6A2	2.0533e-14	0.445779	0.913	0.846	6.9184e-10
ITM2B	2.12778e-14	0.331098	0.984	0.992	7.16934e-10
RPS15	3.15259e-14	-0.299508	0.986	1	1.06223e-09
RPL7A	3.31794e-14	-0.307235	0.992	0.992	1.11795e-09
MALAT1	3.91973e-14	0.417859	0.997	1	1.32071e-09
DSTN	5.45158e-14	0.329624	0.999	1	1.83686e-09
NR2F2	6.51018e-14	-0.401671	0.928	0.97	2.19354e-09
EDIL3	6.51396e-14	0.620273	0.53	0.293	2.19481e-09
RPL35	7.77705e-14	-0.345576	0.952	0.97	2.6204e-09
LDOC1	1.03389e-13	0.611641	0.429	0.211	3.48357e-09
MT-CO2	1.19262e-13	-0.336806	0.997	1	4.01842e-09
RPL22	1.65811e-13	-0.314362	0.961	0.974	5.58684e-09
RPS25	2.27238e-13	-0.29137	0.982	0.996	7.65657e-09
ZFAS1	2.35385e-13	-0.499203	0.403	0.605	7.93107e-09
MT-CYB	3.17654e-13	-0.274525	0.997	1	1.0703e-08
KCNMB1	4.82992e-13	0.605004	0.704	0.534	1.62739e-08
RPS4X	7.99808e-13	-0.304521	0.981	0.996	2.69487e-08
TIMP1	9.64561e-13	0.572805	0.823	0.699	3.24999e-08
HLA-DRA	1.55395e-12	-0.329265	0.042	0.147	5.23589e-08
RPSA	4.61368e-12	-0.364232	0.873	0.966	1.55453e-07
PGAM2	4.94781e-12	0.718059	0.592	0.402	1.66711e-07
ANGPT1	7.30261e-12	0.591821	0.665	0.496	2.46054e-07
RPL23A	8.20007e-12	-0.308496	0.979	0.989	2.76293e-07
EEF1D	8.87527e-12	-0.340295	0.901	0.977	2.99043e-07
EMP2	9.8416e-12	0.551208	0.874	0.741	3.31603e-07
HLA-B	1.25858e-11	-0.419973	0.694	0.835	4.24066e-07
ZFP36	1.27853e-11	-1.25345	0.525	0.654	4.30787e-07
MT-ND4	1.41047e-11	-0.285072	0.997	1	4.75243e-07
TPD52L1	3.06387e-11	-0.326009	0.064	0.18	1.03234e-06
ZEB2	4.30481e-11	-0.471727	0.559	0.707	1.45046e-06
NME4	4.44572e-11	0.496729	0.664	0.538	1.49794e-06
KLF2	5.63807e-11	-0.933087	0.588	0.714	1.89969e-06
CSRP1	6.36548e-11	0.553576	0.941	0.925	2.14479e-06
NOV	7.52123e-11	0.645124	0.303	0.113	2.5342e-06
LBH	1.05482e-10	-0.461453	0.803	0.857	3.55412e-06
TSC22D3	1.19228e-10	0.463812	0.759	0.586	4.01728e-06
FLNA	1.29627e-10	0.595562	0.977	0.981	4.36766e-06
ACAN	1.32114e-10	0.50849	0.592	0.421	4.45145e-06
RPL7	1.55007e-10	-0.288483	0.934	0.962	5.22279e-06
SLC38A1	1.73907e-10	0.573053	0.569	0.406	5.85962e-06
PPP1R15A	1.90894e-10	-0.66318	0.343	0.492	6.43199e-06
FHL1	2.32709e-10	0.489341	0.914	0.887	7.84089e-06
TUBA1A	2.37809e-10	0.478811	0.801	0.711	8.01274e-06
CCND2	2.44325e-10	0.567768	0.591	0.41	8.23228e-06
RPL36A	2.90096e-10	-0.448648	0.703	0.838	9.77449e-06
SMTN	3.16312e-10	0.506217	0.784	0.669	1.06578e-05
2022-09-07	4.02463e-10	-0.340123	0.935	0.981	1.35606e-05
RPS2	4.36397e-10	-0.319939	0.989	0.992	1.4704e-05
NFKBIZ	5.33447e-10	-0.395674	0.077	0.192	1.7974e-05
CCDC3	6.52432e-10	0.471206	0.781	0.665	2.1983e-05
CPAMD8	6.57054e-10	0.56143	0.267	0.09	2.21388e-05
IGFBP5	7.0859e-10	-0.65365	0.921	0.966	2.38752e-05
DCN	1.28197e-09	-0.673751	0.281	0.444	4.31948e-05
C12orf75	1.28258e-09	0.555424	0.353	0.169	4.32154e-05
SULF1	1.49532e-09	0.554083	0.346	0.173	5.03832e-05
HES1	2.10548e-09	-0.35526	0.181	0.338	7.0942e-05
ALDH2	2.18979e-09	0.450019	0.663	0.511	7.37829e-05
CLIC4	2.19763e-09	0.42237	0.679	0.523	7.40468e-05
DHRS7	3.16812e-09	0.558056	0.656	0.545	0.000106747
RTN4	4.94641e-09	0.409139	0.723	0.617	0.000166664
FBXO32	5.19702e-09	0.499114	0.611	0.436	0.000175109
RGS7BP	5.77298e-09	0.469066	0.387	0.211	0.000194515
YPEL3	5.85387e-09	0.471922	0.62	0.474	0.00019724
HSPB6	5.89492e-09	0.506155	0.745	0.628	0.000198624
IER5L	6.52598e-09	-0.424034	0.19	0.331	0.000219886
COL18A1	6.54281e-09	0.493101	0.864	0.759	0.000220453
CCNL1	6.94351e-09	-0.669493	0.329	0.459	0.000233955
KCNA5	7.53112e-09	0.401237	0.356	0.177	0.000253753
RPS5	7.65669e-09	-0.254938	0.937	0.985	0.000257985
FILIP1L	7.75854e-09	0.496444	0.811	0.737	0.000261416
ENTPD1	8.08624e-09	0.408719	0.369	0.18	0.000272458
FAM207A	8.836e-09	0.529157	0.39	0.214	0.00029772
FIBIN	9.48191e-09	0.46287	0.279	0.12	0.000319483
CST3	1.03317e-08	0.302579	0.966	0.966	0.000348117
TOMM7	1.08747e-08	-0.338139	0.892	0.962	0.000366413
RPS26	1.09965e-08	-0.340924	0.803	0.887	0.000370516
CYR61	1.27849e-08	0.892057	0.518	0.331	0.000430774
CITED2	1.30276e-08	0.551605	0.364	0.199	0.000438952
OSTN	1.37668e-08	0.737576	0.298	0.135	0.00046386
TPPP3	1.76131e-08	-0.423397	0.23	0.387	0.000593456
RRAD	2.47473e-08	-0.27306	0.755	0.895	0.000833835
SERPING1	2.97684e-08	0.354408	0.794	0.703	0.00100302
C12orf57	3.00402e-08	-0.319242	0.801	0.891	0.00101218
ACTA2	3.17171e-08	0.277437	1	0.996	0.00106868
GYPC	3.45051e-08	0.373761	0.492	0.32	0.00116262
NCAM1	3.52729e-08	0.319251	0.137	0.019	0.00118848
RPL23	4.0685e-08	-0.25375	0.921	0.981	0.00137084
TGM2	4.37405e-08	0.555562	0.43	0.274	0.00147379
SF1	4.53023e-08	-0.359881	0.476	0.613	0.00152642
PCBP2	7.07973e-08	-0.355169	0.572	0.684	0.00238545
BST2	8.59118e-08	0.463941	0.234	0.094	0.00289471
PHLDA2	9.54364e-08	-0.491252	0.534	0.677	0.00321563
ADGRA2	9.70544e-08	-0.298604	0.271	0.421	0.00327015
CYTIP	9.90615e-08	0.376722	0.188	0.056	0.00333778
PCSK7	1.3509e-07	-0.445858	0.27	0.417	0.00455174
KLF6	1.41959e-07	0.445529	0.663	0.519	0.00478318
HEXIM1	1.42377e-07	-0.487842	0.221	0.35	0.00479724
TIMP2	1.46259e-07	0.450148	0.716	0.617	0.00492805
SOST	1.59372e-07	0.43021	0.122	0.015	0.00536989
FHL5	1.66364e-07	0.446335	0.438	0.293	0.00560548
ISCU	1.87532e-07	0.334395	0.83	0.782	0.0063187
APOD	2.08387e-07	-0.482135	0.251	0.387	0.0070214
FABP3	2.10689e-07	0.395742	0.366	0.207	0.00709895
GUCY1A3	2.33005e-07	-0.386607	0.648	0.771	0.00785088
RPL36AL	2.39706e-07	-0.307051	0.851	0.936	0.00807666
CCDC71L	2.55729e-07	0.42014	0.343	0.199	0.00861653
CPQ	3.12767e-07	0.427525	0.402	0.256	0.0105384
SCARA3	3.13846e-07	0.396258	0.194	0.068	0.0105747
UBE2B	3.73079e-07	0.364357	0.657	0.519	0.0125705
SOD3	3.88148e-07	0.255558	0.962	0.959	0.0130783
GLYR1	4.05344e-07	-0.291995	0.195	0.323	0.0136577
TIPARP	4.07239e-07	0.505677	0.355	0.211	0.0137215
GUCY1B3	4.57321e-07	-0.330069	0.469	0.598	0.015409
PLPP1	5.38157e-07	0.382092	0.313	0.173	0.0181327
FHL2	5.6341e-07	0.373903	0.402	0.241	0.0189835
HLA-F	6.48763e-07	-0.290996	0.254	0.383	0.0218594
TMEM59L	6.77083e-07	0.365056	0.266	0.132	0.0228136
ABI3BP	6.94419e-07	0.372141	0.408	0.252	0.0233978
SUSD2	7.94887e-07	-0.255159	0.08	0.173	0.0267829
PDLIM7	8.61994e-07	0.360185	0.741	0.68	0.029044
GLTSCR2	9.03116e-07	-0.271571	0.791	0.846	0.0304296
NLRP1	1.21871e-06	0.341164	0.241	0.113	0.0410634
KAZN	1.22413e-06	-0.279824	0.142	0.252	0.0412459
NPNT	1.23794e-06	0.336608	0.565	0.41	0.041711
MT1M	1.31767e-06	1.16689	0.589	0.462	0.0443976
AQP1	1.33828e-06	0.28429	0.306	0.158	0.0450919
SNRPB	1.41619e-06	-0.331347	0.478	0.598	0.0477169
HNRNPAB	1.46796e-06	-0.281673	0.334	0.474	0.0494616
TINAGL1	1.50623e-06	-0.312451	0.8	0.883	0.0507508
FN1	1.78887e-06	0.445927	0.395	0.244	0.0602742
PPIC	1.80916e-06	0.385475	0.378	0.233	0.0609578
MMP24-AS1	1.93409e-06	0.356474	0.572	0.447	0.0651674
BTG1	1.98351e-06	-0.396155	0.833	0.883	0.0668324
TMEM47	2.05343e-06	0.403555	0.661	0.553	0.0691883
MRAP2	2.1029e-06	0.260893	0.152	0.045	0.0708552
SRSF7	2.28866e-06	-0.443052	0.606	0.688	0.077114
KANK1	2.30102e-06	0.339018	0.304	0.165	0.0775306
KCNAB1	2.44556e-06	0.410803	0.588	0.492	0.0824008
PPDPF	2.52065e-06	-0.376211	0.787	0.85	0.0849308
VASP	2.53256e-06	-0.288278	0.408	0.549	0.0853319
EMILIN1	2.7061e-06	0.383304	0.429	0.286	0.0911795
FLNC	2.74736e-06	0.400113	0.383	0.233	0.0925697
PTN	2.7659e-06	0.4887	0.27	0.132	0.0931941
DYNLT1	2.99424e-06	0.296301	0.752	0.673	0.100888
NPTN	3.05611e-06	0.386064	0.64	0.541	0.102972
PKM	3.26977e-06	0.309731	0.832	0.85	0.110172
HES4	3.35462e-06	-0.453027	0.659	0.737	0.113031
PRUNE2	3.72831e-06	0.349417	0.356	0.211	0.125622
WFDC2	4.14651e-06	-0.36264	0.16	0.271	0.139713
TRDN	4.2169e-06	0.363021	0.137	0.038	0.142084
CLTB	4.41554e-06	0.349537	0.713	0.639	0.148777
PLPP3	5.06033e-06	0.429604	0.649	0.515	0.170503
LGALSL	5.17939e-06	-0.277455	0.334	0.466	0.174515
PSMD9	5.21892e-06	-0.270927	0.172	0.282	0.175846
ACKR3	5.40262e-06	-0.271471	0.165	0.274	0.182036
UTRN	5.40625e-06	-0.31352	0.746	0.808	0.182158
GLUL	6.13163e-06	0.404256	0.536	0.425	0.206599
S100A11	6.27465e-06	0.291754	0.812	0.763	0.211418
CPNE3	6.46017e-06	-0.262852	0.319	0.462	0.217669
CPM	7.4477e-06	0.303825	0.708	0.586	0.250943
OLFML3	7.68562e-06	0.346993	0.317	0.184	0.258959
SORBS2	7.84784e-06	0.319596	0.903	0.895	0.264425
IER5	8.51467e-06	-0.389004	0.172	0.282	0.286893
GLIPR1	9.18889e-06	0.280501	0.252	0.128	0.309611
SRSF5	9.46695e-06	-0.28108	0.744	0.82	0.318979
RAB31	9.66682e-06	0.312175	0.406	0.267	0.325714
KANK2	1.03869e-05	-0.270307	0.757	0.868	0.349975
CFL2	1.11733e-05	0.332864	0.504	0.372	0.376472
CARMN	1.11755e-05	0.43009	0.83	0.808	0.376546
MYOZ1	1.13203e-05	0.285193	0.304	0.173	0.381427
FUS	1.13717e-05	-0.293053	0.668	0.741	0.383157
HSPG2	1.14947e-05	0.374662	0.546	0.414	0.387304
RRAGA	1.24252e-05	0.323157	0.518	0.391	0.418654
ATP2A2	1.30499e-05	-0.273657	0.529	0.658	0.439702
FAM107B	1.3054e-05	0.376281	0.401	0.274	0.43984
COMT	1.68493e-05	0.33831	0.476	0.342	0.567721
WSB1	1.69809e-05	0.363227	0.725	0.643	0.572154
ALKBH7	1.73312e-05	-0.274286	0.464	0.59	0.583957
SBDS	1.78225e-05	0.281264	0.83	0.767	0.600511
MAFB	1.87531e-05	-0.390799	0.167	0.271	0.631866
HSPA8	1.92406e-05	0.276806	0.745	0.673	0.648292
NRGN	1.97059e-05	-0.303302	0.631	0.729	0.663972
ISYNA1	2.06642e-05	-0.343962	0.415	0.538	0.696259
PRKAR2B	2.08923e-05	-0.312434	0.44	0.553	0.703946
SESTD1	2.15162e-05	0.347491	0.344	0.229	0.724967
CRELD1	2.24927e-05	0.308778	0.319	0.195	0.75787
SIGIRR	2.31943e-05	0.250537	0.156	0.06	0.781508
COL4A1	2.369e-05	0.431229	0.46	0.346	0.79821
MYLPF	2.39715e-05	-0.258852	0.119	0.207	0.807697
STRA13	2.42499e-05	-0.255962	0.301	0.421	0.817077
PAM	2.49263e-05	0.315117	0.314	0.195	0.839866
SRRM2	2.50546e-05	-0.302846	0.745	0.805	0.844191
PALLD	2.70597e-05	0.269218	0.902	0.887	0.911749
GADD45A	2.73602e-05	0.413107	0.44	0.327	0.921876
ERH	2.8935e-05	-0.251719	0.659	0.771	0.974936
ACTN1	2.92429e-05	0.294363	0.785	0.733	0.985309
COL21A1	2.96703e-05	0.299507	0.284	0.162	0.999713
STARD4	3.22747e-05	0.347284	0.258	0.15	1
RERGL	3.47169e-05	0.346874	0.943	0.895	1
GRN	3.63492e-05	0.333292	0.493	0.38	1
NDUFA4L2	4.1995e-05	-0.431193	0.465	0.586	1
IGSF8	4.23236e-05	0.298389	0.251	0.143	1
YWHAZ	4.29112e-05	-0.276041	0.591	0.695	1
SLMAP	4.31003e-05	0.331159	0.555	0.451	1
GSTK1	4.34819e-05	-0.26642	0.482	0.594	1
ARGLU1	4.47211e-05	-0.299462	0.561	0.665	1
MEG3	4.57381e-05	0.312874	0.213	0.105	1
PHIP	4.65064e-05	-0.324745	0.454	0.553	1
ID3	4.68654e-05	0.335164	0.452	0.316	1
RHEB	4.70352e-05	0.328756	0.569	0.481	1
EFEMP2	4.86819e-05	0.285459	0.441	0.308	1
CEP164	5.19897e-05	0.275527	0.214	0.109	1
SVIL	5.38891e-05	0.342495	0.684	0.571	1
ANKRD36C	5.54871e-05	0.277534	0.27	0.162	1
SNRPN	5.72167e-05	0.288299	0.579	0.466	1
CEBPD	5.8504e-05	0.369228	0.701	0.605	1
NGFRAP1	6.00924e-05	0.273499	0.658	0.556	1
SARAF	6.62041e-05	0.271216	0.653	0.545	1
MRPS6	7.17231e-05	0.314504	0.637	0.53	1
ZFAND5	7.20379e-05	0.376997	0.834	0.763	1
CASQ2	7.37351e-05	-0.307741	0.586	0.684	1
RALY	7.44821e-05	0.259015	0.697	0.609	1
BBX	7.94486e-05	0.306476	0.61	0.511	1
C1QTNF1	8.57334e-05	0.294149	0.714	0.639	1
COPZ2	8.9374e-05	0.278489	0.507	0.391	1
AVPR1A	9.29076e-05	0.315336	0.189	0.094	1
TNC	9.98228e-05	0.359028	0.313	0.195	1
HTRA1	0.000113662	0.296835	0.475	0.368	1
GPX3	0.000123381	0.362128	0.618	0.541	1
PRMT1	0.00012412	-0.257002	0.476	0.575	1
C2orf74	0.000124748	0.272864	0.231	0.128	1
PDGFA	0.00013064	-0.252526	0.266	0.372	1
ST6GALNAC6	0.000142323	0.301504	0.536	0.444	1
PPP2R2B	0.000143427	0.282526	0.275	0.169	1
RERG	0.000153393	0.28268	0.44	0.323	1
TBX3	0.000154712	-0.260223	0.396	0.492	1
ATP6AP2	0.000167207	0.287879	0.688	0.613	1
FSTL1	0.00016899	0.34344	0.452	0.342	1
TULP4	0.000194203	-0.259485	0.326	0.421	1
PRMT2	0.000227171	0.262546	0.55	0.447	1
LY6E	0.000230703	0.278712	0.221	0.124	1
LZTS2	0.000270964	0.264026	0.339	0.237	1
SESN3	0.000275131	0.302395	0.414	0.312	1
DDX18	0.000275431	-0.25573	0.486	0.605	1
AIF1L	0.000278508	0.250815	0.231	0.135	1
RNASEH2C	0.000280735	-0.25072	0.48	0.583	1
POLR2E	0.000299952	0.263502	0.657	0.556	1
UQCRFS1	0.000305556	0.270103	0.541	0.436	1
RGCC	0.000307699	0.348308	0.36	0.252	1
DKK3	0.000344402	0.263691	0.721	0.669	1
RRAS	0.000380719	0.254198	0.887	0.891	1
MAF1	0.000403783	0.260982	0.685	0.59	1
MT1X	0.000425652	1.07811	0.599	0.534	1
COL4A2	0.000442442	0.31195	0.542	0.444	1
EZR	0.000459772	-0.260131	0.193	0.278	1
NT5DC2	0.000483984	-0.256003	0.472	0.583	1
HSPA5	0.000506791	0.303569	0.579	0.5	1
LPP	0.000524693	0.291176	0.944	0.932	1
SLC22A3	0.000570428	0.303717	0.326	0.241	1
LINC00702	0.000576128	0.25921	0.176	0.094	1
LTBP3	0.000578341	0.258504	0.53	0.429	1
CDC37L1	0.000601881	0.257418	0.236	0.147	1
NINJ1	0.000602361	0.268289	0.484	0.391	1
JAM3	0.000629387	0.262749	0.328	0.233	1
CALU	0.000657004	0.28121	0.469	0.376	1
FBXL3	0.000689332	0.289491	0.353	0.259	1
PTP4A3	0.000698173	-0.272151	0.551	0.643	1
APP	0.000724958	0.272891	0.788	0.726	1
NUCB1	0.0007963	0.262721	0.554	0.455	1
PDIA3	0.000801379	0.26609	0.634	0.56	1
PINK1	0.000923944	0.261924	0.446	0.35	1
GABARAPL1	0.000951704	0.253153	0.284	0.188	1
S100A13	0.000961207	-0.25773	0.316	0.41	1
CSAD	0.00107601	0.280499	0.434	0.338	1
C2orf40	0.00109462	0.393609	0.769	0.729	1
FBL	0.00110467	-0.262044	0.299	0.383	1
TM2D1	0.00115482	0.256685	0.366	0.267	1
THSD4	0.00115498	0.281208	0.187	0.109	1
PGF	0.00118234	-0.264686	0.194	0.274	1
CSNK1A1	0.00122115	0.306504	0.568	0.504	1
FAM118A	0.00130219	-0.330225	0.279	0.353	1
CCPG1	0.00130503	0.250175	0.465	0.376	1
AOC3	0.00139858	0.253838	0.638	0.56	1
NKTR	0.00145118	0.275283	0.546	0.466	1
PIK3R1	0.00149184	0.275796	0.431	0.338	1
MIF	0.00152459	-0.250763	0.375	0.459	1
RHOB	0.00160671	-0.49597	0.781	0.801	1
SEPP1	0.00160976	-0.260292	0.322	0.414	1
DST	0.0016476	0.288358	0.686	0.628	1
ABHD17A	0.00221916	0.254348	0.443	0.357	1
LGALS3BP	0.00227307	0.264191	0.434	0.338	1
DPT	0.00244163	-0.364437	0.068	0.117	1
APOE	0.00244434	-0.698207	0.18	0.248	1
ASPH	0.00246324	0.273419	0.474	0.387	1
AKAP13	0.0025169	0.250734	0.424	0.335	1
ZFP36L2	0.00259269	-0.253378	0.345	0.429	1
DDIT4	0.00276369	0.349461	0.299	0.222	1
FRMD4B	0.0028487	0.291146	0.249	0.169	1
SLIT3	0.00286628	0.250369	0.602	0.526	1
KCNMA1	0.00296807	0.254149	0.53	0.447	1
SLC38A2	0.00304683	0.251822	0.525	0.447	1
SLC44A2	0.00363287	0.254465	0.235	0.165	1
FBLN1	0.00394056	-0.265413	0.168	0.233	1
SLC4A7	0.00397473	0.279677	0.471	0.387	1
FAM63B	0.0046491	0.269402	0.476	0.421	1
GOLGA8B	0.00499674	0.268566	0.305	0.233	1
AC093390.1	0.00525426	0.251673	0.27	0.199	1
RTN1	0.00534489	0.354099	0.245	0.184	1
CFLAR	0.00566506	0.268733	0.393	0.316	1
RARRES2	0.00621299	-0.304519	0.565	0.647	1
FDFT1	0.00629531	0.273809	0.469	0.417	1
COL4A6	0.00659222	0.279285	0.4	0.323	1
MGLL	0.00662047	0.275234	0.647	0.586	1
ARID5B	0.00665139	0.277008	0.794	0.744	1
LAMB2	0.00975794	0.275753	0.61	0.56	1
LRRC17	0.0135199	0.261728	0.342	0.271	1
RGS5	0.0153246	0.256422	0.985	0.966	1
PCP4	0.0201789	0.563367	0.129	0.079	1
CFD	0.0327103	-0.55334	0.614	0.639	1
HBB	0.0365017	2.41721	0.333	0.259	1
C10orf10	0.0589484	-1.01342	0.305	0.346	1
JUND	0.445269	-0.281456	0.901	0.85	1
HBA2	0.611255	1.58172	0.139	0.124	1
MGP	0.630776	0.485496	0.954	0.977	1
MT1A	0.847573	0.360792	0.111	0.109	1

## Sheet: APOC1+ FB DMED DEGs
	p_val	avg_log2FC	pct.1	pct.2	p_val_adj
CYR61	0	2.1467	0.861	0.506	0
MCL1	0	1.25187	0.789	0.461	0
LMNA	0	1.1444	0.941	0.885	0
BTG2	0	2.03479	0.869	0.485	0
ATF3	0	2.98689	0.801	0.187	0
ACTG2	0	1.4109	0.439	0.044	0
DES	0	1.55805	0.581	0.097	0
CSRNP1	0	1.19077	0.543	0.09	0
MTRNR2L12	0	2.23848	0.496	0.028	0
FILIP1L	0	2.23573	0.837	0.299	0
EGR1	0	1.08821	0.928	0.776	0
ACTB	0	0.969891	0.995	0.967	0
TRIB1	0	1.11153	0.391	0.049	0
MTRNR2L8	0	1.91891	0.431	0.003	0
C11orf96	0	2.10354	0.932	0.698	0
NR4A1	0	2.33305	0.78	0.206	0
RPL41	0	-0.68251	0.988	0.996	0
FOS	0	1.10652	0.982	0.929	0
TNFRSF12A	0	2.03697	0.583	0.103	0
PLCG2	0	1.27983	0.335	0.005	0
MIR22HG	0	1.02945	0.605	0.217	0
EIF1	0	0.654269	0.996	0.994	0
DDX5	0	0.975154	0.97	0.912	0
SOCS3	0	1.39632	0.771	0.372	0
CNN1	0	1.47632	0.467	0.065	0
JUNB	0	1.71214	0.952	0.769	0
JUND	0	1.21283	0.983	0.958	0
ZFP36	0	1.70821	0.95	0.665	0
SERTAD1	0	2.0776	0.736	0.243	0
FOSB	0	1.50919	0.928	0.842	0
MYADM	0	1.25003	0.836	0.602	0
MAFF	0	1.76281	0.677	0.225	0
ADAMTS1	0	2.07028	0.778	0.288	0
MT-ND1	0	-0.827398	0.958	0.994	0
MT-ND3	0	-1.65795	0.969	0.998	0
MYC	4.56706e-305	1.33703	0.492	0.131	1.53883e-300
RPS27	2.84662e-303	-0.570003	0.993	0.998	9.5914e-299
MT-CYB	3.91068e-302	-0.653475	0.988	0.999	1.31767e-297
GBP1	9.89976e-300	1.37243	0.602	0.243	3.33562e-295
MYH11	8.05248e-295	1.46873	0.531	0.164	2.7132e-290
PTGDS	3.77414e-285	2.05001	0.74	0.378	1.27166e-280
CDKN1A	9.25188e-285	1.52693	0.606	0.259	3.11733e-280
UBE2S	1.7332e-284	1.54771	0.522	0.182	5.83986e-280
DNAJA1	4.80855e-281	1.33435	0.857	0.685	1.62019e-276
RPS28	3.45056e-277	-0.56256	0.975	0.992	1.16263e-272
TUBB4B	8.54301e-275	1.19281	0.789	0.527	2.87848e-270
TAGLN	1.16242e-272	1.22688	0.923	0.695	3.91667e-268
KLF2	1.76967e-272	1.39206	0.776	0.471	5.96273e-268
MT-ND2	1.38266e-268	-0.658675	0.94	0.995	4.65875e-264
RPL39	8.6614e-268	-0.59232	0.97	0.981	2.91837e-263
RPL37	2.37994e-264	-0.545386	0.981	0.993	8.01895e-260
NAMPT	1.1692e-262	1.07469	0.555	0.215	3.93951e-258
HLA-A	1.05102e-255	-0.681872	0.916	0.972	3.5413e-251
MT-ATP6	8.74918e-252	-0.702681	0.967	1	2.94795e-247
NR4A3	6.69524e-250	0.639043	0.221	0.007	2.25589e-245
PPP1R15A	9.16036e-249	1.01359	0.84	0.607	3.08649e-244
MT-ND5	1.49239e-247	-0.739732	0.876	0.969	5.02846e-243
RGCC	1.62431e-246	1.12268	0.27	0.028	5.47294e-242
DNAJB1	4.45163e-241	2.01429	0.638	0.36	1.49993e-236
RPL26	8.39614e-238	-0.516466	0.98	0.992	2.82899e-233
MT-ND4	1.0834e-234	-0.588742	0.972	0.999	3.6504e-230
MYLK	5.36397e-233	1.14806	0.557	0.228	1.80734e-228
HSP90AA1	1.17191e-229	1.02171	0.967	0.943	3.94865e-225
CREB5	1.27859e-229	0.762193	0.35	0.073	4.30807e-225
RPS15A	3.31239e-227	-0.496153	0.982	0.99	1.11608e-222
IER2	6.86412e-227	1.07241	0.887	0.704	2.3128e-222
HSPA8	9.56611e-227	1.05458	0.86	0.693	3.22321e-222
RPS21	9.38601e-226	-0.634902	0.945	0.971	3.16252e-221
DUSP1	7.52433e-223	1.1546	0.881	0.702	2.53525e-218
IGF1	1.3286e-222	0.966371	0.955	0.894	4.4766e-218
CEBPD	3.43101e-222	1.39584	0.873	0.779	1.15604e-217
RHOB	8.56807e-221	0.901179	0.89	0.712	2.88692e-216
ACTA2	1.71199e-220	1.55485	0.703	0.41	5.76838e-216
ERAP2	2.11957e-220	-0.735471	0.03	0.346	7.14169e-216
MIDN	6.62852e-219	1.12462	0.581	0.281	2.23341e-214
RPL34	3.34944e-218	-0.482736	0.991	0.997	1.12856e-213
ARID5B	4.25301e-217	1.06055	0.831	0.681	1.43301e-212
IGFBP5	4.5289e-216	1.10865	0.951	0.854	1.52597e-211
KLF4	8.47774e-216	1.27351	0.749	0.495	2.85649e-211
RPL38	5.32106e-211	-0.545728	0.935	0.969	1.79288e-206
S100A6	1.64432e-210	-0.466849	0.994	0.999	5.54037e-206
GADD45B	1.69578e-209	1.78916	0.74	0.53	5.71375e-205
IER3	1.06652e-206	1.7815	0.609	0.328	3.59353e-202
APOD	2.62959e-203	-0.930348	0.927	0.992	8.86016e-199
LRRFIP1	9.57248e-203	0.998504	0.507	0.214	3.22535e-198
UAP1	8.63185e-200	0.992172	0.687	0.44	2.90842e-195
DUSP8	1.03005e-198	0.480103	0.223	0.022	3.47064e-194
MT-CO3	1.59085e-193	-0.560358	0.988	1	5.36021e-189
TPM4	4.50705e-193	0.874911	0.833	0.663	1.51861e-188
RPL36A	1.64006e-192	-0.730186	0.588	0.837	5.52603e-188
CYCS	4.48292e-192	0.832723	0.6	0.312	1.51047e-187
THBS1	4.4367e-186	0.847341	0.242	0.035	1.4949e-181
CFH	8.1961e-186	-0.670824	0.971	0.994	2.7616e-181
PER2	3.18315e-185	0.655621	0.354	0.097	1.07253e-180
CTD-3252C9.4	6.13811e-184	0.635641	0.279	0.053	2.06818e-179
HSPA1B	1.26504e-183	1.46545	0.629	0.363	4.26241e-179
GPRC5A	3.58973e-179	0.792648	0.347	0.099	1.20952e-174
PGM2L1	5.02219e-179	0.724805	0.37	0.113	1.69218e-174
MYL6	2.44274e-175	0.554831	0.98	0.945	8.23056e-171
HSPB8	2.51946e-172	0.594635	0.219	0.03	8.48907e-168
RPL35A	5.99875e-170	-0.403278	0.987	0.992	2.02122e-165
HSPH1	7.43374e-169	0.977838	0.488	0.219	2.50472e-164
SOD3	4.25144e-168	-0.80072	0.727	0.859	1.43248e-163
SBDS	1.98861e-167	0.7042	0.815	0.638	6.70042e-163
GSN	7.82636e-167	-0.539506	0.996	1	2.63701e-162
RPS10	1.52695e-164	-0.523888	0.808	0.953	5.14489e-160
MARCKSL1	2.37206e-164	0.947556	0.526	0.259	7.99242e-160
ERF	2.76502e-164	0.569616	0.235	0.041	9.31645e-160
RPL37A	3.85329e-163	-0.434735	0.982	0.99	1.29833e-158
TIPARP	3.53484e-162	0.799658	0.492	0.221	1.19103e-157
SAT1	6.7618e-162	1.03831	0.861	0.759	2.27832e-157
TPM2	3.01009e-161	0.810689	0.929	0.788	1.01422e-156
MGP	1.02884e-160	-0.842909	0.985	0.995	3.46656e-156
SERPINE1	1.64039e-155	1.2875	0.316	0.091	5.52712e-151
ARID5A	2.60057e-153	0.507345	0.252	0.052	8.76236e-149
PER3	3.2401e-153	0.610816	0.343	0.108	1.09172e-148
H2AFZ	2.42081e-151	0.932315	0.731	0.535	8.15668e-147
COL6A3	1.15993e-148	-0.694053	0.799	0.918	3.90825e-144
COMP	2.21488e-145	-1.09885	0.057	0.31	7.46282e-141
EGR3	1.41306e-144	0.565487	0.243	0.053	4.76116e-140
NR4A2	1.62423e-144	0.62371	0.279	0.074	5.47268e-140
ZFP36L2	4.12745e-144	-0.573975	0.873	0.961	1.3907e-139
RPS24	7.00297e-144	-0.36569	0.989	0.993	2.35958e-139
H2AFX	9.07048e-144	0.760267	0.377	0.143	3.05621e-139
AMD1	1.0053e-143	0.7421	0.512	0.264	3.38726e-139
HSPA1A	1.20281e-143	1.60787	0.754	0.592	4.05276e-139
DLX5	7.27324e-140	-0.584825	0.063	0.307	2.45065e-135
NFKBIZ	1.20001e-139	0.83822	0.558	0.311	4.04333e-135
RTN4	3.86999e-139	0.56334	0.895	0.824	1.30396e-134
UBC	4.38178e-139	0.57261	0.984	0.98	1.4764e-134
ADM	6.42026e-139	1.14165	0.418	0.177	2.16324e-134
CTGF	5.36385e-138	1.81036	0.634	0.412	1.8073e-133
TPM1	8.94427e-136	0.747846	0.854	0.707	3.01368e-131
BAG3	9.77513e-135	0.689873	0.381	0.153	3.29363e-130
PHLDA1	1.07393e-133	0.631864	0.272	0.076	3.6185e-129
DUSP5	2.45638e-133	0.314058	0.145	0.012	8.27654e-129
GPNMB	3.85865e-132	-0.625101	0.631	0.825	1.30013e-127
PCOLCE2	2.04335e-131	-0.827948	0.331	0.581	6.88487e-127
CRLF1	2.46535e-131	-0.720876	0.189	0.465	8.30676e-127
ERRFI1	3.85133e-131	0.628336	0.348	0.128	1.29767e-126
H3F3B	2.16659e-130	0.472656	0.986	0.989	7.30011e-126
FBLN2	4.55051e-129	-0.682137	0.397	0.642	1.53325e-124
CEBPB	2.31455e-128	0.838631	0.696	0.521	7.79863e-124
RPL22	2.40316e-128	-0.380077	0.964	0.983	8.09722e-124
PDLIM3	3.48195e-128	0.752159	0.587	0.34	1.17321e-123
ADH1B	4.3028e-127	1.09209	0.293	0.093	1.44979e-122
MEG3	4.77937e-127	1.02404	0.788	0.66	1.61036e-122
SLC19A2	3.16353e-126	0.459701	0.284	0.086	1.06592e-121
S100A13	1.01416e-124	-0.509339	0.813	0.916	3.4171e-120
RPL32	3.79055e-124	-0.318108	0.994	0.996	1.27719e-119
HBEGF	1.05381e-122	0.417301	0.144	0.015	3.55071e-118
HBB	1.70787e-122	0.369813	0.061	0.28	5.7545e-118
STAT3	7.75694e-122	0.670059	0.661	0.456	2.61362e-117
ETS2	2.25193e-121	0.472741	0.268	0.078	7.58764e-117
PTGS2	4.17009e-121	0.751619	0.28	0.089	1.40507e-116
S100A4	2.51903e-119	-0.52118	0.924	0.973	8.48761e-115
EGR2	2.88017e-119	0.406947	0.201	0.041	9.70445e-115
SLC38A2	3.91072e-119	0.737547	0.549	0.331	1.31768e-114
TUBA1A	1.2111e-117	0.619754	0.896	0.805	4.08069e-113
ACTG1	1.72517e-116	0.517943	0.989	0.981	5.81279e-112
NTRK2	2.0452e-115	-0.541093	0.76	0.877	6.89111e-111
PLPP3	3.48084e-114	0.689781	0.941	0.889	1.17283e-109
ZYX	2.02622e-113	0.55785	0.436	0.213	6.82716e-109
NEXN	2.79881e-113	0.778557	0.409	0.198	9.43029e-109
TSC22D2	7.40854e-113	0.533469	0.338	0.134	2.49623e-108
PTMA	8.59188e-113	0.531206	0.981	0.97	2.89495e-108
SEMA4A	1.50757e-112	0.429643	0.192	0.041	5.07961e-108
DNAJB4	2.15789e-112	0.616697	0.34	0.137	7.27081e-108
COL3A1	1.98416e-111	-0.60657	0.749	0.883	6.68544e-107
ZC3H12A	2.12518e-111	0.335011	0.16	0.025	7.16059e-107
CA3	2.63542e-110	1.37396	0.33	0.13	8.87977e-106
TAGLN2	2.69028e-110	0.596986	0.83	0.725	9.06462e-106
PXDC1	6.26568e-110	0.668321	0.467	0.254	2.11116e-105
MT1A	6.2984e-110	0.996841	0.27	0.092	2.12218e-105
MYL9	1.65081e-109	0.697669	0.937	0.829	5.56225e-105
AKR1C2	1.99838e-109	-0.629531	0.193	0.422	6.73334e-105
BTG1	3.33882e-109	0.82787	0.869	0.804	1.12498e-104
CSRP1	9.01569e-107	0.695502	0.668	0.472	3.03775e-102
PPP1R15B	1.26851e-106	0.516981	0.345	0.143	4.27413e-102
RPL30	1.47022e-105	-0.28027	0.994	0.997	4.95376e-101
RPL36	2.12184e-104	-0.366092	0.971	0.982	7.14934e-100
HLA-C	3.26134e-104	-0.426621	0.903	0.952	1.09888e-99
WEE1	1.7706e-103	0.509053	0.275	0.096	5.96585e-99
PDK4	1.13398e-102	1.08542	0.593	0.407	3.82083e-98
MAT2A	1.44313e-101	0.680236	0.447	0.237	4.86248e-97
MAPRE1	2.61686e-100	0.469518	0.383	0.179	8.81723e-96
ZBTB21	7.40319e-97	0.396142	0.274	0.098	2.49443e-92
RPL13A	9.11715e-97	0.318828	0.993	0.986	3.07193e-92
RPL35	1.99956e-96	-0.323126	0.97	0.975	6.73733e-92
EZR	2.22317e-96	0.569482	0.363	0.164	7.49073e-92
C1S	2.47866e-95	-0.398139	0.909	0.954	8.3516e-91
IRF1	1.07063e-94	1.60476	0.498	0.327	3.60737e-90
SOD2	2.15363e-94	0.841531	0.807	0.733	7.25645e-90
ID1	2.17884e-94	0.803349	0.434	0.231	7.34138e-90
BGN	2.47417e-94	-0.578545	0.161	0.384	8.33648e-90
CTSH	5.50742e-94	-0.461679	0.077	0.268	1.85567e-89
PGF	8.14107e-94	0.609965	0.379	0.178	2.74305e-89
DDX3X	8.54214e-94	0.527024	0.656	0.466	2.87819e-89
RPS29	1.1679e-93	-0.310664	0.965	0.974	3.93513e-89
PER1	1.40614e-93	0.407811	0.283	0.107	4.73784e-89
OSR1	3.01689e-93	-0.571763	0.213	0.434	1.01651e-88
LDLR	8.84376e-93	0.457303	0.201	0.057	2.97982e-88
TNFSF10	1.66762e-92	-0.489207	0.082	0.272	5.61886e-88
EBF1	4.74056e-91	-0.533691	0.607	0.751	1.59728e-86
GNB2L1	2.91059e-90	-0.301508	0.973	0.988	9.80694e-86
RPL11	4.71987e-90	-0.269093	0.992	0.996	1.59031e-85
MFAP4	1.26313e-89	-0.430899	0.882	0.954	4.25597e-85
CALM1	3.65647e-89	0.493812	0.941	0.912	1.23201e-84
SRSF3	1.23903e-88	0.475048	0.819	0.69	4.17477e-84
CPE	5.0922e-88	0.481234	0.665	0.419	1.71577e-83
FOSL2	1.03876e-87	0.406089	0.284	0.114	3.5e-83
EIF4G2	1.50972e-87	0.504757	0.753	0.607	5.08684e-83
RPRM	2.74885e-87	0.4616	0.169	0.041	9.26198e-83
LEPR	5.8674e-87	-0.762769	0.219	0.423	1.97696e-82
FAM53C	9.20756e-87	0.398013	0.285	0.114	3.10239e-82
CCL2	2.63947e-86	0.993584	0.265	0.099	8.89343e-82
RPS23	3.80646e-86	-0.256936	0.994	0.998	1.28255e-81
DCN	4.64792e-86	-0.297981	0.991	0.999	1.56607e-81
MT-CO2	6.25529e-86	-0.296944	0.985	0.998	2.10766e-81
NFIX	1.218e-85	-0.500266	0.668	0.78	4.10393e-81
EIF4A1	1.07339e-84	0.542416	0.61	0.432	3.61669e-80
VCL	1.60874e-84	0.586059	0.645	0.472	5.42047e-80
BTG3	1.74973e-84	0.458818	0.381	0.192	5.89555e-80
TUBB6	2.86735e-83	0.513543	0.512	0.319	9.66124e-79
GADD45A	3.76269e-83	0.646353	0.353	0.175	1.2678e-78
NEAT1	7.21489e-83	0.700948	0.902	0.902	2.43099e-78
COL14A1	1.12674e-82	-0.479267	0.744	0.859	3.79643e-78
PALLD	1.17802e-82	0.575853	0.599	0.42	3.96922e-78
SRD5A2	4.47557e-82	0.429587	0.201	0.063	1.508e-77
NCOA7	6.12354e-82	0.670343	0.554	0.375	2.06326e-77
MT-ND4L	1.43477e-81	-0.441022	0.502	0.698	4.8343e-77
ITGA5	3.5448e-81	0.555386	0.333	0.159	1.19438e-76
CREM	3.56091e-81	0.487556	0.337	0.162	1.19981e-76
RPS27A	9.52926e-81	-0.255521	0.993	0.996	3.21079e-76
CFL1	1.18714e-80	0.401213	0.908	0.841	3.99995e-76
LRP1	1.45262e-80	-0.389249	0.871	0.937	4.89445e-76
MLF1	1.77905e-80	0.386446	0.269	0.109	5.99434e-76
PLK3	3.52706e-80	0.409304	0.351	0.17	1.18841e-75
TSHZ2	6.05648e-80	-0.572041	0.379	0.563	2.04067e-75
RPS26	9.18426e-80	0.483397	0.925	0.861	3.09454e-75
PDGFRA	2.37687e-79	-0.504791	0.607	0.763	8.00863e-75
VASN	6.31236e-79	0.553239	0.457	0.267	2.12689e-74
PPP1R1A	1.14589e-78	0.32479	0.149	0.034	3.86095e-74
AIF1L	5.5166e-78	0.258757	0.12	0.021	1.85876e-73
PPP1R12B	2.05588e-77	0.555861	0.335	0.165	6.9271e-73
KLHL15	2.38082e-77	0.289173	0.145	0.034	8.02194e-73
XBP1	3.17401e-77	0.534654	0.534	0.356	1.06945e-72
HSP90AB1	4.69461e-77	0.453406	0.968	0.96	1.5818e-72
SFRP2	5.25582e-77	-0.670167	0.527	0.684	1.7709e-72
PPP1R14A	2.59262e-76	0.535187	0.286	0.124	8.73557e-72
SRF	4.32052e-76	0.317047	0.217	0.076	1.45575e-71
RBBP6	1.13154e-75	0.564772	0.553	0.368	3.81263e-71
PRSS23	2.00451e-75	-0.476828	0.812	0.9	6.75399e-71
NPNT	8.32818e-75	0.448919	0.494	0.287	2.8061e-70
PHLDA3	2.00733e-74	-0.486965	0.322	0.508	6.76349e-70
CSRP2	2.19192e-74	0.469808	0.253	0.101	7.38546e-70
GEM	2.23049e-74	0.766374	0.381	0.22	7.51543e-70
AOC3	3.27799e-74	0.389667	0.221	0.08	1.10449e-69
TOB1	1.1644e-73	0.562807	0.399	0.225	3.92333e-69
CHD1	1.47422e-73	0.449215	0.395	0.216	4.96725e-69
TOMM7	2.48494e-73	-0.338821	0.898	0.935	8.37275e-69
NDUFA13	6.47602e-73	-0.363957	0.565	0.766	2.18203e-68
PID1	1.34966e-72	-0.496573	0.377	0.553	4.54755e-68
FAM133B	1.7008e-72	0.566933	0.569	0.394	5.73068e-68
NFIB	2.86791e-72	-0.35564	0.899	0.944	9.66313e-68
UBB	3.10369e-72	0.429084	0.941	0.915	1.04576e-67
HES4	3.72401e-71	0.575303	0.294	0.139	1.25477e-66
IL32	7.79849e-71	0.496883	0.611	0.435	2.62762e-66
HNRNPAB	8.37604e-71	0.477688	0.532	0.359	2.82222e-66
ADIRF	9.20392e-71	0.422246	0.982	0.962	3.10117e-66
ATF4	9.83926e-71	0.52505	0.568	0.402	3.31524e-66
MAP1LC3B	1.10068e-70	0.55926	0.63	0.483	3.70863e-66
FAS	1.53659e-70	0.486268	0.355	0.185	5.17739e-66
CRISPLD2	1.96013e-70	0.593613	0.422	0.251	6.60447e-66
MMP19	8.84752e-70	0.389622	0.212	0.078	2.98108e-65
IFITM1	1.467e-69	-0.442683	0.078	0.232	4.9429e-65
ARNTL	1.68777e-69	-0.349997	0.049	0.19	5.68677e-65
PIM1	4.62052e-69	0.496761	0.249	0.107	1.55684e-64
FST	5.46939e-69	0.756477	0.559	0.397	1.84286e-64
NFATC2	1.49458e-68	0.316879	0.127	0.029	5.03583e-64
C1QTNF7	2.17208e-68	-0.470074	0.115	0.277	7.31862e-64
S100A11	8.00038e-68	0.388938	0.961	0.954	2.69565e-63
DDX21	3.26207e-67	0.518075	0.477	0.306	1.09912e-62
HIF1A	3.28629e-67	0.431989	0.391	0.217	1.10728e-62
RPS3A	4.85841e-67	-0.258332	0.993	0.99	1.63699e-62
OLFML2A	5.33941e-67	-0.339959	0.034	0.163	1.79906e-62
CDK2AP1	2.76055e-66	-0.397583	0.186	0.362	9.30139e-62
FERMT2	4.59767e-66	0.466972	0.637	0.479	1.54914e-61
IER5	7.04627e-66	0.534475	0.407	0.245	2.37417e-61
SLC2A3	9.87672e-66	0.594284	0.364	0.204	3.32786e-61
COQ10B	1.03897e-65	0.359718	0.317	0.159	3.5007e-61
RPL36AL	1.19327e-65	-0.347626	0.876	0.92	4.0206e-61
EMP1	1.24136e-65	0.623413	0.839	0.805	4.18263e-61
PDGFRL	1.64782e-65	-0.466624	0.565	0.715	5.55218e-61
UBA52	1.86806e-65	-0.253941	0.962	0.977	6.29426e-61
THUMPD3-AS1	2.46178e-65	0.432637	0.323	0.164	8.29472e-61
GPD1	3.31287e-65	0.396963	0.152	0.044	1.11624e-60
YBX3	3.69486e-65	0.408998	0.873	0.829	1.24495e-60
HEY1	4.50795e-65	-0.417346	0.079	0.227	1.51891e-60
LUM	7.11813e-65	-0.513996	0.882	0.939	2.39838e-60
SPSB1	9.65446e-65	0.3391	0.206	0.079	3.25297e-60
PLN	1.23108e-64	0.314449	0.114	0.024	4.14799e-60
KLF10	2.27561e-64	0.648733	0.429	0.274	7.66744e-60
FLNA	2.60537e-64	0.524804	0.627	0.471	8.77854e-60
LINC00969	1.00164e-63	-0.414684	0.238	0.414	3.37491e-59
PFDN5	2.07641e-63	-0.314651	0.929	0.947	6.99626e-59
CCNL1	2.39026e-63	0.45323	0.721	0.575	8.05374e-59
BMPER	3.31012e-63	0.366587	0.231	0.096	1.11531e-58
TGM2	3.37353e-63	0.460002	0.235	0.098	1.13668e-58
TOP1	7.2673e-63	0.431579	0.579	0.407	2.44864e-58
SPTSSA	8.49057e-63	0.409607	0.383	0.222	2.86081e-58
SMOC1	9.03561e-63	0.418052	0.426	0.249	3.04446e-58
NFKBIA	1.324e-62	0.928337	0.681	0.599	4.46107e-58
GAS6	1.97207e-62	-0.417477	0.582	0.728	6.64468e-58
DHRS3	2.33054e-62	-0.463188	0.537	0.678	7.85253e-58
NUFIP2	7.74303e-62	0.526149	0.512	0.353	2.60894e-57
GLIPR1	7.93099e-62	0.51717	0.521	0.364	2.67227e-57
YWHAZ	9.9358e-62	0.43598	0.714	0.588	3.34777e-57
PLEKHF1	2.65274e-61	-0.303479	0.067	0.207	8.93813e-57
KPNA2	6.05062e-61	0.25024	0.149	0.046	2.0387e-56
EIF4A3	6.7725e-61	0.528972	0.462	0.302	2.28193e-56
PIK3R1	1.15943e-60	-0.408455	0.543	0.69	3.90658e-56
MXRA5	1.24266e-60	-0.4196	0.23	0.411	4.18701e-56
SPRY1	2.05182e-60	-0.496318	0.249	0.432	6.91341e-56
RAMP1	2.23356e-60	0.300845	0.133	0.036	7.52574e-56
SFPQ	2.33861e-60	0.42159	0.742	0.616	7.87972e-56
CXCL14	2.6628e-60	-0.428282	0.301	0.502	8.97205e-56
TXNIP	2.73152e-60	-0.399512	0.88	0.942	9.20359e-56
BZW1	3.01248e-60	0.380273	0.67	0.517	1.01502e-55
NABP1	3.42838e-60	0.477239	0.254	0.118	1.15516e-55
ID3	6.11378e-60	0.751382	0.641	0.508	2.05998e-55
RGS2	6.16797e-60	0.314801	0.154	0.049	2.07824e-55
SASH1	1.1451e-59	-0.445885	0.259	0.427	3.85829e-55
EPAS1	2.2576e-59	0.39339	0.323	0.168	7.60677e-55
GFPT2	1.84729e-58	0.333587	0.245	0.112	6.22427e-54
NOVA1	1.88674e-58	0.574653	0.588	0.443	6.35719e-54
C11orf24	2.19305e-58	0.280573	0.234	0.102	7.38926e-54
DSTN	2.79141e-58	0.372131	0.95	0.903	9.40539e-54
ARHGDIB	6.23814e-58	-0.40238	0.134	0.289	2.10188e-53
SYNPO2	7.02509e-58	0.516945	0.502	0.348	2.36703e-53
NDUFB1	7.92077e-58	-0.3958	0.46	0.608	2.66882e-53
NR2F2	2.22632e-57	-0.392855	0.627	0.755	7.50135e-53
RPS19	5.62712e-57	-0.298567	0.979	0.985	1.896e-52
HSD11B1	8.23886e-57	0.508177	0.723	0.611	2.776e-52
AHNAK2	1.88003e-56	-0.427826	0.12	0.267	6.33456e-52
SPOCK3	5.23824e-56	0.344485	0.225	0.096	1.76497e-51
KANK2	5.3022e-56	-0.431542	0.567	0.682	1.78652e-51
RBM8A	5.53898e-56	0.39535	0.666	0.524	1.8663e-51
ZNF503	5.85279e-56	-0.398702	0.437	0.598	1.97204e-51
DEFB1	9.25669e-56	0.440441	0.339	0.184	3.11895e-51
YWHAG	1.01409e-55	0.417491	0.366	0.216	3.41688e-51
LBH	4.28801e-55	0.293762	0.163	0.058	1.4448e-50
CCND2	8.31112e-55	0.391696	0.673	0.54	2.80035e-50
EFNB2	8.81498e-55	0.354111	0.205	0.086	2.97012e-50
SULF1	9.52485e-55	0.459358	0.476	0.312	3.2093e-50
EFEMP1	9.66834e-55	-0.431553	0.557	0.693	3.25765e-50
RDH10	1.55258e-54	0.287615	0.153	0.052	5.23125e-50
MCAM	1.6254e-54	0.25143	0.105	0.025	5.47662e-50
LTBP2	2.13954e-54	-0.470906	0.415	0.566	7.20897e-50
HOXA10	3.0719e-54	-0.36757	0.179	0.337	1.03504e-49
PVRL2	3.4939e-54	0.313796	0.319	0.173	1.17723e-49
VIT	3.61978e-54	-0.38825	0.298	0.464	1.21965e-49
PI16	7.54853e-54	-0.566124	0.198	0.358	2.5434e-49
GABARAPL1	8.83063e-54	0.457653	0.588	0.456	2.97539e-49
TUBB	9.55118e-54	-0.349465	0.742	0.814	3.21817e-49
HOXA13	5.20328e-53	-0.370083	0.166	0.318	1.75319e-48
KDM6B	6.73768e-53	0.382079	0.274	0.14	2.27019e-48
FSTL1	9.08517e-53	0.366717	0.794	0.687	3.06116e-48
IFIT1	1.56862e-52	-0.360026	0.173	0.329	5.28532e-48
RP1-79C4.4	1.57441e-52	-0.319085	0.053	0.171	5.30483e-48
IRX3	1.8066e-52	-0.433105	0.392	0.545	6.08716e-48
KLF9	1.90836e-52	0.448066	0.672	0.546	6.43004e-48
PRRX1	2.38526e-52	-0.32576	0.869	0.921	8.03691e-48
IMP3	2.46246e-52	-0.353376	0.269	0.433	8.29702e-48
PLA2G2A	2.79084e-52	1.19143	0.447	0.292	9.40346e-48
AES	3.35345e-52	-0.337505	0.76	0.851	1.12991e-47
ZFHX4	4.20313e-52	-0.379323	0.682	0.783	1.4162e-47
PNRC1	5.83336e-52	0.480188	0.873	0.845	1.96549e-47
UQCRB	8.45365e-52	-0.329407	0.812	0.871	2.84837e-47
VAMP5	1.08392e-51	-0.34802	0.757	0.832	3.65216e-47
FUS	1.50391e-51	0.413771	0.817	0.733	5.06726e-47
IFITM3	1.82068e-51	-0.262206	0.969	0.986	6.13459e-47
RARRES1	1.88289e-51	-0.77996	0.56	0.676	6.34421e-47
CCDC8	2.4228e-51	-0.309497	0.086	0.217	8.16337e-47
IFIT3	2.60948e-51	-0.359164	0.122	0.265	8.79238e-47
RPS20	4.20777e-51	0.347186	0.953	0.941	1.41777e-46
PHLDB2	5.16646e-51	0.368281	0.295	0.16	1.74079e-46
DDB2	5.37508e-51	-0.317352	0.092	0.225	1.81108e-46
MYL12A	8.97205e-51	0.327178	0.845	0.766	3.02304e-46
FAXDC2	4.96027e-50	-0.364947	0.232	0.385	1.67131e-45
TBX3	8.08898e-50	-0.432844	0.424	0.571	2.7255e-45
MKNK2	1.96123e-49	0.342764	0.322	0.181	6.60818e-45
ENPP1	2.19794e-49	0.465816	0.33	0.188	7.40574e-45
SLC40A1	2.29363e-49	-0.383406	0.208	0.355	7.72816e-45
HNRNPA0	4.08e-49	0.35723	0.638	0.498	1.37472e-44
ISL1	1.06727e-48	-0.336173	0.235	0.39	3.59604e-44
FBLN5	2.2322e-48	-0.435468	0.411	0.562	7.52119e-44
FAM118A	2.53407e-48	-0.450276	0.192	0.335	8.53831e-44
CCNI	3.02548e-48	-0.290452	0.9	0.923	1.0194e-43
STX12	5.68921e-48	0.35411	0.371	0.225	1.91692e-43
COL5A3	5.80712e-48	-0.355738	0.089	0.213	1.95665e-43
DDX3Y	6.55906e-48	0.358245	0.486	0.332	2.21001e-43
HTRA1	6.95335e-48	-0.374773	0.445	0.597	2.34286e-43
WFDC2	1.21248e-47	0.485283	0.211	0.096	4.08535e-43
LMCD1	1.75026e-47	-0.362694	0.169	0.312	5.89731e-43
ATP1A1	1.77091e-47	0.397597	0.565	0.428	5.96691e-43
PNRC2	2.76171e-47	0.361586	0.551	0.405	9.30532e-43
PHLDA2	2.86784e-47	0.345325	0.144	0.052	9.66291e-43
ODC1	3.07881e-47	0.323161	0.212	0.099	1.03737e-42
HNMT	3.36782e-47	-0.342161	0.213	0.359	1.13475e-42
COL1A2	7.36215e-47	-0.330477	0.912	0.944	2.4806e-42
CRYAB	8.05742e-47	0.715875	0.703	0.601	2.71487e-42
ARHGAP26	8.21751e-47	0.290454	0.217	0.102	2.76881e-42
RBM43	9.05642e-47	-0.33292	0.161	0.305	3.05147e-42
DPT	1.13311e-46	-0.454308	0.751	0.834	3.81789e-42
SFRP1	1.14397e-46	-0.485678	0.246	0.4	3.85451e-42
GTF2B	1.6451e-46	0.371059	0.339	0.204	5.543e-42
ANKRD35	1.9497e-46	-0.338392	0.305	0.458	6.56932e-42
ITGBL1	4.00179e-46	-0.374501	0.108	0.236	1.34836e-41
OSR2	8.10152e-46	0.415118	0.491	0.347	2.72973e-41
CALD1	8.46293e-46	0.312592	0.981	0.974	2.8515e-41
GGT5	1.02849e-45	-0.329261	0.729	0.818	3.46539e-41
NFIL3	1.03162e-45	0.451726	0.476	0.339	3.47593e-41
RPS27L	1.60581e-45	-0.424219	0.673	0.744	5.41062e-41
CCDC71L	3.02763e-45	0.562633	0.341	0.21	1.02013e-40
ARL6IP5	3.34475e-45	-0.258085	0.904	0.928	1.12698e-40
SSPN	3.39669e-45	-0.340855	0.688	0.778	1.14448e-40
RGS5	7.641e-45	0.330023	0.213	0.1	2.57456e-40
ZFAND5	1.98904e-44	0.382031	0.612	0.478	6.70188e-40
KLF5	2.04822e-44	0.328666	0.241	0.124	6.90126e-40
NPC2	2.86152e-44	-0.281749	0.827	0.882	9.6416e-40
DDX17	3.32161e-44	0.307626	0.787	0.691	1.11918e-39
HLA-E	3.7806e-44	0.623381	0.829	0.796	1.27383e-39
COMMD6	3.83607e-44	-0.305656	0.773	0.838	1.29253e-39
ITGA8	3.89046e-44	0.259965	0.119	0.039	1.31085e-39
LAMA2	4.23498e-44	-0.43641	0.374	0.516	1.42693e-39
ATP2B1	4.36727e-44	-0.375824	0.566	0.682	1.47151e-39
SAMD4A	5.4943e-44	0.264562	0.222	0.108	1.85125e-39
B4GALT1	6.84116e-44	0.345237	0.414	0.272	2.30506e-39
UGDH	7.21134e-44	0.326655	0.259	0.14	2.42979e-39
PPP2CB	1.11834e-43	0.306352	0.439	0.293	3.76812e-39
P4HA3	1.50983e-43	0.368043	0.313	0.181	5.08723e-39
PLEKHO1	1.8776e-43	0.367471	0.377	0.24	6.32637e-39
RYBP	1.88915e-43	0.376371	0.466	0.326	6.3653e-39
SCUBE2	2.26493e-43	0.374896	0.205	0.098	7.63145e-39
CCDC85B	2.82909e-43	0.364627	0.595	0.467	9.53235e-39
SORBS2	3.0713e-43	0.29187	0.226	0.114	1.03485e-38
ARL4D	3.39922e-43	0.323778	0.224	0.114	1.14533e-38
WDR1	4.91808e-43	0.319205	0.421	0.279	1.6571e-38
CTSK	5.27636e-43	-0.278289	0.722	0.812	1.77782e-38
SIX1	5.54244e-43	-0.353966	0.324	0.469	1.86747e-38
FGL2	5.63628e-43	-0.386708	0.455	0.597	1.89909e-38
ATP1B3	6.64407e-43	0.564082	0.444	0.315	2.23865e-38
RRAD	7.18202e-43	0.425392	0.125	0.044	2.41991e-38
CNN3	1.60642e-42	0.36336	0.62	0.486	5.41267e-38
TCF4	1.99276e-42	-0.336671	0.667	0.756	6.71441e-38
IDI1	2.03141e-42	0.295191	0.271	0.149	6.84462e-38
BAG2	2.16206e-42	0.401543	0.312	0.189	7.28484e-38
GNG11	2.82686e-42	-0.334013	0.636	0.73	9.52483e-38
CYBRD1	3.36975e-42	-0.298978	0.795	0.855	1.1354e-37
ALDH1A1	5.82961e-42	-0.318879	0.583	0.691	1.96423e-37
NR1D2	6.08153e-42	0.277048	0.256	0.135	2.04911e-37
EIF5	1.40139e-41	0.343194	0.767	0.675	4.72183e-37
PRELP	2.8875e-41	-0.333209	0.677	0.791	9.72914e-37
BRI3	7.83994e-41	-0.297346	0.728	0.809	2.64159e-36
PCDH18	1.818e-40	-0.335648	0.365	0.508	6.12557e-36
ACKR3	2.14943e-40	0.465022	0.301	0.181	7.2423e-36
RCN3	2.26677e-40	-0.329562	0.335	0.472	7.63767e-36
EPHX1	2.84916e-40	-0.269049	0.879	0.922	9.59995e-36
ANXA1	3.04169e-40	0.378888	0.875	0.86	1.02487e-35
TUBB2A	3.96889e-40	0.329833	0.321	0.195	1.33728e-35
LY6E	5.80562e-40	-0.302636	0.601	0.709	1.95614e-35
ABHD5	6.6205e-40	0.261026	0.194	0.094	2.23071e-35
BTN3A2	6.84125e-40	-0.271188	0.094	0.208	2.30509e-35
SNX3	6.96708e-40	-0.295313	0.71	0.793	2.34749e-35
KLHL21	8.8631e-40	0.27579	0.184	0.087	2.98633e-35
PDE4D	1.30913e-39	0.254211	0.167	0.074	4.41097e-35
LRP6	1.32538e-39	-0.357675	0.457	0.584	4.46573e-35
RSL1D1	1.42841e-39	-0.337849	0.48	0.592	4.81289e-35
COL1A1	2.05676e-39	-0.326376	0.697	0.796	6.93004e-35
HNRNPA2B1	2.47806e-39	0.290101	0.924	0.891	8.34957e-35
PRDX1	2.86253e-39	0.256653	0.9	0.873	9.64501e-35
VMP1	3.14241e-39	0.488755	0.605	0.5	1.0588e-34
FSTL3	3.94131e-39	0.347666	0.35	0.223	1.32798e-34
RAB11A	4.17745e-39	-0.332911	0.397	0.521	1.40755e-34
ABL1	6.27052e-39	0.279206	0.337	0.208	2.11279e-34
RND3	9.05068e-39	0.459722	0.775	0.702	3.04954e-34
ID4	1.22792e-38	0.596257	0.506	0.391	4.13735e-34
SPRY2	1.67808e-38	-0.386506	0.288	0.419	5.65414e-34
TSKU	2.14112e-38	0.393642	0.393	0.265	7.2143e-34
SLC1A5	2.16872e-38	0.294542	0.285	0.168	7.30728e-34
MESDC1	2.37132e-38	0.256579	0.216	0.111	7.98993e-34
UBE2D3	3.70976e-38	0.306271	0.707	0.616	1.24997e-33
CSGALNACT1	7.24978e-38	-0.263503	0.086	0.195	2.44274e-33
AQP1	9.80204e-38	0.380263	0.248	0.138	3.3027e-33
LMO2	1.50747e-37	-0.257917	0.077	0.18	5.07928e-33
PLAUR	1.67946e-37	0.315	0.284	0.167	5.65877e-33
CNN2	2.18716e-37	0.297854	0.311	0.191	7.3694e-33
ZC3HAV1	2.19003e-37	0.521874	0.345	0.234	7.37908e-33
KIF5B	3.07284e-37	0.310408	0.606	0.491	1.03536e-32
C1R	4.79808e-37	-0.258149	0.882	0.937	1.61666e-32
IFIT2	5.33329e-37	-0.256101	0.07	0.172	1.797e-32
TMED5	1.08687e-36	0.281177	0.359	0.232	3.66209e-32
AKAP12	2.74685e-36	0.311138	0.909	0.862	9.25523e-32
DUSP6	3.211e-36	0.534083	0.491	0.375	1.08191e-31
ST3GAL5	4.57226e-36	-0.298798	0.121	0.232	1.54058e-31
C3	4.59058e-36	-0.312294	0.791	0.855	1.54675e-31
ANXA4	4.63368e-36	-0.318598	0.463	0.581	1.56127e-31
MYOC	5.88285e-36	0.452322	0.66	0.539	1.98217e-31
UQCR11	8.06462e-36	-0.293483	0.619	0.717	2.71729e-31
SNHG8	9.92455e-36	-0.317874	0.566	0.662	3.34398e-31
TMEM204	1.22308e-35	-0.269367	0.157	0.28	4.12106e-31
TNFSF13B	2.52372e-35	-0.27251	0.073	0.17	8.50342e-31
DYNLL1	3.54114e-35	0.273824	0.915	0.89	1.19315e-30
TMEM258	6.15768e-35	-0.279707	0.674	0.749	2.07477e-30
EN1	8.56584e-35	-0.255272	0.132	0.246	2.88617e-30
IFI27L2	1.28646e-34	-0.308295	0.452	0.576	4.33461e-30
ARF4	1.66848e-34	0.307436	0.645	0.537	5.62176e-30
NUDT4	1.96123e-34	0.350941	0.45	0.325	6.60817e-30
HMCN2	2.80646e-34	0.276006	0.216	0.115	9.45609e-30
CTHRC1	3.20757e-34	-0.337395	0.074	0.171	1.08076e-29
NEU1	3.65591e-34	0.429292	0.46	0.348	1.23182e-29
METRNL	3.68607e-34	0.421482	0.582	0.493	1.24198e-29
DLC1	4.14483e-34	0.332575	0.497	0.379	1.39656e-29
SLC25A5	4.88762e-34	0.339392	0.553	0.431	1.64684e-29
GCHFR	5.07565e-34	-0.268585	0.124	0.233	1.71019e-29
ICAM1	6.16994e-34	0.350992	0.135	0.058	2.0789e-29
GLTSCR2	6.20285e-34	-0.261479	0.811	0.87	2.08999e-29
FAM127A	8.47924e-34	0.28628	0.632	0.509	2.85699e-29
SELK	1.15061e-33	0.290016	0.654	0.554	3.87688e-29
FGF10	1.49535e-33	0.322929	0.42	0.297	5.03842e-29
GPX3	2.04841e-33	0.478398	0.765	0.728	6.9019e-29
SLC25A37	2.45407e-33	-0.290547	0.392	0.512	8.26874e-29
BRD2	2.46832e-33	0.559665	0.564	0.475	8.31676e-29
FAP	3.74964e-33	-0.279571	0.227	0.352	1.2634e-28
MAF	5.96746e-33	-0.270371	0.168	0.284	2.01068e-28
TNFAIP6	7.22633e-33	0.437751	0.486	0.372	2.43484e-28
FN1	8.28324e-33	0.457433	0.839	0.798	2.79096e-28
PDLIM2	1.78626e-32	-0.286432	0.4	0.523	6.01862e-28
RGS3	2.21042e-32	-0.297737	0.148	0.259	7.44779e-28
CIDEC	2.38412e-32	0.273095	0.148	0.067	8.03306e-28
MTUS1	3.04275e-32	-0.334501	0.395	0.509	1.02523e-27
LITAF	3.85176e-32	0.326396	0.659	0.575	1.29781e-27
GOLIM4	4.03771e-32	-0.324484	0.426	0.535	1.36046e-27
RARG	4.54602e-32	-0.271389	0.177	0.292	1.53174e-27
DDX24	4.97635e-32	0.298884	0.764	0.686	1.67673e-27
FNDC4	5.16855e-32	0.332096	0.287	0.181	1.74149e-27
KLF7	7.80153e-32	0.251478	0.211	0.116	2.62865e-27
ABCA6	7.92225e-32	-0.373143	0.315	0.429	2.66932e-27
GBP4	8.41068e-32	-0.258086	0.107	0.21	2.83389e-27
ZEB2	9.34109e-32	-0.336212	0.455	0.567	3.14739e-27
C1QTNF1	1.36576e-31	0.326237	0.316	0.206	4.6018e-27
LIMA1	3.87031e-31	0.388753	0.816	0.771	1.30406e-26
ATP5I	4.03306e-31	-0.282636	0.608	0.689	1.3589e-26
YWHAH	5.88558e-31	0.2915	0.404	0.285	1.98309e-26
MAGED2	5.93533e-31	0.283231	0.721	0.627	1.99985e-26
EPS8	6.72002e-31	-0.309615	0.314	0.436	2.26424e-26
PFN1	7.42964e-31	0.272264	0.836	0.788	2.50334e-26
ACTN1	7.70163e-31	0.337574	0.499	0.38	2.59499e-26
STOM	7.96093e-31	0.329366	0.741	0.667	2.68236e-26
OAT	1.07559e-30	0.287356	0.557	0.439	3.6241e-26
RHEB	1.09703e-30	0.269398	0.557	0.436	3.69632e-26
RPS17	1.40091e-30	0.320493	0.855	0.824	4.72024e-26
PPM1L	1.64004e-30	0.298816	0.28	0.174	5.52594e-26
TMEM165	2.00693e-30	0.298299	0.459	0.347	6.76214e-26
MAPK1IP1L	2.01308e-30	0.259754	0.387	0.266	6.78288e-26
THRA	3.37917e-30	-0.30115	0.256	0.373	1.13858e-25
LMO3	4.7941e-30	-0.272285	0.131	0.234	1.61532e-25
RNF213	5.46575e-30	-0.291296	0.265	0.383	1.84163e-25
MRPS6	6.89891e-30	-0.457686	0.236	0.338	2.32452e-25
C8orf22	1.03878e-29	-0.429774	0.2	0.317	3.50008e-25
HSD17B11	1.24297e-29	-0.287042	0.355	0.469	4.18805e-25
PLXDC2	1.42543e-29	-0.300781	0.577	0.677	4.80285e-25
TMEM159	2.0663e-29	-0.259303	0.209	0.323	6.9622e-25
SMARCA1	3.97972e-29	0.279763	0.434	0.315	1.34093e-24
CHMP1B	4.24966e-29	0.275814	0.291	0.187	1.43188e-24
UBL3	5.58943e-29	-0.339277	0.321	0.424	1.8833e-24
PDE4DIP	6.33731e-29	-0.279963	0.19	0.298	2.13529e-24
IFRD1	7.75573e-29	0.335487	0.399	0.286	2.61322e-24
ODF3B	1.67295e-28	-0.252202	0.114	0.209	5.63682e-24
HLA-DRB1	3.79239e-28	0.351075	0.253	0.157	1.27781e-23
RAB13	4.18333e-28	-0.290881	0.443	0.547	1.40953e-23
VEGFB	4.22761e-28	-0.276268	0.668	0.746	1.42445e-23
KRTCAP2	4.24018e-28	-0.278892	0.458	0.558	1.42869e-23
GTF2IRD2	5.53449e-28	-0.253812	0.099	0.189	1.86479e-23
LIFR	1.03983e-27	0.277936	0.346	0.238	3.5036e-23
SVEP1	1.07169e-27	-0.255041	0.086	0.172	3.61097e-23
WBP4	1.19849e-27	0.282843	0.424	0.309	4.03821e-23
YPEL3	1.22393e-27	-0.277246	0.401	0.513	4.12391e-23
PLSCR4	1.26532e-27	-0.297049	0.28	0.389	4.26335e-23
MAP4K4	1.67353e-27	-0.290134	0.253	0.362	5.63879e-23
MT1X	1.75762e-27	0.745113	0.584	0.504	5.92211e-23
SLC5A3	1.89424e-27	-0.352566	0.081	0.165	6.38247e-23
MEDAG	1.92968e-27	0.452606	0.341	0.242	6.50187e-23
PLK2	2.44448e-27	0.405528	0.233	0.147	8.23641e-23
ABTB1	2.92495e-27	-0.251674	0.149	0.248	9.85531e-23
CCDC107	3.26799e-27	0.270918	0.521	0.411	1.10112e-22
GRINA	3.2831e-27	0.255928	0.491	0.373	1.10621e-22
TLN2	3.37427e-27	-0.258335	0.188	0.291	1.13693e-22
ATP2A2	4.92716e-27	0.273128	0.448	0.335	1.66016e-22
HIPK3	5.17973e-27	0.282095	0.453	0.341	1.74526e-22
CYB5A	5.50628e-27	0.324509	0.627	0.538	1.85529e-22
SSBP3	7.50514e-27	-0.268439	0.21	0.313	2.52878e-22
SLC25A4	1.05507e-26	0.260002	0.339	0.236	3.55494e-22
GAS7	1.33161e-26	-0.271196	0.213	0.315	4.48673e-22
LMOD1	1.42294e-26	0.354926	0.523	0.421	4.79446e-22
CFL2	1.54027e-26	0.275748	0.411	0.305	5.1898e-22
TCF7L1	2.09386e-26	-0.283997	0.382	0.487	7.05505e-22
PDLIM5	2.53791e-26	0.26825	0.266	0.171	8.55124e-22
SPOCK1	2.61069e-26	-0.294402	0.179	0.28	8.79645e-22
ECM1	3.81471e-26	-0.254607	0.204	0.308	1.28533e-21
MYH9	4.10607e-26	0.31428	0.445	0.34	1.3835e-21
F3	4.23378e-26	0.351786	0.268	0.173	1.42653e-21
KCTD12	5.09892e-26	-0.270198	0.313	0.424	1.71803e-21
KITLG	5.66705e-26	-0.253542	0.213	0.323	1.90946e-21
PET100	5.80183e-26	-0.264209	0.294	0.397	1.95487e-21
F2R	5.99289e-26	-0.319157	0.171	0.272	2.01924e-21
TNXB	6.76525e-26	-0.27055	0.532	0.642	2.27948e-21
CBR1	9.45571e-26	-0.259136	0.354	0.458	3.18601e-21
ANGPTL2	9.65026e-26	0.260407	0.3	0.202	3.25156e-21
HIGD1A	1.06644e-25	0.258263	0.487	0.374	3.59325e-21
SYF2	1.18332e-25	-0.267997	0.544	0.622	3.98706e-21
ZNF280D	1.732e-25	-0.251338	0.22	0.325	5.83579e-21
HSPB6	2.20398e-25	0.301401	0.697	0.614	7.4261e-21
AKR1C3	2.49922e-25	-0.272917	0.261	0.363	8.42086e-21
LDHA	2.88459e-25	0.275976	0.828	0.806	9.71932e-21
WISP2	3.20527e-25	-0.283976	0.302	0.415	1.07998e-20
IL6ST	5.91707e-25	0.256303	0.765	0.694	1.9937e-20
TCEB1	6.21025e-25	0.263155	0.52	0.415	2.09248e-20
ELL2	6.38648e-25	0.304252	0.372	0.271	2.15186e-20
PDGFRB	7.04103e-25	-0.284682	0.649	0.725	2.37241e-20
EIF1B	8.61992e-25	0.269523	0.657	0.577	2.90439e-20
STMN1	1.56807e-24	0.33145	0.247	0.16	5.28346e-20
FIBIN	1.97164e-24	-0.282697	0.315	0.42	6.64326e-20
TM4SF1	2.52825e-24	0.294633	0.134	0.067	8.5187e-20
PLEKHA5	2.71138e-24	-0.278167	0.365	0.465	9.13573e-20
SAP18	3.37546e-24	0.306394	0.804	0.767	1.13733e-19
PTN	5.58209e-24	0.528232	0.636	0.584	1.88083e-19
JDP2	6.93496e-24	0.339396	0.402	0.308	2.33666e-19
SDPR	8.46755e-24	0.261495	0.16	0.087	2.85306e-19
WBP5	8.87177e-24	0.273715	0.631	0.539	2.98925e-19
AXL	1.14416e-23	0.263855	0.543	0.441	3.85513e-19
PEMT	1.63432e-23	0.314401	0.339	0.248	5.50669e-19
ABCA9	1.85381e-23	-0.2895	0.156	0.247	6.24624e-19
LAMP1	2.15034e-23	-0.251557	0.56	0.644	7.24537e-19
UACA	2.29341e-23	-0.288213	0.382	0.477	7.72742e-19
PLTP	2.39113e-23	-0.279742	0.563	0.654	8.05666e-19
IGFBP4	2.49796e-23	0.313734	0.971	0.968	8.41664e-19
PAM	2.63135e-23	-0.258868	0.326	0.422	8.86609e-19
TMEM150C	3.35678e-23	-0.262961	0.175	0.266	1.13103e-18
CITED4	4.67212e-23	0.261207	0.268	0.181	1.57422e-18
NEGR1	5.20191e-23	-0.25414	0.409	0.503	1.75273e-18
RBMS1	2.29131e-22	0.272989	0.651	0.577	7.72033e-18
TNRC6B	2.35191e-22	-0.255851	0.561	0.638	7.92452e-18
SERPINH1	2.36747e-22	0.29057	0.446	0.348	7.97694e-18
SQSTM1	3.06512e-22	0.290371	0.885	0.888	1.03276e-17
NFE2L2	4.09612e-22	0.265353	0.683	0.622	1.38015e-17
LOX	6.14346e-22	-0.264509	0.182	0.272	2.06998e-17
LRRC17	6.58882e-22	0.294807	0.248	0.162	2.22004e-17
RASD1	9.74365e-22	0.784674	0.579	0.522	3.28302e-17
ZFP36L1	9.98061e-22	0.404061	0.884	0.884	3.36287e-17
TCEAL1	1.29277e-21	0.265414	0.324	0.233	4.35586e-17
H1FX	1.87967e-21	-0.279497	0.658	0.723	6.33337e-17
SRSF2	2.12369e-21	0.274613	0.572	0.487	7.15558e-17
MMP2	2.53191e-21	-0.311436	0.834	0.859	8.53101e-17
ITPRIPL2	2.80087e-21	-0.282486	0.348	0.432	9.43725e-17
SNTB2	3.77912e-21	-0.251821	0.327	0.417	1.27334e-16
NNMT	4.86295e-21	0.71348	0.528	0.48	1.63852e-16
ANGPT1	9.58249e-21	-0.329159	0.317	0.409	3.22872e-16
ZC3H6	1.45986e-20	-0.253868	0.24	0.332	4.91885e-16
CEBPA	1.78626e-20	-0.295655	0.202	0.287	6.01861e-16
DDIT3	2.08787e-20	0.311747	0.333	0.245	7.03488e-16
CKB	2.55109e-20	0.344012	0.49	0.405	8.59564e-16
ANP32B	2.66259e-20	-0.25607	0.58	0.652	8.97133e-16
RSRP1	6.47359e-20	0.260704	0.546	0.457	2.18121e-15
KLF6	2.43248e-19	0.575863	0.701	0.674	8.19601e-15
S100A10	5.92356e-19	0.407391	0.945	0.964	1.99588e-14
GFRA1	9.60232e-19	-0.288296	0.343	0.424	3.2354e-14
TIMP3	1.01672e-18	0.252192	0.985	0.987	3.42573e-14
ABCA8	2.95719e-18	-0.293373	0.494	0.57	9.96394e-14
FMO2	3.64868e-18	0.442502	0.237	0.166	1.22939e-13
ID2	4.73439e-18	0.514883	0.351	0.278	1.59521e-13
FHL1	6.17388e-18	0.283305	0.746	0.686	2.08023e-13
SPATS2L	1.17118e-17	0.292645	0.699	0.642	3.94616e-13
2022-09-06	1.82006e-17	-0.253221	0.399	0.479	6.13252e-13
PHF3	2.02426e-17	-0.254131	0.493	0.563	6.82053e-13
THY1	5.13776e-17	-0.273453	0.181	0.261	1.73112e-12
MARCKS	6.82673e-17	-0.274827	0.649	0.696	2.3002e-12
MXRA7	3.85692e-15	0.251724	0.704	0.651	1.29955e-10
FRMD6	8.18087e-15	-0.27329	0.28	0.351	2.75646e-10
PPP1R10	1.9896e-13	0.281896	0.409	0.344	6.70376e-09
EMP3	8.12562e-13	0.261221	0.909	0.912	2.73785e-08
TUBA1C	1.165e-12	0.297099	0.358	0.298	3.92536e-08
SOCS1	1.50232e-12	0.332575	0.498	0.44	5.06191e-08
CD74	1.89087e-12	-0.282167	0.468	0.529	6.37108e-08
SLPI	1.54335e-11	0.336348	0.755	0.739	5.20018e-07
MAFB	1.71152e-11	0.476598	0.468	0.426	5.76679e-07
HSPB1	4.346e-11	0.296389	0.806	0.789	1.46434e-06
ZNF331	2.14896e-10	0.254865	0.229	0.174	7.24071e-06
C2orf40	5.96825e-08	0.251558	0.313	0.257	0.00201094
ANK2	3.08144e-07	0.270093	0.437	0.397	0.0103826
MT2A	0.00571411	0.517977	0.92	0.961	1
G0S2	0.0489327	0.440241	0.523	0.525	1
HMOX1	0.10979	0.264857	0.15	0.142	1
IER5L	0.36492	0.35286	0.448	0.519	1
HES1	0.879794	0.328684	0.383	0.427	1
MT1M	0.942164	0.35259	0.435	0.469	1

## Sheet: APOC1+ FB non-DM DEGs
	p_val	avg_log2FC	pct.1	pct.2	p_val_adj
PLPP3	0	1.34138	0.973	0.889	0
CYR61	0	2.60896	0.861	0.506	0
GBP1	0	1.91603	0.728	0.243	0
S100A13	0	-0.779789	0.81	0.916	0
CFH	0	-1.01775	0.972	0.994	0
BTG2	0	2.35651	0.894	0.485	0
ATF3	0	2.35049	0.707	0.187	0
RHOB	0	1.57559	0.949	0.712	0
ZFP36L2	0	-0.822224	0.868	0.961	0
IGFBP5	0	0.959666	0.975	0.854	0
COL6A3	0	-1.04318	0.812	0.918	0
CSRNP1	0	1.03669	0.412	0.09	0
FILIP1L	0	2.11938	0.756	0.299	0
TIPARP	0	1.18402	0.561	0.221	0
PPM1L	0	0.895988	0.518	0.174	0
CPE	0	0.952418	0.804	0.419	0
EGR1	0	1.19346	0.916	0.776	0
DUSP1	0	1.4127	0.931	0.702	0
ACTB	0	0.98812	0.995	0.967	0
PDK4	0	2.38667	0.846	0.407	0
TRIB1	0	1.091	0.348	0.049	0
PTGDS	0	3.21969	0.938	0.378	0
C11orf96	0	2.31101	0.945	0.698	0
ARID5B	0	1.24332	0.877	0.681	0
MGP	0	-1.1639	0.979	0.995	0
NR4A1	0	2.0209	0.673	0.206	0
IGF1	0	1.1998	0.98	0.894	0
LGALS3	0	-0.980706	0.928	0.981	0
PGF	0	1.18347	0.539	0.178	0
CNN1	0	1.1039	0.37	0.065	0
JUND	0	1.10525	0.986	0.958	0
ZFP36	0	1.60049	0.931	0.665	0
ADAMTS1	0	2.49613	0.808	0.288	0
MT-ND1	0	-1.31833	0.963	0.994	0
MT-ND2	0	-1.09278	0.955	0.995	0
MT-CO1	0	-0.636697	0.992	0.999	0
MT-CO2	0	-0.855986	0.99	0.998	0
MT-ATP6	0	-1.505	0.983	1	0
MT-CO3	0	-1.23419	0.993	1	0
MT-ND3	0	-1.19954	0.989	0.998	0
MT-ND4	0	-0.903304	0.989	0.999	0
MT-ND5	0	-0.822963	0.883	0.969	0
MT-CYB	0	-0.964843	0.996	0.999	0
HOOK1	1.84149e-301	0.811767	0.365	0.066	6.20472e-297
BMPER	7.70114e-301	0.683423	0.417	0.096	2.59482e-296
CDKN1A	3.43284e-300	1.14321	0.592	0.259	1.15666e-295
MYLK	4.21683e-300	0.985782	0.571	0.228	1.42082e-295
PCOLCE2	1.0546e-285	-0.989124	0.251	0.581	3.55335e-281
S100A6	8.77758e-285	-0.461087	0.999	0.999	2.95752e-280
SRD5A2	1.59958e-280	0.759083	0.345	0.063	5.38961e-276
NFIL3	4.76788e-278	0.985294	0.646	0.339	1.60649e-273
RPL10	4.10087e-277	-0.400951	0.998	0.999	1.38175e-272
IGSF21	4.43046e-273	0.755988	0.381	0.086	1.4928e-268
S100A10	1.34464e-270	-0.681312	0.912	0.964	4.53064e-266
RPS9	8.67215e-267	-0.443192	0.981	0.993	2.92199e-262
CA3	1.12599e-266	1.43102	0.441	0.13	3.79391e-262
SOD3	3.95904e-263	-0.89564	0.743	0.859	1.33396e-258
SMOC1	9.49261e-263	0.72445	0.585	0.249	3.19844e-258
MIR22HG	9.93604e-263	0.980802	0.522	0.217	3.34785e-258
LRP1	1.85941e-260	-0.626794	0.873	0.937	6.2651e-256
APOD	3.10265e-259	-0.803634	0.957	0.992	1.04541e-254
LRRC17	1.18002e-254	0.833908	0.473	0.162	3.97597e-250
TNXB	5.12094e-254	-0.938268	0.342	0.642	1.72545e-249
VMP1	1.28521e-253	0.86558	0.775	0.5	4.33038e-249
GPNMB	1.06781e-249	-0.776223	0.648	0.825	3.59786e-245
RPLP1	3.19584e-249	-0.391533	0.995	0.998	1.0768e-244
SCUBE2	8.10328e-244	0.868763	0.369	0.098	2.73032e-239
CEBPD	5.63668e-240	1.14192	0.889	0.779	1.89922e-235
RPS19	1.61592e-239	-0.545045	0.968	0.985	5.44467e-235
S100A11	1.38988e-238	-0.596646	0.918	0.954	4.68307e-234
COMP	2.14609e-238	-1.37066	0.053	0.31	7.23103e-234
RPL13	2.32108e-238	-0.383539	0.994	0.999	7.82063e-234
TPM4	3.83062e-238	0.743946	0.847	0.663	1.29069e-233
TNFRSF12A	2.03323e-231	1.05389	0.364	0.103	6.85078e-227
NPNT	3.0832e-231	0.678511	0.61	0.287	1.03885e-226
RPS27	2.23789e-227	-0.398403	0.995	0.998	7.54034e-223
DUSP8	9.68084e-227	0.460003	0.23	0.022	3.26186e-222
RPL32	1.7572e-226	-0.37826	0.993	0.996	5.92072e-222
TMSB10	2.22234e-226	-0.564086	0.942	0.977	7.48794e-222
IER5L	8.47591e-226	-0.726753	0.239	0.519	2.85587e-221
PNRC1	4.77726e-223	0.794368	0.936	0.845	1.60965e-218
FBLN2	3.67144e-222	-0.755719	0.377	0.642	1.23706e-217
FGF10	9.70512e-219	0.701424	0.592	0.297	3.27004e-214
ZFAND5	9.18318e-217	0.726805	0.734	0.478	3.09418e-212
CREB5	1.82358e-216	0.664329	0.315	0.073	6.14436e-212
PLA2G2A	5.45951e-215	2.02711	0.574	0.292	1.83953e-210
MAFF	9.07935e-215	1.07654	0.497	0.225	3.0592e-210
MEG3	7.7668e-210	0.974249	0.84	0.66	2.61694e-205
RPL14	1.90653e-209	-0.389708	0.981	0.99	6.42386e-205
DDX5	7.17467e-208	0.611972	0.957	0.912	2.41743e-203
FTL	1.08731e-205	-0.387694	0.997	0.998	3.6636e-201
RPL18A	4.04454e-205	-0.398507	0.981	0.99	1.36277e-200
NAV3	4.64592e-205	0.511841	0.267	0.048	1.56539e-200
RGS5	1.69573e-203	0.77558	0.351	0.1	5.71359e-199
SPATS2L	6.02842e-203	0.69689	0.82	0.642	2.03122e-198
UBC	2.48641e-202	0.721883	0.99	0.98	8.37772e-198
ZBTB16	1.69413e-201	0.599431	0.537	0.244	5.70821e-197
MYH11	1.54821e-196	0.684805	0.439	0.164	5.21652e-192
MCL1	1.96322e-196	0.85728	0.706	0.461	6.61488e-192
HMCN2	6.46112e-189	0.604328	0.364	0.115	2.17701e-184
RPS14	2.65478e-185	-0.362587	0.986	0.991	8.94503e-181
EGR2	4.10705e-185	0.519725	0.239	0.041	1.38383e-180
RPS16	4.84568e-185	-0.39122	0.973	0.985	1.6327e-180
NCOA7	5.94171e-185	0.90688	0.619	0.375	2.002e-180
MDK	6.64238e-185	0.691156	0.844	0.695	2.23808e-180
RPL36AL	8.38555e-184	-0.504209	0.882	0.92	2.82543e-179
GPX4	6.79203e-183	-0.507949	0.893	0.935	2.28851e-178
CYP1B1	4.57663e-182	0.77175	0.775	0.557	1.54205e-177
RPS12	4.56265e-179	-0.353921	0.991	0.995	1.53734e-174
MT1E	1.08377e-177	1.48472	0.732	0.532	3.65166e-173
CXCL14	3.87052e-173	-0.541301	0.223	0.502	1.30413e-168
FTH1	7.13332e-173	-0.358703	0.996	0.999	2.4035e-168
AIF1L	8.42509e-173	0.351904	0.189	0.021	2.83875e-168
RPL15	8.49094e-173	-0.35817	0.98	0.987	2.86094e-168
LEPR	2.74545e-172	-0.914579	0.186	0.423	9.25051e-168
GLUL	4.59908e-172	0.685289	0.716	0.474	1.54961e-167
CSRP2	2.30235e-171	0.637492	0.326	0.101	7.75754e-167
FBLN5	1.43198e-170	-0.745386	0.328	0.562	4.82491e-166
PARM1	9.39519e-170	0.57982	0.402	0.156	3.16561e-165
BRI3	1.17206e-168	-0.548974	0.691	0.809	3.94913e-164
KLF9	1.07502e-165	0.892037	0.741	0.546	3.62217e-161
HLA-A	1.76392e-164	-0.438029	0.951	0.972	5.94335e-160
SULF1	4.18479e-163	0.634075	0.566	0.312	1.41002e-158
CD79B	6.38506e-163	0.810409	0.447	0.207	2.15138e-158
RPL11	1.52676e-162	-0.30678	0.995	0.996	5.14426e-158
RPS15A	6.00375e-162	-0.336493	0.986	0.99	2.0229e-157
SH3BGRL3	3.5542e-160	-0.668906	0.651	0.771	1.19755e-155
ITGBL1	5.60651e-160	-0.577866	0.05	0.236	1.88906e-155
FKBP5	6.97358e-159	0.555985	0.554	0.298	2.34968e-154
RPS2	3.45054e-158	-0.339157	0.987	0.994	1.16262e-153
SLC19A2	2.99363e-157	0.463727	0.291	0.086	1.00867e-152
RPS28	1.26283e-156	-0.335961	0.987	0.992	4.25499e-152
FOSL2	3.38395e-156	0.453277	0.331	0.114	1.14019e-151
GNB2L1	3.86936e-156	-0.333495	0.979	0.988	1.30374e-151
RPL35	1.6428e-155	-0.354412	0.97	0.975	5.53524e-151
TLE4	1.85173e-155	0.588371	0.335	0.118	6.23922e-151
GLIPR1	4.10312e-155	0.72861	0.59	0.364	1.38251e-150
PRRX2	4.59879e-155	-0.627609	0.523	0.68	1.54952e-150
TMEM176B	5.48017e-154	-0.588939	0.526	0.736	1.84649e-149
RPL19	7.0822e-153	-0.319607	0.984	0.994	2.38627e-148
RPS24	1.07738e-150	-0.314309	0.991	0.993	3.63013e-146
RPL18	1.99568e-150	-0.325683	0.985	0.99	6.72423e-146
SEPP1	1.24984e-148	0.444968	0.954	0.912	4.2112e-144
PER1	7.09434e-148	0.436476	0.317	0.107	2.39037e-143
EDIL3	5.55425e-147	0.608658	0.361	0.141	1.87145e-142
ACTA2	6.29686e-147	0.81033	0.638	0.41	2.12167e-142
FAS	2.14395e-146	0.522517	0.415	0.185	7.22383e-142
RPL3	1.26291e-145	-0.329333	0.989	0.992	4.25526e-141
NACA	1.44574e-145	-0.342133	0.973	0.982	4.87128e-141
ZBED3	2.22693e-145	0.539145	0.605	0.363	7.50343e-141
CARMN	4.5823e-145	0.562827	0.263	0.075	1.54396e-140
TXNIP	7.97671e-145	0.645488	0.946	0.942	2.68767e-140
SPRY1	9.67388e-145	-0.683137	0.204	0.432	3.25952e-140
S100A4	2.0525e-144	-0.497095	0.946	0.973	6.9157e-140
COL4A5	4.5427e-144	0.424063	0.346	0.127	1.53062e-139
FST	7.08536e-144	0.863922	0.609	0.397	2.38734e-139
HTRA1	6.35817e-143	-0.625909	0.404	0.597	2.14232e-138
RPL34	8.78849e-143	-0.316055	0.993	0.997	2.96119e-138
PPP1R15B	2.62366e-141	0.608358	0.352	0.143	8.84015e-137
PI15	9.43756e-141	0.361133	0.147	0.013	3.17989e-136
HLA-C	9.53446e-141	-0.425572	0.923	0.952	3.21254e-136
PHLDA3	1.3701e-139	-0.588058	0.306	0.508	4.61641e-135
CFD	6.00031e-139	0.319809	1	1	2.02174e-134
RPL37	3.58621e-137	-0.313803	0.987	0.993	1.20834e-132
MYO5B	1.71202e-136	0.311632	0.17	0.025	5.76848e-132
RPL26	3.13599e-136	-0.301164	0.99	0.992	1.05664e-131
ENPP1	3.54998e-136	0.706001	0.404	0.188	1.19613e-131
MXRA5	4.09239e-136	-0.60888	0.201	0.411	1.37889e-131
RGS7BP	1.239e-134	0.308289	0.164	0.023	4.1747e-130
CD81	8.47997e-134	0.299743	0.996	0.996	2.85724e-129
CD9	9.94099e-134	-0.519562	0.67	0.792	3.34952e-129
HSPB6	1.18883e-133	0.52058	0.789	0.614	4.00563e-129
RPS6	1.93314e-133	-0.33393	0.979	0.989	6.51353e-129
OLFML2B	7.75736e-133	0.620962	0.632	0.413	2.61377e-128
ATP1A2	1.03895e-132	0.382087	0.248	0.069	3.50063e-128
RPL35A	1.45791e-132	-0.298588	0.989	0.992	4.91228e-128
GSTM5	3.64817e-132	0.491062	0.478	0.248	1.22922e-127
PFDN5	4.58285e-131	-0.391325	0.923	0.947	1.54415e-126
ARHGAP28	5.07828e-131	0.437659	0.324	0.122	1.71107e-126
C21orf33	6.62234e-130	-0.31819	0.009	0.137	2.23133e-125
EMP3	1.68946e-129	-0.433096	0.871	0.912	5.69246e-125
DPT	3.19086e-129	-0.645265	0.726	0.834	1.07513e-124
DEFB1	5.40652e-129	0.672384	0.4	0.184	1.82167e-124
OLFML2A	1.64697e-128	-0.356496	0.022	0.163	5.5493e-124
WEE1	3.31483e-126	0.499667	0.278	0.096	1.1169e-121
RPL7A	1.0439e-125	-0.286556	0.989	0.994	3.51732e-121
GABARAPL1	1.81976e-125	0.578685	0.662	0.456	6.13148e-121
RPL27	3.29138e-125	-0.345171	0.934	0.955	1.109e-120
LTBP2	1.16183e-124	-0.672465	0.384	0.566	3.91467e-120
ERRFI1	2.01083e-124	0.478617	0.324	0.128	6.7753e-120
AHNAK	2.08533e-124	-0.44471	0.89	0.933	7.0263e-120
SPON2	9.77946e-124	-0.584242	0.513	0.688	3.29509e-119
PTCHD1	1.85877e-123	0.399051	0.3	0.106	6.26295e-119
SBDS	1.95932e-123	0.545008	0.793	0.638	6.60173e-119
SERTAD1	2.29853e-123	0.66101	0.451	0.243	7.74466e-119
PDE8B	3.81208e-123	0.345654	0.223	0.06	1.28444e-118
MFAP4	8.1092e-123	-0.428043	0.91	0.954	2.73231e-118
GADD45A	9.62431e-123	0.903454	0.371	0.175	3.24281e-118
GSN	1.10865e-122	-0.351718	1	1	3.73548e-118
ARHGDIB	2.60519e-122	-0.485287	0.107	0.289	8.77793e-118
RPS23	6.26918e-122	-0.268249	0.995	0.998	2.11234e-117
RPS15	7.5061e-122	-0.267632	0.989	0.993	2.52911e-117
DACH1	1.90635e-120	0.280379	0.142	0.018	6.42327e-116
EZR	6.50001e-120	0.450033	0.371	0.164	2.19011e-115
NPC2	1.62756e-118	-0.414144	0.836	0.882	5.48389e-114
CMKLR1	3.90741e-118	-0.492487	0.09	0.26	1.31656e-113
NR4A3	8.10594e-118	0.272803	0.114	0.007	2.73122e-113
DNAJA1	9.41149e-118	0.607078	0.813	0.685	3.17111e-113
RPS27A	1.10214e-117	-0.278497	0.989	0.996	3.71353e-113
CHST2	1.12871e-116	0.40159	0.249	0.082	3.80308e-112
GLTSCR2	1.18781e-116	-0.423439	0.814	0.87	4.00221e-112
PGRMC1	2.43704e-116	0.442911	0.858	0.734	8.21137e-112
UBA52	7.00563e-116	-0.294615	0.965	0.977	2.36048e-111
PHGDH	4.26253e-115	0.45576	0.591	0.371	1.43622e-110
IGFBP2	2.17832e-114	-0.891502	0.202	0.393	7.33965e-110
PIM1	2.3451e-114	1.00774	0.27	0.107	7.90159e-110
MYC	1.20897e-113	1.01546	0.304	0.131	4.0735e-109
SYNE1	1.29063e-113	0.550599	0.717	0.532	4.34864e-109
DYNLL1	1.34438e-113	-0.423893	0.845	0.89	4.52974e-109
RARRES1	1.94536e-113	-1.06317	0.555	0.676	6.55471e-109
RPS18	3.10622e-113	-0.282574	0.987	0.995	1.04661e-108
BGN	6.69271e-113	-0.586409	0.191	0.384	2.25504e-108
DLX5	2.02661e-112	-0.455354	0.127	0.307	6.82845e-108
SRF	2.23104e-112	0.342859	0.238	0.076	7.51728e-108
CCNG2	2.41287e-112	0.525842	0.533	0.326	8.12993e-108
RERGL	1.30939e-111	0.332429	0.149	0.025	4.41185e-107
AQP1	1.64335e-111	0.496069	0.324	0.138	5.53711e-107
MARCKSL1	1.92875e-111	0.517995	0.471	0.259	6.49875e-107
LGI4	2.28499e-111	0.473459	0.566	0.345	7.69903e-107
RPL28	2.72546e-111	-0.264439	0.99	0.995	9.18317e-107
SYNPO2	3.74963e-111	0.468473	0.564	0.348	1.2634e-106
RPS7	4.99672e-111	-0.296993	0.976	0.98	1.6836e-106
AKR1C2	4.38987e-110	-0.553194	0.239	0.422	1.47912e-105
COL15A1	8.26586e-110	0.502465	0.556	0.342	2.7851e-105
PLXDC2	1.66188e-109	-0.55147	0.535	0.677	5.59953e-105
F2R	2.51666e-109	-0.559106	0.106	0.272	8.47964e-105
PRRX1	2.63587e-109	-0.429545	0.881	0.921	8.8813e-105
LMOD1	1.55076e-108	0.520121	0.626	0.421	5.22512e-104
PPP1R12B	1.31112e-107	0.576117	0.35	0.165	4.41769e-103
SERPINF1	1.42398e-107	0.321609	0.986	0.972	4.79795e-103
PERP	1.03245e-106	-0.467773	0.194	0.374	3.47873e-102
TAGLN	2.21585e-106	0.492967	0.843	0.695	7.46607e-102
UBALD2	2.96549e-106	0.629899	0.449	0.254	9.99193e-102
TMSB4X	8.2629e-106	-0.388724	0.977	0.986	2.7841e-101
WISP2	7.99564e-105	-0.787696	0.234	0.415	2.69405e-100
TIMP2	2.42357e-104	-0.359318	0.91	0.94	8.16598e-100
SAT1	3.71692e-104	0.594409	0.868	0.759	1.25238e-99
SORBS2	8.85785e-104	0.355839	0.285	0.114	2.98457e-99
RPS4X	3.24312e-103	-0.267496	0.986	0.992	1.09274e-98
TSPO	5.99313e-103	-0.461019	0.649	0.745	2.01932e-98
MFAP5	9.67931e-103	-0.515006	0.062	0.209	3.26135e-98
FN1	9.98093e-103	0.665666	0.863	0.798	3.36297e-98
TRIM9	2.97595e-102	0.36291	0.256	0.093	1.00272e-97
GAS6	3.45694e-102	-0.494701	0.611	0.728	1.16478e-97
TMEM100	8.46644e-102	0.58084	0.578	0.379	2.85268e-97
SMARCA1	1.27852e-101	0.415935	0.523	0.315	4.30784e-97
NAMPT	1.58978e-101	0.609251	0.402	0.215	5.35661e-97
HS3ST1	5.14662e-101	0.291728	0.153	0.032	1.7341e-96
EEF1D	7.3409e-101	-0.349777	0.916	0.938	2.47344e-96
LRRN3	9.58138e-101	0.351938	0.201	0.06	3.22835e-96
PTGS2	1.10397e-100	0.699452	0.242	0.089	3.7197e-96
CES1	1.5835e-100	0.395726	0.38	0.187	5.33546e-96
CSRP1	1.8548e-100	0.453944	0.668	0.472	6.24957e-96
ATP2B1	2.75108e-100	-0.53239	0.561	0.682	9.26949e-96
DNAJB4	8.38671e-100	0.363126	0.314	0.137	2.82582e-95
ADGRL3	5.24145e-99	0.377169	0.381	0.188	1.76605e-94
RPS11	1.18741e-98	-0.284479	0.958	0.976	4.00086e-94
CTHRC1	1.38404e-98	-0.474006	0.041	0.171	4.66339e-94
ARPC1B	1.53417e-98	-0.493638	0.438	0.587	5.16922e-94
NFKBIZ	5.90947e-98	0.718354	0.491	0.311	1.99114e-93
RPL22	8.31119e-98	-0.278844	0.971	0.983	2.80037e-93
GAS1	1.7859e-97	0.634672	0.802	0.685	6.01742e-93
COL4A6	1.77384e-96	0.264961	0.19	0.054	5.97678e-92
CALD1	5.25079e-96	0.346571	0.982	0.974	1.7692e-91
KLHL15	1.2622e-95	0.268719	0.151	0.034	4.25286e-91
SC5D	2.50214e-95	0.31824	0.296	0.126	8.43072e-91
HSPA1B	2.92357e-95	0.506911	0.568	0.363	9.85068e-91
AHNAK2	3.75561e-95	-0.472167	0.112	0.267	1.26542e-90
ACTG1	7.20452e-95	0.308797	0.991	0.981	2.42749e-90
UAP1	1.16958e-94	0.496065	0.624	0.44	3.94078e-90
PI16	3.78916e-94	-0.662717	0.187	0.358	1.27672e-89
EIF1	5.1923e-94	0.284803	0.997	0.994	1.74949e-89
AOC3	1.25495e-93	0.325592	0.228	0.08	4.22842e-89
TUBA1A	3.05248e-93	0.539968	0.896	0.805	1.0285e-88
KCTD12	1.65456e-92	-0.508315	0.262	0.424	5.57486e-88
ANGPT2	1.81529e-92	0.367167	0.28	0.117	6.11645e-88
JUNB	2.54457e-92	0.924497	0.82	0.769	8.57368e-88
HSPG2	2.62161e-92	-0.500937	0.39	0.54	8.83325e-88
SVIL	4.62491e-92	0.411281	0.705	0.513	1.55832e-87
RPL21	5.78499e-92	-0.263631	0.986	0.991	1.9492e-87
MALAT1	8.23099e-92	0.268773	0.993	0.996	2.77335e-87
B2M	1.14258e-91	-0.263496	0.998	0.997	3.84982e-87
LTBP4	2.15456e-91	-0.416675	0.838	0.911	7.25959e-87
ACTG2	2.29618e-91	0.41362	0.167	0.044	7.73677e-87
IGFBP6	3.84892e-91	-0.380809	0.965	0.984	1.29686e-86
GOLGA8B	7.99385e-91	0.331498	0.313	0.141	2.69345e-86
MAGED2	8.39351e-91	0.405294	0.779	0.627	2.82811e-86
COL1A1	1.09317e-90	-0.535522	0.729	0.796	3.68334e-86
ZBTB21	3.75773e-90	0.291803	0.251	0.098	1.26613e-85
NR4A2	4.41667e-90	0.401513	0.211	0.074	1.48815e-85
SON	6.32814e-90	0.328868	0.924	0.867	2.1322e-85
FAM53C	8.33294e-90	0.315947	0.273	0.114	2.8077e-85
SSR3	8.88708e-90	0.423908	0.764	0.605	2.99441e-85
PLN	1.79787e-89	0.292033	0.129	0.024	6.05774e-85
CRELD1	1.59778e-88	0.292485	0.32	0.147	5.38355e-84
TXNDC16	3.10538e-88	0.341811	0.306	0.139	1.04633e-83
CRLF1	4.21001e-88	-0.527055	0.279	0.465	1.41852e-83
CRISPLD2	8.31022e-88	0.602313	0.424	0.251	2.80004e-83
VCAM1	8.68099e-88	0.33478	0.337	0.164	2.92497e-83
VEGFB	3.41383e-87	-0.433104	0.662	0.746	1.15026e-82
RPS3A	3.56806e-87	-0.262015	0.982	0.99	1.20222e-82
AKAP12	6.40271e-87	0.457097	0.917	0.862	2.15733e-82
PRELP	8.99808e-87	-0.455773	0.695	0.791	3.03181e-82
LMO2	9.30959e-87	-0.339434	0.055	0.18	3.13677e-82
HES1	1.36658e-86	-0.449005	0.261	0.427	4.60454e-82
TMEM176A	2.82867e-86	-0.425605	0.446	0.622	9.53093e-82
SYT1	1.0954e-85	0.446187	0.124	0.024	3.69083e-81
UGCG	1.10382e-85	0.354432	0.324	0.159	3.7192e-81
GADD45G	2.09612e-85	0.593895	0.216	0.081	7.06267e-81
ELL2	2.10267e-85	0.402883	0.46	0.271	7.08473e-81
PTGIR	2.12837e-85	-0.291195	0.034	0.147	7.17133e-81
GBP2	3.77858e-85	0.414023	0.657	0.479	1.27316e-80
EGR3	4.72682e-85	0.388535	0.173	0.053	1.59266e-80
ADH1B	5.73399e-85	0.907971	0.232	0.093	1.93201e-80
ARHGAP20	2.64469e-84	0.423923	0.493	0.31	8.91103e-80
SORT1	2.97347e-84	0.257633	0.211	0.075	1.00188e-79
RPS5	3.30866e-84	-0.250833	0.972	0.977	1.11482e-79
SMYD4	4.24056e-84	0.364995	0.364	0.19	1.42881e-79
MT-ND4L	5.29077e-84	-0.436874	0.579	0.698	1.78267e-79
GPX1	1.23713e-83	-0.419024	0.619	0.708	4.16837e-79
C1QTNF1	1.48139e-83	0.377546	0.383	0.206	4.99138e-79
PTRF	2.08204e-83	-0.394902	0.771	0.821	7.01523e-79
NOVA1	2.987e-83	0.451274	0.622	0.443	1.00644e-78
LDLR	8.0379e-83	0.358153	0.177	0.057	2.70829e-78
SARAF	2.09366e-82	0.342886	0.787	0.637	7.05438e-78
THBS1	3.01116e-82	0.542389	0.141	0.035	1.01458e-77
MT2A	3.40761e-82	1.40316	0.974	0.961	1.14816e-77
BBX	4.33064e-82	0.377438	0.79	0.639	1.45917e-77
PDE4D	5.98641e-82	0.274527	0.206	0.074	2.01706e-77
NGFRAP1	6.30887e-82	0.367308	0.833	0.725	2.12571e-77
PDCD4	8.53724e-82	0.378083	0.585	0.4	2.87654e-77
PDLIM3	9.2624e-82	0.576899	0.511	0.34	3.12087e-77
COL14A1	9.54871e-82	-0.462672	0.785	0.859	3.21734e-77
DDX17	1.30857e-81	0.401173	0.826	0.691	4.40908e-77
TSPYL2	4.40311e-81	0.379576	0.523	0.331	1.48358e-76
TPM2	1.04601e-80	0.376238	0.907	0.788	3.52443e-76
ACKR3	1.15011e-80	0.54806	0.34	0.181	3.87518e-76
FIBIN	2.23518e-80	-0.470391	0.26	0.42	7.53122e-76
CNN2	5.91249e-80	0.327153	0.362	0.191	1.99215e-75
BDKRB2	6.75947e-80	0.324838	0.238	0.098	2.27753e-75
MAPK10	2.18651e-79	0.323899	0.384	0.208	7.36723e-75
YBX1	2.43775e-79	-0.300803	0.883	0.901	8.21376e-75
B3GLCT	3.21396e-79	0.340926	0.352	0.185	1.08291e-74
ZYX	3.55855e-79	0.362152	0.383	0.213	1.19902e-74
TOMM7	7.63102e-79	-0.293979	0.907	0.935	2.5712e-74
MYOC	9.97572e-79	0.761602	0.691	0.539	3.36122e-74
LIFR	1.4428e-78	0.358407	0.417	0.238	4.86136e-74
SPOCK3	1.05883e-77	0.419868	0.232	0.096	3.56761e-73
RPL36	1.48364e-77	-0.269827	0.972	0.982	4.99899e-73
PHLDA1	4.94129e-77	0.429011	0.2	0.076	1.66492e-72
MT1X	5.78476e-77	1.01348	0.649	0.504	1.94912e-72
ETS2	7.25165e-77	0.309599	0.206	0.078	2.44337e-72
RPS27L	7.35471e-77	-0.475092	0.681	0.744	2.47809e-72
PKDCC	9.16518e-77	0.372209	0.598	0.41	3.08812e-72
PTGER3	9.72853e-77	0.340812	0.323	0.164	3.27793e-72
CSTB	9.88392e-77	-0.35477	0.721	0.791	3.33029e-72
TCEAL2	1.22724e-76	0.317967	0.411	0.227	4.13505e-72
STC1	1.53579e-76	0.336669	0.138	0.035	5.17471e-72
ZNF503	1.58293e-76	-0.452614	0.464	0.598	5.33352e-72
PER2	1.64428e-76	0.317783	0.233	0.097	5.54024e-72
PPP1CB	1.72451e-76	0.355872	0.727	0.564	5.81058e-72
PLP2	2.04307e-76	-0.426864	0.481	0.608	6.88392e-72
SLC25A25	1.9914e-75	0.25327	0.158	0.048	6.70984e-71
C1QTNF7	2.01595e-75	-0.429738	0.137	0.277	6.79254e-71
PGM5	3.72725e-75	0.288182	0.236	0.1	1.25586e-70
SAV1	6.03456e-75	0.384384	0.65	0.477	2.03328e-70
KLF4	3.12754e-74	0.843585	0.639	0.495	1.05379e-69
RPSA	4.80376e-74	-0.271573	0.947	0.959	1.61858e-69
ELMSAN1	7.2242e-74	0.445486	0.429	0.263	2.43412e-69
ASS1	7.33712e-74	0.345624	0.398	0.228	2.47217e-69
CCDC80	2.4289e-73	0.334379	0.971	0.949	8.18395e-69
MYADM	4.19183e-73	0.573484	0.711	0.602	1.41239e-68
MAPRE1	4.91148e-73	0.285913	0.34	0.179	1.65487e-68
CYGB	7.12468e-73	-0.438101	0.553	0.65	2.40059e-68
FOS	7.39023e-73	0.463976	0.928	0.929	2.49007e-68
TNFSF10	1.48426e-72	-0.385115	0.134	0.272	5.00105e-68
CEBPB	1.96123e-72	0.508525	0.672	0.521	6.60816e-68
NME4	8.2559e-72	0.338204	0.589	0.409	2.78174e-67
CXCL12	8.37267e-72	0.41779	0.885	0.811	2.82109e-67
STX12	9.78647e-72	0.315231	0.394	0.225	3.29745e-67
BTG3	1.17319e-71	0.336575	0.35	0.192	3.95294e-67
SQSTM1	2.19717e-71	-0.338783	0.856	0.888	7.40313e-67
DDX3Y	9.3399e-71	0.337969	0.513	0.332	3.14699e-66
COPRS	1.63233e-70	-0.40041	0.334	0.466	5.49999e-66
C9orf16	1.92436e-70	-0.385555	0.414	0.535	6.48394e-66
DDX3X	2.9091e-70	0.363362	0.638	0.466	9.80193e-66
AES	3.28356e-70	-0.323865	0.808	0.851	1.10636e-65
HSD11B2	3.68086e-70	0.25229	0.198	0.076	1.24023e-65
BTG1	5.32082e-70	0.442112	0.877	0.804	1.7928e-65
TSC22D2	5.9684e-70	0.332744	0.275	0.134	2.01099e-65
BASP1	3.38217e-69	-0.259458	0.031	0.126	1.13959e-64
CFL2	6.16164e-69	0.358109	0.472	0.305	2.0761e-64
TPD52L1	6.39314e-69	0.280594	0.283	0.137	2.1541e-64
H3F3B	1.14131e-68	0.298957	0.992	0.989	3.84551e-64
CAB39L	1.40136e-68	0.330408	0.436	0.264	4.72175e-64
IFI6	1.47978e-68	0.478228	0.432	0.28	4.98599e-64
TMEM140	1.67808e-68	0.304932	0.374	0.215	5.65413e-64
CLTA	2.18253e-68	-0.359621	0.639	0.71	7.35381e-64
G0S2	5.75933e-68	-0.323651	0.368	0.525	1.94055e-63
NFIX	6.1849e-68	-0.391469	0.729	0.78	2.08394e-63
ENPP5	7.31266e-68	0.265412	0.239	0.107	2.46393e-63
NEXN	1.3291e-67	0.406073	0.348	0.198	4.47827e-63
RASSF9	1.68963e-67	0.284491	0.292	0.146	5.69305e-63
KLF7	1.84423e-67	0.264977	0.252	0.116	6.21393e-63
ITGA5	4.22714e-67	0.378519	0.301	0.159	1.42429e-62
FAM133B	5.25496e-67	0.368317	0.568	0.394	1.77061e-62
MGLL	7.71813e-67	0.359322	0.545	0.374	2.60055e-62
EFNB2	1.62789e-66	0.265431	0.208	0.086	5.48502e-62
CD34	2.44529e-66	-0.377685	0.152	0.283	8.23915e-62
MEIS2	6.65453e-66	0.29819	0.41	0.242	2.24218e-61
AKAP9	8.98037e-66	0.360684	0.757	0.632	3.02585e-61
TMEM37	9.41139e-66	0.304892	0.279	0.138	3.17108e-61
TSPAN8	1.31712e-65	0.352314	0.459	0.29	4.4379e-61
HNRNPA0	1.3736e-65	0.326009	0.663	0.498	4.62822e-61
PPP1R14A	3.91976e-65	0.361569	0.258	0.124	1.32072e-60
RPS21	4.19137e-65	-0.270921	0.955	0.971	1.41224e-60
GOLGA8A	4.33809e-65	0.261895	0.347	0.187	1.46168e-60
SH3KBP1	5.13511e-65	0.384972	0.582	0.427	1.73022e-60
PALLD	2.69613e-64	0.440792	0.573	0.42	9.08435e-60
VIT	3.07286e-64	-0.368045	0.313	0.464	1.03537e-59
NET1	3.66861e-64	0.286774	0.276	0.137	1.2361e-59
SFRP4	4.7357e-64	-0.390662	0.119	0.245	1.59565e-59
LRRC32	5.95012e-64	-0.280779	0.036	0.128	2.00483e-59
BCL6	7.56217e-64	0.355052	0.432	0.271	2.548e-59
CYCS	8.62337e-64	0.37601	0.473	0.312	2.90556e-59
BEX4	1.74736e-63	0.305062	0.575	0.405	5.88756e-59
RAB11FIP2	3.0685e-63	0.320997	0.394	0.236	1.0339e-58
TGM2	5.77387e-63	0.284291	0.223	0.098	1.94545e-58
F10	9.52811e-63	0.325687	0.794	0.657	3.2104e-58
MT1A	1.13368e-62	0.49649	0.207	0.092	3.81983e-58
RTN4	2.41385e-62	0.326005	0.881	0.824	8.13323e-58
PTN	5.87245e-62	0.637029	0.687	0.584	1.97866e-57
HIF1A	7.16021e-62	0.293332	0.374	0.217	2.41256e-57
N4BP2L2	7.6302e-62	0.31163	0.839	0.717	2.57092e-57
XBP1	1.50248e-61	0.405422	0.506	0.356	5.06247e-57
HEXIM1	2.39634e-61	-0.544752	0.347	0.455	8.07424e-57
GPC4	3.86845e-61	0.312941	0.415	0.257	1.30344e-56
LAMA2	4.0759e-61	-0.469994	0.397	0.516	1.37333e-56
FAM213A	4.18151e-61	0.296415	0.471	0.302	1.40892e-56
VEGFA	2.36001e-60	0.358019	0.561	0.396	7.95183e-56
APOC1	2.72957e-60	0.56677	0.731	0.62	9.19701e-56
CTD-3252C9.4	3.43061e-60	0.298812	0.15	0.053	1.15591e-55
UBE2B	3.80545e-60	0.296892	0.751	0.614	1.28221e-55
EEF1B2	7.90062e-60	-0.303171	0.865	0.888	2.66204e-55
HEY1	1.64511e-59	-0.373535	0.112	0.227	5.54304e-55
TSPAN3	6.18234e-59	0.28957	0.601	0.43	2.08308e-54
THBS2	6.76354e-59	-0.300958	0.095	0.206	2.27891e-54
PTPRS	9.33316e-59	0.32024	0.536	0.37	3.14472e-54
NDRG2	9.676e-59	0.314016	0.774	0.646	3.26023e-54
SLC38A2	1.37341e-58	0.389527	0.486	0.331	4.62757e-54
LTBP1	1.58598e-58	0.336738	0.774	0.673	5.34381e-54
BLVRB	2.05664e-58	-0.350632	0.589	0.665	6.92965e-54
LMCD1	4.88514e-58	-0.333561	0.181	0.312	1.646e-53
EFEMP1	8.66032e-58	-0.368669	0.592	0.693	2.91801e-53
RBM39	1.21421e-57	0.282583	0.882	0.805	4.09115e-53
ADM	1.29877e-57	0.886156	0.304	0.177	4.37608e-53
LHFP	1.40846e-57	-0.371517	0.24	0.372	4.74566e-53
SERTAD4-AS1	3.3802e-57	-0.305324	0.133	0.254	1.13892e-52
ROBO3	5.71148e-57	0.257903	0.288	0.153	1.92442e-52
HNRNPA2B1	2.42326e-56	0.261273	0.941	0.891	8.16492e-52
SIM1	3.04052e-56	0.274403	0.378	0.224	1.02447e-51
TPST1	4.91126e-56	0.270128	0.498	0.335	1.6548e-51
ARGLU1	5.35967e-56	0.315613	0.714	0.569	1.80589e-51
PEMT	1.44841e-55	0.320573	0.394	0.248	4.88028e-51
RBBP6	1.93177e-55	0.297138	0.533	0.368	6.50892e-51
MAP1A	1.98204e-55	-0.381376	0.446	0.559	6.67829e-51
TFPI	2.01686e-55	0.306909	0.836	0.74	6.79562e-51
G6PC3	2.92587e-55	0.251109	0.351	0.205	9.85843e-51
PID1	4.38652e-55	-0.385009	0.451	0.553	1.47799e-50
NBN	4.66157e-55	0.25695	0.385	0.236	1.57067e-50
HSD17B4	5.0417e-55	0.278084	0.524	0.358	1.69875e-50
MSX1	5.17138e-55	-0.321526	0.273	0.413	1.74244e-50
FAM101B	1.49479e-54	0.397113	0.344	0.209	5.03653e-50
CLIC2	1.59003e-54	-0.255109	0.107	0.218	5.35746e-50
DHRS3	1.67928e-54	-0.368682	0.586	0.678	5.65816e-50
RPRM	2.10528e-54	0.30061	0.125	0.041	7.09353e-50
CPVL	4.17605e-54	-0.336553	0.212	0.339	1.40708e-49
STAT3	5.19925e-54	0.336151	0.615	0.456	1.75184e-49
TUBA1B	1.54151e-53	-0.319166	0.813	0.849	5.19397e-49
CCDC71L	1.59226e-53	0.549203	0.339	0.21	5.36495e-49
CAT	1.76923e-53	0.292879	0.693	0.539	5.96123e-49
DCXR	3.71792e-53	0.272518	0.465	0.306	1.25271e-48
AKIRIN1	5.24043e-53	0.271894	0.322	0.187	1.76571e-48
BZW1	5.55963e-53	0.323724	0.657	0.517	1.87326e-48
PNISR	6.30735e-53	0.282392	0.851	0.74	2.1252e-48
RANBP3L	7.71216e-53	0.262762	0.328	0.189	2.59854e-48
PAM	9.3463e-53	-0.358867	0.305	0.422	3.14914e-48
ID2	1.11147e-52	-0.32315	0.159	0.278	3.74497e-48
TXN	1.5354e-52	-0.297662	0.626	0.699	5.17337e-48
KERA	2.08815e-52	0.340628	0.106	0.031	7.0358e-48
VGLL4	2.98424e-52	0.293825	0.654	0.509	1.00551e-47
MLF1	3.86551e-52	0.288158	0.219	0.109	1.30244e-47
CILP	4.93809e-52	0.434814	0.575	0.441	1.66384e-47
NKTR	7.23416e-52	0.283293	0.716	0.564	2.43748e-47
BHLHE41	8.00339e-52	-0.305919	0.103	0.206	2.69666e-47
MAP9	9.2419e-52	0.276167	0.42	0.272	3.11397e-47
ATP6V0D1	1.55013e-51	0.374295	0.541	0.403	5.22301e-47
SELENBP1	3.75593e-51	0.26911	0.405	0.259	1.26552e-46
COL4A2	4.87808e-51	-0.414721	0.509	0.591	1.64362e-46
OMD	5.82625e-51	-0.284992	0.105	0.211	1.9631e-46
GSTM3	6.64991e-51	0.291228	0.655	0.511	2.24062e-46
UBE2D3	8.08629e-51	0.310464	0.732	0.616	2.7246e-46
SFPQ	1.05841e-50	0.348915	0.734	0.616	3.56619e-46
TMED5	1.08931e-50	0.268043	0.374	0.232	3.67032e-46
LIMA1	1.62208e-50	0.353405	0.845	0.771	5.46543e-46
PRKAR1A	1.68778e-50	0.277188	0.725	0.59	5.68681e-46
FERMT2	1.80091e-50	0.31175	0.621	0.479	6.068e-46
EIF3G	2.12841e-50	-0.300575	0.71	0.759	7.17147e-46
TRA2B	2.51018e-50	0.326158	0.569	0.427	8.4578e-46
CXXC5	3.11991e-50	-0.385676	0.346	0.458	1.05122e-45
PGM2L1	4.76901e-50	0.29385	0.222	0.113	1.60687e-45
TPM1	5.3645e-50	0.335592	0.818	0.707	1.80751e-45
TUBB	6.49636e-50	-0.292909	0.786	0.814	2.18888e-45
RAB13	7.79533e-50	-0.356574	0.444	0.547	2.62656e-45
CYBRD1	9.22302e-50	-0.284678	0.826	0.855	3.1076e-45
CHD1	1.19399e-49	0.252024	0.355	0.216	4.02303e-45
SLPI	1.37077e-49	0.530826	0.802	0.739	4.61868e-45
CRIP2	1.42392e-49	-0.331332	0.237	0.361	4.79777e-45
BAZ2B	2.13525e-49	0.270216	0.477	0.323	7.19452e-45
CBR3	7.70402e-49	-0.328635	0.268	0.392	2.59579e-44
NR2F2	1.05592e-48	-0.325171	0.688	0.755	3.55782e-44
GALNT15	1.09582e-48	-0.256883	0.03	0.103	3.69227e-44
RHOBTB3	5.89718e-48	0.292191	0.833	0.743	1.987e-43
SIX1	6.0346e-48	-0.357193	0.359	0.469	2.0333e-43
IRF2BP2	7.48748e-48	0.31834	0.643	0.504	2.52283e-43
ST5	7.6468e-48	0.337177	0.448	0.309	2.57651e-43
CTSK	9.43622e-48	-0.308647	0.785	0.812	3.17944e-43
CMYA5	9.96436e-48	0.257212	0.309	0.181	3.35739e-43
SERPINE1	1.08822e-47	0.614594	0.187	0.091	3.66665e-43
CTSH	1.43168e-47	-0.305331	0.158	0.268	4.82392e-43
GAS7	2.51773e-47	-0.338675	0.208	0.315	8.48323e-43
PRKCDBP	3.35809e-47	-0.30718	0.717	0.762	1.13147e-42
PPDPF	3.64541e-47	-0.326956	0.659	0.725	1.22828e-42
PDGFRL	3.8855e-47	-0.338638	0.653	0.715	1.30918e-42
TRIM47	4.11223e-47	-0.297032	0.16	0.271	1.38557e-42
OSR2	7.10004e-47	0.34108	0.486	0.347	2.39229e-42
CHMP1B	1.074e-46	0.293059	0.312	0.187	3.61874e-42
GOLGB1	1.39755e-46	0.298904	0.711	0.584	4.7089e-42
PDLIM2	2.07875e-46	-0.327209	0.428	0.523	7.00413e-42
LAMB2	2.08193e-46	-0.336038	0.456	0.558	7.01484e-42
RAB34	2.26059e-46	-0.283717	0.7	0.749	7.61683e-42
HAS2	1.62143e-45	0.337449	0.281	0.165	5.46324e-41
RBM8A	1.63593e-45	0.345681	0.649	0.524	5.51209e-41
TOPORS	2.29847e-45	0.292483	0.416	0.283	7.74446e-41
CHRDL1	3.71605e-45	-0.341402	0.299	0.421	1.25209e-40
CCND2	4.81717e-45	0.273037	0.672	0.54	1.6231e-40
KHDRBS3	5.61189e-45	0.271109	0.551	0.409	1.89087e-40
THUMPD3-AS1	6.0205e-45	0.269625	0.283	0.164	2.02855e-40
PYCARD	6.19162e-45	-0.287404	0.179	0.285	2.0862e-40
ECM1	1.14419e-44	-0.291112	0.194	0.308	3.85522e-40
SPARCL1	1.7193e-44	0.252286	0.989	0.976	5.79302e-40
SVEP1	3.00432e-44	-0.26331	0.082	0.172	1.01227e-39
APOE	3.38604e-44	0.440859	0.896	0.829	1.14089e-39
KANK2	8.32667e-44	-0.338222	0.622	0.682	2.80559e-39
ZCCHC11	9.18997e-44	0.25251	0.484	0.338	3.09647e-39
XAF1	1.3666e-43	0.278044	0.398	0.265	4.60463e-39
NRIP1	1.69381e-43	0.26788	0.454	0.315	5.70713e-39
C3	1.97615e-43	-0.319712	0.826	0.855	6.65845e-39
SLITRK4	2.10766e-43	0.259081	0.318	0.196	7.10154e-39
TOP1	4.08215e-43	0.262263	0.553	0.407	1.37544e-38
BAG2	7.13292e-43	0.291646	0.304	0.189	2.40337e-38
PTGES	7.2949e-43	-0.279307	0.147	0.247	2.45794e-38
TCEAL1	7.73001e-43	0.271731	0.361	0.233	2.60455e-38
MME	1.22669e-42	0.253047	0.32	0.199	4.1332e-38
SERPINE2	2.62192e-42	-0.325431	0.19	0.296	8.83431e-38
MT1M	2.68271e-42	0.936594	0.573	0.469	9.03913e-38
AEBP1	7.65634e-42	-0.353234	0.713	0.754	2.57973e-37
PDZRN4	1.05931e-41	0.256004	0.421	0.287	3.56923e-37
CD248	1.11033e-41	-0.366358	0.483	0.56	3.74114e-37
RNH1	1.23435e-41	-0.273714	0.722	0.753	4.15901e-37
HNRNPDL	1.36492e-41	0.252276	0.806	0.721	4.59895e-37
FAP	1.75304e-41	-0.291433	0.241	0.352	5.90668e-37
COL18A1	1.93722e-41	0.310249	0.51	0.377	6.52726e-37
FGL2	2.45649e-41	-0.338624	0.502	0.597	8.27691e-37
TSHZ2	2.97288e-41	-0.371409	0.479	0.563	1.00168e-36
ANKRD35	4.48799e-41	-0.305694	0.367	0.458	1.51218e-36
DST	3.40596e-40	0.287229	0.658	0.52	1.14761e-35
TIMP1	3.44317e-40	-0.31975	0.94	0.937	1.16014e-35
SEC11A	8.64043e-40	-0.259145	0.739	0.768	2.91131e-35
APLP2	1.19458e-39	0.252098	0.858	0.794	4.025e-35
EEA1	1.23139e-39	0.285071	0.836	0.764	4.14906e-35
PARVB	1.57173e-39	-0.299148	0.231	0.328	5.29579e-35
RBMS3	2.12017e-39	0.267691	0.702	0.589	7.1437e-35
KLF5	2.72698e-39	0.262172	0.222	0.124	9.18829e-35
RHOU	3.17089e-39	0.251644	0.239	0.136	1.0684e-34
ABCA9	4.88583e-39	-0.334931	0.152	0.247	1.64623e-34
MGST1	7.41971e-39	-0.25001	0.809	0.844	2.5e-34
NUDT4	7.93084e-39	0.283882	0.459	0.325	2.67222e-34
LSP1	1.34965e-38	-0.28866	0.439	0.543	4.54752e-34
AMD1	1.59922e-38	0.303241	0.386	0.264	5.38843e-34
MAP1LC3B	1.67612e-38	0.364248	0.606	0.483	5.64753e-34
KLF2	1.69685e-38	0.757211	0.572	0.471	5.71738e-34
IMP3	4.86065e-38	-0.286261	0.336	0.433	1.63775e-33
HCFC1R1	1.29407e-37	-0.320574	0.446	0.531	4.36026e-33
FGFR1	7.54983e-37	-0.29268	0.649	0.695	2.54384e-32
DDR2	1.67573e-36	-0.308873	0.687	0.728	5.64619e-32
IER2	1.67746e-36	0.343271	0.788	0.704	5.65203e-32
ZFAS1	1.7523e-36	-0.277801	0.693	0.74	5.9042e-32
PCDH18	2.29627e-36	-0.322466	0.426	0.508	7.73704e-32
PMEPA1	3.00295e-36	-0.278321	0.141	0.234	1.01182e-31
TYMP	5.23957e-36	-0.343146	0.262	0.357	1.76542e-31
COL5A3	6.05077e-36	-0.274796	0.125	0.213	2.03875e-31
EPS8	1.1009e-35	-0.287222	0.331	0.436	3.70937e-31
ABLIM1	2.92497e-35	-0.354358	0.355	0.442	9.85541e-31
OSR1	3.94061e-35	-0.284814	0.331	0.434	1.32775e-30
PDGFRA	4.48621e-35	-0.27503	0.689	0.763	1.51158e-30
GXYLT2	8.4501e-35	0.252962	0.534	0.412	2.84718e-30
NHSL2	1.49674e-34	-0.26285	0.13	0.215	5.04311e-30
JMJD1C	2.23667e-34	0.253045	0.712	0.595	7.53624e-30
VWF	7.77813e-34	-0.264058	0.046	0.11	2.62076e-29
EIF5	1.11028e-33	0.340101	0.753	0.675	3.74097e-29
ENO1	1.76994e-33	-0.282389	0.531	0.587	5.96365e-29
INAFM1	5.57697e-33	-0.273895	0.2	0.29	1.8791e-28
MMP2	1.37972e-32	-0.346838	0.857	0.859	4.64884e-28
LOX	1.54333e-32	-0.274186	0.182	0.272	5.20009e-28
WBP5	2.4661e-32	0.277863	0.65	0.539	8.30929e-28
ZFP36L1	6.08369e-32	0.32208	0.916	0.884	2.04984e-27
SASH1	9.19326e-32	-0.303857	0.341	0.427	3.09758e-27
MPG	1.16358e-31	-0.272664	0.512	0.569	3.92057e-27
TSPAN4	2.17506e-31	-0.262538	0.564	0.62	7.32865e-27
RBM3	4.39955e-31	-0.252348	0.591	0.657	1.48239e-26
PCDH9	8.23846e-31	-0.269578	0.135	0.217	2.77587e-26
RSL1D1	8.42001e-31	-0.276223	0.538	0.592	2.83704e-26
CD276	8.76492e-31	-0.250657	0.202	0.288	2.95325e-26
PPP1R15A	1.10168e-30	0.405759	0.687	0.607	3.71201e-26
NNMT	1.82506e-30	-0.291671	0.381	0.48	6.14937e-26
LPAR1	3.2449e-30	-0.282429	0.414	0.486	1.09334e-25
COL3A1	4.62923e-30	-0.32047	0.861	0.883	1.55977e-25
MRPS6	6.12519e-30	-0.415488	0.26	0.338	2.06382e-25
PKM	7.92368e-30	-0.251661	0.572	0.629	2.6698e-25
SOD2	1.58702e-29	0.476348	0.798	0.733	5.34731e-25
SRSF7	2.62571e-29	-0.27321	0.747	0.768	8.84706e-25
TNFAIP6	2.75028e-29	0.287164	0.483	0.372	9.2668e-25
SNHG8	3.16573e-29	-0.265408	0.614	0.662	1.06666e-24
CBR1	3.86706e-29	-0.254845	0.388	0.458	1.30297e-24
SPTBN1	1.15116e-28	-0.286685	0.744	0.764	3.87871e-24
SFRP2	1.57022e-28	-0.264565	0.598	0.684	5.29068e-24
THY1	1.69788e-28	-0.304999	0.172	0.261	5.72084e-24
SOCS3	1.76553e-28	1.11812	0.437	0.372	5.94876e-24
LAMC1	1.90641e-28	-0.298247	0.645	0.673	6.42345e-24
GFRA1	8.52328e-28	-0.332968	0.35	0.424	2.87184e-23
TRAPPC2L	1.36069e-27	-0.254059	0.349	0.425	4.58472e-23
LRRFIP1	2.22503e-27	0.303196	0.306	0.214	7.49702e-23
2022-09-11	3.8633e-27	-0.273616	0.345	0.416	1.3017e-22
PLEC	4.72159e-27	-0.271131	0.266	0.34	1.59089e-22
PDGFRB	5.02242e-27	-0.279041	0.697	0.725	1.69225e-22
HSD11B1	5.64194e-27	0.351916	0.679	0.611	1.901e-22
FAM118A	1.04004e-26	-0.33869	0.258	0.335	3.50432e-22
RND3	2.12093e-26	0.311742	0.769	0.702	7.14626e-22
CRIP1	2.43732e-26	-0.28741	0.185	0.265	8.21231e-22
CITED2	3.39879e-26	0.293012	0.23	0.149	1.14519e-21
IL17D	3.6494e-26	-0.255392	0.215	0.291	1.22963e-21
SNX9	3.76939e-26	-0.292779	0.485	0.529	1.27006e-21
TSC22D3	1.53433e-25	0.315584	0.584	0.475	5.16977e-21
INTS6	2.38622e-25	-0.354462	0.343	0.404	8.04012e-21
PXDC1	5.59465e-25	0.384965	0.338	0.254	1.88506e-20
DDX21	6.53086e-25	0.296497	0.403	0.306	2.20051e-20
FOSB	6.98942e-25	0.83479	0.764	0.842	2.35501e-20
VAT1	1.01242e-24	-0.270483	0.387	0.448	3.41125e-20
ZNF704	1.35578e-24	-0.251154	0.183	0.257	4.56815e-20
ADH1C	1.47089e-24	0.326002	0.343	0.251	4.95603e-20
MIDN	1.56901e-24	0.380635	0.365	0.281	5.28663e-20
PPL	3.42008e-24	-0.255414	0.241	0.316	1.15236e-19
CDC42EP4	4.43001e-24	0.298784	0.494	0.4	1.49265e-19
MAT2A	4.7883e-24	0.280238	0.328	0.237	1.61337e-19
SLC5A3	1.15431e-23	-0.312818	0.102	0.165	3.88933e-19
ITPRIPL2	1.45921e-23	-0.278176	0.372	0.432	4.91665e-19
ITGB5	1.93357e-23	-0.270574	0.438	0.487	6.51498e-19
RASD1	3.08157e-23	0.819084	0.58	0.522	1.0383e-18
IGFBP7	3.49978e-23	0.384189	0.96	0.942	1.17922e-18
CRABP2	5.53861e-23	-0.279523	0.368	0.45	1.86618e-18
SPOCK1	1.22322e-22	-0.26431	0.208	0.28	4.12151e-18
NAV1	8.51934e-22	-0.259994	0.417	0.474	2.87051e-17
PIK3R1	1.66531e-21	-0.254039	0.674	0.69	5.6111e-17
PLSCR4	4.67026e-21	-0.259592	0.33	0.389	1.5736e-16
UBL3	6.65211e-19	-0.252324	0.372	0.424	2.24136e-14
COLEC12	4.72402e-17	-0.27466	0.306	0.359	1.59171e-12
KLF10	2.32206e-16	0.379498	0.334	0.274	7.82394e-12
CD74	3.91576e-15	-0.266078	0.48	0.529	1.31937e-10
UACA	9.41246e-15	-0.251329	0.44	0.477	3.17143e-10
CCNL1	1.01268e-14	0.322881	0.644	0.575	3.41212e-10
CCL2	1.22719e-14	0.398605	0.149	0.099	4.13488e-10
CTGF	6.55238e-14	1.1416	0.457	0.412	2.20776e-09
IGFBP3	1.1626e-12	0.437136	0.27	0.216	3.91726e-08
CLU	4.9611e-12	0.510204	0.7	0.667	1.67159e-07
HBA2	7.3707e-08	0.632014	0.129	0.162	0.00248348
DUSP6	1.79018e-06	0.353708	0.405	0.375	0.0603183
IRF1	9.40128e-06	0.658508	0.344	0.327	0.316767
NFKBIA	9.68789e-06	0.256314	0.624	0.599	0.326424
KLF6	0.000181065	0.446779	0.669	0.674	1
GADD45B	0.0623978	0.491215	0.532	0.53	1
IER3	0.244932	0.308144	0.312	0.328	1
HBB	0.981929	1.1275	0.3	0.28	1

[truncated: 12 more sheets: CC SMC DMED DEGs, CC SMC non-DM DEGs, PI16+ FB DMED DEGs, PI16+ FB non-DM DEGs, T DMED DEGs, T non-DM DEGs, COMP+ FBDMED DEGs, COMP+ FB non-DM DEGs, MAC DMED DEGs, MAC non-DM DEGs, CC EC DMED DEGs, CC EC non-DM DEGs]
