# Supplementary material for: Single-cell transcriptome atlas of the human corpus cavernosum
Source: Nat Commun. 2022 Jul 25;13:4302. doi: 10.1038/s41467-022-31950-9 (PMC9314400; doi:10.1038/s41467-022-31950-9)
Supplement: Supplementary file 9 — Supplementary Dataset 6 [file 41467_2022_31950_MOESM9_ESM.xlsx]

## Sheet: design
ng/ml	AGE	SCF	FGF7	VEGFA	IGF	HBEGF	CXCL12	TGFB
NO.1	10	10	100	0	10	100	10	0
NO.2	0	0	100	100	100	100	100	100
NO.3	10	100	10	0	100	0	10	100
NO.4	10	10	0	10	100	0	100	10
NO.5	0	0	10	10	10	10	10	10
NO.6	0	10	10	10	100	100	0	0
NO.7	10	100	100	10	0	10	100	0
NO.8	10	10	10	100	0	10	0	100
NO.9	0	100	10	100	10	0	100	0
NO.10	0	10	100	100	0	0	10	10
NO.11	10	0	10	0	0	100	100	10
NO.12	0	10	0	0	10	10	100	100
NO.13	0	100	0	10	0	100	10	100
NO.14	0	100	100	0	100	10	0	10
NO.15	0	0	0	0	0	0	0	0
NO.16	10	0	0	100	100	10	10	0
NO.17	10	0	100	10	10	0	0	100
NO.18	10	100	0	100	10	100	0	10

## Sheet: results
orthogonal assays L18(2^1*3^7)
Parameters most favorable for repair of tissue damage or erectile function were marked yellow , and those with a statistically significant difference were marked red
cell migration	AGE	SCF	FGF7	VEGFA	IGF1	HBEGF	CXCL12	TGFb
Mean Squares	41.7	187.5	73.08	35.82	778.1	21.92	136.29	389.11
F Value	0.1959	0.9153	0.332	0.1592	6.17	0.0966	0.6439	2.19
p Value	0.6639	0.4216	0.7226	0.8543	0.0111	0.9085	0.5392	0.1468
R0	41.91	40.83	44.72	45.13	35.75	43.75	38.13	50.05
R1	44.96	39.62	46.1	44.53	38.03	41.38	44.8	45.78
R2		49.85	39.48	40.63	56.52	45.17	47.37	34.47
tube formation (total segment length)	AGE	SCF	FGF7	VEGFA	IGF1	HBEGF	CXCL12	TGFb
Mean Squares	3530000	667000000	2153000000	390000000	68490000	1673000000	2536000000	7207000000
F Value	0.0019	0.3497	1.26	0.2006	0.0345	0.9435	1.53	6.96
p Value	0.9659	0.7105	0.312	0.8204	0.9662	0.4112	0.2485	0.0073
R0	56742	47026	36342	48071	55176	74761	33505	63230
R1	57628	68075	73353	63388	55293	41533	67569	88421
R2		56453	61859	60095	61086	55260	70480	19903
tube formation (total mesh area)	AGE	SCF	FGF7	VEGFA	IGF1	HBEGF	CXCL12	TGFb
Mean Squares	327000	322100	3834000	336300	1553000	4185000	3182000	12160000
F Value	0.1017	0.0954	1.3	0.0987	0.4788	1.45	1.05	6.65
p Value	0.7539	0.9104	0.3006	0.9066	0.6287	0.2665	0.3739	0.0086
R0	3906	4034	2894	3630	3464	4534	2952	4226
R1	3637	3688	4458	4045	3492	2879	4023	4913
R2		3594	3964	3640	4359	3902	4342	2177
tube formation (vessel radial length)	AGE	SCF	FGF7	VEGFA	IGF1	HBEGF	CXCL12	TGFb
Mean Squares	0.2748	0.0362	0.0335	0.0293	0.6016	0.2127	0.3544	0.1521
F Value	1.49	0.1723	0.1591	0.139	4.47	1.14	2.11	0.78
p Value	0.2398	0.8434	0.8543	0.8714	0.0301	0.3461	0.1557	0.4756
R0	1.67	1.8	1.77	1.83	1.56	1.76	1.9	1.69
R1	1.92	1.72	1.74	1.85	1.69	1.64	1.52	1.98
R2		1.88	1.87	1.72	2.26	2.01	1.98	1.72
Endothelial permeability	AGE	SCF	FGF7	VEGFA	IGF1	HBEGF	CXCL12	TGFb
Mean Squares	12853	57624	137200	377400	74787	305600	133700	13098
F Value	0.0613	0.2659	0.6655	2.17	0.3487	1.66	0.6471	0.0588
p Value	0.8076	0.7701	0.5286	0.149	0.7112	0.2225	0.5376	0.9431
R0	3252	3116	3215	3179	3102	3439	3142	3172
R1	3199	3258	3382	3008	3255	2989	3137	3255
R2		3303	3080	3500	3320	3248	3398	3249
Endothelial NO	AGE	SCF	FGF7	VEGFA	IGF1	HBEGF	CXCL12	TGFb
Mean Squares	3846.52	3560.4	2518	246.8	56.27	2822.5	4183	184.97
F Value	2.22	2.19	1.43	0.1194	0.0267	1.64	2.71	0.0891
p Value	0.1553	0.1464	0.2709	0.8883	0.9735	0.2275	0.0988	0.9152
R0	140.5	146	138.3	132.3	128.4	111.2	95.6	130.9
R1	111.3	131	137.2	119.4	126.6	115.7	138.4	119.9
R2		99	102.3	126	122.5	150.8	143.7	126.9
ET(endothelin)	AGE	SCF	FGF7	VEGFA	IGF1	HBEGF	CXCL12	TGFb
Mean Squares	0.2289	244	555	159	763	2751	236	1227
F Value	0.0002	0.2285	0.5404	0.1472	0.7638	3.74	0.2213	1.31
p Value	0.9883	0.7985	0.5934	0.8643	0.4832	0.048	0.804	0.2995
R0	120.5	126.3	110.9	124.3	122.3	141.2	118.1	130
R1	120.2	121.2	130.2	114.5	130.5	121.5	127.4	127.1
R2		113.6	119.9	122.2	108.2	98.4	115.5	103.9
