# Supplementary material for: Single-cell transcriptome atlas of the human corpus cavernosum
Source: Nat Commun. 2022 Jul 25;13:4302. doi: 10.1038/s41467-022-31950-9 (PMC9314400; doi:10.1038/s41467-022-31950-9)
Supplement: Supplementary file 10 — Supplementary Dataset 7 [file 41467_2022_31950_MOESM10_ESM.xlsx]

## Sheet: Sheet1
GEO ID	Tissue	disease	abbr (disease and health control)	PLATFORMS
GSE114374	colon	Inflammatory Bowel Disease	(ulcerative colitis colon, UCO ), HCO	hiSeq4000
GSE135893	lung	pulmonary fibrosis	(pulmonary fibrosis lung, FLU), HLU	hiSeq6000
GSE136103	liver	liver cirrhosis	(Cirrhotic liver, CLI), HLI	Illumina HiSeq 4000
GSE143704	muscle	None	HMU	Illumina NextSeq 500
GSE145154	heart	dilated cardiomyopathy	(dilated cardiomyopathy heart, DHE), HHE	HiSeq X Ten

## Sheet: Sheet2
	Tissue	Study	Data Source	Disease	Platforms
	corpus cavernosum	this paper	this paper	Erectile function	NovaSeq6000
	heart	Rao, M., et al. (2021)	GSE145154	Dilated/Ischaemic cardiomyopathy	HiSeq X Ten
	muscle	De Micheli, A.J., et al. (2020)	GSE143704	None	NextSeq 500
	colon	Kinchen, J., et al. (2018)	GSE114374	Inflammatory bowel disease	hiSeq4000
	liver	Ramachandran, P., et al. (2019)	GSE136103	Liver cirrhosis	hiSeq4000
	kidney	Christoph, K., et al. (2021)	Zenodo.4059315	Chronic kidney disease	NovaSeq6000
	skin	Deng, CC., et al. (2021)	GSE163973	Keloid	NovaSeq6000
	skin	Georgios, T., et al. (2022)	GSE165816	Diabetic foot ulcers	NovaSeq6000
	lung	Reyfman, PA., et al. (2019)	GSE122960	Pulmonary fibrosis	hiSeq4000
	lung	Habermann,A. C., et al. (2020)	GSE135893	Pulmonary fibrosis	NovaSeq6000
