# Supplementary material for: Single-cell transcriptome atlas of the human corpus cavernosum
Source: Nat Commun. 2022 Jul 25;13:4302. doi: 10.1038/s41467-022-31950-9 (PMC9314400; doi:10.1038/s41467-022-31950-9)
Supplement: Supplementary file 11 — Supplementary Dataset 8 [file 41467_2022_31950_MOESM11_ESM.csv]

	p_val	avg_log2FC	pct.1	pct.2	P1/P2	p_val_adj	cluster	gene
PLA2G2A	8.49E-265	1.974550618	0.462	0.121	3.818181818	2.86E-260	C1	PLA2G2A
CA3	1.36E-297	1.229957781	0.293	0.039	7.512820513	4.59E-293	C1	CA3
IGF1	8.86E-235	1.187713392	0.95	0.807	1.177199504	2.99E-230	C1	IGF1
C8orf22	5.61E-131	1.140822565	0.46	0.205	2.243902439	1.89E-126	C1	C8orf22
CPE	6.04E-249	1.087667409	0.638	0.244	2.614754098	2.04E-244	C1	CPE
DEFB1	3.07E-253	1.075688787	0.418	0.105	3.980952381	1.03E-248	C1	DEFB1
APOC1	5.34E-77	1.054708325	0.553	0.347	1.593659942	1.80E-72	C1	APOC1
SH3KBP1	6.37E-221	1.006912187	0.663	0.334	1.98502994	2.14E-216	C1	SH3KBP1
SLPI	4.66E-169	1.002921803	0.928	0.762	1.217847769	1.57E-164	C1	SLPI
RBP4	2.79E-229	0.910250954	0.44	0.124	3.548387097	9.39E-225	C1	RBP4
LRRC17	4.90E-258	0.902514013	0.39	0.091	4.285714286	1.65E-253	C1	LRRC17
IGFBP3	6.34E-45	0.896319268	0.379	0.241	1.572614108	2.14E-40	C1	IGFBP3
NPNT	6.25E-186	0.83343694	0.557	0.241	2.31120332	2.11E-181	C1	NPNT
RASD1	1.51E-87	0.803814174	0.628	0.423	1.48463357	5.07E-83	C1	RASD1
TBX3	4.28E-136	0.801343378	0.773	0.576	1.342013889	1.44E-131	C1	TBX3
CEBPA	1.85E-142	0.778671184	0.481	0.214	2.247663551	6.24E-138	C1	CEBPA
SVIL	1.72E-136	0.77418001	0.717	0.483	1.48447205	5.79E-132	C1	SVIL
TNFAIP6	1.31E-98	0.764852996	0.638	0.419	1.522673031	4.42E-94	C1	TNFAIP6
TCEAL2	6.62E-175	0.754122602	0.447	0.155	2.883870968	2.23E-170	C1	TCEAL2
PLPP3	2.57E-75	0.746478359	0.919	0.895	1.026815642	8.65E-71	C1	PLPP3
SMOC1	5.83E-200	0.714385014	0.414	0.124	3.338709677	1.96E-195	C1	SMOC1
PTCHD1	0	0.708432149	0.262	0.027	9.703703704	0	C1	PTCHD1
LAMB1	6.42E-101	0.699508799	0.535	0.307	1.74267101	2.16E-96	C1	LAMB1
MARCKS	9.51E-98	0.684388237	0.815	0.682	1.195014663	3.20E-93	C1	MARCKS
SCUBE2	4.80E-232	0.67151722	0.267	0.043	6.209302326	1.62E-227	C1	SCUBE2
NRP1	7.48E-83	0.669705739	0.613	0.427	1.43559719	2.52E-78	C1	NRP1
PTGDS	1.17E-47	0.66400606	0.438	0.273	1.604395604	3.96E-43	C1	PTGDS
SIM1	1.53E-130	0.662711818	0.387	0.149	2.597315436	5.17E-126	C1	SIM1
VEGFA	1.36E-64	0.649306485	0.514	0.337	1.525222552	4.59E-60	C1	VEGFA
PPARG	1.22E-128	0.638122963	0.37	0.14	2.642857143	4.12E-124	C1	PPARG
S100B	6.38E-184	0.623068171	0.237	0.042	5.642857143	2.15E-179	C1	S100B
OLFML2B	1.77E-51	0.62047387	0.562	0.433	1.297921478	5.98E-47	C1	OLFML2B
HLA-DRA	2.53E-55	0.603091574	0.382	0.222	1.720720721	8.52E-51	C1	HLA-DRA
ATP6V0D1	9.28E-28	0.593821877	0.488	0.407	1.199017199	3.13E-23	C1	ATP6V0D1
PGF	3.56E-58	0.587736223	0.276	0.131	2.106870229	1.20E-53	C1	PGF
CD74	9.10E-42	0.581127605	0.624	0.498	1.253012048	3.06E-37	C1	CD74
DMKN	9.99E-138	0.580994352	0.344	0.114	3.01754386	3.36E-133	C1	DMKN
JUN	2.18E-57	0.574284231	0.991	0.985	1.006091371	7.34E-53	C1	JUN
SPOCK3	3.45E-97	0.543567469	0.252	0.081	3.111111111	1.16E-92	C1	SPOCK3
ANGPT2	1.10E-58	0.539629472	0.206	0.08	2.575	3.69E-54	C1	ANGPT2
ZBED3	6.73E-64	0.538777394	0.486	0.318	1.528301887	2.27E-59	C1	ZBED3
ID1	1.40E-36	0.530316999	0.321	0.193	1.663212435	4.72E-32	C1	ID1
RNF24	3.58E-63	0.523264864	0.507	0.33	1.536363636	1.21E-58	C1	RNF24
IER2	7.84E-18	0.501923627	0.751	0.725	1.035862069	2.64E-13	C1	IER2
FOS	3.46E-26	0.499974169	0.947	0.941	1.006376196	1.17E-21	C1	FOS
PKDCC	4.67E-51	0.497397838	0.51	0.356	1.43258427	1.57E-46	C1	PKDCC
SNCG	3.39E-33	0.491173976	0.424	0.304	1.394736842	1.14E-28	C1	SNCG
TMEM100	9.21E-25	0.489630802	0.411	0.314	1.308917197	3.10E-20	C1	TMEM100
ARHGAP28	2.81E-97	0.482479387	0.254	0.085	2.988235294	9.48E-93	C1	ARHGAP28
PPM1L	1.51E-75	0.48015065	0.311	0.14	2.221428571	5.09E-71	C1	PPM1L
FGF10	1.24E-54	0.476782469	0.414	0.255	1.623529412	4.19E-50	C1	FGF10
RHOB	1.53E-24	0.47505822	0.769	0.714	1.077030812	5.14E-20	C1	RHOB
WFDC2	1.10E-114	0.468915172	0.193	0.044	4.386363636	3.70E-110	C1	WFDC2
PTGFR	1.15E-72	0.465563217	0.318	0.143	2.223776224	3.88E-68	C1	PTGFR
PHGDH	1.23E-58	0.456706743	0.456	0.28	1.628571429	4.13E-54	C1	PHGDH
BTG1	3.44E-51	0.455649042	0.853	0.792	1.077020202	1.16E-46	C1	BTG1
6-Sep	1.21E-46	0.452667171	0.621	0.494	1.25708502	4.08E-42	C1	6-Sep
IL11RA	1.68E-37	0.448529457	0.56	0.446	1.255605381	5.68E-33	C1	IL11RA
FOSB	9.73E-27	0.443640971	0.878	0.845	1.039053254	3.28E-22	C1	FOSB
SOX9	3.67E-55	0.443589459	0.345	0.187	1.844919786	1.24E-50	C1	SOX9
HEXIM1	8.01E-26	0.442424831	0.531	0.442	1.201357466	2.70E-21	C1	HEXIM1
ANGPT1	2.46E-25	0.441959304	0.509	0.417	1.220623501	8.28E-21	C1	ANGPT1
HSP90AB1	1.75E-94	0.440191857	0.978	0.961	1.017689906	5.89E-90	C1	HSP90AB1
KCNQ1OT1	7.17E-19	0.439492183	0.481	0.394	1.220812183	2.42E-14	C1	KCNQ1OT1
EEA1	4.62E-35	0.434760616	0.794	0.759	1.046113307	1.56E-30	C1	EEA1
MT-CO1	5.51E-122	0.43243671	0.999	0.999	1	1.86E-117	C1	MT-CO1
HEBP2	1.18E-41	0.424506213	0.749	0.695	1.077697842	3.98E-37	C1	HEBP2
FST	7.45E-22	0.4176054	0.469	0.382	1.227748691	2.51E-17	C1	FST
GPC4	6.19E-44	0.413905514	0.374	0.23	1.626086957	2.08E-39	C1	GPC4
TPD52L1	6.19E-70	0.412209683	0.26	0.108	2.407407407	2.09E-65	C1	TPD52L1
EGR1	1.96E-22	0.410719104	0.829	0.77	1.076623377	6.59E-18	C1	EGR1
MGLL	8.42E-31	0.404459067	0.49	0.386	1.269430052	2.84E-26	C1	MGLL
JUND	7.85E-26	0.397335251	0.976	0.972	1.004115226	2.64E-21	C1	JUND
SPATS2L	7.46E-44	0.393315856	0.739	0.652	1.133435583	2.51E-39	C1	SPATS2L
ENPP1	5.28E-36	0.390437507	0.327	0.201	1.626865672	1.78E-31	C1	ENPP1
PTPRF	1.34E-41	0.389350879	0.348	0.215	1.618604651	4.53E-37	C1	PTPRF
HSPB6	2.27E-28	0.388240847	0.677	0.61	1.109836066	7.66E-24	C1	HSPB6
BEND5	4.59E-33	0.385987284	0.352	0.234	1.504273504	1.55E-28	C1	BEND5
IGFBP5	2.91E-27	0.383098011	0.892	0.84	1.061904762	9.81E-23	C1	IGFBP5
VGLL4	2.48E-28	0.382415544	0.576	0.496	1.161290323	8.35E-24	C1	VGLL4
HNRNPA1	2.74E-54	0.382354919	0.902	0.87	1.036781609	9.22E-50	C1	HNRNPA1
STOM	8.80E-36	0.38184611	0.703	0.634	1.108832808	2.96E-31	C1	STOM
MARCKSL1	2.71E-39	0.381475662	0.323	0.189	1.708994709	9.14E-35	C1	MARCKSL1
PIK3R3	2.60E-57	0.371671578	0.212	0.086	2.465116279	8.75E-53	C1	PIK3R3
RP11-92A5.2	1.15E-62	0.367508391	0.223	0.089	2.505617978	3.89E-58	C1	RP11-92A5.2
ZFP36	0.000225876	0.366724221	0.704	0.694	1.014409222	1	C1	ZFP36
GPD1	3.23E-180	0.362676736	0.129	0.009	14.33333333	1.09E-175	C1	GPD1
CD79B	6.85E-32	0.361846123	0.398	0.265	1.501886792	2.31E-27	C1	CD79B
SCRN2	2.99E-32	0.360917087	0.391	0.278	1.40647482	1.01E-27	C1	SCRN2
AGT	3.03E-49	0.360795761	0.129	0.041	3.146341463	1.02E-44	C1	AGT
GADD45B	2.10E-12	0.359728693	0.582	0.538	1.081784387	7.09E-08	C1	GADD45B
TIAM1	8.01E-62	0.359706607	0.246	0.103	2.388349515	2.70E-57	C1	TIAM1
BIN1	8.56E-30	0.358108005	0.451	0.344	1.311046512	2.88E-25	C1	BIN1
HSPA1B	3.81E-07	0.356385664	0.414	0.388	1.067010309	0.012833478	C1	HSPA1B
PGRMC1	6.67E-35	0.355298007	0.82	0.772	1.062176166	2.25E-30	C1	PGRMC1
GTF2I	5.42E-25	0.354026047	0.652	0.598	1.090301003	1.83E-20	C1	GTF2I
AK1	1.48E-24	0.352680671	0.461	0.368	1.252717391	4.99E-20	C1	AK1
FBXO2	2.67E-60	0.352093908	0.204	0.077	2.649350649	8.99E-56	C1	FBXO2
NPM1	2.29E-48	0.349790632	0.922	0.887	1.03945885	7.70E-44	C1	NPM1
HMGN1	6.19E-29	0.346873052	0.703	0.634	1.108832808	2.08E-24	C1	HMGN1
CD82	9.75E-43	0.346246683	0.258	0.134	1.925373134	3.29E-38	C1	CD82
RPL41	7.14E-103	0.345452878	0.997	0.997	1	2.40E-98	C1	RPL41
ZFP36L1	1.93E-26	0.344648772	0.905	0.895	1.011173184	6.50E-22	C1	ZFP36L1
CHCHD10	4.32E-26	0.343464223	0.43	0.325	1.323076923	1.45E-21	C1	CHCHD10
ADAMTS1	6.64E-19	0.343110298	0.351	0.26	1.35	2.24E-14	C1	ADAMTS1
SEMA6A	7.90E-64	0.341705447	0.208	0.077	2.701298701	2.66E-59	C1	SEMA6A
CD81	3.56E-87	0.339855739	0.997	0.997	1	1.20E-82	C1	CD81
ANGPT4	1.00E-194	0.338197384	0.129	0.008	16.125	3.38E-190	C1	ANGPT4
BMPER	1.78E-62	0.337650586	0.196	0.071	2.76056338	5.98E-58	C1	BMPER
SOCS1	1.81E-18	0.334054228	0.508	0.433	1.173210162	6.11E-14	C1	SOCS1
DNAJA1	1.71E-32	0.334018401	0.758	0.715	1.06013986	5.76E-28	C1	DNAJA1
SULF1	1.38E-17	0.332398182	0.45	0.374	1.203208556	4.64E-13	C1	SULF1
STMN1	5.38E-29	0.332250588	0.226	0.129	1.751937984	1.81E-24	C1	STMN1
MALAT1	3.87E-98	0.332232129	1	0.999	1.001001001	1.30E-93	C1	MALAT1
ADIRF	6.59E-39	0.331702303	0.975	0.968	1.007231405	2.22E-34	C1	ADIRF
NMRK1	4.09E-19	0.331419705	0.36	0.276	1.304347826	1.38E-14	C1	NMRK1
SOCS3	2.42E-06	0.331221733	0.411	0.372	1.10483871	0.081616752	C1	SOCS3
CKS1B	9.80E-27	0.329667544	0.544	0.452	1.203539823	3.30E-22	C1	CKS1B
PTP4A2	1.23E-26	0.328365902	0.726	0.676	1.073964497	4.13E-22	C1	PTP4A2
VILL	1.41E-66	0.328039308	0.162	0.05	3.24	4.76E-62	C1	VILL
IDH1	6.34E-28	0.327941406	0.337	0.231	1.458874459	2.14E-23	C1	IDH1
BTG2	5.50E-05	0.32781023	0.552	0.533	1.03564728	1	C1	BTG2
PPP3CA	6.24E-30	0.327618251	0.67	0.584	1.147260274	2.10E-25	C1	PPP3CA
MSI2	1.12E-32	0.327564129	0.327	0.209	1.564593301	3.77E-28	C1	MSI2
CITED1	1.62E-165	0.32689969	0.104	0.005	20.8	5.45E-161	C1	CITED1
CLVS2	2.72E-47	0.326479178	0.197	0.083	2.373493976	9.17E-43	C1	CLVS2
CIRBP	2.63E-51	0.326299688	0.95	0.935	1.016042781	8.85E-47	C1	CIRBP
APLP2	6.35E-32	0.324549773	0.857	0.816	1.050245098	2.14E-27	C1	APLP2
SRD5A2	1.63E-60	0.324225932	0.176	0.061	2.885245902	5.49E-56	C1	SRD5A2
BEX2	8.37E-104	0.32017108	0.12	0.018	6.666666667	2.82E-99	C1	BEX2
EPHX1	7.69E-44	0.319114778	0.936	0.904	1.03539823	2.59E-39	C1	EPHX1
CIDEC	1.31E-63	0.318915352	0.148	0.044	3.363636364	4.43E-59	C1	CIDEC
TXNIP	3.06E-24	0.318531963	0.958	0.944	1.014830508	1.03E-19	C1	TXNIP
SRPX	2.35E-21	0.316761698	0.639	0.566	1.128975265	7.93E-17	C1	SRPX
TCF7L1	2.88E-23	0.315615403	0.554	0.476	1.163865546	9.70E-19	C1	TCF7L1
HOOK1	4.53E-59	0.313556959	0.143	0.043	3.325581395	1.53E-54	C1	HOOK1
INTS6	7.80E-16	0.309576192	0.47	0.394	1.192893401	2.63E-11	C1	INTS6
RALGAPA2	5.47E-42	0.308219348	0.204	0.094	2.170212766	1.84E-37	C1	RALGAPA2
ASS1	1.45E-27	0.306919711	0.295	0.189	1.560846561	4.88E-23	C1	ASS1
TIPARP	2.10E-17	0.306735063	0.282	0.204	1.382352941	7.06E-13	C1	TIPARP
ST13	2.34E-30	0.305697805	0.845	0.824	1.025485437	7.87E-26	C1	ST13
MAGED2	2.16E-18	0.304520226	0.693	0.667	1.03898051	7.29E-14	C1	MAGED2
EFNB2	5.83E-59	0.302432748	0.151	0.048	3.145833333	1.96E-54	C1	EFNB2
DCXR	9.53E-26	0.300899305	0.374	0.269	1.390334572	3.21E-21	C1	DCXR
SH3PXD2A	1.57E-15	0.300860209	0.36	0.286	1.258741259	5.29E-11	C1	SH3PXD2A
NTRK2	2.97E-29	0.299620223	0.89	0.88	1.011363636	1.00E-24	C1	NTRK2
NR4A1	1.62E-06	0.297905139	0.26	0.22	1.181818182	0.054686346	C1	NR4A1
DDIT4L	1.82E-37	0.297746894	0.162	0.07	2.314285714	6.14E-33	C1	DDIT4L
PNRC1	1.87E-24	0.297564792	0.88	0.862	1.020881671	6.29E-20	C1	PNRC1
CXCL12	1.07E-24	0.297338971	0.846	0.78	1.084615385	3.62E-20	C1	CXCL12
MT-CO3	3.85E-48	0.296640897	1	1	1	1.30E-43	C1	MT-CO3
SRSF7	7.16E-18	0.296282373	0.798	0.783	1.019157088	2.41E-13	C1	SRSF7
CLMP	3.73E-18	0.293683538	0.496	0.427	1.161592506	1.26E-13	C1	CLMP
ENTPD2	1.56E-119	0.292727336	0.115	0.014	8.214285714	5.26E-115	C1	ENTPD2
CPAMD8	1.67E-32	0.292255312	0.32	0.196	1.632653061	5.63E-28	C1	CPAMD8
CYP1B1	8.24E-17	0.290280731	0.566	0.483	1.17184265	2.78E-12	C1	CYP1B1
NAV3	4.45E-112	0.288745728	0.127	0.019	6.684210526	1.50E-107	C1	NAV3
TMC5	1.43E-114	0.28704822	0.13	0.019	6.842105263	4.82E-110	C1	TMC5
BEX4	1.12E-21	0.286993267	0.488	0.391	1.248081841	3.78E-17	C1	BEX4
NRG2	3.66E-38	0.286893005	0.212	0.104	2.038461538	1.23E-33	C1	NRG2
CALCRL	3.08E-48	0.285717245	0.134	0.044	3.045454545	1.04E-43	C1	CALCRL
CCNL1	2.47E-07	0.285559522	0.597	0.593	1.006745363	0.008333875	C1	CCNL1
RHOU	6.64E-24	0.285203742	0.233	0.144	1.618055556	2.24E-19	C1	RHOU
APOL6	1.33E-18	0.283553788	0.404	0.323	1.250773994	4.48E-14	C1	APOL6
HS3ST3A1	8.49E-38	0.283513044	0.184	0.085	2.164705882	2.86E-33	C1	HS3ST3A1
MT1E	3.56E-15	0.282656603	0.602	0.544	1.106617647	1.20E-10	C1	MT1E
SAT1	4.11E-14	0.281895644	0.777	0.766	1.014360313	1.38E-09	C1	SAT1
JUNB	0.003835146	0.280997724	0.779	0.783	0.994891443	1	C1	JUNB
TNFAIP8	3.07E-24	0.279905327	0.229	0.14	1.635714286	1.03E-19	C1	TNFAIP8
F10	3.85E-19	0.278469829	0.698	0.648	1.077160494	1.30E-14	C1	F10
AR	4.18E-20	0.27664617	0.766	0.729	1.050754458	1.41E-15	C1	AR
MAPK10	7.15E-23	0.276316933	0.284	0.189	1.502645503	2.41E-18	C1	MAPK10
EIF4B	8.90E-19	0.275957575	0.707	0.677	1.044313146	3.00E-14	C1	EIF4B
MEG3	4.83E-10	0.274710351	0.714	0.704	1.014204545	1.63E-05	C1	MEG3
RARRES3	7.38E-10	0.273422572	0.393	0.347	1.132564841	2.49E-05	C1	RARRES3
KHDRBS3	1.23E-12	0.272712487	0.439	0.378	1.161375661	4.15E-08	C1	KHDRBS3
TCF7L2	3.32E-16	0.272243246	0.586	0.546	1.073260073	1.12E-11	C1	TCF7L2
SFPQ	8.11E-14	0.2704426	0.656	0.641	1.023400936	2.73E-09	C1	SFPQ
EYA4	1.04E-21	0.27043642	0.276	0.185	1.491891892	3.51E-17	C1	EYA4
RPL21	4.50E-59	0.26923293	0.997	0.991	1.00605449	1.52E-54	C1	RPL21
MAFB	8.26E-10	0.268918521	0.451	0.401	1.124688279	2.78E-05	C1	MAFB
RPS21	4.24E-42	0.268643982	0.976	0.974	1.002053388	1.43E-37	C1	RPS21
MT-ATP6	2.22E-39	0.268261193	1	1	1	7.46E-35	C1	MT-ATP6
ALDH2	4.07E-19	0.267492419	0.732	0.694	1.054755043	1.37E-14	C1	ALDH2
HIF3A	3.43E-24	0.266499091	0.33	0.223	1.479820628	1.15E-19	C1	HIF3A
H1F0	2.52E-10	0.265476282	0.365	0.307	1.188925081	8.51E-06	C1	H1F0
LINC01116	1.96E-25	0.265392148	0.19	0.105	1.80952381	6.60E-21	C1	LINC01116
GCHFR	4.94E-22	0.265275169	0.284	0.189	1.502645503	1.66E-17	C1	GCHFR
VAMP5	9.51E-22	0.264987027	0.876	0.857	1.022170362	3.21E-17	C1	VAMP5
ZFAS1	7.12E-20	0.264649013	0.779	0.745	1.045637584	2.40E-15	C1	ZFAS1
RPL39	3.94E-54	0.264303605	0.987	0.985	1.002030457	1.33E-49	C1	RPL39
IL17RC	1.09E-14	0.263309281	0.303	0.232	1.306034483	3.66E-10	C1	IL17RC
HLA-DPA1	3.35E-14	0.262990009	0.293	0.221	1.325791855	1.13E-09	C1	HLA-DPA1
RNF112	5.73E-18	0.262435111	0.215	0.139	1.54676259	1.93E-13	C1	RNF112
ELANE	1.73E-19	0.261903235	0.25	0.167	1.497005988	5.84E-15	C1	ELANE
PCDH7	3.78E-19	0.26016314	0.174	0.102	1.705882353	1.27E-14	C1	PCDH7
HMGN2	8.42E-19	0.259503201	0.816	0.801	1.018726592	2.84E-14	C1	HMGN2
TMEM37	1.14E-30	0.257506309	0.174	0.085	2.047058824	3.83E-26	C1	TMEM37
EMCN	2.69E-16	0.256969841	0.248	0.172	1.441860465	9.06E-12	C1	EMCN
SRSF5	7.84E-22	0.25570685	0.86	0.839	1.025029797	2.64E-17	C1	SRSF5
FAM184A	1.70E-11	0.255687099	0.315	0.251	1.25498008	5.72E-07	C1	FAM184A
TWIST1	1.60E-11	0.255534462	0.509	0.467	1.08993576	5.39E-07	C1	TWIST1
IGFBP4	5.43E-24	0.255448776	0.981	0.971	1.010298661	1.83E-19	C1	IGFBP4
ETFB	1.21E-15	0.254583997	0.615	0.577	1.065857886	4.08E-11	C1	ETFB
LGI4	2.87E-21	0.254107434	0.357	0.257	1.389105058	9.68E-17	C1	LGI4
RIF1	5.05E-15	0.254078351	0.508	0.438	1.159817352	1.70E-10	C1	RIF1
SSR3	5.44E-15	0.2538794	0.688	0.647	1.063369397	1.83E-10	C1	SSR3
TWIST2	3.30E-13	0.253759917	0.494	0.443	1.115124153	1.11E-08	C1	TWIST2
COL4A5	1.61E-30	0.253077081	0.172	0.084	2.047619048	5.41E-26	C1	COL4A5
NPY2R	6.96E-35	0.252250308	0.155	0.067	2.313432836	2.35E-30	C1	NPY2R
RPL34	1.46E-55	0.251495649	0.998	0.998	1	4.92E-51	C1	RPL34
DNAJC1	1.36E-13	0.250665199	0.541	0.495	1.092929293	4.60E-09	C1	DNAJC1
MXRA5	6.54E-22	-0.251517997	0.387	0.535	0.723364486	2.20E-17	C1	MXRA5
RAB23	2.65E-29	-0.251569984	0.126	0.261	0.482758621	8.93E-25	C1	RAB23
CDH11	4.62E-27	-0.251790438	0.167	0.306	0.545751634	1.56E-22	C1	CDH11
RFTN1	2.62E-27	-0.252380304	0.14	0.273	0.512820513	8.82E-23	C1	RFTN1
ANGPTL2	3.25E-22	-0.252629332	0.214	0.343	0.623906706	1.10E-17	C1	ANGPTL2
SLC5A3	5.27E-14	-0.253189106	0.114	0.194	0.587628866	1.78E-09	C1	SLC5A3
SAMHD1	6.00E-19	-0.253214002	0.481	0.61	0.78852459	2.02E-14	C1	SAMHD1
CTSA	2.98E-29	-0.253466889	0.256	0.422	0.606635071	1.00E-24	C1	CTSA
SH3D19	2.72E-27	-0.254497055	0.264	0.423	0.624113475	9.15E-23	C1	SH3D19
C16orf45	9.16E-26	-0.25486842	0.174	0.309	0.563106796	3.09E-21	C1	C16orf45
CALU	1.50E-23	-0.255341404	0.414	0.565	0.732743363	5.04E-19	C1	CALU
MAP1B	2.45E-29	-0.255396487	0.818	0.918	0.891067538	8.25E-25	C1	MAP1B
PXDC1	5.54E-27	-0.256941934	0.192	0.338	0.568047337	1.87E-22	C1	PXDC1
COPRS	1.11E-25	-0.258102342	0.401	0.562	0.713523132	3.73E-21	C1	COPRS
TMEM50A	7.15E-28	-0.258404891	0.5	0.666	0.750750751	2.41E-23	C1	TMEM50A
SLC2A3	4.40E-28	-0.259123488	0.106	0.235	0.45106383	1.48E-23	C1	SLC2A3
PLAC9	3.02E-33	-0.260732655	0.959	0.976	0.982581967	1.02E-28	C1	PLAC9
MBNL2	2.24E-27	-0.261974613	0.235	0.393	0.597964377	7.53E-23	C1	MBNL2
SERPING1	5.38E-44	-0.262580119	0.96	0.983	0.976602238	1.81E-39	C1	SERPING1
SCPEP1	1.36E-23	-0.262832019	0.603	0.728	0.828296703	4.57E-19	C1	SCPEP1
GDF15	4.81E-27	-0.263583189	0.016	0.101	0.158415842	1.62E-22	C1	GDF15
PDLIM2	1.24E-25	-0.263652949	0.466	0.618	0.754045307	4.19E-21	C1	PDLIM2
CYP4B1	1.45E-25	-0.263811081	0.077	0.187	0.411764706	4.88E-21	C1	CYP4B1
GATM	3.65E-35	-0.263908032	0.038	0.158	0.240506329	1.23E-30	C1	GATM
NDRG1	2.82E-23	-0.263952634	0.385	0.529	0.72778828	9.51E-19	C1	NDRG1
CD9	1.01E-12	-0.264216089	0.818	0.869	0.941311853	3.39E-08	C1	CD9
PRSS12	1.00E-41	-0.265298099	0.009	0.125	0.072	3.38E-37	C1	PRSS12
NOX4	3.81E-41	-0.265920592	0.025	0.153	0.163398693	1.28E-36	C1	NOX4
TSPAN8	5.84E-23	-0.266454033	0.255	0.397	0.64231738	1.97E-18	C1	TSPAN8
HEXB	1.03E-26	-0.266588542	0.4	0.562	0.711743772	3.47E-22	C1	HEXB
FAM126A	3.51E-33	-0.266616308	0.148	0.304	0.486842105	1.18E-28	C1	FAM126A
ARHGAP21	1.57E-21	-0.268048404	0.37	0.513	0.721247563	5.28E-17	C1	ARHGAP21
CBR1	1.56E-24	-0.26837299	0.396	0.548	0.722627737	5.24E-20	C1	CBR1
ETV1	1.95E-27	-0.269848969	0.139	0.269	0.516728625	6.58E-23	C1	ETV1
PLOD2	1.74E-31	-0.270320631	0.118	0.258	0.457364341	5.86E-27	C1	PLOD2
CYBRD1	3.98E-32	-0.272752203	0.831	0.908	0.915198238	1.34E-27	C1	CYBRD1
TSC22D3	2.41E-15	-0.273095371	0.417	0.534	0.780898876	8.13E-11	C1	TSC22D3
SNX9	1.29E-26	-0.275417807	0.466	0.621	0.750402576	4.34E-22	C1	SNX9
ADD3	2.27E-25	-0.276756317	0.753	0.842	0.894299287	7.65E-21	C1	ADD3
SLITRK4	1.67E-28	-0.277107266	0.119	0.253	0.470355731	5.64E-24	C1	SLITRK4
IL17D	2.14E-25	-0.278190569	0.265	0.413	0.641646489	7.20E-21	C1	IL17D
ANKH	1.49E-31	-0.278578768	0.133	0.278	0.478417266	5.03E-27	C1	ANKH
NEGR1	3.03E-27	-0.278855231	0.439	0.601	0.730449251	1.02E-22	C1	NEGR1
A2M	1.36E-19	-0.278938588	0.157	0.269	0.583643123	4.59E-15	C1	A2M
EGFR	3.91E-24	-0.279091274	0.335	0.482	0.695020747	1.32E-19	C1	EGFR
MYL12A	4.30E-25	-0.279355836	0.73	0.831	0.878459687	1.45E-20	C1	MYL12A
MATN2	1.14E-28	-0.279481119	0.451	0.633	0.712480253	3.84E-24	C1	MATN2
MTSS1	9.88E-39	-0.27962737	0.059	0.199	0.296482412	3.33E-34	C1	MTSS1
KCNE4	7.91E-23	-0.28053065	0.122	0.236	0.516949153	2.67E-18	C1	KCNE4
RORA	3.11E-28	-0.280572818	0.245	0.405	0.604938272	1.05E-23	C1	RORA
ATP1B1	1.21E-29	-0.280582028	0.166	0.313	0.530351438	4.09E-25	C1	ATP1B1
TAX1BP3	3.36E-26	-0.281562693	0.362	0.514	0.704280156	1.13E-21	C1	TAX1BP3
CXXC5	2.83E-21	-0.281988608	0.339	0.479	0.707724426	9.53E-17	C1	CXXC5
RASSF2	2.63E-40	-0.282063724	0.044	0.179	0.245810056	8.86E-36	C1	RASSF2
UCHL1	8.76E-31	-0.28208894	0.09	0.219	0.410958904	2.95E-26	C1	UCHL1
GALNT16	5.94E-44	-0.282641786	0.035	0.175	0.2	2.00E-39	C1	GALNT16
PLAU	7.34E-34	-0.283445425	0.049	0.172	0.284883721	2.47E-29	C1	PLAU
LMO2	3.05E-35	-0.284778445	0.091	0.234	0.388888889	1.03E-30	C1	LMO2
SLC29A1	4.30E-24	-0.284816613	0.249	0.388	0.641752577	1.45E-19	C1	SLC29A1
ABCC9	8.09E-31	-0.285808975	0.117	0.255	0.458823529	2.73E-26	C1	ABCC9
REEP5	4.94E-31	-0.286234411	0.571	0.728	0.784340659	1.66E-26	C1	REEP5
TMEM159	4.03E-30	-0.286807261	0.255	0.419	0.608591885	1.36E-25	C1	TMEM159
KLF6	9.86E-26	-0.28715896	0.611	0.763	0.80078637	3.32E-21	C1	KLF6
BAG2	1.60E-31	-0.287215762	0.164	0.318	0.51572327	5.38E-27	C1	BAG2
GAPDH	7.42E-40	-0.287352751	0.928	0.963	0.963655244	2.50E-35	C1	GAPDH
RAB32	1.73E-31	-0.287982455	0.234	0.402	0.582089552	5.84E-27	C1	RAB32
CKB	1.38E-19	-0.288394757	0.355	0.485	0.731958763	4.66E-15	C1	CKB
KCNK15	9.12E-38	-0.288409329	0.075	0.219	0.342465753	3.07E-33	C1	KCNK15
GOLIM4	1.10E-20	-0.288676551	0.496	0.626	0.792332268	3.71E-16	C1	GOLIM4
ZEB1	4.73E-23	-0.289731523	0.424	0.565	0.750442478	1.60E-18	C1	ZEB1
PDE5A	2.43E-30	-0.291297822	0.22	0.381	0.577427822	8.18E-26	C1	PDE5A
G0S2	1.18E-17	-0.291577448	0.436	0.563	0.774422735	3.97E-13	C1	G0S2
GLIPR2	1.01E-29	-0.291796115	0.312	0.479	0.651356994	3.40E-25	C1	GLIPR2
PHLDA3	1.29E-26	-0.294375727	0.486	0.637	0.762951334	4.33E-22	C1	PHLDA3
CPXM2	7.85E-36	-0.29508427	0.071	0.207	0.342995169	2.65E-31	C1	CPXM2
ADAM33	1.09E-32	-0.295485648	0.163	0.321	0.507788162	3.68E-28	C1	ADAM33
PTRF	1.63E-33	-0.296523577	0.802	0.888	0.903153153	5.48E-29	C1	PTRF
S100A16	8.79E-27	-0.297285012	0.332	0.484	0.685950413	2.96E-22	C1	S100A16
ITGB1	5.48E-35	-0.298805354	0.805	0.895	0.899441341	1.85E-30	C1	ITGB1
TMEM204	3.27E-34	-0.298971704	0.192	0.361	0.531855956	1.10E-29	C1	TMEM204
PARVB	3.56E-33	-0.29898477	0.239	0.409	0.584352078	1.20E-28	C1	PARVB
SKIL	8.55E-30	-0.300583373	0.258	0.417	0.618705036	2.88E-25	C1	SKIL
DAAM1	6.31E-30	-0.303831395	0.115	0.251	0.458167331	2.12E-25	C1	DAAM1
CD99	2.83E-58	-0.304232694	0.965	0.979	0.985699694	9.54E-54	C1	CD99
FAM3C	5.14E-31	-0.304499313	0.347	0.513	0.676413255	1.73E-26	C1	FAM3C
PKM	3.56E-24	-0.304910224	0.58	0.709	0.818053597	1.20E-19	C1	PKM
MEOX1	8.28E-34	-0.306052154	0.059	0.184	0.320652174	2.79E-29	C1	MEOX1
INMT	1.15E-39	-0.306222384	0.085	0.239	0.355648536	3.88E-35	C1	INMT
FLNA	3.28E-28	-0.306657476	0.396	0.557	0.710951526	1.10E-23	C1	FLNA
MBP	1.68E-40	-0.307761588	0.032	0.16	0.2	5.68E-36	C1	MBP
HSPB1	1.89E-33	-0.30802259	0.734	0.85	0.863529412	6.37E-29	C1	HSPB1
TXN	3.84E-30	-0.309426568	0.665	0.785	0.847133758	1.29E-25	C1	TXN
C1S	3.56E-54	-0.310357405	0.945	0.975	0.969230769	1.20E-49	C1	C1S
SVEP1	2.97E-30	-0.310949173	0.139	0.279	0.498207885	1.00E-25	C1	SVEP1
TMEM176B	1.10E-18	-0.311209733	0.652	0.717	0.909344491	3.70E-14	C1	TMEM176B
LIMCH1	1.28E-48	-0.313541536	0.051	0.212	0.240566038	4.31E-44	C1	LIMCH1
GPX1	8.64E-34	-0.314761293	0.651	0.781	0.833546735	2.91E-29	C1	GPX1
YBX3	7.57E-45	-0.315109292	0.785	0.897	0.875139353	2.55E-40	C1	YBX3
HIC1	7.93E-29	-0.315168035	0.337	0.499	0.675350701	2.67E-24	C1	HIC1
CD151	6.29E-27	-0.315789673	0.639	0.769	0.830949285	2.12E-22	C1	CD151
RPS27L	4.45E-27	-0.317675499	0.718	0.819	0.876678877	1.50E-22	C1	RPS27L
COL5A3	3.18E-36	-0.317793327	0.099	0.246	0.402439024	1.07E-31	C1	COL5A3
PODN	3.16E-31	-0.320585693	0.782	0.869	0.899884925	1.07E-26	C1	PODN
ALDH1A3	9.51E-37	-0.320623426	0.095	0.242	0.392561983	3.20E-32	C1	ALDH1A3
ZNF106	1.07E-32	-0.3217678	0.479	0.645	0.742635659	3.61E-28	C1	ZNF106
PROCR	1.47E-30	-0.322498656	0.14	0.283	0.494699647	4.96E-26	C1	PROCR
MXRA7	3.91E-35	-0.323012025	0.588	0.741	0.793522267	1.32E-30	C1	MXRA7
COLEC12	4.25E-29	-0.323296891	0.227	0.382	0.594240838	1.43E-24	C1	COLEC12
TNFRSF12A	2.71E-24	-0.32329842	0.072	0.176	0.409090909	9.13E-20	C1	TNFRSF12A
SDCBP	5.38E-34	-0.323450671	0.483	0.647	0.746522411	1.81E-29	C1	SDCBP
DAB2	1.49E-34	-0.325078235	0.402	0.58	0.693103448	5.02E-30	C1	DAB2
PLSCR4	1.01E-34	-0.32545641	0.3	0.485	0.618556701	3.40E-30	C1	PLSCR4
ABCA10	9.39E-37	-0.326650554	0.058	0.191	0.303664921	3.16E-32	C1	ABCA10
SERPINE1	1.10E-22	-0.326887286	0.024	0.102	0.235294118	3.70E-18	C1	SERPINE1
SPTBN1	4.43E-28	-0.327072672	0.742	0.835	0.888622754	1.49E-23	C1	SPTBN1
PDGFRB	1.04E-24	-0.328029949	0.642	0.767	0.837027379	3.49E-20	C1	PDGFRB
FAM46A	1.01E-35	-0.328923866	0.233	0.412	0.565533981	3.40E-31	C1	FAM46A
CALD1	2.70E-61	-0.331016302	0.966	0.987	0.978723404	9.11E-57	C1	CALD1
RCN3	2.14E-34	-0.331876703	0.404	0.585	0.690598291	7.23E-30	C1	RCN3
PDLIM3	7.25E-31	-0.332341969	0.252	0.415	0.607228916	2.44E-26	C1	PDLIM3
CLEC3B	1.21E-41	-0.332837177	0.036	0.169	0.213017751	4.08E-37	C1	CLEC3B
NEXN	8.03E-36	-0.333449267	0.114	0.265	0.430188679	2.70E-31	C1	NEXN
CLEC2B	3.10E-45	-0.334849357	0.067	0.225	0.297777778	1.04E-40	C1	CLEC2B
RABAC1	2.12E-51	-0.337133361	0.75	0.887	0.845546787	7.16E-47	C1	RABAC1
ARHGAP18	1.63E-37	-0.33821992	0.186	0.359	0.51810585	5.50E-33	C1	ARHGAP18
TAGLN2	4.34E-38	-0.33952555	0.673	0.801	0.84019975	1.46E-33	C1	TAGLN2
CBR3	8.78E-36	-0.340714347	0.299	0.481	0.621621622	2.96E-31	C1	CBR3
PROS1	1.24E-41	-0.342943432	0.177	0.363	0.487603306	4.16E-37	C1	PROS1
CD63	1.79E-75	-0.343146971	0.989	0.995	0.993969849	6.02E-71	C1	CD63
FMO3	1.73E-36	-0.344799027	0.028	0.145	0.193103448	5.84E-32	C1	FMO3
GPM6B	4.14E-28	-0.345020461	0.323	0.478	0.675732218	1.40E-23	C1	GPM6B
EPHA3	2.92E-47	-0.34582587	0.061	0.224	0.272321429	9.85E-43	C1	EPHA3
SDC2	3.41E-39	-0.346491108	0.286	0.474	0.603375527	1.15E-34	C1	SDC2
MTUS1	1.41E-37	-0.349160875	0.399	0.595	0.670588235	4.75E-33	C1	MTUS1
NPR3	2.08E-50	-0.352383198	0.015	0.158	0.094936709	7.01E-46	C1	NPR3
SSPN	1.89E-43	-0.353265242	0.728	0.865	0.841618497	6.37E-39	C1	SSPN
TIMP2	4.18E-66	-0.353525355	0.932	0.968	0.962809917	1.41E-61	C1	TIMP2
SMOC2	5.48E-51	-0.354804669	0.022	0.171	0.128654971	1.85E-46	C1	SMOC2
ANXA4	2.38E-36	-0.35501852	0.549	0.705	0.778723404	8.03E-32	C1	ANXA4
LRRC32	3.25E-49	-0.355040344	0.015	0.155	0.096774194	1.09E-44	C1	LRRC32
PTHLH	1.20E-36	-0.355075432	0.156	0.321	0.485981308	4.03E-32	C1	PTHLH
CALM1	8.96E-57	-0.355381035	0.882	0.952	0.926470588	3.02E-52	C1	CALM1
LINC00152	1.32E-60	-0.357585942	0.022	0.192	0.114583333	4.45E-56	C1	LINC00152
FAM150B	5.52E-43	-0.359212115	0.105	0.275	0.381818182	1.86E-38	C1	FAM150B
IFITM1	7.18E-41	-0.360217875	0.096	0.254	0.377952756	2.42E-36	C1	IFITM1
HSD11B1	1.71E-25	-0.361513872	0.49	0.621	0.789049919	5.75E-21	C1	HSD11B1
TCF4	2.43E-38	-0.362610935	0.695	0.818	0.849633252	8.18E-34	C1	TCF4
COL8A1	4.12E-40	-0.363249365	0.078	0.225	0.346666667	1.39E-35	C1	COL8A1
IFITM2	3.95E-38	-0.363403832	0.731	0.844	0.866113744	1.33E-33	C1	IFITM2
LOX	1.67E-41	-0.365269807	0.184	0.365	0.504109589	5.61E-37	C1	LOX
FAM180B	5.05E-43	-0.36840406	0.036	0.174	0.206896552	1.70E-38	C1	FAM180B
RNH1	2.33E-50	-0.371982158	0.703	0.839	0.837902265	7.85E-46	C1	RNH1
PRRX1	2.93E-55	-0.372214984	0.885	0.951	0.930599369	9.87E-51	C1	PRRX1
TGFBR3	1.19E-34	-0.372861195	0.333	0.506	0.658102767	4.01E-30	C1	TGFBR3
ITM2A	1.53E-29	-0.37410249	0.44	0.577	0.762564991	5.17E-25	C1	ITM2A
FHL1	1.10E-32	-0.374612785	0.618	0.757	0.816380449	3.70E-28	C1	FHL1
FMOD	1.32E-31	-0.375486984	0.182	0.34	0.535294118	4.44E-27	C1	FMOD
BASP1	4.36E-49	-0.379313326	0.075	0.247	0.303643725	1.47E-44	C1	BASP1
THBS2	3.45E-45	-0.381450523	0.134	0.312	0.429487179	1.16E-40	C1	THBS2
LMCD1	1.17E-41	-0.382481311	0.172	0.35	0.491428571	3.94E-37	C1	LMCD1
LOXL1	2.84E-29	-0.384099914	0.287	0.439	0.653758542	9.57E-25	C1	LOXL1
SCN1B	4.81E-53	-0.384143523	0.119	0.315	0.377777778	1.62E-48	C1	SCN1B
REXO2	7.14E-46	-0.385256886	0.499	0.681	0.732745962	2.41E-41	C1	REXO2
CD59	1.38E-51	-0.38986004	0.701	0.831	0.843561974	4.65E-47	C1	CD59
AHNAK2	2.30E-41	-0.39010987	0.264	0.46	0.573913043	7.76E-37	C1	AHNAK2
CPQ	1.27E-48	-0.395547548	0.391	0.594	0.658249158	4.28E-44	C1	CPQ
UACA	1.96E-35	-0.395816162	0.404	0.575	0.702608696	6.59E-31	C1	UACA
11-Sep	1.17E-48	-0.396094004	0.332	0.542	0.612546125	3.94E-44	C1	11-Sep
COL12A1	2.40E-36	-0.400330484	0.121	0.273	0.443223443	8.09E-32	C1	COL12A1
PDGFRL	6.67E-57	-0.402422283	0.674	0.841	0.801426873	2.25E-52	C1	PDGFRL
HSPG2	1.92E-41	-0.40379508	0.478	0.655	0.729770992	6.49E-37	C1	HSPG2
CAV1	1.37E-41	-0.406508379	0.619	0.775	0.798709677	4.62E-37	C1	CAV1
CRISPLD2	3.13E-65	-0.411266602	0.133	0.362	0.367403315	1.05E-60	C1	CRISPLD2
GSN	3.22E-64	-0.411395238	1	0.999	1.001001001	1.08E-59	C1	GSN
NR2F2	5.90E-32	-0.413941117	0.654	0.776	0.842783505	1.99E-27	C1	NR2F2
TSC22D1	2.34E-43	-0.415429466	0.322	0.517	0.622823985	7.88E-39	C1	TSC22D1
TNFSF10	1.06E-52	-0.417193015	0.151	0.353	0.42776204	3.56E-48	C1	TNFSF10
MT2A	1.07E-38	-0.417411808	0.95	0.974	0.975359343	3.61E-34	C1	MT2A
ECM2	2.43E-57	-0.42305268	0.221	0.448	0.493303571	8.19E-53	C1	ECM2
VEGFB	7.23E-56	-0.423325245	0.668	0.823	0.811664642	2.44E-51	C1	VEGFB
TPPP3	1.73E-41	-0.424074204	0.052	0.193	0.269430052	5.82E-37	C1	TPPP3
CRIP2	4.44E-44	-0.427370292	0.277	0.471	0.588110403	1.49E-39	C1	CRIP2
TSPAN4	1.02E-55	-0.427555301	0.57	0.741	0.769230769	3.45E-51	C1	TSPAN4
PDLIM1	1.60E-55	-0.427614826	0.294	0.52	0.565384615	5.41E-51	C1	PDLIM1
ACTG1	1.22E-93	-0.431049882	0.97	0.991	0.978809284	4.10E-89	C1	ACTG1
CYTL1	6.62E-27	-0.433610844	0.023	0.112	0.205357143	2.23E-22	C1	CYTL1
NTN4	3.01E-59	-0.436947774	0.173	0.391	0.442455243	1.01E-54	C1	NTN4
C1R	4.00E-92	-0.437938212	0.919	0.97	0.94742268	1.35E-87	C1	C1R
XG	5.09E-67	-0.441224556	0.089	0.308	0.288961039	1.71E-62	C1	XG
VIT	2.69E-60	-0.441890289	0.37	0.62	0.596774194	9.08E-56	C1	VIT
HCFC1R1	3.09E-48	-0.44276024	0.493	0.679	0.726067747	1.04E-43	C1	HCFC1R1
VAT1	3.48E-52	-0.442818989	0.373	0.582	0.640893471	1.17E-47	C1	VAT1
C2orf40	2.38E-31	-0.444668995	0.208	0.365	0.569863014	8.02E-27	C1	C2orf40
PLXDC2	3.82E-48	-0.445959412	0.646	0.786	0.821882952	1.29E-43	C1	PLXDC2
CTSH	9.19E-49	-0.446293798	0.183	0.377	0.485411141	3.10E-44	C1	CTSH
MRPS6	3.99E-37	-0.446781411	0.252	0.424	0.594339623	1.35E-32	C1	MRPS6
CRIP1	7.24E-46	-0.456062984	0.185	0.378	0.489417989	2.44E-41	C1	CRIP1
CCND1	4.40E-49	-0.457461198	0.128	0.313	0.408945687	1.48E-44	C1	CCND1
FGL2	5.01E-47	-0.46212966	0.471	0.654	0.720183486	1.69E-42	C1	FGL2
COL4A2	2.50E-50	-0.468553637	0.446	0.643	0.693623639	8.43E-46	C1	COL4A2
IGFBP6	8.65E-61	-0.468908746	0.974	0.994	0.979879276	2.92E-56	C1	IGFBP6
GDF10	2.83E-49	-0.469563352	0.227	0.429	0.529137529	9.52E-45	C1	GDF10
MEDAG	1.06E-65	-0.470289317	0.11	0.33	0.333333333	3.59E-61	C1	MEDAG
SASH1	2.83E-68	-0.471103004	0.277	0.533	0.519699812	9.52E-64	C1	SASH1
LAMB2	2.08E-72	-0.474731758	0.43	0.682	0.630498534	7.01E-68	C1	LAMB2
CCDC80	1.01E-57	-0.476331453	0.955	0.969	0.985552116	3.41E-53	C1	CCDC80
CRYAB	4.44E-49	-0.477102213	0.539	0.717	0.751743375	1.50E-44	C1	CRYAB
MYLK	4.80E-47	-0.477568177	0.098	0.266	0.368421053	1.62E-42	C1	MYLK
MMP2	7.41E-45	-0.479717792	0.849	0.915	0.927868852	2.50E-40	C1	MMP2
S100A13	1.72E-93	-0.482272719	0.89	0.956	0.930962343	5.78E-89	C1	S100A13
DST	2.14E-51	-0.486176146	0.451	0.658	0.685410334	7.21E-47	C1	DST
IL33	6.96E-74	-0.4895151	0.118	0.359	0.328690808	2.34E-69	C1	IL33
ANXA1	6.23E-88	-0.492901605	0.83	0.934	0.888650964	2.10E-83	C1	ANXA1
DCN	1.30E-202	-0.495606793	1	0.999	1.001001001	4.39E-198	C1	DCN
ACTB	3.07E-90	-0.495629812	0.95	0.983	0.966429298	1.03E-85	C1	ACTB
VGLL3	1.43E-79	-0.495932899	0.052	0.278	0.18705036	4.83E-75	C1	VGLL3
RARRES1	6.92E-30	-0.496032884	0.635	0.757	0.838837517	2.33E-25	C1	RARRES1
F3	8.38E-63	-0.49798147	0.058	0.253	0.229249012	2.82E-58	C1	F3
PMP22	2.60E-86	-0.499421095	0.811	0.922	0.879609544	8.76E-82	C1	PMP22
GALNT15	4.29E-59	-0.49995626	0.03	0.202	0.148514851	1.44E-54	C1	GALNT15
S100A11	2.49E-96	-0.504530238	0.935	0.976	0.957991803	8.41E-92	C1	S100A11
PLS3	3.60E-76	-0.505801528	0.164	0.415	0.395180723	1.21E-71	C1	PLS3
EMP1	1.53E-84	-0.507072056	0.737	0.891	0.827160494	5.17E-80	C1	EMP1
COL3A1	2.92E-23	-0.512494211	0.89	0.919	0.968443961	9.85E-19	C1	COL3A1
COL6A1	3.75E-84	-0.512830303	0.888	0.959	0.925964546	1.26E-79	C1	COL6A1
PENK	4.68E-30	-0.513191974	0.048	0.159	0.301886792	1.58E-25	C1	PENK
OLFML2A	8.52E-83	-0.515046075	0.05	0.281	0.177935943	2.87E-78	C1	OLFML2A
PPIC	7.63E-61	-0.51509966	0.342	0.563	0.607460036	2.57E-56	C1	PPIC
EPS8	3.01E-70	-0.516363711	0.245	0.501	0.489021956	1.01E-65	C1	EPS8
CYR61	1.18E-37	-0.522808491	0.444	0.62	0.716129032	3.96E-33	C1	CYR61
C1QTNF7	7.39E-70	-0.522841616	0.176	0.421	0.418052257	2.49E-65	C1	C1QTNF7
UBL3	5.25E-66	-0.522926537	0.302	0.535	0.564485981	1.77E-61	C1	UBL3
ABLIM1	2.28E-58	-0.523860046	0.374	0.588	0.636054422	7.67E-54	C1	ABLIM1
ITGB5	5.99E-68	-0.525586557	0.419	0.648	0.646604938	2.02E-63	C1	ITGB5
LSP1	7.43E-68	-0.528505932	0.427	0.654	0.652905199	2.50E-63	C1	LSP1
PLXDC1	1.04E-73	-0.529953994	0.126	0.366	0.344262295	3.49E-69	C1	PLXDC1
FBLN1	4.03E-103	-0.534138571	0.957	0.985	0.971573604	1.36E-98	C1	FBLN1
FHL2	5.45E-73	-0.534467987	0.028	0.229	0.122270742	1.84E-68	C1	FHL2
PAM	2.27E-76	-0.535880889	0.332	0.591	0.561759729	7.65E-72	C1	PAM
SPARCL1	1.21E-78	-0.539462842	0.941	0.983	0.957273652	4.07E-74	C1	SPARCL1
ABCA6	6.10E-55	-0.540261038	0.307	0.526	0.58365019	2.06E-50	C1	ABCA6
CRLF1	4.71E-30	-0.54438407	0.332	0.469	0.707889126	1.59E-25	C1	CRLF1
MYL9	4.45E-73	-0.550299902	0.728	0.877	0.830102623	1.50E-68	C1	MYL9
CNTN4	8.22E-77	-0.553958557	0.055	0.278	0.197841727	2.77E-72	C1	CNTN4
SERPINE2	1.53E-61	-0.556343468	0.219	0.445	0.492134831	5.15E-57	C1	SERPINE2
LGALS3	2.41E-161	-0.557206158	0.97	0.991	0.978809284	8.12E-157	C1	LGALS3
ELN	2.14E-53	-0.557554354	0.303	0.52	0.582692308	7.23E-49	C1	ELN
FIBIN	1.27E-71	-0.567884644	0.381	0.626	0.608626198	4.28E-67	C1	FIBIN
SPRY2	6.80E-50	-0.567909972	0.329	0.521	0.631477927	2.29E-45	C1	SPRY2
GFRA1	4.24E-81	-0.570597904	0.276	0.55	0.501818182	1.43E-76	C1	GFRA1
ACKR3	1.27E-51	-0.573805078	0.19	0.386	0.492227979	4.29E-47	C1	ACKR3
INHBA	1.06E-78	-0.578948423	0.029	0.241	0.12033195	3.56E-74	C1	INHBA
FXYD6	2.08E-89	-0.584622537	0.217	0.503	0.431411531	6.99E-85	C1	FXYD6
TIMP3	6.47E-107	-0.58540214	0.972	0.994	0.977867203	2.18E-102	C1	TIMP3
FSTL1	2.93E-74	-0.589946304	0.666	0.819	0.813186813	9.89E-70	C1	FSTL1
FMO2	1.22E-49	-0.596328996	0.033	0.183	0.180327869	4.10E-45	C1	FMO2
ARHGDIB	4.44E-85	-0.597638133	0.108	0.362	0.298342541	1.50E-80	C1	ARHGDIB
LAMC1	5.44E-92	-0.601576243	0.539	0.773	0.697283312	1.83E-87	C1	LAMC1
COL4A1	6.15E-67	-0.606432234	0.401	0.635	0.631496063	2.07E-62	C1	COL4A1
LHFP	4.75E-89	-0.612014515	0.199	0.476	0.418067227	1.60E-84	C1	LHFP
ECM1	8.32E-98	-0.61707878	0.182	0.48	0.379166667	2.80E-93	C1	ECM1
CD55	8.77E-32	-0.618661842	0.184	0.327	0.562691131	2.95E-27	C1	CD55
CMKLR1	5.76E-88	-0.619403369	0.12	0.38	0.315789474	1.94E-83	C1	CMKLR1
CPVL	2.46E-104	-0.639879063	0.218	0.525	0.415238095	8.28E-100	C1	CPVL
COL6A2	9.90E-161	-0.642879793	0.96	0.988	0.971659919	3.34E-156	C1	COL6A2
TNNT3	8.25E-80	-0.646126752	0.067	0.3	0.223333333	2.78E-75	C1	TNNT3
SCARA5	8.66E-89	-0.657800953	0.256	0.537	0.476722533	2.92E-84	C1	SCARA5
CCL2	1.17E-19	-0.664343486	0.034	0.108	0.314814815	3.95E-15	C1	CCL2
DKK3	4.87E-73	-0.668312951	0.206	0.454	0.453744493	1.64E-68	C1	DKK3
TMSB10	5.73E-175	-0.66909004	0.969	0.988	0.980769231	1.93E-170	C1	TMSB10
MYOC	1.28E-32	-0.671956123	0.543	0.668	0.812874251	4.32E-28	C1	MYOC
SPOCK1	1.24E-101	-0.675066667	0.116	0.405	0.286419753	4.17E-97	C1	SPOCK1
SH3BGRL3	1.16E-75	-0.681395315	0.713	0.849	0.839811543	3.92E-71	C1	SH3BGRL3
FAP	4.04E-113	-0.684982115	0.218	0.536	0.406716418	1.36E-108	C1	FAP
TPM1	1.57E-112	-0.685133275	0.59	0.813	0.725707257	5.28E-108	C1	TPM1
LAMA2	9.59E-95	-0.695437914	0.424	0.686	0.618075802	3.23E-90	C1	LAMA2
FRMD6	4.46E-102	-0.696732328	0.201	0.498	0.403614458	1.50E-97	C1	FRMD6
OMD	5.18E-117	-0.698146664	0.11	0.425	0.258823529	1.75E-112	C1	OMD
CNN3	1.90E-110	-0.704738484	0.374	0.657	0.569254186	6.40E-106	C1	CNN3
ABCA8	3.87E-78	-0.706277464	0.404	0.645	0.626356589	1.30E-73	C1	ABCA8
ABCA9	4.84E-103	-0.709419528	0.082	0.36	0.227777778	1.63E-98	C1	ABCA9
DHRS3	5.43E-128	-0.724773726	0.531	0.813	0.653136531	1.83E-123	C1	DHRS3
GAS6	4.58E-114	-0.726814537	0.601	0.822	0.731143552	1.54E-109	C1	GAS6
DPT	9.06E-101	-0.730433585	0.827	0.9	0.918888889	3.05E-96	C1	DPT
BGN	3.15E-52	-0.731822079	0.238	0.436	0.54587156	1.06E-47	C1	BGN
PLTP	5.83E-96	-0.7356136	0.445	0.703	0.633001422	1.96E-91	C1	PLTP
ABI3BP	5.59E-110	-0.745958053	0.403	0.688	0.585755814	1.88E-105	C1	ABI3BP
CTSK	1.55E-137	-0.746080154	0.778	0.896	0.868303571	5.21E-133	C1	CTSK
NBL1	1.34E-136	-0.750424416	0.468	0.769	0.608582575	4.53E-132	C1	NBL1
ASPN	1.98E-61	-0.751116056	0.015	0.181	0.082872928	6.68E-57	C1	ASPN
COL6A3	2.51E-156	-0.751798021	0.872	0.964	0.904564315	8.47E-152	C1	COL6A3
AEBP1	5.86E-130	-0.758945902	0.667	0.863	0.772885284	1.97E-125	C1	AEBP1
COL14A1	2.20E-116	-0.765383714	0.798	0.921	0.866449511	7.41E-112	C1	COL14A1
FBN1	1.25E-97	-0.766132173	0.533	0.756	0.705026455	4.21E-93	C1	FBN1
GPNMB	2.33E-172	-0.775924651	0.72	0.917	0.785169029	7.86E-168	C1	GPNMB
GPX3	2.18E-130	-0.795639295	0.629	0.852	0.738262911	7.36E-126	C1	GPX3
LTBP2	1.62E-111	-0.804228173	0.559	0.779	0.71758665	5.46E-107	C1	LTBP2
FBLN2	7.68E-149	-0.811486734	0.533	0.805	0.662111801	2.59E-144	C1	FBLN2
SPARC	4.65E-77	-0.816295292	0.751	0.861	0.87224158	1.57E-72	C1	SPARC
HTRA1	8.13E-154	-0.834223831	0.411	0.745	0.551677852	2.74E-149	C1	HTRA1
LTBP4	1.46E-220	-0.841040336	0.816	0.979	0.833503575	4.92E-216	C1	LTBP4
MFGE8	1.35E-148	-0.867161531	0.538	0.799	0.673341677	4.55E-144	C1	MFGE8
PTN	7.11E-119	-0.877535632	0.447	0.744	0.600806452	2.40E-114	C1	PTN
PMEPA1	4.68E-126	-0.894608174	0.106	0.428	0.247663551	1.58E-121	C1	PMEPA1
SPRY1	2.80E-114	-0.89510133	0.256	0.56	0.457142857	9.43E-110	C1	SPRY1
OAF	5.77E-158	-0.919539072	0.147	0.516	0.284883721	1.94E-153	C1	OAF
THY1	7.05E-85	-0.926764204	0.182	0.44	0.413636364	2.37E-80	C1	THY1
COL1A1	8.05E-72	-0.934495401	0.777	0.889	0.874015748	2.71E-67	C1	COL1A1
SFRP1	4.93E-77	-0.934573198	0.239	0.488	0.489754098	1.66E-72	C1	SFRP1
DIO2	4.80E-115	-0.953472425	0.077	0.372	0.206989247	1.62E-110	C1	DIO2
CST3	0	-0.965577816	0.994	0.999	0.994994995	0	C1	CST3
CILP	1.56E-137	-0.968505894	0.262	0.597	0.438860972	5.25E-133	C1	CILP
CHRDL1	3.63E-173	-0.96914648	0.191	0.596	0.320469799	1.22E-168	C1	CHRDL1
COL1A2	1.97E-170	-0.97939986	0.94	0.979	0.960163432	6.63E-166	C1	COL1A2
F2R	1.12E-134	-0.984273108	0.102	0.437	0.233409611	3.76E-130	C1	F2R
ITGBL1	3.82E-139	-0.99829423	0.157	0.5	0.314	1.29E-134	C1	ITGBL1
TIMP1	5.52E-213	-1.011861271	0.905	0.971	0.932028836	1.86E-208	C1	TIMP1
PRELP	4.86E-220	-1.063442698	0.673	0.913	0.73713034	1.64E-215	C1	PRELP
TMSB4X	0	-1.107936291	0.967	0.996	0.970883534	0	C1	TMSB4X
SPON2	3.98E-219	-1.109655998	0.566	0.854	0.662763466	1.34E-214	C1	SPON2
SOD3	1.33E-251	-1.110652497	0.724	0.939	0.771033014	4.50E-247	C1	SOD3
APOD	6.79E-185	-1.111493301	0.991	0.992	0.998991935	2.29E-180	C1	APOD
FBLN5	2.12E-255	-1.217133187	0.314	0.754	0.416445623	7.14E-251	C1	FBLN5
NNMT	1.34E-207	-1.235078026	0.249	0.67	0.371641791	4.51E-203	C1	NNMT
CTHRC1	1.22E-142	-1.274554392	0.058	0.394	0.147208122	4.12E-138	C1	CTHRC1
LEPR	9.12E-184	-1.278459947	0.187	0.591	0.31641286	3.07E-179	C1	LEPR
OGN	2.02E-177	-1.280682608	0.121	0.514	0.23540856	6.81E-173	C1	OGN
MGP	0	-1.295289909	0.988	0.998	0.98997996	0	C1	MGP
THBS4	4.32E-28	-1.326100607	0.033	0.128	0.2578125	1.46E-23	C1	THBS4
TNXB	7.00E-303	-1.412952312	0.382	0.833	0.458583433	2.36E-298	C1	TNXB
SFRP2	2.56E-296	-1.423290442	0.426	0.869	0.490218642	8.64E-292	C1	SFRP2
SFRP4	8.15E-187	-1.459870815	0.085	0.487	0.174537988	2.75E-182	C1	SFRP4
TAGLN	3.57E-225	-1.469772551	0.539	0.845	0.637869822	1.20E-220	C1	TAGLN
PCOLCE2	5.94E-287	-1.486882664	0.403	0.812	0.496305419	2.00E-282	C1	PCOLCE2
IGFBP2	1.99E-183	-1.534329775	0.091	0.485	0.187628866	6.69E-179	C1	IGFBP2
IGFBP7	0	-1.550107042	0.827	0.987	0.837892604	0	C1	IGFBP7
MFAP5	2.32E-161	-1.669521576	0.106	0.472	0.224576271	7.82E-157	C1	MFAP5
CLU	8.41E-101	-1.685011096	0.564	0.774	0.728682171	2.83E-96	C1	CLU
PI16	1.94E-230	-1.709964496	0.278	0.694	0.400576369	6.52E-226	C1	PI16
CXCL14	5.45E-156	-1.732537421	0.221	0.584	0.378424658	1.84E-151	C1	CXCL14
WISP2	5.07E-261	-2.052190993	0.223	0.676	0.329881657	1.71E-256	C1	WISP2
CTGF	1.16E-247	-2.206629311	0.216	0.672	0.321428571	3.93E-243	C1	CTGF
COMP	6.81E-147	-2.600197548	0.133	0.468	0.284188034	2.30E-142	C1	COMP
APOE	2.75E-274	1.955662649	0.928	0.574	1.616724739	9.26E-270	C2	APOE
PTGDS.1	1.49E-70	1.866525504	0.5	0.274	1.824817518	5.02E-66	C2	PTGDS
PLA2G2A.1	1.18E-39	1.866172922	0.293	0.151	1.940397351	3.98E-35	C2	PLA2G2A
APOC1.1	7.82E-193	1.476494733	0.725	0.34	2.132352941	2.63E-188	C2	APOC1
ACTA2	3.33E-35	1.142865455	0.527	0.424	1.242924528	1.12E-30	C2	ACTA2
CPE.1	2.39E-135	1.027259847	0.6	0.265	2.264150943	8.05E-131	C2	CPE
MYH11	5.01E-63	1.021094826	0.321	0.145	2.213793103	1.69E-58	C2	MYH11
IGFBP5.1	4.61E-60	1.003177568	0.915	0.84	1.089285714	1.55E-55	C2	IGFBP5
PPP1R14A	0	0.993632587	0.413	0.062	6.661290323	0	C2	PPP1R14A
IGFBP7.1	1.73E-156	0.97679427	0.988	0.965	1.023834197	5.84E-152	C2	IGFBP7
RGS5	6.83E-30	0.915645868	0.18	0.082	2.195121951	2.30E-25	C2	RGS5
EDNRA	1.98E-118	0.86694201	0.527	0.242	2.17768595	6.67E-114	C2	EDNRA
MYLK.1	4.54E-108	0.855697634	0.491	0.223	2.201793722	1.53E-103	C2	MYLK
IGF1.1	1.68E-78	0.835255126	0.901	0.818	1.101466993	5.65E-74	C2	IGF1
NR2F2.1	2.30E-109	0.818892923	0.872	0.751	1.161118509	7.76E-105	C2	NR2F2
C11orf96	4.90E-47	0.811651583	0.768	0.664	1.156626506	1.65E-42	C2	C11orf96
A2M.1	4.05E-88	0.800354532	0.479	0.235	2.038297872	1.36E-83	C2	A2M
DES	5.45E-86	0.789305203	0.245	0.073	3.356164384	1.84E-81	C2	DES
CHCHD10.1	7.54E-98	0.779886308	0.582	0.315	1.847619048	2.54E-93	C2	CHCHD10
NOTCH3	9.21E-100	0.773542002	0.399	0.156	2.557692308	3.10E-95	C2	NOTCH3
HMCN2	8.58E-89	0.77036098	0.297	0.1	2.97	2.89E-84	C2	HMCN2
LGI4.1	1.48E-89	0.763652109	0.501	0.248	2.02016129	4.97E-85	C2	LGI4
OSR2	1.70E-45	0.763330029	0.479	0.319	1.501567398	5.73E-41	C2	OSR2
LMOD1	1.51E-75	0.740995052	0.588	0.367	1.602179837	5.08E-71	C2	LMOD1
KCNE4.1	8.64E-64	0.721020915	0.403	0.205	1.965853659	2.91E-59	C2	KCNE4
MT1X	4.43E-47	0.716287447	0.62	0.466	1.330472103	1.49E-42	C2	MT1X
CA3.1	2.91E-36	0.695419654	0.163	0.061	2.672131148	9.82E-32	C2	CA3
CYP1B1.1	9.69E-62	0.694607342	0.667	0.477	1.398322851	3.27E-57	C2	CYP1B1
ID4	1.73E-51	0.690875729	0.516	0.333	1.54954955	5.83E-47	C2	ID4
SPARCL1.1	1.93E-112	0.678547418	0.996	0.976	1.020491803	6.49E-108	C2	SPARCL1
EDIL3	2.16E-79	0.665637665	0.324	0.122	2.655737705	7.27E-75	C2	EDIL3
MYL9.1	1.26E-74	0.657648532	0.897	0.855	1.049122807	4.24E-70	C2	MYL9
BTG1.1	7.27E-54	0.656062417	0.853	0.794	1.074307305	2.45E-49	C2	BTG1
ZEB2	9.75E-55	0.635957249	0.669	0.519	1.289017341	3.29E-50	C2	ZEB2
PCDH10	3.59E-78	0.613919296	0.156	0.034	4.588235294	1.21E-73	C2	PCDH10
TINAGL1	3.02E-177	0.612099959	0.202	0.024	8.416666667	1.02E-172	C2	TINAGL1
PDGFRB.1	3.27E-45	0.601232331	0.803	0.747	1.074966533	1.10E-40	C2	PDGFRB
PLTP.1	1.75E-46	0.585935287	0.759	0.663	1.14479638	5.89E-42	C2	PLTP
CXXC5.1	2.57E-40	0.579859884	0.583	0.45	1.295555556	8.65E-36	C2	CXXC5
C1QTNF1	3.57E-77	0.562180541	0.333	0.131	2.541984733	1.20E-72	C2	C1QTNF1
GUCY1A3	1.11E-173	0.556906207	0.215	0.029	7.413793103	3.74E-169	C2	GUCY1A3
TPM2	7.95E-35	0.555283412	0.81	0.799	1.013767209	2.68E-30	C2	TPM2
CSRP2	3.72E-77	0.552776099	0.24	0.075	3.2	1.25E-72	C2	CSRP2
ANGPTL1	3.83E-29	0.522753947	0.262	0.144	1.819444444	1.29E-24	C2	ANGPTL1
NTRK3	1.20E-179	0.521230776	0.144	0.01	14.4	4.05E-175	C2	NTRK3
C2orf40.1	8.95E-09	0.492265491	0.392	0.341	1.149560117	0.00030166	C2	C2orf40
ABCC9.1	9.43E-34	0.490581983	0.372	0.226	1.646017699	3.18E-29	C2	ABCC9
AOC3	1.77E-137	0.479899633	0.225	0.041	5.487804878	5.97E-133	C2	AOC3
EPAS1	3.33E-34	0.479871672	0.249	0.125	1.992	1.12E-29	C2	EPAS1
CALD1.1	2.91E-73	0.479689378	0.985	0.984	1.00101626	9.79E-69	C2	CALD1
FHL1.1	1.60E-32	0.478318039	0.781	0.736	1.061141304	5.41E-28	C2	FHL1
TAGLN.1	0.004454322	0.470078817	0.777	0.81	0.959259259	1	C2	TAGLN
EPS8.1	8.26E-20	0.462602906	0.538	0.464	1.159482759	2.78E-15	C2	EPS8
CARMN	1.04E-67	0.453919115	0.175	0.046	3.804347826	3.50E-63	C2	CARMN
TMEM100.1	1.14E-20	0.444409106	0.427	0.316	1.351265823	3.84E-16	C2	TMEM100
FILIP1L	1.62E-17	0.443779603	0.396	0.301	1.315614618	5.45E-13	C2	FILIP1L
SCG2	4.40E-55	0.437220476	0.108	0.022	4.909090909	1.48E-50	C2	SCG2
ACTG2	1.69E-44	0.43315201	0.124	0.034	3.647058824	5.70E-40	C2	ACTG2
CSGALNACT1	4.87E-40	0.432608404	0.303	0.153	1.980392157	1.64E-35	C2	CSGALNACT1
TPM4	6.79E-23	0.429221814	0.714	0.701	1.018544936	2.29E-18	C2	TPM4
ATP1A2	3.28E-90	0.419477557	0.167	0.033	5.060606061	1.10E-85	C2	ATP1A2
EEA1.1	4.70E-21	0.41839528	0.777	0.762	1.019685039	1.58E-16	C2	EEA1
CD44	1.11E-16	0.40551068	0.542	0.48	1.129166667	3.74E-12	C2	CD44
NDRG2	1.42E-18	0.402585967	0.664	0.609	1.090311987	4.79E-14	C2	NDRG2
ADAMTS1.1	0.0019703	0.397566727	0.298	0.268	1.111940299	1	C2	ADAMTS1
SAT1.1	3.17E-08	0.397530171	0.751	0.769	0.976592978	0.001067503	C2	SAT1
IGSF21	1.12E-41	0.39726249	0.133	0.041	3.243902439	3.77E-37	C2	IGSF21
MAFB.1	4.83E-12	0.394615781	0.475	0.401	1.184538653	1.63E-07	C2	MAFB
CRLF1.1	8.79E-13	0.391846196	0.528	0.446	1.183856502	2.96E-08	C2	CRLF1
PDLIM3.1	2.91E-15	0.386988443	0.466	0.388	1.201030928	9.80E-11	C2	PDLIM3
OSR1	2.37E-07	0.385415096	0.444	0.413	1.075060533	0.007995946	C2	OSR1
FLNA.1	5.99E-10	0.384345489	0.556	0.536	1.037313433	2.02E-05	C2	FLNA
NEAT1	5.32E-18	0.377496209	0.928	0.927	1.001078749	1.79E-13	C2	NEAT1
ENAH	1.64E-11	0.376454739	0.431	0.368	1.171195652	5.52E-07	C2	ENAH
SGCA	2.48E-138	0.375521519	0.176	0.024	7.333333333	8.37E-134	C2	SGCA
MYH9	4.89E-18	0.375497335	0.44	0.352	1.25	1.65E-13	C2	MYH9
CPAMD8.1	2.25E-16	0.37496808	0.297	0.204	1.455882353	7.58E-12	C2	CPAMD8
TIMP1.1	5.26E-08	0.369431678	0.956	0.964	0.991701245	0.001771188	C2	TIMP1
AIG1	8.47E-18	0.368025269	0.477	0.384	1.2421875	2.85E-13	C2	AIG1
PHGDH.1	2.61E-21	0.363138665	0.408	0.292	1.397260274	8.81E-17	C2	PHGDH
ECE1	2.62E-14	0.358552681	0.504	0.431	1.16937355	8.84E-10	C2	ECE1
PROCR.1	5.16E-10	0.353182767	0.325	0.26	1.25	1.74E-05	C2	PROCR
G0S2.1	8.28E-06	0.350984944	0.562	0.546	1.029304029	0.279122865	C2	G0S2
SMOC1.1	4.27E-26	0.350262879	0.267	0.149	1.791946309	1.44E-21	C2	SMOC1
F10.1	1.39E-21	0.348274346	0.71	0.649	1.093990755	4.69E-17	C2	F10
SERPINE1.1	2.11E-11	0.34596652	0.148	0.087	1.701149425	7.09E-07	C2	SERPINE1
TMEM47	1.42E-12	0.345787189	0.474	0.411	1.153284672	4.77E-08	C2	TMEM47
LPP	2.22E-19	0.34503172	0.761	0.761	1	7.48E-15	C2	LPP
EFEMP1	2.84E-11	0.331186574	0.682	0.658	1.036474164	9.56E-07	C2	EFEMP1
HLA-B	9.85E-30	0.330787107	0.923	0.912	1.012061404	3.32E-25	C2	HLA-B
TNS1	5.62E-10	0.329748531	0.497	0.46	1.080434783	1.89E-05	C2	TNS1
SNCG.1	3.70E-14	0.32972988	0.402	0.311	1.292604502	1.25E-09	C2	SNCG
NEURL1B	1.36E-66	0.329406602	0.146	0.034	4.294117647	4.60E-62	C2	NEURL1B
RPLP0	1.29E-36	0.32931865	0.966	0.971	0.994850669	4.34E-32	C2	RPLP0
PTMA	1.39E-32	0.327045077	0.97	0.976	0.993852459	4.69E-28	C2	PTMA
MT1M	8.46E-06	0.326088249	0.501	0.474	1.056962025	0.28495768	C2	MT1M
PTGER3	4.53E-23	0.324707254	0.212	0.113	1.876106195	1.53E-18	C2	PTGER3
GGT5	4.69E-17	0.321036538	0.804	0.795	1.011320755	1.58E-12	C2	GGT5
SCD5	2.34E-22	0.318017594	0.264	0.156	1.692307692	7.87E-18	C2	SCD5
FBLIM1	1.41E-19	0.312994383	0.191	0.105	1.819047619	4.74E-15	C2	FBLIM1
FAM118A	1.52E-05	0.312469138	0.367	0.334	1.098802395	0.512700289	C2	FAM118A
RBMS3	5.37E-11	0.311646562	0.609	0.577	1.055459272	1.81E-06	C2	RBMS3
SRSF7.1	1.59E-08	0.311583114	0.771	0.786	0.980916031	0.000534886	C2	SRSF7
IFITM3	2.83E-34	0.310548026	0.979	0.988	0.990890688	9.55E-30	C2	IFITM3
NFIC	3.00E-23	0.309857736	0.876	0.882	0.993197279	1.01E-18	C2	NFIC
PCSK1	1.86E-29	0.309160729	0.167	0.07	2.385714286	6.26E-25	C2	PCSK1
CNN1	8.62E-19	0.308923355	0.131	0.062	2.112903226	2.90E-14	C2	CNN1
GADD45G	1.93E-10	0.308637685	0.137	0.083	1.65060241	6.49E-06	C2	GADD45G
BGN.1	5.71E-19	0.308226384	0.525	0.401	1.309226933	1.92E-14	C2	BGN
HSD11B1.1	5.39E-10	0.305917468	0.624	0.604	1.033112583	1.82E-05	C2	HSD11B1
JUNB.1	1.13E-07	0.305751712	0.79	0.781	1.011523688	0.003823598	C2	JUNB
ENC1	1.78E-15	0.305025986	0.234	0.148	1.581081081	5.99E-11	C2	ENC1
COL4A2.1	2.88E-11	0.303894217	0.638	0.617	1.034035656	9.71E-07	C2	COL4A2
EPHA3.1	4.32E-10	0.301522873	0.266	0.198	1.343434343	1.46E-05	C2	EPHA3
ZFP36L1.1	1.54E-11	0.299142299	0.885	0.898	0.985523385	5.18E-07	C2	ZFP36L1
MEF2C	7.65E-18	0.29913648	0.244	0.15	1.626666667	2.58E-13	C2	MEF2C
INAFM1	4.87E-10	0.299015551	0.349	0.282	1.237588652	1.64E-05	C2	INAFM1
ENPP5	1.63E-27	0.298641949	0.17	0.076	2.236842105	5.49E-23	C2	ENPP5
TPPP3.1	4.31E-10	0.297852707	0.238	0.169	1.408284024	1.45E-05	C2	TPPP3
CAMK2N1	0.00752659	0.29783964	0.582	0.633	0.91943128	1	C2	CAMK2N1
PDE5A.1	9.42E-09	0.297375032	0.413	0.357	1.156862745	0.00031736	C2	PDE5A
CX3CL1	2.51E-36	0.296767175	0.161	0.06	2.683333333	8.45E-32	C2	CX3CL1
SYNPO2	0.000210857	0.291182891	0.385	0.371	1.037735849	1	C2	SYNPO2
EPHB6	4.23E-19	0.290170548	0.174	0.092	1.891304348	1.42E-14	C2	EPHB6
MARCKSL1.1	2.59E-09	0.287716002	0.266	0.2	1.33	8.72E-05	C2	MARCKSL1
COL4A5.1	2.20E-26	0.284595631	0.184	0.086	2.139534884	7.41E-22	C2	COL4A5
ANGPT2.1	8.60E-15	0.283522697	0.16	0.09	1.777777778	2.90E-10	C2	ANGPT2
PLXND1	2.01E-14	0.283508798	0.303	0.215	1.409302326	6.76E-10	C2	PLXND1
ITGA1	1.80E-17	0.279311331	0.22	0.13	1.692307692	6.07E-13	C2	ITGA1
RNF152	1.02E-17	0.278679555	0.176	0.095	1.852631579	3.42E-13	C2	RNF152
HEY2	1.35E-22	0.276045902	0.217	0.117	1.854700855	4.57E-18	C2	HEY2
TSPYL2	6.97E-06	0.274095719	0.365	0.325	1.123076923	0.234783515	C2	TSPYL2
RASD1.1	1.31E-06	0.273284704	0.485	0.445	1.08988764	0.044247724	C2	RASD1
COL21A1	2.67E-26	0.272910397	0.181	0.083	2.180722892	8.99E-22	C2	COL21A1
PCDH7.1	5.50E-21	0.272200612	0.196	0.103	1.902912621	1.85E-16	C2	PCDH7
NFE2L1	1.94E-07	0.268785728	0.408	0.359	1.136490251	0.006521261	C2	NFE2L1
KHDRBS3.1	3.45E-07	0.266356835	0.424	0.382	1.109947644	0.011613736	C2	KHDRBS3
TGFB1	1.98E-07	0.265519387	0.324	0.271	1.195571956	0.006660911	C2	TGFB1
COL18A1	7.28E-05	0.264925545	0.416	0.39	1.066666667	1	C2	COL18A1
MT1E.1	0.002699893	0.263175828	0.544	0.552	0.985507246	1	C2	MT1E
NUDT4	1.09E-06	0.262434006	0.382	0.34	1.123529412	0.036771815	C2	NUDT4
SUSD2	4.93E-16	0.26185147	0.141	0.074	1.905405405	1.66E-11	C2	SUSD2
RGN	1.51E-07	0.26177522	0.27	0.215	1.255813953	0.00510255	C2	RGN
MBNL1-AS1	3.68E-18	0.261579862	0.148	0.074	2	1.24E-13	C2	MBNL1-AS1
RARRES2	4.39E-12	0.260936155	0.869	0.851	1.021151586	1.48E-07	C2	RARRES2
LRRC32.1	1.55E-09	0.260537108	0.194	0.132	1.46969697	5.23E-05	C2	LRRC32
S1PR3	0.000164229	0.259718426	0.224	0.189	1.185185185	1	C2	S1PR3
RASL12	2.80E-08	0.257848498	0.362	0.311	1.163987138	0.00094493	C2	RASL12
NR2F2-AS1	1.91E-12	0.256394515	0.211	0.138	1.528985507	6.45E-08	C2	NR2F2-AS1
RPS19	5.04E-18	0.25562867	0.985	0.989	0.995955511	1.70E-13	C2	RPS19
VIPR1	6.19E-46	0.251774143	0.102	0.024	4.25	2.09E-41	C2	VIPR1
NTN4.1	2.92E-20	-0.251018504	0.222	0.378	0.587301587	9.83E-16	C2	NTN4
GLUL	1.62E-15	-0.251619557	0.412	0.554	0.74368231	5.45E-11	C2	GLUL
MXRA8	8.09E-19	-0.252380859	0.781	0.887	0.880496054	2.73E-14	C2	MXRA8
FAM3C.1	5.91E-19	-0.253194608	0.345	0.506	0.681818182	1.99E-14	C2	FAM3C
DSE	8.75E-22	-0.253571628	0.325	0.507	0.641025641	2.95E-17	C2	DSE
SAMHD1.1	2.60E-20	-0.255807941	0.432	0.609	0.709359606	8.74E-16	C2	SAMHD1
RAB32.1	3.45E-21	-0.256032333	0.236	0.394	0.598984772	1.16E-16	C2	RAB32
GAS7	9.03E-19	-0.256315814	0.255	0.405	0.62962963	3.04E-14	C2	GAS7
RCN3.1	5.43E-18	-0.258575513	0.421	0.576	0.730902778	1.83E-13	C2	RCN3
TUBA1C	2.02E-20	-0.259326795	0.228	0.382	0.596858639	6.79E-16	C2	TUBA1C
PLAGL1	9.90E-18	-0.260764228	0.172	0.301	0.571428571	3.33E-13	C2	PLAGL1
PTRF.1	4.06E-19	-0.261411002	0.774	0.887	0.872604284	1.37E-14	C2	PTRF
FGFR1	1.21E-20	-0.261849909	0.621	0.777	0.799227799	4.07E-16	C2	FGFR1
SUB1	2.63E-21	-0.263135239	0.611	0.773	0.790426908	8.85E-17	C2	SUB1
OLFML2A.1	6.25E-22	-0.263367722	0.126	0.264	0.477272727	2.11E-17	C2	OLFML2A
IL32	1.75E-13	-0.263689502	0.413	0.548	0.753649635	5.91E-09	C2	IL32
PLBD1	2.54E-24	-0.269018365	0.147	0.303	0.485148515	8.56E-20	C2	PLBD1
NFIX	7.24E-22	-0.269450289	0.714	0.836	0.854066986	2.44E-17	C2	NFIX
NREP	4.24E-24	-0.272604068	0.066	0.195	0.338461538	1.43E-19	C2	NREP
SULF1.1	1.56E-17	-0.273916436	0.251	0.395	0.635443038	5.26E-13	C2	SULF1
RECK	1.33E-21	-0.274377983	0.211	0.366	0.576502732	4.47E-17	C2	RECK
ACVRL1	5.31E-21	-0.275190628	0.388	0.562	0.690391459	1.79E-16	C2	ACVRL1
NNMT.1	3.90E-11	-0.275774091	0.509	0.628	0.810509554	1.31E-06	C2	NNMT
PLXNC1	8.38E-27	-0.276028289	0.073	0.217	0.33640553	2.82E-22	C2	PLXNC1
EPB41L2	3.83E-22	-0.276428804	0.526	0.687	0.765647744	1.29E-17	C2	EPB41L2
NPC2	4.24E-26	-0.279856869	0.821	0.926	0.886609071	1.43E-21	C2	NPC2
COL15A1	2.24E-18	-0.280047431	0.236	0.379	0.622691293	7.53E-14	C2	COL15A1
CD99.1	5.80E-35	-0.280743266	0.938	0.981	0.956167176	1.95E-30	C2	CD99
GPNMB.1	1.64E-21	-0.281509047	0.797	0.902	0.883592018	5.51E-17	C2	GPNMB
RAB11A	1.50E-22	-0.28373491	0.411	0.585	0.702564103	5.05E-18	C2	RAB11A
TNXB.1	8.09E-15	-0.284282008	0.698	0.785	0.889171975	2.73E-10	C2	TNXB
RRBP1	2.03E-23	-0.284884232	0.62	0.785	0.789808917	6.84E-19	C2	RRBP1
MPZL1	3.00E-22	-0.285313712	0.402	0.584	0.688356164	1.01E-17	C2	MPZL1
BNC2	1.24E-26	-0.287776888	0.153	0.318	0.481132075	4.17E-22	C2	BNC2
LGALS1	9.98E-33	-0.290640002	0.983	0.992	0.990927419	3.36E-28	C2	LGALS1
GPX4	1.43E-26	-0.290907493	0.895	0.962	0.93035343	4.81E-22	C2	GPX4
PDGFRA	1.41E-19	-0.291509713	0.662	0.798	0.829573935	4.76E-15	C2	PDGFRA
PALM	7.02E-28	-0.291899579	0.242	0.431	0.561484919	2.37E-23	C2	PALM
EMP1.1	5.00E-27	-0.293841488	0.743	0.884	0.840497738	1.69E-22	C2	EMP1
TAX1BP3.1	7.57E-28	-0.295637183	0.314	0.512	0.61328125	2.55E-23	C2	TAX1BP3
CLU.1	9.05E-08	-0.296303533	0.784	0.745	1.052348993	0.00304789	C2	CLU
SRPX.1	8.42E-23	-0.297381648	0.406	0.591	0.686971235	2.84E-18	C2	SRPX
C4orf48	1.63E-28	-0.300798853	0.066	0.211	0.312796209	5.49E-24	C2	C4orf48
MRC2	5.02E-29	-0.301701964	0.451	0.662	0.681268882	1.69E-24	C2	MRC2
ANPEP	4.27E-29	-0.303156857	0.142	0.316	0.449367089	1.44E-24	C2	ANPEP
ATP2B1	7.77E-22	-0.303280535	0.607	0.773	0.785252264	2.62E-17	C2	ATP2B1
COL6A3.1	1.36E-25	-0.303346317	0.87	0.96	0.90625	4.58E-21	C2	COL6A3
MEOX2	1.86E-27	-0.303951319	0.06	0.199	0.301507538	6.26E-23	C2	MEOX2
SERTAD4-AS1	4.88E-27	-0.306556282	0.19	0.367	0.517711172	1.64E-22	C2	SERTAD4-AS1
CYR61.1	1.38E-11	-0.307157744	0.49	0.608	0.805921053	4.64E-07	C2	CYR61
NPR3.1	1.37E-29	-0.309561351	0.023	0.151	0.152317881	4.61E-25	C2	NPR3
PCDH18	5.50E-27	-0.310772149	0.403	0.595	0.677310924	1.85E-22	C2	PCDH18
CPXM2.1	1.56E-30	-0.311286024	0.055	0.203	0.270935961	5.25E-26	C2	CPXM2
RHOBTB3	8.52E-26	-0.311446224	0.632	0.797	0.792973651	2.87E-21	C2	RHOBTB3
TUBA1A	5.94E-16	-0.311852727	0.787	0.869	0.905638665	2.00E-11	C2	TUBA1A
DPYSL3	1.13E-29	-0.313653349	0.339	0.55	0.616363636	3.81E-25	C2	DPYSL3
ZEB1.1	6.59E-25	-0.313952294	0.385	0.563	0.68383659	2.22E-20	C2	ZEB1
PLAC9.1	2.72E-36	-0.3143234	0.94	0.977	0.962128966	9.16E-32	C2	PLAC9
SLIT3	1.10E-25	-0.314437849	0.248	0.428	0.579439252	3.69E-21	C2	SLIT3
HTRA3	1.05E-21	-0.31660517	0.278	0.447	0.621923937	3.53E-17	C2	HTRA3
SVEP1.1	8.65E-31	-0.318780357	0.106	0.276	0.384057971	2.91E-26	C2	SVEP1
SSPN.1	5.05E-31	-0.320230738	0.722	0.86	0.839534884	1.70E-26	C2	SSPN
FAM43A	1.71E-27	-0.321541222	0.139	0.307	0.45276873	5.77E-23	C2	FAM43A
LIMA1	4.03E-28	-0.321568084	0.686	0.847	0.809917355	1.36E-23	C2	LIMA1
FAM180B.1	3.13E-22	-0.321840057	0.053	0.167	0.317365269	1.06E-17	C2	FAM180B
KCTD12	5.23E-21	-0.322801481	0.322	0.485	0.663917526	1.76E-16	C2	KCTD12
CDKN1C	7.04E-30	-0.332665729	0.496	0.708	0.700564972	2.37E-25	C2	CDKN1C
USP53	1.16E-27	-0.332913061	0.207	0.385	0.537662338	3.91E-23	C2	USP53
GOLIM4.1	1.71E-28	-0.33313733	0.431	0.626	0.688498403	5.77E-24	C2	GOLIM4
ITGB5.1	1.31E-29	-0.333910382	0.439	0.637	0.689167975	4.41E-25	C2	ITGB5
ADD3.1	1.26E-31	-0.337870619	0.681	0.845	0.80591716	4.24E-27	C2	ADD3
FHL2.1	1.19E-24	-0.33875518	0.08	0.216	0.37037037	4.01E-20	C2	FHL2
SLIT2	1.64E-27	-0.341204608	0.367	0.552	0.664855072	5.51E-23	C2	SLIT2
C1QTNF7.1	1.18E-31	-0.341735561	0.21	0.407	0.515970516	3.96E-27	C2	C1QTNF7
LAMB1.1	2.24E-20	-0.341843357	0.204	0.347	0.587896254	7.54E-16	C2	LAMB1
ECM2.1	5.64E-29	-0.342387077	0.24	0.436	0.550458716	1.90E-24	C2	ECM2
FST.1	4.18E-19	-0.342595278	0.257	0.405	0.634567901	1.41E-14	C2	FST
SH3BGRL3.1	1.65E-13	-0.343698328	0.739	0.841	0.878715815	5.54E-09	C2	SH3BGRL3
CTSH.1	6.35E-25	-0.343865188	0.199	0.367	0.542234332	2.14E-20	C2	CTSH
PHLDA3.1	4.31E-31	-0.346951249	0.43	0.636	0.676100629	1.45E-26	C2	PHLDA3
BICC1	1.31E-29	-0.347428191	0.267	0.46	0.580434783	4.40E-25	C2	BICC1
COL8A1.1	2.38E-29	-0.347470299	0.07	0.22	0.318181818	8.01E-25	C2	COL8A1
TMSB10.1	1.38E-36	-0.348110705	0.962	0.988	0.973684211	4.64E-32	C2	TMSB10
CCDC80.1	1.64E-28	-0.351218048	0.934	0.97	0.962886598	5.52E-24	C2	CCDC80
LEPR.1	1.45E-20	-0.353096564	0.392	0.555	0.706306306	4.89E-16	C2	LEPR
CSTB	1.40E-33	-0.353261755	0.717	0.857	0.83663944	4.72E-29	C2	CSTB
ABCA6.1	1.79E-23	-0.354144618	0.343	0.514	0.667315175	6.02E-19	C2	ABCA6
COL12A1.1	3.99E-25	-0.35460288	0.119	0.267	0.445692884	1.35E-20	C2	COL12A1
SDCBP.1	4.90E-32	-0.356711643	0.44	0.644	0.683229814	1.65E-27	C2	SDCBP
LSP1.1	2.02E-23	-0.357629756	0.481	0.639	0.752738654	6.80E-19	C2	LSP1
CILP.1	7.28E-21	-0.359401787	0.408	0.569	0.717047452	2.45E-16	C2	CILP
MGST1	1.10E-32	-0.359867713	0.708	0.887	0.798196167	3.72E-28	C2	MGST1
ARPC1B	2.04E-28	-0.362195611	0.492	0.685	0.718248175	6.88E-24	C2	ARPC1B
XG.1	2.36E-38	-0.364098757	0.102	0.298	0.342281879	7.96E-34	C2	XG
PAM.1	1.71E-30	-0.370132101	0.38	0.576	0.659722222	5.76E-26	C2	PAM
SPOCK3.1	8.47E-26	-0.373541334	0.008	0.111	0.072072072	2.85E-21	C2	SPOCK3
SPTBN1.1	2.22E-29	-0.374615575	0.691	0.836	0.826555024	7.47E-25	C2	SPTBN1
CARHSP1	4.39E-41	-0.380851639	0.121	0.331	0.365558912	1.48E-36	C2	CARHSP1
P4HA3	7.15E-23	-0.381767923	0.146	0.29	0.503448276	2.41E-18	C2	P4HA3
FRMD6.1	1.15E-31	-0.382886379	0.276	0.479	0.576200418	3.87E-27	C2	FRMD6
FN1	3.69E-23	-0.383889359	0.774	0.881	0.878547106	1.24E-18	C2	FN1
SPARC.1	6.58E-11	-0.38516352	0.756	0.856	0.88317757	2.22E-06	C2	SPARC
CYTL1.1	6.42E-15	-0.387552879	0.032	0.107	0.299065421	2.16E-10	C2	CYTL1
ECM1.1	1.48E-32	-0.388100699	0.259	0.46	0.563043478	4.98E-28	C2	ECM1
SH3BP5	1.76E-43	-0.388900269	0.58	0.807	0.718711276	5.94E-39	C2	SH3BP5
TSPAN4.1	7.86E-37	-0.392202207	0.531	0.737	0.720488467	2.65E-32	C2	TSPAN4
GSN.1	1.60E-47	-0.392576027	0.998	1	0.998	5.39E-43	C2	GSN
GALNT15.1	4.45E-26	-0.392798472	0.06	0.192	0.3125	1.50E-21	C2	GALNT15
C1orf21	3.91E-38	-0.393629224	0.349	0.575	0.606956522	1.32E-33	C2	C1orf21
MFAP2	6.40E-39	-0.398595438	0.289	0.522	0.553639847	2.16E-34	C2	MFAP2
ATP1B1.1	1.56E-33	-0.399638223	0.131	0.31	0.422580645	5.26E-29	C2	ATP1B1
COL3A1.1	1.63E-16	-0.402948473	0.868	0.92	0.943478261	5.48E-12	C2	COL3A1
IGFBP2.1	1.28E-18	-0.405521383	0.309	0.449	0.688195991	4.30E-14	C2	IGFBP2
C3	3.50E-31	-0.405861817	0.719	0.844	0.851895735	1.18E-26	C2	C3
FAM129A	1.41E-35	-0.409285891	0.397	0.613	0.647634584	4.75E-31	C2	FAM129A
DHRS3.1	6.93E-41	-0.41121937	0.587	0.796	0.737437186	2.34E-36	C2	DHRS3
MSX1	4.73E-33	-0.414230674	0.329	0.533	0.617260788	1.60E-28	C2	MSX1
CD34	3.30E-36	-0.417702521	0.169	0.368	0.45923913	1.11E-31	C2	CD34
ID3	2.50E-26	-0.430587429	0.402	0.592	0.679054054	8.43E-22	C2	ID3
EZR	7.59E-36	-0.430812176	0.095	0.275	0.345454545	2.56E-31	C2	EZR
PLXDC2.1	4.13E-40	-0.43233494	0.573	0.787	0.728081321	1.39E-35	C2	PLXDC2
ANGPTL2.1	7.18E-45	-0.434122583	0.127	0.346	0.367052023	2.42E-40	C2	ANGPTL2
ALDH1A3.1	1.64E-46	-0.434693695	0.045	0.24	0.1875	5.51E-42	C2	ALDH1A3
THY1.1	1.07E-15	-0.439550371	0.299	0.419	0.713603819	3.60E-11	C2	THY1
DAB2.1	1.85E-43	-0.442632531	0.342	0.578	0.591695502	6.22E-39	C2	DAB2
SERPINF1	2.42E-79	-0.443941869	0.926	0.985	0.940101523	8.14E-75	C2	SERPINF1
MMP2.1	5.35E-33	-0.444925286	0.796	0.917	0.868047983	1.80E-28	C2	MMP2
IER3	1.69E-30	-0.448843282	0.246	0.44	0.559090909	5.69E-26	C2	IER3
ABCA9.1	1.23E-33	-0.450379155	0.153	0.342	0.447368421	4.15E-29	C2	ABCA9
INHBA.1	1.94E-35	-0.450591674	0.063	0.229	0.27510917	6.53E-31	C2	INHBA
PMP22.1	4.22E-51	-0.452577811	0.792	0.919	0.861806311	1.42E-46	C2	PMP22
ALDH1A1	2.51E-46	-0.456410748	0.568	0.771	0.736705577	8.46E-42	C2	ALDH1A1
GAS6.1	2.56E-42	-0.463997745	0.624	0.811	0.769420469	8.61E-38	C2	GAS6
CD9.1	3.63E-35	-0.466792036	0.746	0.873	0.854524628	1.22E-30	C2	CD9
ANXA5	1.67E-68	-0.466870008	0.872	0.96	0.908333333	5.62E-64	C2	ANXA5
PERP	3.66E-53	-0.471447122	0.249	0.514	0.484435798	1.23E-48	C2	PERP
TSPO	2.81E-49	-0.480321477	0.653	0.841	0.776456599	9.46E-45	C2	TSPO
ANXA2	2.59E-67	-0.485536044	0.95	0.988	0.961538462	8.72E-63	C2	ANXA2
OMD.1	1.12E-42	-0.486132645	0.189	0.404	0.467821782	3.78E-38	C2	OMD
FAP.1	2.55E-47	-0.492176027	0.275	0.517	0.531914894	8.59E-43	C2	FAP
FBN1.1	3.12E-30	-0.49347276	0.571	0.743	0.768506057	1.05E-25	C2	FBN1
CPVL.1	5.92E-57	-0.494747298	0.241	0.51	0.47254902	1.99E-52	C2	CPVL
AKAP12	9.86E-39	-0.497613862	0.796	0.909	0.875687569	3.32E-34	C2	AKAP12
MXRA5.1	1.26E-46	-0.497637094	0.292	0.537	0.543761639	4.24E-42	C2	MXRA5
SERPINE2.1	1.62E-37	-0.503261792	0.23	0.435	0.528735632	5.44E-33	C2	SERPINE2
PTGIS	1.67E-53	-0.505860797	0.175	0.431	0.406032483	5.63E-49	C2	PTGIS
LUM	8.87E-53	-0.50848819	0.855	0.973	0.878725591	2.99E-48	C2	LUM
F2R.1	4.21E-34	-0.509172536	0.211	0.412	0.512135922	1.42E-29	C2	F2R
VIT.1	1.63E-49	-0.517381154	0.375	0.609	0.615763547	5.50E-45	C2	VIT
IGFBP6.1	1.17E-53	-0.52549972	0.971	0.994	0.976861167	3.94E-49	C2	IGFBP6
IGFBP3.1	1.05E-32	-0.540366067	0.099	0.273	0.362637363	3.54E-28	C2	IGFBP3
LGALS3.1	3.21E-105	-0.545990348	0.965	0.99	0.974747475	1.08E-100	C2	LGALS3
MFAP4	2.48E-71	-0.547943766	0.903	0.971	0.929969104	8.34E-67	C2	MFAP4
SEPT6.1	1.48E-57	-0.551329952	0.261	0.533	0.489681051	4.97E-53	C2	6-Sep
CXCL12.1	1.36E-38	-0.554346525	0.637	0.802	0.794264339	4.59E-34	C2	CXCL12
CYGB	3.61E-58	-0.554347802	0.431	0.692	0.62283237	1.22E-53	C2	CYGB
S100A13.1	5.40E-87	-0.554780045	0.868	0.955	0.908900524	1.82E-82	C2	S100A13
GFRA1.1	2.70E-59	-0.583127552	0.264	0.539	0.489795918	9.09E-55	C2	GFRA1
ITM2A.1	7.34E-65	-0.594270009	0.276	0.586	0.470989761	2.47E-60	C2	ITM2A
FBLN1.1	1.46E-94	-0.5991146	0.931	0.986	0.944219067	4.92E-90	C2	FBLN1
CD55.1	9.04E-29	-0.601446124	0.156	0.323	0.482972136	3.05E-24	C2	CD55
ANXA1.1	8.94E-83	-0.60408829	0.764	0.936	0.816239316	3.01E-78	C2	ANXA1
BMP5	7.91E-76	-0.612646481	0.265	0.594	0.446127946	2.67E-71	C2	BMP5
FBLN5.1	7.59E-58	-0.615523764	0.492	0.719	0.684283727	2.56E-53	C2	FBLN5
CLMP.1	3.72E-74	-0.616926194	0.157	0.461	0.340563991	1.25E-69	C2	CLMP
TNNT3.1	3.12E-51	-0.618610188	0.073	0.29	0.251724138	1.05E-46	C2	TNNT3
SPRY1.1	6.72E-47	-0.619945638	0.309	0.542	0.570110701	2.26E-42	C2	SPRY1
ASPN.1	1.80E-30	-0.620393544	0.035	0.172	0.203488372	6.08E-26	C2	ASPN
SPRY2.1	1.90E-46	-0.623431746	0.288	0.517	0.557059961	6.39E-42	C2	SPRY2
PENK.1	9.41E-39	-0.634202008	0.009	0.158	0.056962025	3.17E-34	C2	PENK
IGF2	4.18E-30	-0.638768189	0.168	0.334	0.502994012	1.41E-25	C2	IGF2
DCN.1	3.92E-181	-0.646616318	0.985	1	0.985	1.32E-176	C2	DCN
FSTL1.1	3.94E-72	-0.647331962	0.593	0.819	0.724053724	1.33E-67	C2	FSTL1
ADH1C	1.54E-36	-0.648623257	0.127	0.313	0.405750799	5.18E-32	C2	ADH1C
KCNQ1OT1.1	8.21E-39	-0.648816943	0.208	0.423	0.491725768	2.77E-34	C2	KCNQ1OT1
RAMP2	1.04E-76	-0.650385489	0.67	0.885	0.757062147	3.49E-72	C2	RAMP2
ACKR3.1	2.90E-55	-0.654976489	0.135	0.383	0.352480418	9.76E-51	C2	ACKR3
CD79B.1	2.04E-60	-0.658100177	0.059	0.302	0.195364238	6.89E-56	C2	CD79B
METRNL	1.83E-82	-0.67097874	0.302	0.623	0.484751204	6.17E-78	C2	METRNL
PDGFRL.1	6.49E-90	-0.673170627	0.575	0.843	0.682087782	2.19E-85	C2	PDGFRL
CFH	4.10E-103	-0.675701716	0.979	0.991	0.987891019	1.38E-98	C2	CFH
COL1A1.1	6.29E-27	-0.676759727	0.776	0.884	0.877828054	2.12E-22	C2	COL1A1
ABLIM1.1	8.18E-71	-0.686705505	0.292	0.586	0.498293515	2.76E-66	C2	ABLIM1
PCOLCE2.1	3.22E-55	-0.689618985	0.569	0.78	0.729487179	1.08E-50	C2	PCOLCE2
LAMA2.1	6.82E-82	-0.693960615	0.351	0.682	0.514662757	2.30E-77	C2	LAMA2
APOD.1	1.06E-67	-0.699556527	0.95	0.996	0.953815261	3.59E-63	C2	APOD
CAPG	4.17E-65	-0.700798626	0.17	0.444	0.382882883	1.40E-60	C2	CAPG
PRELP.1	2.88E-75	-0.712567136	0.746	0.896	0.832589286	9.69E-71	C2	PRELP
FBLN2.1	4.87E-96	-0.713228615	0.469	0.799	0.58698373	1.64E-91	C2	FBLN2
LRRN4CL	5.61E-97	-0.714196858	0.118	0.469	0.251599147	1.89E-92	C2	LRRN4CL
RND3	1.95E-71	-0.720440211	0.553	0.8	0.69125	6.58E-67	C2	RND3
OAF.1	8.55E-79	-0.737470582	0.184	0.497	0.370221328	2.88E-74	C2	OAF
CTHRC1.1	5.30E-36	-0.740587665	0.177	0.368	0.480978261	1.79E-31	C2	CTHRC1
OGN.1	1.27E-53	-0.741958974	0.234	0.487	0.480492813	4.28E-49	C2	OGN
SFRP2.1	1.33E-78	-0.743404377	0.567	0.837	0.677419355	4.49E-74	C2	SFRP2
AHNAK2.1	9.36E-85	-0.770515467	0.135	0.463	0.291576674	3.15E-80	C2	AHNAK2
CTSK.1	9.64E-108	-0.77113985	0.676	0.901	0.750277469	3.25E-103	C2	CTSK
ADM	6.05E-42	-0.771899787	0.09	0.283	0.318021201	2.04E-37	C2	ADM
TNFAIP6.1	1.13E-75	-0.784759064	0.165	0.472	0.349576271	3.80E-71	C2	TNFAIP6
ITGBL1.1	2.32E-80	-0.797870878	0.165	0.485	0.340206186	7.82E-76	C2	ITGBL1
COL1A2.1	1.68E-92	-0.800070308	0.905	0.98	0.923469388	5.67E-88	C2	COL1A2
PTN.1	1.64E-79	-0.805791457	0.428	0.733	0.583901774	5.52E-75	C2	PTN
FIBIN.1	4.09E-106	-0.833133216	0.252	0.628	0.401273885	1.38E-101	C2	FIBIN
SPON2.1	2.26E-102	-0.847928398	0.562	0.843	0.666666667	7.61E-98	C2	SPON2
GPX3.1	1.23E-109	-0.860035631	0.589	0.846	0.696217494	4.15E-105	C2	GPX3
GDF10.1	1.88E-107	-0.876672378	0.072	0.434	0.165898618	6.33E-103	C2	GDF10
S100A10	2.75E-146	-0.93513696	0.909	0.986	0.921906694	9.25E-142	C2	S100A10
SFRP4.1	1.36E-57	-0.986187317	0.207	0.459	0.450980392	4.58E-53	C2	SFRP4
CRABP2	2.38E-113	-0.988549416	0.193	0.581	0.332185886	8.03E-109	C2	CRABP2
MFAP5.1	3.01E-50	-1.089401584	0.216	0.446	0.484304933	1.01E-45	C2	MFAP5
RARRES1.1	1.05E-100	-1.095947594	0.449	0.768	0.584635417	3.53E-96	C2	RARRES1
THBS4.1	7.03E-14	-1.121962612	0.046	0.122	0.37704918	2.37E-09	C2	THBS4
CTGF.1	1.92E-53	-1.133725705	0.401	0.636	0.630503145	6.47E-49	C2	CTGF
SLPI.1	3.13E-107	-1.137259264	0.53	0.805	0.658385093	1.06E-102	C2	SLPI
LTBP2.1	2.54E-168	-1.185158957	0.361	0.788	0.458121827	8.56E-164	C2	LTBP2
DPT.1	6.46E-180	-1.217266748	0.626	0.916	0.683406114	2.18E-175	C2	DPT
CXCL14.1	9.08E-62	-1.383246189	0.315	0.56	0.5625	3.06E-57	C2	CXCL14
WISP2.1	2.61E-94	-1.384135123	0.334	0.647	0.516228748	8.80E-90	C2	WISP2
MYOC.1	2.46E-109	-1.540684147	0.347	0.68	0.510294118	8.31E-105	C2	MYOC
PI16.1	4.61E-205	-1.90030325	0.167	0.687	0.243085881	1.55E-200	C2	PI16
RARRES1.2	1.53E-224	0.867902585	0.829	0.617	1.343598055	5.15E-220	C3	RARRES1
CXCL14.2	1.51E-141	0.836939036	0.629	0.412	1.526699029	5.08E-137	C3	CXCL14
SPRY2.2	3.95E-189	0.700826043	0.595	0.358	1.662011173	1.33E-184	C3	SPRY2
GAS6.2	1.92E-255	0.643923907	0.868	0.691	1.256150507	6.46E-251	C3	GAS6
CXCL12.2	4.28E-205	0.641059443	0.866	0.677	1.279172821	1.44E-200	C3	CXCL12
IGFBP2.2	5.45E-120	0.638356076	0.519	0.32	1.621875	1.84E-115	C3	IGFBP2
SPRY1.2	3.24E-154	0.631826189	0.614	0.392	1.566326531	1.09E-149	C3	SPRY1
IGF2.1	8.40E-120	0.608335528	0.399	0.207	1.927536232	2.83E-115	C3	IGF2
MYOC.2	1.38E-132	0.57185949	0.73	0.541	1.34935305	4.66E-128	C3	MYOC
C3.1	5.78E-219	0.568468543	0.907	0.729	1.244170096	1.95E-214	C3	C3
DPT.2	9.89E-234	0.566838018	0.946	0.813	1.163591636	3.33E-229	C3	DPT
FMO2.1	1.14E-107	0.562176109	0.225	0.078	2.884615385	3.84E-103	C3	FMO2
TMEM176B.1	6.24E-165	0.553734261	0.791	0.592	1.336148649	2.10E-160	C3	TMEM176B
DHRS3.2	6.11E-192	0.539202712	0.855	0.67	1.276119403	2.06E-187	C3	DHRS3
GFRA1.2	9.95E-170	0.528524297	0.616	0.374	1.647058824	3.35E-165	C3	GFRA1
APOD.2	0	0.518932263	0.999	0.981	1.018348624	0	C3	APOD
CFH.1	3.10E-242	0.508710458	0.999	0.976	1.023565574	1.04E-237	C3	CFH
SFRP1.1	2.59E-80	0.488034217	0.527	0.358	1.472067039	8.72E-76	C3	SFRP1
GPM6B.1	3.87E-109	0.451098336	0.537	0.347	1.547550432	1.30E-104	C3	GPM6B
FBLN5.2	1.13E-135	0.44860218	0.784	0.579	1.354058722	3.80E-131	C3	FBLN5
FGL2.1	5.34E-93	0.42464326	0.699	0.534	1.308988764	1.80E-88	C3	FGL2
MGP.1	2.03E-181	0.413741957	1	0.992	1.008064516	6.83E-177	C3	MGP
PDGFRA.1	1.56E-96	0.399170847	0.84	0.709	1.184767278	5.26E-92	C3	PDGFRA
TMEM176A	2.30E-88	0.393434416	0.66	0.489	1.349693252	7.74E-84	C3	TMEM176A
ABCA9.2	6.49E-82	0.385657658	0.391	0.233	1.678111588	2.19E-77	C3	ABCA9
GPX3.2	1.50E-137	0.379105969	0.898	0.719	1.248956885	5.04E-133	C3	GPX3
TNNT3.2	1.07E-84	0.376355258	0.336	0.18	1.866666667	3.59E-80	C3	TNNT3
FBLN1.2	3.90E-139	0.368751288	0.994	0.963	1.03219107	1.31E-134	C3	FBLN1
FRMD6.2	2.07E-66	0.366181701	0.521	0.378	1.378306878	6.98E-62	C3	FRMD6
SVEP1.2	3.75E-86	0.362736219	0.324	0.172	1.88372093	1.26E-81	C3	SVEP1
FIBIN.2	3.90E-76	0.357758837	0.663	0.501	1.323353293	1.32E-71	C3	FIBIN
ABCA8.1	7.50E-85	0.356418138	0.68	0.523	1.300191205	2.53E-80	C3	ABCA8
CYGB.1	4.12E-93	0.356199402	0.737	0.574	1.283972125	1.39E-88	C3	CYGB
ABCA6.2	4.25E-60	0.349363734	0.557	0.418	1.332535885	1.43E-55	C3	ABCA6
LSP1.2	5.37E-78	0.349165846	0.69	0.533	1.294559099	1.81E-73	C3	LSP1
MGST1.1	1.36E-106	0.346371335	0.913	0.813	1.12300123	4.59E-102	C3	MGST1
ADM.1	3.14E-30	0.328349539	0.303	0.216	1.402777778	1.06E-25	C3	ADM
RARRES2.1	3.98E-98	0.326922506	0.905	0.778	1.163239075	1.34E-93	C3	RARRES2
FXYD6.1	5.04E-71	0.324067586	0.533	0.375	1.421333333	1.70E-66	C3	FXYD6
LAMA2.2	4.80E-74	0.324037978	0.718	0.562	1.277580071	1.62E-69	C3	LAMA2
SFRP2.2	1.68E-133	0.318906698	0.904	0.686	1.317784257	5.67E-129	C3	SFRP2
SASH1.1	4.85E-66	0.314396859	0.56	0.418	1.339712919	1.64E-61	C3	SASH1
KCTD12.1	1.27E-47	0.313686842	0.519	0.403	1.287841191	4.28E-43	C3	KCTD12
PDGFRL.2	3.05E-79	0.312112349	0.865	0.756	1.144179894	1.03E-74	C3	PDGFRL
LGALS3.2	2.09E-134	0.310097799	0.994	0.979	1.015321757	7.04E-130	C3	LGALS3
CFD	7.80E-127	0.30708273	0.999	0.978	1.021472393	2.63E-122	C3	CFD
ATP2B1.1	1.77E-57	0.300416258	0.8	0.701	1.141226819	5.97E-53	C3	ATP2B1
COLEC12.1	1.53E-51	0.295086414	0.415	0.287	1.445993031	5.15E-47	C3	COLEC12
ARHGDIB.1	1.71E-56	0.294502665	0.385	0.254	1.515748031	5.76E-52	C3	ARHGDIB
CYTL1.2	5.36E-37	0.292638254	0.13	0.06	2.166666667	1.81E-32	C3	CYTL1
ATP1B1.2	1.84E-51	0.292136755	0.343	0.227	1.511013216	6.21E-47	C3	ATP1B1
SAMHD1.2	4.31E-59	0.285656002	0.65	0.514	1.26459144	1.45E-54	C3	SAMHD1
COL15A1.1	2.24E-42	0.284126653	0.412	0.302	1.364238411	7.56E-38	C3	COL15A1
VPS13D	7.05E-53	0.283065249	0.374	0.25	1.496	2.38E-48	C3	VPS13D
RND3.1	1.19E-53	0.282033148	0.822	0.719	1.14325452	3.99E-49	C3	RND3
LAMC1.1	3.57E-57	0.277120571	0.787	0.682	1.153958944	1.20E-52	C3	LAMC1
ADH1C.1	6.48E-32	0.276906246	0.337	0.241	1.398340249	2.18E-27	C3	ADH1C
IFITM2.1	9.91E-57	0.274620754	0.861	0.785	1.096815287	3.34E-52	C3	IFITM2
SRPX.2	5.59E-55	0.274017437	0.627	0.501	1.251497006	1.88E-50	C3	SRPX
TSPAN8.1	7.81E-39	0.272213551	0.423	0.318	1.330188679	2.63E-34	C3	TSPAN8
GPNMB.2	3.50E-66	0.270071513	0.928	0.842	1.102137767	1.18E-61	C3	GPNMB
EPHX1.1	1.66E-76	0.265980496	0.936	0.868	1.078341014	5.60E-72	C3	EPHX1
FMO3.1	5.08E-48	0.263192143	0.168	0.078	2.153846154	1.71E-43	C3	FMO3
GDF10.2	2.87E-41	0.260956514	0.454	0.333	1.363363363	9.66E-37	C3	GDF10
C1QTNF7.2	3.27E-46	0.258318329	0.442	0.318	1.389937107	1.10E-41	C3	C1QTNF7
KITLG	3.32E-43	0.257228545	0.424	0.311	1.363344051	1.12E-38	C3	KITLG
RHOBTB3.1	3.50E-49	0.255894172	0.82	0.731	1.121751026	1.18E-44	C3	RHOBTB3
C1S.1	3.30E-87	0.254800706	0.979	0.961	1.018730489	1.11E-82	C3	C1S
AKR1C1	3.10E-36	0.254037025	0.682	0.595	1.146218487	1.05E-31	C3	AKR1C1
MAN1A1	3.01E-31	0.251707562	0.625	0.546	1.144688645	1.01E-26	C3	MAN1A1
CTSK.2	5.25E-55	0.250440297	0.914	0.836	1.093301435	1.77E-50	C3	CTSK
CCDC80.2	4.24E-11	-0.250758786	0.973	0.959	1.01459854	1.43E-06	C3	CCDC80
EDIL3.1	1.44E-38	-0.252181608	0.106	0.187	0.56684492	4.87E-34	C3	EDIL3
SCARA3	3.08E-63	-0.253373498	0.05	0.135	0.37037037	1.04E-58	C3	SCARA3
TGM2	1.74E-14	-0.254247036	0.099	0.142	0.697183099	5.86E-10	C3	TGM2
PKM.1	9.83E-32	-0.255535988	0.677	0.715	0.946853147	3.31E-27	C3	PKM
WISP2.2	9.13E-10	-0.261600185	0.668	0.552	1.210144928	3.08E-05	C3	WISP2
C2orf40.2	0.005079895	-0.261989555	0.343	0.35	0.98	1	C3	C2orf40
S100B.1	8.23E-58	-0.264629467	0.037	0.109	0.339449541	2.77E-53	C3	S100B
ATP6V0D1.1	6.40E-13	-0.266591635	0.395	0.449	0.879732739	2.16E-08	C3	ATP6V0D1
SULF1.2	1.10E-29	-0.268157876	0.349	0.432	0.80787037	3.70E-25	C3	SULF1
OLFML2B.1	6.38E-20	-0.270418071	0.423	0.485	0.872164948	2.15E-15	C3	OLFML2B
S100A4	4.48E-30	-0.272682116	0.985	0.98	1.005102041	1.51E-25	C3	S100A4
SCUBE2.1	1.67E-72	-0.274526269	0.037	0.12	0.308333333	5.61E-68	C3	SCUBE2
CD151.1	1.72E-31	-0.274916643	0.747	0.762	0.980314961	5.80E-27	C3	CD151
TCEAL2.1	3.77E-40	-0.282042681	0.153	0.246	0.62195122	1.27E-35	C3	TCEAL2
ANGPT2.2	1.22E-35	-0.283192745	0.069	0.134	0.514925373	4.12E-31	C3	ANGPT2
MFGE8.1	2.58E-08	-0.284964218	0.783	0.743	1.053835801	0.000869188	C3	MFGE8
SVIL.1	3.94E-30	-0.287896738	0.478	0.561	0.852049911	1.33E-25	C3	SVIL
TM4SF1	3.82E-71	-0.289205759	0.057	0.152	0.375	1.29E-66	C3	TM4SF1
BTG1.2	1.52E-27	-0.291768435	0.783	0.823	0.951397327	5.11E-23	C3	BTG1
MT1E.2	4.13E-21	-0.293690618	0.528	0.583	0.905660377	1.39E-16	C3	MT1E
MYH11.1	1.70E-09	-0.299773439	0.145	0.181	0.801104972	5.71E-05	C3	MYH11
SOX9.1	4.94E-54	-0.306530878	0.161	0.271	0.594095941	1.67E-49	C3	SOX9
CRLF1.2	1.77E-15	-0.306563899	0.43	0.484	0.888429752	5.96E-11	C3	CRLF1
PMEPA1.1	1.92E-17	-0.306668082	0.368	0.418	0.880382775	6.47E-13	C3	PMEPA1
SEMA3C	2.13E-74	-0.307541158	0.101	0.218	0.463302752	7.17E-70	C3	SEMA3C
CRIP2.1	5.18E-37	-0.315451789	0.412	0.498	0.827309237	1.74E-32	C3	CRIP2
RGS5.1	9.21E-05	-0.321981758	0.082	0.101	0.811881188	1	C3	RGS5
FMOD.1	2.05E-05	-0.323162778	0.312	0.332	0.939759036	0.69231256	C3	FMOD
PPP1R14A.1	4.74E-69	-0.325740314	0.054	0.145	0.372413793	1.60E-64	C3	PPP1R14A
LRRC17.1	1.07E-53	-0.328891818	0.091	0.181	0.502762431	3.62E-49	C3	LRRC17
MT1X.1	8.67E-17	-0.335225472	0.457	0.51	0.896078431	2.92E-12	C3	MT1X
ADIRF.1	3.22E-72	-0.335549441	0.965	0.975	0.98974359	1.08E-67	C3	ADIRF
FAM180B.2	1.14E-69	-0.33638011	0.11	0.225	0.488888889	3.84E-65	C3	FAM180B
S100A10.1	3.80E-33	-0.338362958	0.987	0.969	1.018575851	1.28E-28	C3	S100A10
KLF2	1.57E-29	-0.34612353	0.517	0.595	0.868907563	5.30E-25	C3	KLF2
HMCN2.1	1.80E-72	-0.350519629	0.074	0.178	0.415730337	6.05E-68	C3	HMCN2
CYP1B1.2	2.27E-22	-0.351165433	0.47	0.525	0.895238095	7.63E-18	C3	CYP1B1
TPPP3.2	3.11E-64	-0.363515209	0.128	0.243	0.526748971	1.05E-59	C3	TPPP3
CAPG.1	8.19E-37	-0.369024695	0.387	0.469	0.825159915	2.76E-32	C3	CAPG
SH3BGRL3.2	1.12E-17	-0.369877928	0.841	0.82	1.025609756	3.77E-13	C3	SH3BGRL3
FNDC1	5.72E-72	-0.373264711	0.039	0.123	0.317073171	1.93E-67	C3	FNDC1
APOE.1	0.00153621	-0.376665375	0.602	0.606	0.99339934	1	C3	APOE
MYLK.2	2.14E-35	-0.377421204	0.211	0.295	0.715254237	7.21E-31	C3	MYLK
C8orf22.1	1.20E-09	-0.381603284	0.221	0.259	0.853281853	4.06E-05	C3	C8orf22
TNFAIP6.2	1.86E-26	-0.396271394	0.418	0.486	0.860082305	6.27E-22	C3	TNFAIP6
DKK3.1	7.71E-21	-0.399066137	0.404	0.451	0.89578714	2.60E-16	C3	DKK3
CADM1	2.03E-106	-0.415218561	0.014	0.1	0.14	6.84E-102	C3	CADM1
CD9.2	1.23E-64	-0.416903748	0.858	0.868	0.988479263	4.13E-60	C3	CD9
IGFBP3.2	1.71E-18	-0.420666765	0.233	0.294	0.792517007	5.76E-14	C3	IGFBP3
KCNMA1	3.57E-71	-0.429342593	0.035	0.116	0.301724138	1.20E-66	C3	KCNMA1
CTHRC1.2	2.82E-10	-0.430363702	0.339	0.371	0.913746631	9.49E-06	C3	CTHRC1
RBP4.1	5.47E-52	-0.432098563	0.123	0.219	0.561643836	1.84E-47	C3	RBP4
IGFBP5.2	2.50E-17	-0.437639003	0.847	0.846	1.001182033	8.42E-13	C3	IGFBP5
IGF1.2	2.19E-07	-0.461462172	0.845	0.796	1.061557789	0.007389629	C3	IGF1
TAGLN.2	2.15E-21	-0.489485397	0.82	0.79	1.037974684	7.26E-17	C3	TAGLN
DEFB1.1	6.02E-61	-0.491199868	0.102	0.202	0.504950495	2.03E-56	C3	DEFB1
TIMP1.2	6.78E-19	-0.493051818	0.968	0.956	1.012552301	2.29E-14	C3	TIMP1
ID1.1	2.09E-42	-0.498958006	0.17	0.264	0.643939394	7.04E-38	C3	ID1
THY1.2	1.05E-58	-0.53564509	0.361	0.476	0.758403361	3.53E-54	C3	THY1
VCAN	2.48E-58	-0.538461089	0.722	0.754	0.957559682	8.37E-54	C3	VCAN
FN1.1	1.86E-130	-0.570118093	0.852	0.9	0.946666667	6.27E-126	C3	FN1
COL1A1.2	2.65E-06	-0.607243194	0.886	0.86	1.030232558	0.089318518	C3	COL1A1
SPARC.2	3.19E-32	-0.608890936	0.85	0.844	1.007109005	1.08E-27	C3	SPARC
AQP1	2.12E-130	-0.609160264	0.121	0.291	0.41580756	7.13E-126	C3	AQP1
APOC1.2	1.01E-20	-0.660472279	0.351	0.402	0.873134328	3.41E-16	C3	APOC1
CPE.2	1.07E-124	-0.705899791	0.218	0.401	0.543640898	3.59E-120	C3	CPE
CA3.2	4.26E-109	-0.72170676	0.028	0.13	0.215384615	1.43E-104	C3	CA3
CD55.2	1.32E-54	-0.749113703	0.267	0.37	0.721621622	4.46E-50	C3	CD55
SFRP4.2	3.99E-22	-0.793389023	0.429	0.45	0.953333333	1.34E-17	C3	SFRP4
BGN.2	2.02E-109	-0.835516377	0.347	0.504	0.688492063	6.81E-105	C3	BGN
ASPN.2	7.91E-106	-0.86426193	0.103	0.243	0.423868313	2.66E-101	C3	ASPN
MFAP5.2	6.20E-54	-0.992551715	0.397	0.469	0.846481876	2.09E-49	C3	MFAP5
PTGDS.2	3.88E-33	-1.31828987	0.259	0.342	0.757309942	1.31E-28	C3	PTGDS
COMP.1	8.03E-49	-1.324520425	0.395	0.471	0.838641189	2.70E-44	C3	COMP
ANGPTL7	8.96E-50	-1.515568196	0.05	0.119	0.420168067	3.02E-45	C3	ANGPTL7
PLA2G2A.2	7.42E-56	-1.542430744	0.122	0.221	0.552036199	2.50E-51	C3	PLA2G2A
CLU.2	1.05E-110	-1.682180273	0.721	0.787	0.91613723	3.55E-106	C3	CLU
THBS4.2	3.83E-167	-1.897214051	0.052	0.208	0.25	1.29E-162	C3	THBS4
CLU.3	9.39E-234	3.879278591	0.984	0.738	1.333333333	3.16E-229	C4	CLU
ANGPTL7.1	0	3.789630522	0.744	0.051	14.58823529	0	C4	ANGPTL7
THBS4.3	0	3.445163984	0.672	0.093	7.225806452	0	C4	THBS4
COMP.2	6.87E-153	2.457286694	0.844	0.409	2.063569682	2.31E-148	C4	COMP
ASPN.3	1.14E-159	2.303722871	0.553	0.145	3.813793103	3.83E-155	C4	ASPN
COL1A1.3	7.71E-75	2.097937583	0.955	0.872	1.095183486	2.60E-70	C4	COL1A1
SCX	0	2.092383852	0.52	0.013	40	0	C4	SCX
KCNMA1.1	0	2.006250274	0.609	0.046	13.23913043	0	C4	KCNMA1
FMOD.2	8.69E-153	1.872384914	0.744	0.303	2.455445545	2.93E-148	C4	FMOD
CADM1.1	0	1.859986008	0.578	0.027	21.40740741	0	C4	CADM1
FNDC1.1	0	1.771061791	0.576	0.053	10.86792453	0	C4	FNDC1
BGN.3	1.83E-119	1.722620597	0.781	0.396	1.972222222	6.16E-115	C4	BGN
CILP2	0	1.714202185	0.439	0.004	109.75	0	C4	CILP2
CTHRC1.3	8.56E-75	1.688248259	0.66	0.34	1.941176471	2.88E-70	C4	CTHRC1
DKK3.2	6.02E-138	1.610253948	0.814	0.407	2	2.03E-133	C4	DKK3
CHAD	0	1.585270773	0.369	0.003	123	0	C4	CHAD
COL1A2.2	6.56E-68	1.551022637	0.992	0.973	1.019527235	2.21E-63	C4	COL1A2
CAPG.2	1.55E-163	1.469249205	0.846	0.403	2.099255583	5.21E-159	C4	CAPG
KERA	0	1.462408905	0.381	0.026	14.65384615	0	C4	KERA
COL12A1.2	1.47E-97	1.435228025	0.596	0.24	2.483333333	4.96E-93	C4	COL12A1
SPARC.3	4.16E-63	1.432782335	0.926	0.844	1.097156398	1.40E-58	C4	SPARC
ID1.2	5.18E-74	1.424339897	0.506	0.197	2.568527919	1.74E-69	C4	ID1
CRYAB.1	7.27E-120	1.422142887	0.922	0.686	1.344023324	2.45E-115	C4	CRYAB
NCAM1	0	1.379500313	0.52	0.027	19.25925926	0	C4	NCAM1
OGN.2	6.11E-95	1.331071293	0.807	0.452	1.78539823	2.06E-90	C4	OGN
CDKN2A	0	1.308249591	0.266	0.01	26.6	0	C4	CDKN2A
P4HA3.1	1.58E-161	1.30571927	0.742	0.259	2.864864865	5.31E-157	C4	P4HA3
PRELP.2	3.42E-106	1.289194767	0.986	0.879	1.121729238	1.15E-101	C4	PRELP
MYLK.3	3.99E-137	1.257997669	0.666	0.228	2.921052632	1.34E-132	C4	MYLK
CD9.3	1.39E-132	1.256435249	0.963	0.858	1.122377622	4.67E-128	C4	CD9
SCARA3.1	1.07E-256	1.225875526	0.496	0.068	7.294117647	3.61E-252	C4	SCARA3
AQP1.1	1.64E-92	1.211797222	0.529	0.177	2.988700565	5.54E-88	C4	AQP1
TNFAIP6.3	1.37E-75	1.196608109	0.754	0.433	1.741339492	4.63E-71	C4	TNFAIP6
MFGE8.2	9.94E-41	1.193777912	0.846	0.763	1.108781127	3.35E-36	C4	MFGE8
PRG4	1.42E-142	1.191471438	0.162	0.011	14.72727273	4.80E-138	C4	PRG4
TNFRSF12A.1	7.61E-79	1.179023491	0.451	0.151	2.986754967	2.57E-74	C4	TNFRSF12A
THY1.3	5.17E-107	1.175226589	0.805	0.392	2.053571429	1.74E-102	C4	THY1
MT1X.2	1.45E-51	1.163988877	0.734	0.469	1.565031983	4.89E-47	C4	MT1X
TSPO.1	1.18E-123	1.119811762	0.961	0.819	1.173382173	3.98E-119	C4	TSPO
S100A4.1	8.88E-103	1.112269338	0.994	0.983	1.011190234	2.99E-98	C4	S100A4
RBP4.2	2.00E-116	1.08797971	0.523	0.148	3.533783784	6.75E-112	C4	RBP4
TM4SF1.1	8.86E-185	1.05173958	0.465	0.081	5.740740741	2.98E-180	C4	TM4SF1
PRUNE2	3.07E-189	1.036934587	0.527	0.102	5.166666667	1.04E-184	C4	PRUNE2
OCIAD2	0	1.033143163	0.473	0.029	16.31034483	0	C4	OCIAD2
MT1E.3	5.57E-79	1.024723847	0.832	0.539	1.543599258	1.88E-74	C4	MT1E
S100A10.2	4.66E-101	0.973683879	0.998	0.979	1.019407559	1.57E-96	C4	S100A10
EZR.1	7.06E-119	0.972384616	0.682	0.243	2.806584362	2.38E-114	C4	EZR
CDH13	0	0.966648909	0.324	0.007	46.28571429	0	C4	CDH13
ANXA4.1	3.11E-76	0.965008808	0.885	0.678	1.305309735	1.05E-71	C4	ANXA4
GREM1	0	0.959516021	0.209	0.004	52.25	0	C4	GREM1
CD109	5.72E-97	0.954307966	0.551	0.194	2.840206186	1.93E-92	C4	CD109
HCFC1R1.1	7.63E-76	0.949916945	0.871	0.647	1.346213292	2.57E-71	C4	HCFC1R1
SEMA3B	2.15E-221	0.946998513	0.523	0.086	6.081395349	7.25E-217	C4	SEMA3B
WISP2.3	1.87E-47	0.941645394	0.855	0.611	1.399345336	6.29E-43	C4	WISP2
CRTAC1	0	0.940561664	0.287	0.01	28.7	0	C4	CRTAC1
HTRA1.1	9.09E-56	0.932369576	0.879	0.697	1.261119082	3.06E-51	C4	HTRA1
C1QTNF3	1.40E-278	0.907450426	0.314	0.021	14.95238095	4.73E-274	C4	C1QTNF3
CD151.2	2.53E-65	0.888431074	0.887	0.748	1.185828877	8.51E-61	C4	CD151
ANGPTL5	4.81E-194	0.873655618	0.281	0.026	10.80769231	1.62E-189	C4	ANGPTL5
LRRC15	0	0.872629133	0.285	0.004	71.25	0	C4	LRRC15
CCDC85B	3.22E-64	0.868160763	0.791	0.528	1.498106061	1.08E-59	C4	CCDC85B
PKM.2	3.34E-60	0.867572233	0.852	0.686	1.241982507	1.12E-55	C4	PKM
MEGF6	1.31E-295	0.859784629	0.371	0.029	12.79310345	4.43E-291	C4	MEGF6
C2orf40.3	1.64E-45	0.857022047	0.617	0.334	1.847305389	5.53E-41	C4	C2orf40
DUSP1	1.91E-34	0.85550611	0.885	0.74	1.195945946	6.43E-30	C4	DUSP1
CCL2.1	3.41E-17	0.832342645	0.209	0.094	2.223404255	1.15E-12	C4	CCL2
IL32.1	2.64E-40	0.830774017	0.746	0.528	1.412878788	8.88E-36	C4	IL32
LXN	7.26E-55	0.826386653	0.473	0.206	2.296116505	2.45E-50	C4	LXN
CA12	0	0.825247219	0.42	0.023	18.26086957	0	C4	CA12
SAA1	1.36E-127	0.817416392	0.164	0.013	12.61538462	4.57E-123	C4	SAA1
TUBA1A.1	1.15E-43	0.792404785	0.943	0.858	1.099067599	3.89E-39	C4	TUBA1A
FN1.2	1.10E-33	0.791159035	0.959	0.868	1.10483871	3.70E-29	C4	FN1
ID3.1	1.14E-16	0.789922736	0.691	0.571	1.210157618	3.84E-12	C4	ID3
AHNAK2.2	1.19E-49	0.785986808	0.73	0.423	1.725768322	4.01E-45	C4	AHNAK2
MCOLN3	4.40E-165	0.776522463	0.33	0.044	7.5	1.48E-160	C4	MCOLN3
IL18	1.11E-140	0.770423454	0.387	0.071	5.450704225	3.72E-136	C4	IL18
NEFL	0	0.768738145	0.223	0.002	111.5	0	C4	NEFL
ANXA2.1	7.56E-79	0.748879392	0.994	0.985	1.009137056	2.55E-74	C4	ANXA2
FBXO2.1	1.47E-94	0.746751169	0.355	0.082	4.329268293	4.94E-90	C4	FBXO2
CTSH.2	2.18E-55	0.744823888	0.639	0.341	1.873900293	7.33E-51	C4	CTSH
SFRP2.3	4.92E-05	0.737752174	0.838	0.814	1.029484029	1	C4	SFRP2
DPP4	0	0.730278329	0.301	0.003	100.3333333	0	C4	DPP4
CLTB	4.95E-51	0.71793729	0.814	0.612	1.330065359	1.67E-46	C4	CLTB
IGFBP6.2	7.48E-39	0.717928646	0.998	0.992	1.006048387	2.52E-34	C4	IGFBP6
IGFBP3.3	1.93E-22	0.709357478	0.432	0.251	1.721115538	6.49E-18	C4	IGFBP3
C12orf75	4.68E-158	0.688237625	0.344	0.05	6.88	1.58E-153	C4	C12orf75
PCOLCE2.2	5.67E-35	0.680644921	0.893	0.757	1.179656539	1.91E-30	C4	PCOLCE2
RPS27L.1	5.59E-40	0.680505777	0.902	0.803	1.123287671	1.88E-35	C4	RPS27L
CPXM2.2	1.40E-49	0.677684228	0.432	0.181	2.386740331	4.72E-45	C4	CPXM2
ACTB.1	5.89E-45	0.67758506	0.996	0.978	1.018404908	1.98E-40	C4	ACTB
SULF2	2.02E-80	0.677283589	0.42	0.126	3.333333333	6.81E-76	C4	SULF2
ADIRF.2	2.19E-49	0.676737958	0.99	0.968	1.022727273	7.40E-45	C4	ADIRF
PYCARD	3.01E-24	0.676650948	0.5	0.311	1.607717042	1.01E-19	C4	PYCARD
THBS1	1.51E-83	0.669472596	0.279	0.058	4.810344828	5.09E-79	C4	THBS1
PMEPA1.2	3.05E-40	0.666037296	0.652	0.377	1.729442971	1.03E-35	C4	PMEPA1
MT-ND5	3.58E-66	0.662936511	0.988	0.975	1.013333333	1.21E-61	C4	MT-ND5
CAV1.1	1.39E-28	0.662818612	0.865	0.751	1.151797603	4.67E-24	C4	CAV1
CRABP2.1	2.94E-21	0.653353736	0.725	0.541	1.340110906	9.90E-17	C4	CRABP2
VASN	2.43E-46	0.646097646	0.613	0.333	1.840840841	8.19E-42	C4	VASN
C4orf48.1	1.21E-78	0.645727654	0.523	0.185	2.827027027	4.08E-74	C4	C4orf48
SCRG1	4.25E-30	0.644986496	0.369	0.175	2.108571429	1.43E-25	C4	SCRG1
COL8A2	4.56E-104	0.641449495	0.42	0.106	3.962264151	1.54E-99	C4	COL8A2
ANGPTL2.2	2.59E-54	0.640162165	0.629	0.315	1.996825397	8.74E-50	C4	ANGPTL2
SULF1.3	6.26E-42	0.639599421	0.637	0.373	1.707774799	2.11E-37	C4	SULF1
PIEZO2	1.02E-160	0.628145169	0.363	0.054	6.722222222	3.45E-156	C4	PIEZO2
PRLR	4.80E-195	0.626310653	0.27	0.024	11.25	1.62E-190	C4	PRLR
ENO1	5.54E-41	0.623699422	0.822	0.659	1.247344461	1.87E-36	C4	ENO1
MT-ND2	1.54E-74	0.619871452	1	0.997	1.003009027	5.20E-70	C4	MT-ND2
MKX	1.62E-240	0.618821721	0.344	0.032	10.75	5.47E-236	C4	MKX
ECM1.2	1.04E-30	0.618460085	0.633	0.435	1.455172414	3.52E-26	C4	ECM1
LGALS1.1	2.81E-62	0.615978295	0.996	0.991	1.005045409	9.46E-58	C4	LGALS1
ITGBL1.2	4.37E-35	0.615537846	0.697	0.448	1.555803571	1.47E-30	C4	ITGBL1
ACTG1.1	3.77E-54	0.613250242	0.994	0.988	1.006072874	1.27E-49	C4	ACTG1
SOD2	1.67E-25	0.60487415	0.861	0.756	1.138888889	5.61E-21	C4	SOD2
CRIP2.2	4.26E-19	0.603501942	0.598	0.441	1.35600907	1.44E-14	C4	CRIP2
ID2	3.55E-24	0.601423093	0.482	0.283	1.703180212	1.20E-19	C4	ID2
MEOX1.1	2.49E-49	0.599454978	0.404	0.159	2.540880503	8.40E-45	C4	MEOX1
MET	6.26E-137	0.598594617	0.283	0.039	7.256410256	2.11E-132	C4	MET
TNC	0	0.592492371	0.215	0.004	53.75	0	C4	TNC
FAM177A1	2.50E-49	0.587243432	0.584	0.301	1.940199336	8.43E-45	C4	FAM177A1
ANXA1.2	2.41E-40	0.586638914	0.977	0.919	1.063112078	8.13E-36	C4	ANXA1
MT-ND4	1.48E-76	0.584516754	1	0.999	1.001001001	4.98E-72	C4	MT-ND4
PHPT1	6.38E-26	0.578772431	0.785	0.672	1.168154762	2.15E-21	C4	PHPT1
RCN3.2	3.15E-33	0.575293252	0.756	0.555	1.362162162	1.06E-28	C4	RCN3
CNN3.1	2.86E-28	0.574616039	0.768	0.616	1.246753247	9.65E-24	C4	CNN3
TUBA1C.1	5.31E-35	0.572037734	0.594	0.359	1.6545961	1.79E-30	C4	TUBA1C
MYL6	5.30E-36	0.566179807	0.975	0.961	1.014568158	1.79E-31	C4	MYL6
MT-CYB	1.06E-84	0.565916926	1	1	1	3.57E-80	C4	MT-CYB
TGFBI	5.30E-55	0.563719496	0.377	0.132	2.856060606	1.78E-50	C4	TGFBI
SEMA3C.1	3.73E-52	0.549318828	0.387	0.139	2.784172662	1.26E-47	C4	SEMA3C
AEBP1.1	5.00E-26	0.547257812	0.914	0.836	1.093301435	1.68E-21	C4	AEBP1
SSR3.1	5.31E-32	0.546629077	0.793	0.646	1.22755418	1.79E-27	C4	SSR3
COL11A1	2.30E-113	0.544107419	0.303	0.053	5.716981132	7.75E-109	C4	COL11A1
MAFB.2	1.37E-07	0.539192129	0.5	0.403	1.240694789	0.004604558	C4	MAFB
OAF.2	3.18E-12	0.537529176	0.58	0.466	1.244635193	1.07E-07	C4	OAF
ZNF521	3.33E-58	0.533513848	0.434	0.158	2.746835443	1.12E-53	C4	ZNF521
SSC5D	2.85E-26	0.533493275	0.525	0.315	1.666666667	9.60E-22	C4	SSC5D
CCDC3	1.79E-123	0.533336761	0.301	0.048	6.270833333	6.04E-119	C4	CCDC3
MMP2.2	1.09E-24	0.530161721	0.949	0.905	1.048618785	3.69E-20	C4	MMP2
SORBS2	3.01E-72	0.529866435	0.422	0.133	3.172932331	1.01E-67	C4	SORBS2
NNMT.2	2.87E-14	0.529436991	0.725	0.614	1.180781759	9.66E-10	C4	NNMT
S100A6	1.91E-85	0.524117256	1	1	1	6.44E-81	C4	S100A6
FLNA.2	3.64E-23	0.523277497	0.697	0.531	1.312617702	1.23E-18	C4	FLNA
SPOCK3.2	3.49E-28	0.521355258	0.248	0.096	2.583333333	1.18E-23	C4	SPOCK3
MYDGF	5.66E-25	0.517169869	0.746	0.593	1.258010118	1.91E-20	C4	MYDGF
NEFM	2.11E-236	0.51675999	0.129	0.002	64.5	7.12E-232	C4	NEFM
GPX4.1	1.48E-34	0.512407875	0.971	0.956	1.015690377	4.99E-30	C4	GPX4
MT-ATP6.1	2.32E-59	0.501295065	1	1	1	7.83E-55	C4	MT-ATP6
ATF3	1.42E-15	0.501038494	0.316	0.179	1.765363128	4.78E-11	C4	ATF3
CYR61.2	2.37E-11	0.500851585	0.697	0.594	1.173400673	7.98E-07	C4	CYR61
RP11-136K7.2	1.58E-67	0.500689621	0.221	0.045	4.911111111	5.32E-63	C4	RP11-136K7.2
TCEAL2.2	3.65E-52	0.495952842	0.467	0.18	2.594444444	1.23E-47	C4	TCEAL2
GADD45A	1.30E-36	0.485687285	0.43	0.2	2.15	4.37E-32	C4	GADD45A
PHLDA2	8.20E-44	0.483398281	0.238	0.07	3.4	2.76E-39	C4	PHLDA2
DDIT4L.1	7.95E-55	0.482187123	0.268	0.073	3.671232877	2.68E-50	C4	DDIT4L
EVA1B	1.54E-29	0.480739586	0.734	0.539	1.361781076	5.20E-25	C4	EVA1B
SDC4	6.27E-45	0.479431148	0.334	0.12	2.783333333	2.11E-40	C4	SDC4
ITGAV	7.96E-21	0.479424858	0.525	0.357	1.470588235	2.68E-16	C4	ITGAV
CRIP1.1	0.002884253	0.476803586	0.404	0.352	1.147727273	1	C4	CRIP1
INHBA.2	1.10E-27	0.474918896	0.414	0.207	2	3.72E-23	C4	INHBA
PLPP1	1.93E-32	0.474446444	0.496	0.268	1.850746269	6.50E-28	C4	PLPP1
LUM.1	4.63E-17	0.474130026	0.986	0.962	1.024948025	1.56E-12	C4	LUM
PHLDA3.2	1.48E-21	0.472210262	0.766	0.612	1.251633987	4.99E-17	C4	PHLDA3
MT1M.1	5.58E-22	0.469861414	0.666	0.468	1.423076923	1.88E-17	C4	MT1M
NRP2	6.05E-156	0.46974355	0.254	0.026	9.769230769	2.04E-151	C4	NRP2
LMNA	6.19E-38	0.468863267	0.963	0.921	1.045602606	2.09E-33	C4	LMNA
DYNLT1	6.35E-26	0.46702275	0.719	0.54	1.331481481	2.14E-21	C4	DYNLT1
NPC2.1	3.00E-39	0.465259992	0.971	0.915	1.061202186	1.01E-34	C4	NPC2
TMSB4X.1	9.22E-14	0.464033451	0.994	0.993	1.001007049	3.11E-09	C4	TMSB4X
MT-CO2	1.12E-54	0.461624933	1	0.999	1.001001001	3.77E-50	C4	MT-CO2
GAPDH.1	8.41E-27	0.458880604	0.986	0.958	1.029227557	2.83E-22	C4	GAPDH
PGM2L1	1.98E-44	0.458373066	0.367	0.14	2.621428571	6.66E-40	C4	PGM2L1
NREP.1	1.84E-31	0.456047462	0.377	0.176	2.142045455	6.21E-27	C4	NREP
S100B.2	1.93E-53	0.45492685	0.238	0.059	4.033898305	6.49E-49	C4	S100B
TUBB2A	1.08E-29	0.452974712	0.465	0.243	1.913580247	3.64E-25	C4	TUBB2A
PLS3.1	8.25E-21	0.451674047	0.557	0.377	1.477453581	2.78E-16	C4	PLS3
KDELR3	1.45E-33	0.445806422	0.393	0.183	2.147540984	4.89E-29	C4	KDELR3
IVNS1ABP	6.53E-35	0.445769746	0.348	0.147	2.367346939	2.20E-30	C4	IVNS1ABP
TYMP	3.01E-06	0.443635729	0.422	0.353	1.195467422	0.101272653	C4	TYMP
SH3BGRL3.3	2.47E-16	0.441653546	0.889	0.83	1.071084337	8.33E-12	C4	SH3BGRL3
MIA	1.24E-92	0.43724009	0.111	0.008	13.875	4.17E-88	C4	MIA
ANTXR1	2.43E-22	0.437138525	0.49	0.308	1.590909091	8.18E-18	C4	ANTXR1
DMKN.1	2.83E-57	0.436414123	0.395	0.132	2.992424242	9.53E-53	C4	DMKN
H2AFZ	2.71E-15	0.432701403	0.711	0.576	1.234375	9.14E-11	C4	H2AFZ
CLIC3	6.83E-105	0.431985004	0.197	0.024	8.208333333	2.30E-100	C4	CLIC3
PPP1R14B	1.31E-23	0.431025093	0.613	0.413	1.484261501	4.42E-19	C4	PPP1R14B
LRRFIP1	2.69E-24	0.429988621	0.477	0.274	1.740875912	9.06E-20	C4	LRRFIP1
PDGFD	1.13E-37	0.429468663	0.279	0.099	2.818181818	3.82E-33	C4	PDGFD
COL5A1	1.10E-16	0.428859199	0.459	0.299	1.535117057	3.70E-12	C4	COL5A1
TOB1	3.88E-34	0.428130257	0.504	0.254	1.984251969	1.31E-29	C4	TOB1
GATM.1	3.22E-39	0.424204073	0.348	0.135	2.577777778	1.08E-34	C4	GATM
CRABP1	5.97E-47	0.424152345	0.135	0.024	5.625	2.01E-42	C4	CRABP1
MYBL1	2.05E-186	0.423641134	0.16	0.007	22.85714286	6.91E-182	C4	MYBL1
PAPPA2	1.17E-104	0.421998173	0.18	0.02	9	3.94E-100	C4	PAPPA2
SDPR	2.19E-39	0.421786398	0.373	0.15	2.486666667	7.39E-35	C4	SDPR
MGARP	2.63E-122	0.421171825	0.232	0.028	8.285714286	8.87E-118	C4	MGARP
PPP1R3C	1.17E-34	0.420650054	0.283	0.106	2.669811321	3.93E-30	C4	PPP1R3C
MASP1	7.18E-60	0.418249549	0.287	0.077	3.727272727	2.42E-55	C4	MASP1
ECM2.2	1.05E-21	0.417207985	0.607	0.412	1.473300971	3.55E-17	C4	ECM2
CDH3	0	0.414615879	0.217	0.005	43.4	0	C4	CDH3
SOX9.2	2.82E-33	0.414514797	0.42	0.197	2.131979695	9.50E-29	C4	SOX9
NEBL	1.43E-86	0.414439474	0.256	0.047	5.446808511	4.82E-82	C4	NEBL
CALU.1	6.77E-20	0.411290817	0.713	0.539	1.322820037	2.28E-15	C4	CALU
FSTL1.2	1.21E-14	0.409752596	0.893	0.796	1.121859296	4.08E-10	C4	FSTL1
MRPL14	1.63E-22	0.408568724	0.555	0.363	1.52892562	5.48E-18	C4	MRPL14
CTSK.3	1.65E-16	0.407427688	0.943	0.879	1.072810011	5.55E-12	C4	CTSK
VKORC1	1.16E-20	0.404375498	0.811	0.684	1.185672515	3.91E-16	C4	VKORC1
PDLIM4	9.05E-21	0.404341712	0.566	0.375	1.509333333	3.05E-16	C4	PDLIM4
MT-ND4L	3.88E-23	0.403511592	0.852	0.709	1.201692525	1.31E-18	C4	MT-ND4L
PPIC.1	1.75E-15	0.402805414	0.658	0.531	1.239171375	5.88E-11	C4	PPIC
PPP1CB	2.36E-15	0.402434891	0.73	0.603	1.210613599	7.94E-11	C4	PPP1CB
DST.1	4.88E-11	0.400473887	0.74	0.628	1.178343949	1.64E-06	C4	DST
CDC42EP5	1.74E-24	0.400405994	0.576	0.355	1.622535211	5.85E-20	C4	CDC42EP5
BIRC3	1.97E-44	0.398585772	0.232	0.065	3.569230769	6.64E-40	C4	BIRC3
COPZ2	7.06E-18	0.397464921	0.699	0.549	1.273224044	2.38E-13	C4	COPZ2
ACAN	1.96E-241	0.396463886	0.162	0.004	40.5	6.61E-237	C4	ACAN
RABAC1.1	4.19E-21	0.394771308	0.939	0.867	1.083044983	1.41E-16	C4	RABAC1
MT-CO3.1	1.54E-34	0.394434797	1	1	1	5.19E-30	C4	MT-CO3
CHPF	4.57E-22	0.393540061	0.393	0.217	1.811059908	1.54E-17	C4	CHPF
RNF175	1.32E-117	0.391547001	0.238	0.031	7.677419355	4.44E-113	C4	RNF175
ARF5	4.64E-21	0.390934597	0.523	0.335	1.56119403	1.56E-16	C4	ARF5
TXN.1	1.13E-17	0.390712535	0.836	0.767	1.089960887	3.82E-13	C4	TXN
MT-ND1	7.57E-37	0.390342155	1	0.996	1.004016064	2.55E-32	C4	MT-ND1
ATOX1	2.09E-18	0.38893496	0.697	0.537	1.297951583	7.05E-14	C4	ATOX1
TGFB2	1.18E-24	0.388770884	0.318	0.149	2.134228188	3.97E-20	C4	TGFB2
PLCD3	1.28E-33	0.386173646	0.361	0.156	2.314102564	4.33E-29	C4	PLCD3
SEC61B	2.12E-18	0.385910596	0.877	0.773	1.13454075	7.15E-14	C4	SEC61B
GALNT1	1.27E-21	0.385619241	0.424	0.242	1.752066116	4.27E-17	C4	GALNT1
SGK1	1.45E-27	0.385153166	0.193	0.066	2.924242424	4.88E-23	C4	SGK1
PFN1	4.78E-16	0.385104267	0.906	0.83	1.091566265	1.61E-11	C4	PFN1
CAV2	5.51E-28	0.381345993	0.463	0.243	1.905349794	1.86E-23	C4	CAV2
XG.2	9.39E-25	0.379315	0.486	0.273	1.78021978	3.17E-20	C4	XG
FBXW5	6.72E-18	0.377966824	0.475	0.309	1.537216828	2.26E-13	C4	FBXW5
ISCU	4.94E-24	0.376189798	0.902	0.799	1.128911139	1.67E-19	C4	ISCU
MARCKS.1	1.06E-08	0.374430843	0.758	0.696	1.08908046	0.000358496	C4	MARCKS
WDR34	4.34E-34	0.374243712	0.377	0.165	2.284848485	1.46E-29	C4	WDR34
KLK4	6.69E-224	0.374050222	0.105	0.001	105	2.25E-219	C4	KLK4
ESR1	1.38E-34	0.371991207	0.371	0.16	2.31875	4.66E-30	C4	ESR1
NDP	1.43E-103	0.371655203	0.203	0.026	7.807692308	4.81E-99	C4	NDP
PRDX1	1.59E-22	0.371561586	0.945	0.91	1.038461538	5.35E-18	C4	PRDX1
MXRA8.1	1.02E-12	0.371358101	0.914	0.877	1.042189282	3.42E-08	C4	MXRA8
SPON2.2	1.08E-08	0.3713068	0.893	0.816	1.094362745	0.000364596	C4	SPON2
FGFRL1	6.77E-49	0.369985177	0.293	0.09	3.255555556	2.28E-44	C4	FGFRL1
TUBB	5.81E-22	0.369418715	0.934	0.855	1.092397661	1.96E-17	C4	TUBB
ITGA10	4.87E-63	0.367853276	0.168	0.029	5.793103448	1.64E-58	C4	ITGA10
SERPINH1	3.13E-15	0.363657589	0.553	0.404	1.368811881	1.05E-10	C4	SERPINH1
PDGFC	2.67E-84	0.363027962	0.23	0.039	5.897435897	9.00E-80	C4	PDGFC
TPD52L1.1	9.13E-30	0.363000678	0.295	0.12	2.458333333	3.08E-25	C4	TPD52L1
S100A16.1	1.02E-12	0.36293994	0.6	0.46	1.304347826	3.45E-08	C4	S100A16
CSPG4	1.52E-70	0.362365902	0.238	0.048	4.958333333	5.11E-66	C4	CSPG4
ROBO1	1.75E-22	0.361239917	0.277	0.126	2.198412698	5.89E-18	C4	ROBO1
C21orf62	8.28E-62	0.359667559	0.195	0.038	5.131578947	2.79E-57	C4	C21orf62
MYL12A.1	2.38E-15	0.358557472	0.875	0.816	1.072303922	8.01E-11	C4	MYL12A
PDPN	3.81E-32	0.357604487	0.322	0.135	2.385185185	1.29E-27	C4	PDPN
GSTP1	1.16E-25	0.35693449	0.982	0.962	1.020790021	3.89E-21	C4	GSTP1
CERCAM	6.55E-20	0.355185445	0.482	0.3	1.606666667	2.21E-15	C4	CERCAM
HAPLN3	5.75E-178	0.354637819	0.18	0.01	18	1.94E-173	C4	HAPLN3
TMSB10.2	1.10E-19	0.352606133	0.99	0.986	1.004056795	3.72E-15	C4	TMSB10
RP11-506F3.1	5.68E-39	0.351538062	0.227	0.07	3.242857143	1.91E-34	C4	RP11-506F3.1
GJA1	2.59E-16	0.351276069	0.523	0.353	1.481586402	8.72E-12	C4	GJA1
FSCN1	9.20E-58	0.350714279	0.223	0.051	4.37254902	3.10E-53	C4	FSCN1
KRT7	2.68E-116	0.350166828	0.105	0.005	21	9.02E-112	C4	KRT7
RAB32.2	9.41E-16	0.349743195	0.537	0.375	1.432	3.17E-11	C4	RAB32
PTMS	1.28E-08	0.3495981	0.879	0.843	1.042704626	0.000430882	C4	PTMS
ACTN1	1.01E-12	0.349519908	0.551	0.403	1.367245658	3.39E-08	C4	ACTN1
C8orf46	1.35E-64	0.348580908	0.223	0.047	4.744680851	4.54E-60	C4	C8orf46
RUNX1	2.23E-20	0.348006358	0.422	0.241	1.751037344	7.50E-16	C4	RUNX1
SCARF2	5.86E-24	0.347498034	0.385	0.198	1.944444444	1.97E-19	C4	SCARF2
PERP.1	4.68E-11	0.345124349	0.613	0.487	1.258726899	1.58E-06	C4	PERP
CLVS2.1	1.29E-33	0.345074654	0.256	0.091	2.813186813	4.36E-29	C4	CLVS2
CSTB.1	7.75E-18	0.343049232	0.904	0.843	1.072360617	2.61E-13	C4	CSTB
FKBP9	1.99E-15	0.342976418	0.596	0.42	1.419047619	6.71E-11	C4	FKBP9
ANXA5.1	1.16E-19	0.342568636	0.967	0.952	1.015756303	3.90E-15	C4	ANXA5
COMT	3.72E-19	0.342519244	0.67	0.493	1.359026369	1.25E-14	C4	COMT
TMED10	9.42E-16	0.34182927	0.764	0.64	1.19375	3.17E-11	C4	TMED10
KIAA1462	4.30E-33	0.340626063	0.33	0.135	2.444444444	1.45E-28	C4	KIAA1462
NME1	4.59E-25	0.340509172	0.4	0.205	1.951219512	1.55E-20	C4	NME1
DIRAS3	9.88E-19	0.338810601	0.387	0.218	1.775229358	3.33E-14	C4	DIRAS3
SRD5A2.1	7.61E-33	0.338712596	0.215	0.069	3.115942029	2.57E-28	C4	SRD5A2
SEC61G	3.64E-12	0.337194529	0.76	0.665	1.142857143	1.23E-07	C4	SEC61G
YIF1A	8.94E-14	0.337150495	0.594	0.466	1.274678112	3.01E-09	C4	YIF1A
YIPF2	5.58E-23	0.336794857	0.469	0.267	1.756554307	1.88E-18	C4	YIPF2
STARD10	3.01E-21	0.336661272	0.469	0.283	1.657243816	1.01E-16	C4	STARD10
CD59.1	1.31E-17	0.336632791	0.891	0.812	1.09729064	4.43E-13	C4	CD59
BAX	8.24E-14	0.336169443	0.484	0.337	1.43620178	2.78E-09	C4	BAX
VIM	7.40E-51	0.335805893	1	1	1	2.49E-46	C4	VIM
JTB	6.51E-17	0.335363144	0.773	0.617	1.252836305	2.19E-12	C4	JTB
NANS	3.60E-16	0.33369931	0.371	0.22	1.686363636	1.21E-11	C4	NANS
PLEKHA1	2.86E-19	0.333291774	0.402	0.227	1.77092511	9.63E-15	C4	PLEKHA1
TMED9	7.61E-15	0.332291209	0.762	0.637	1.196232339	2.56E-10	C4	TMED9
PHLDA1	1.20E-13	0.331847166	0.217	0.112	1.9375	4.04E-09	C4	PHLDA1
MAGED1	2.33E-21	0.331385467	0.344	0.177	1.943502825	7.86E-17	C4	MAGED1
GTF2F2	2.97E-24	0.330406425	0.385	0.197	1.954314721	1.00E-19	C4	GTF2F2
LOX.1	0.004105624	0.329181174	0.398	0.34	1.170588235	1	C4	LOX
MAP1B.1	5.63E-06	0.328462109	0.928	0.905	1.025414365	0.189589527	C4	MAP1B
NBL1.1	1.56E-08	0.327659512	0.818	0.728	1.123626374	0.000524546	C4	NBL1
SERPINE1.2	6.10E-11	0.327601594	0.176	0.089	1.97752809	2.05E-06	C4	SERPINE1
AVPI1	6.53E-27	0.32731484	0.287	0.122	2.352459016	2.20E-22	C4	AVPI1
PPIB	7.55E-12	0.3259959	0.916	0.903	1.014396456	2.54E-07	C4	PPIB
ANK2	4.25E-11	0.324572836	0.607	0.474	1.280590717	1.43E-06	C4	ANK2
FAH	2.21E-28	0.324545317	0.357	0.163	2.190184049	7.45E-24	C4	FAH
TAX1BP3.2	1.92E-12	0.324382388	0.621	0.49	1.267346939	6.46E-08	C4	TAX1BP3
BHLHE41	1.52E-16	0.324172393	0.443	0.27	1.640740741	5.12E-12	C4	BHLHE41
ARPC1B.1	9.34E-15	0.323684343	0.77	0.665	1.157894737	3.15E-10	C4	ARPC1B
HRCT1	5.78E-24	0.321960662	0.227	0.091	2.494505495	1.95E-19	C4	HRCT1
BAG2.1	2.74E-12	0.321725775	0.434	0.293	1.481228669	9.22E-08	C4	BAG2
SERF2	1.69E-24	0.320539202	0.984	0.976	1.008196721	5.70E-20	C4	SERF2
MN1	3.39E-90	0.320390002	0.176	0.022	8	1.14E-85	C4	MN1
RGS2	2.79E-23	0.320216823	0.178	0.064	2.78125	9.41E-19	C4	RGS2
SRM	1.22E-13	0.318884438	0.6	0.455	1.318681319	4.10E-09	C4	SRM
CLIC1	3.78E-13	0.318872723	0.906	0.863	1.049826188	1.27E-08	C4	CLIC1
ISL2	1.62E-22	0.318823539	0.268	0.12	2.233333333	5.47E-18	C4	ISL2
YWHAQ	3.45E-15	0.317837789	0.809	0.697	1.160688666	1.16E-10	C4	YWHAQ
NINJ1	3.45E-15	0.31735972	0.502	0.33	1.521212121	1.16E-10	C4	NINJ1
CHI3L2	7.15E-16	0.316107311	0.15	0.06	2.5	2.41E-11	C4	CHI3L2
FAM134B	2.97E-28	0.315066636	0.287	0.117	2.452991453	1.00E-23	C4	FAM134B
COL16A1	4.45E-12	0.314429447	0.549	0.406	1.352216749	1.50E-07	C4	COL16A1
SGCA.1	3.74E-38	0.313303503	0.143	0.032	4.46875	1.26E-33	C4	SGCA
NPTN	8.32E-16	0.313162322	0.539	0.365	1.476712329	2.80E-11	C4	NPTN
RP11-356J5.12	3.13E-29	0.312774956	0.32	0.135	2.37037037	1.06E-24	C4	RP11-356J5.12
PTGER2	5.71E-103	0.31265027	0.178	0.02	8.9	1.92E-98	C4	PTGER2
HSPB8	9.99E-77	0.311308952	0.234	0.044	5.318181818	3.37E-72	C4	HSPB8
MT-ND3	1.15E-24	0.310779039	1	0.999	1.001001001	3.87E-20	C4	MT-ND3
MYO1D	2.96E-34	0.310682751	0.254	0.089	2.853932584	9.98E-30	C4	MYO1D
CD44.1	5.17E-11	0.308386354	0.615	0.48	1.28125	1.74E-06	C4	CD44
MBNL2.1	3.10E-16	0.30758609	0.551	0.366	1.505464481	1.05E-11	C4	MBNL2
CYB5A	3.56E-13	0.306113074	0.736	0.594	1.239057239	1.20E-08	C4	CYB5A
TPM1.1	2.40E-07	0.30509321	0.807	0.784	1.029336735	0.008074091	C4	TPM1
EDIL3.2	4.71E-10	0.304695241	0.234	0.135	1.733333333	1.59E-05	C4	EDIL3
C9orf16	1.50E-08	0.303647136	0.689	0.595	1.157983193	0.000504592	C4	C9orf16
SERTAD4-AS1.1	1.15E-14	0.302489984	0.518	0.345	1.501449275	3.87E-10	C4	SERTAD4-AS1
PTTG1IP	1.71E-12	0.301027377	0.623	0.476	1.308823529	5.76E-08	C4	PTTG1IP
NEAT1.1	4.97E-07	0.300326513	0.947	0.926	1.022678186	0.01676092	C4	NEAT1
IL34	9.12E-19	0.299666601	0.357	0.193	1.849740933	3.07E-14	C4	IL34
BTG2.1	0.000264965	0.299640362	0.598	0.533	1.12195122	1	C4	BTG2
OMD.2	4.72E-11	0.299254964	0.52	0.381	1.364829396	1.59E-06	C4	OMD
GPC1	8.61E-38	0.298593662	0.254	0.084	3.023809524	2.90E-33	C4	GPC1
KRT10	8.44E-12	0.298381984	0.783	0.677	1.156573117	2.84E-07	C4	KRT10
KCNN4	1.75E-208	0.297492093	0.152	0.005	30.4	5.90E-204	C4	KCNN4
DYNLRB1	5.38E-13	0.297353376	0.807	0.708	1.139830508	1.81E-08	C4	DYNLRB1
PRDX4	3.42E-09	0.296816419	0.656	0.579	1.13298791	0.000115338	C4	PRDX4
C17orf89	1.87E-14	0.296487685	0.576	0.409	1.408312958	6.31E-10	C4	C17orf89
PSTPIP1	3.45E-131	0.296335923	0.176	0.015	11.73333333	1.16E-126	C4	PSTPIP1
ATL3	1.95E-14	0.296023906	0.537	0.375	1.432	6.58E-10	C4	ATL3
ILK	4.33E-13	0.295713967	0.707	0.555	1.273873874	1.46E-08	C4	ILK
SQSTM1	7.35E-15	0.295657076	0.949	0.917	1.034896401	2.48E-10	C4	SQSTM1
BASP1.1	9.88E-06	0.295187161	0.303	0.223	1.358744395	0.332745074	C4	BASP1
PPP2R3A	3.13E-27	0.295016335	0.258	0.103	2.504854369	1.06E-22	C4	PPP2R3A
NEDD9	5.18E-80	0.294963199	0.178	0.025	7.12	1.75E-75	C4	NEDD9
SEMA3D	4.57E-44	0.292394207	0.217	0.058	3.74137931	1.54E-39	C4	SEMA3D
TRIP6	1.13E-13	0.29169864	0.574	0.41	1.4	3.81E-09	C4	TRIP6
C1QTNF2	4.55E-43	0.291447472	0.215	0.059	3.644067797	1.53E-38	C4	C1QTNF2
TMEM119	2.99E-14	0.290343601	0.42	0.264	1.590909091	1.01E-09	C4	TMEM119
SLC39A14	1.22E-27	0.290181384	0.24	0.091	2.637362637	4.12E-23	C4	SLC39A14
AKR1A1	5.25E-12	0.290138087	0.678	0.546	1.241758242	1.77E-07	C4	AKR1A1
COL6A1.1	1.92E-08	0.289693767	0.963	0.949	1.014752371	0.000648279	C4	COL6A1
RHOC	9.46E-12	0.289592309	0.822	0.749	1.097463284	3.19E-07	C4	RHOC
HSD3B7	8.37E-19	0.289244757	0.254	0.119	2.134453782	2.82E-14	C4	HSD3B7
WISP3	1.02E-21	0.289050676	0.281	0.128	2.1953125	3.44E-17	C4	WISP3
GEM	5.66E-07	0.288964904	0.359	0.266	1.34962406	0.019087324	C4	GEM
MORF4L2	4.92E-13	0.28884798	0.719	0.59	1.218644068	1.66E-08	C4	MORF4L2
MBNL1-AS1.1	8.00E-24	0.2883512	0.201	0.075	2.68	2.70E-19	C4	MBNL1-AS1
DAD1	8.23E-13	0.288324809	0.904	0.861	1.049941928	2.77E-08	C4	DAD1
ANKRD28	4.63E-12	0.288009158	0.455	0.304	1.496710526	1.56E-07	C4	ANKRD28
REXO2.1	1.03E-09	0.287327023	0.764	0.655	1.166412214	3.48E-05	C4	REXO2
IER3.1	0.000112339	0.286840502	0.512	0.42	1.219047619	1	C4	IER3
MRPL51	7.61E-15	0.286591707	0.789	0.659	1.197268589	2.56E-10	C4	MRPL51
CD99.2	6.42E-16	0.286098252	0.992	0.977	1.015353122	2.16E-11	C4	CD99
TES	2.94E-69	0.284437216	0.17	0.026	6.538461538	9.90E-65	C4	TES
PLEC	1.91E-11	0.284309338	0.539	0.388	1.389175258	6.43E-07	C4	PLEC
PROS1.1	1.10E-13	0.283671817	0.496	0.334	1.48502994	3.71E-09	C4	PROS1
GPRC5A	2.03E-15	0.283091857	0.273	0.142	1.922535211	6.83E-11	C4	GPRC5A
RGS3	3.05E-09	0.281615287	0.391	0.271	1.442804428	0.000102614	C4	RGS3
EDF1	4.51E-17	0.280626983	0.934	0.887	1.052987599	1.52E-12	C4	EDF1
ATP6V0E1	1.88E-11	0.280594708	0.895	0.866	1.033487298	6.34E-07	C4	ATP6V0E1
HACD4	2.32E-26	0.279700998	0.338	0.152	2.223684211	7.82E-22	C4	HACD4
ELN.1	0.005539018	0.279407479	0.541	0.492	1.099593496	1	C4	ELN
TRAPPC1	8.47E-14	0.279193856	0.598	0.433	1.381062356	2.85E-09	C4	TRAPPC1
COL6A3.2	1.49E-06	0.278741201	0.969	0.952	1.017857143	0.050081248	C4	COL6A3
C9orf3	2.79E-09	0.2786518	0.533	0.404	1.319306931	9.39E-05	C4	C9orf3
TNFAIP8.1	2.78E-18	0.278566494	0.293	0.145	2.020689655	9.35E-14	C4	TNFAIP8
GAS1	0.000346727	0.277458298	0.779	0.743	1.048452221	1	C4	GAS1
9-Sep	1.28E-18	0.276478152	0.346	0.184	1.880434783	4.30E-14	C4	9-Sep
ADAM12	5.22E-54	0.27601546	0.121	0.017	7.117647059	1.76E-49	C4	ADAM12
CAMK1D	6.37E-28	0.275333799	0.254	0.097	2.618556701	2.15E-23	C4	CAMK1D
RHEB	8.24E-11	0.275330561	0.621	0.495	1.254545455	2.78E-06	C4	RHEB
FAM89B	4.91E-12	0.274975379	0.607	0.467	1.299785867	1.66E-07	C4	FAM89B
WBP5	1.60E-10	0.274572811	0.707	0.594	1.19023569	5.40E-06	C4	WBP5
PRELID1	7.20E-09	0.272429282	0.693	0.587	1.180579216	0.000242499	C4	PRELID1
SERP1	3.80E-12	0.272390583	0.711	0.569	1.249560633	1.28E-07	C4	SERP1
GAS2	6.62E-74	0.272369191	0.164	0.023	7.130434783	2.23E-69	C4	GAS2
P3H3	2.17E-11	0.271734775	0.379	0.247	1.534412955	7.32E-07	C4	P3H3
NGEF	4.80E-121	0.271014151	0.148	0.011	13.45454545	1.62E-116	C4	NGEF
HEG1	8.46E-13	0.270101992	0.379	0.242	1.566115702	2.85E-08	C4	HEG1
S100A11.1	7.25E-11	0.270087517	0.982	0.97	1.012371134	2.44E-06	C4	S100A11
CD8B	5.52E-58	0.269350101	0.17	0.031	5.483870968	1.86E-53	C4	CD8B
CDA	6.61E-17	0.267195916	0.217	0.098	2.214285714	2.23E-12	C4	CDA
NMB	4.87E-21	0.267110263	0.355	0.181	1.961325967	1.64E-16	C4	NMB
TMEM208	2.37E-13	0.265623326	0.535	0.374	1.430481283	8.00E-09	C4	TMEM208
EVI2A	8.96E-45	0.265034925	0.168	0.037	4.540540541	3.02E-40	C4	EVI2A
SYNPO	3.79E-46	0.264918426	0.205	0.051	4.019607843	1.28E-41	C4	SYNPO
PRR5	1.02E-14	0.264361461	0.432	0.267	1.617977528	3.44E-10	C4	PRR5
PPDPF	3.72E-13	0.264291588	0.861	0.763	1.128440367	1.25E-08	C4	PPDPF
PMAIP1	1.92E-125	0.263912196	0.113	0.005	22.6	6.46E-121	C4	PMAIP1
TMOD1	1.16E-24	0.263383935	0.277	0.118	2.347457627	3.90E-20	C4	TMOD1
EPS8L2	7.97E-24	0.263239325	0.252	0.106	2.377358491	2.69E-19	C4	EPS8L2
CTSB	5.81E-08	0.262768978	0.807	0.734	1.099455041	0.001956511	C4	CTSB
RRAD	4.46E-21	0.259385126	0.133	0.042	3.166666667	1.50E-16	C4	RRAD
ABHD2	4.34E-11	0.258751588	0.361	0.233	1.549356223	1.46E-06	C4	ABHD2
TLE4	5.18E-14	0.258540968	0.262	0.14	1.871428571	1.75E-09	C4	TLE4
RPRM	1.70E-31	0.258416535	0.156	0.042	3.714285714	5.71E-27	C4	RPRM
ATP6V0B	2.79E-11	0.25805037	0.543	0.406	1.337438424	9.41E-07	C4	ATP6V0B
ARF4	1.24E-09	0.257684779	0.717	0.609	1.177339901	4.18E-05	C4	ARF4
KLF6.1	0.00945679	0.256638897	0.764	0.744	1.02688172	1	C4	KLF6
NUCB2	3.76E-09	0.256538295	0.748	0.628	1.191082803	0.000126576	C4	NUCB2
TXNDC16	3.97E-15	0.256534902	0.268	0.14	1.914285714	1.34E-10	C4	TXNDC16
BAMBI	3.16E-125	0.256088725	0.131	0.008	16.375	1.07E-120	C4	BAMBI
TCEB2	1.20E-14	0.255844727	0.926	0.885	1.046327684	4.05E-10	C4	TCEB2
PLA1A	2.14E-45	0.255832908	0.16	0.034	4.705882353	7.19E-41	C4	PLA1A
ADAMTSL4	4.36E-14	0.255656596	0.318	0.179	1.776536313	1.47E-09	C4	ADAMTSL4
GPR176	3.08E-67	0.255235545	0.18	0.03	6	1.04E-62	C4	GPR176
POLR2L	8.62E-10	0.255076187	0.828	0.745	1.111409396	2.90E-05	C4	POLR2L
MARVELD1	2.17E-10	0.254826044	0.463	0.33	1.403030303	7.33E-06	C4	MARVELD1
UQCRH	4.94E-13	0.253921462	0.842	0.722	1.166204986	1.66E-08	C4	UQCRH
VOPP1	2.12E-20	0.252820482	0.332	0.166	2	7.14E-16	C4	VOPP1
ARL4A	6.21E-14	0.252798458	0.379	0.225	1.684444444	2.09E-09	C4	ARL4A
COX7A2	8.28E-12	0.252547753	0.842	0.758	1.110817942	2.79E-07	C4	COX7A2
MYL12B	1.29E-09	0.25050874	0.939	0.926	1.014038877	4.36E-05	C4	MYL12B
LSM7	1.81E-10	0.250285025	0.676	0.553	1.222423146	6.10E-06	C4	LSM7
TPST1	5.26E-08	-0.25000696	0.279	0.389	0.71722365	0.001770738	C4	TPST1
TEAD1	2.77E-06	-0.250253358	0.318	0.403	0.789081886	0.093230324	C4	TEAD1
NTM	1.86E-10	-0.250802773	0.033	0.13	0.253846154	6.27E-06	C4	NTM
ASH1L	1.49E-06	-0.251568222	0.463	0.535	0.865420561	0.050038294	C4	ASH1L
PLXND1.1	2.46E-09	-0.252017949	0.115	0.227	0.50660793	8.29E-05	C4	PLXND1
GINM1	2.91E-07	-0.25208212	0.594	0.649	0.915254237	0.009790061	C4	GINM1
BRD2	1.09E-06	-0.252200027	0.418	0.495	0.844444444	0.036635132	C4	BRD2
IER5L	4.04E-06	-0.252373902	0.486	0.557	0.872531418	0.136202954	C4	IER5L
GOLIM4.2	3.69E-05	-0.252478179	0.576	0.611	0.942716858	1	C4	GOLIM4
VPS4B	2.21E-06	-0.252580706	0.283	0.373	0.758713137	0.074326074	C4	VPS4B
RAD21	1.35E-06	-0.252648808	0.428	0.498	0.859437751	0.045637457	C4	RAD21
PTGES	1.88E-06	-0.252651013	0.199	0.281	0.708185053	0.063449853	C4	PTGES
NIPBL	3.88E-05	-0.252855159	0.414	0.467	0.886509636	1	C4	NIPBL
PRRC2B	3.16E-08	-0.253273648	0.291	0.408	0.713235294	0.001065061	C4	PRRC2B
SMIM3	3.27E-09	-0.253317461	0.109	0.214	0.509345794	0.000110015	C4	SMIM3
CPNE3	8.87E-08	-0.254317937	0.533	0.613	0.86949429	0.002988016	C4	CPNE3
FIP1L1	7.40E-07	-0.254326229	0.223	0.314	0.710191083	0.024918114	C4	FIP1L1
MYCBP2	2.72E-07	-0.255485387	0.598	0.668	0.895209581	0.009181276	C4	MYCBP2
ABI2	2.63E-07	-0.255633338	0.24	0.343	0.699708455	0.008860056	C4	ABI2
ITM2C	6.12E-09	-0.255712629	0.105	0.213	0.492957746	0.000206238	C4	ITM2C
TMEM205	1.35E-06	-0.256207248	0.49	0.547	0.895795247	0.045565031	C4	TMEM205
EIF5	4.94E-08	-0.256826875	0.656	0.724	0.906077348	0.001664535	C4	EIF5
RALBP1	1.93E-06	-0.25701371	0.496	0.554	0.895306859	0.065023569	C4	RALBP1
NR3C1	3.80E-06	-0.257382177	0.508	0.567	0.895943563	0.128127916	C4	NR3C1
SPRY4	1.36E-15	-0.257720721	0.006	0.126	0.047619048	4.58E-11	C4	SPRY4
MAPK3	1.06E-07	-0.258349377	0.328	0.425	0.771764706	0.003557873	C4	MAPK3
SYF2	1.18E-06	-0.258439055	0.615	0.651	0.944700461	0.039617199	C4	SYF2
TNRC6A	3.82E-06	-0.25902785	0.293	0.375	0.781333333	0.128593627	C4	TNRC6A
ZNF280D	2.22E-07	-0.260124708	0.262	0.352	0.744318182	0.007493985	C4	ZNF280D
GXYLT2	7.42E-08	-0.260301765	0.383	0.483	0.792960663	0.002498632	C4	GXYLT2
FNBP4	2.10E-05	-0.260415375	0.355	0.415	0.855421687	0.708942902	C4	FNBP4
RP11-736K20.5	1.18E-12	-0.260792884	0.068	0.195	0.348717949	3.98E-08	C4	RP11-736K20.5
NPR1	1.13E-10	-0.260830908	0.111	0.231	0.480519481	3.80E-06	C4	NPR1
RASSF2.1	1.00E-11	-0.2610907	0.051	0.167	0.305389222	3.38E-07	C4	RASSF2
ARHGAP21.1	5.09E-06	-0.261238488	0.428	0.498	0.859437751	0.171370608	C4	ARHGAP21
EGFL7	3.53E-10	-0.261856406	0.078	0.187	0.417112299	1.19E-05	C4	EGFL7
SLC25A36	1.29E-07	-0.261947839	0.371	0.469	0.791044776	0.004361848	C4	SLC25A36
PLEKHA6	1.02E-12	-0.262083605	0.029	0.14	0.207142857	3.43E-08	C4	PLEKHA6
KREMEN1	1.28E-10	-0.262204493	0.078	0.189	0.412698413	4.30E-06	C4	KREMEN1
LARP6	3.02E-08	-0.262274547	0.465	0.566	0.82155477	0.001019059	C4	LARP6
SF3B1	2.56E-07	-0.262924882	0.584	0.657	0.888888889	0.008627089	C4	SF3B1
PLSCR1	3.96E-07	-0.263741922	0.248	0.341	0.727272727	0.013347721	C4	PLSCR1
SIPA1L2	6.16E-11	-0.26383131	0.057	0.165	0.345454545	2.08E-06	C4	SIPA1L2
PRKRIR	1.36E-08	-0.264129565	0.207	0.322	0.642857143	0.000458562	C4	PRKRIR
ANO6	3.44E-06	-0.26523044	0.275	0.357	0.770308123	0.115771433	C4	ANO6
UBE2H	8.96E-09	-0.265289439	0.287	0.397	0.722921914	0.000301826	C4	UBE2H
ZNF37A	1.83E-06	-0.265378363	0.234	0.319	0.73354232	0.061572616	C4	ZNF37A
ANXA6	5.85E-08	-0.265667516	0.48	0.566	0.848056537	0.001972203	C4	ANXA6
THRA	5.33E-07	-0.265780983	0.289	0.38	0.760526316	0.017970225	C4	THRA
FZD4	2.46E-09	-0.265784188	0.135	0.248	0.544354839	8.30E-05	C4	FZD4
ARL6IP1	3.07E-07	-0.266108466	0.383	0.473	0.809725159	0.01034638	C4	ARL6IP1
DYNC1LI2	2.07E-07	-0.266230239	0.4	0.485	0.824742268	0.006978016	C4	DYNC1LI2
ISLR	1.36E-11	-0.266703675	0.711	0.803	0.885429639	4.58E-07	C4	ISLR
FAM13C	1.96E-11	-0.266722827	0.055	0.169	0.325443787	6.61E-07	C4	FAM13C
CHD4	6.37E-07	-0.266884684	0.281	0.373	0.753351206	0.021470008	C4	CHD4
ZFR	4.60E-05	-0.267024434	0.365	0.418	0.873205742	1	C4	ZFR
ARHGAP10	1.10E-07	-0.268300718	0.314	0.411	0.763990268	0.003701914	C4	ARHGAP10
TCF25	1.48E-08	-0.268393206	0.602	0.658	0.914893617	0.00049886	C4	TCF25
RAB3IL1	1.92E-08	-0.268450359	0.232	0.34	0.682352941	0.000647305	C4	RAB3IL1
NPR3.2	2.75E-09	-0.269582127	0.051	0.144	0.354166667	9.26E-05	C4	NPR3
PSIP1	2.79E-10	-0.270198408	0.596	0.698	0.853868195	9.41E-06	C4	PSIP1
AHNAK	1.55E-12	-0.271556972	0.961	0.956	1.005230126	5.21E-08	C4	AHNAK
PLEKHH3	2.10E-09	-0.271608901	0.178	0.293	0.607508532	7.08E-05	C4	PLEKHH3
LRRC32.2	3.19E-09	-0.271898803	0.049	0.141	0.34751773	0.000107461	C4	LRRC32
BMP4	4.88E-09	-0.2719122	0.207	0.327	0.633027523	0.000164586	C4	BMP4
SUB1.1	2.22E-09	-0.272207433	0.717	0.761	0.94218134	7.49E-05	C4	SUB1
RAMP2-AS1	5.32E-10	-0.272216909	0.115	0.234	0.491452991	1.79E-05	C4	RAMP2-AS1
FAM110B	7.64E-08	-0.272568922	0.154	0.247	0.623481781	0.002573157	C4	FAM110B
ANGPTL1.1	4.82E-10	-0.273264916	0.055	0.158	0.348101266	1.62E-05	C4	ANGPTL1
HPSE2	2.93E-11	-0.273330932	0.107	0.236	0.453389831	9.86E-07	C4	HPSE2
PRRC2C	3.07E-10	-0.273439204	0.715	0.774	0.92377261	1.03E-05	C4	PRRC2C
NOVA1	1.10E-07	-0.273627881	0.408	0.506	0.806324111	0.003701003	C4	NOVA1
SH3PXD2A.1	3.09E-08	-0.27385411	0.193	0.299	0.64548495	0.001039935	C4	SH3PXD2A
SH3BP5.1	5.95E-11	-0.274174807	0.715	0.791	0.90391909	2.01E-06	C4	SH3BP5
NUCKS1	3.17E-17	-0.274190233	0.939	0.955	0.983246073	1.07E-12	C4	NUCKS1
PCM1	6.12E-09	-0.274315862	0.57	0.647	0.880989181	0.000206145	C4	PCM1
AGL	8.85E-08	-0.275314192	0.193	0.295	0.654237288	0.002980892	C4	AGL
DENND2A	4.82E-12	-0.275408536	0.064	0.185	0.345945946	1.62E-07	C4	DENND2A
YWHAB	3.36E-10	-0.275795166	0.797	0.837	0.952210275	1.13E-05	C4	YWHAB
DEK	1.67E-08	-0.276200963	0.668	0.725	0.92137931	0.000562742	C4	DEK
ASS1.1	5.49E-11	-0.277381429	0.088	0.207	0.425120773	1.85E-06	C4	ASS1
SMARCA5	1.77E-06	-0.277870038	0.43	0.504	0.853174603	0.059724776	C4	SMARCA5
BAZ2A	1.27E-08	-0.278738098	0.17	0.279	0.609318996	0.000428051	C4	BAZ2A
VCAN.1	1.61E-11	-0.278743437	0.605	0.74	0.817567568	5.41E-07	C4	VCAN
TCF7L2.1	1.74E-09	-0.279189606	0.451	0.555	0.812612613	5.85E-05	C4	TCF7L2
CRYBG3	1.01E-09	-0.279809208	0.156	0.274	0.569343066	3.39E-05	C4	CRYBG3
ST3GAL1	4.38E-10	-0.280131921	0.15	0.27	0.555555556	1.48E-05	C4	ST3GAL1
TMOD2	1.48E-11	-0.280241611	0.072	0.192	0.375	5.00E-07	C4	TMOD2
S1PR3.1	4.57E-09	-0.281382917	0.096	0.196	0.489795918	0.000154028	C4	S1PR3
METTL7A	2.19E-08	-0.28237261	0.422	0.528	0.799242424	0.00073931	C4	METTL7A
HAS2	1.15E-11	-0.282873012	0.047	0.16	0.29375	3.88E-07	C4	HAS2
TNRC6C	8.26E-09	-0.283534428	0.314	0.423	0.742316785	0.000278344	C4	TNRC6C
IRF2BPL	4.48E-10	-0.284488001	0.236	0.36	0.655555556	1.51E-05	C4	IRF2BPL
GLIPR1	2.18E-08	-0.285520359	0.283	0.387	0.73126615	0.000735351	C4	GLIPR1
TRIM56	3.96E-07	-0.285866176	0.283	0.381	0.742782152	0.013341523	C4	TRIM56
NFIC.1	9.93E-14	-0.285882965	0.85	0.883	0.962627407	3.35E-09	C4	NFIC
BCL6	4.39E-09	-0.285960778	0.18	0.293	0.614334471	0.000147985	C4	BCL6
SIM1.1	1.50E-09	-0.287344665	0.078	0.183	0.426229508	5.07E-05	C4	SIM1
WWTR1	2.22E-08	-0.287648277	0.328	0.414	0.792270531	0.000749283	C4	WWTR1
IL1R1	3.68E-07	-0.287710263	0.371	0.452	0.82079646	0.012394744	C4	IL1R1
MME	3.84E-13	-0.287930309	0.061	0.191	0.319371728	1.30E-08	C4	MME
SLC2A3.1	1.63E-06	-0.288287509	0.139	0.222	0.626126126	0.054754025	C4	SLC2A3
PAPPA	1.70E-08	-0.288474555	0.096	0.191	0.502617801	0.000572791	C4	PAPPA
RAI2	5.28E-11	-0.289079078	0.227	0.366	0.620218579	1.78E-06	C4	RAI2
ADCY3	7.63E-10	-0.289150588	0.156	0.274	0.569343066	2.57E-05	C4	ADCY3
NCOA7	1.08E-07	-0.289186025	0.305	0.405	0.75308642	0.003651674	C4	NCOA7
NFIL3	1.21E-09	-0.289393503	0.197	0.324	0.608024691	4.08E-05	C4	NFIL3
SMAD5	4.72E-07	-0.289851745	0.379	0.453	0.836644592	0.015919223	C4	SMAD5
DDX5	2.45E-11	-0.289997677	0.916	0.937	0.977588047	8.25E-07	C4	DDX5
HNRNPU	3.45E-09	-0.290369798	0.611	0.686	0.890670554	0.000116401	C4	HNRNPU
TLN1	3.65E-08	-0.290410278	0.547	0.614	0.890879479	0.001230131	C4	TLN1
AKAP13	1.11E-07	-0.290815217	0.559	0.622	0.898713826	0.00373249	C4	AKAP13
MIER1	8.03E-09	-0.291088088	0.494	0.578	0.85467128	0.000270673	C4	MIER1
SCN1B.1	2.39E-06	-0.292483614	0.221	0.294	0.75170068	0.080603763	C4	SCN1B
HIST1H4C	2.55E-08	-0.292544593	0.643	0.703	0.914651494	0.000858339	C4	HIST1H4C
TANK	4.46E-08	-0.292635408	0.285	0.379	0.751978892	0.001503047	C4	TANK
PPIG	6.71E-09	-0.29270268	0.682	0.725	0.940689655	0.000226201	C4	PPIG
KCNT2	4.30E-12	-0.294495192	0.072	0.197	0.365482234	1.45E-07	C4	KCNT2
TLE2	7.80E-12	-0.294501513	0.131	0.263	0.498098859	2.63E-07	C4	TLE2
IGFBP4.1	5.96E-16	-0.294519392	0.941	0.973	0.967112025	2.01E-11	C4	IGFBP4
MEOX2.1	2.45E-12	-0.295763242	0.068	0.192	0.354166667	8.27E-08	C4	MEOX2
HIPK3	2.09E-09	-0.295915681	0.242	0.357	0.677871148	7.04E-05	C4	HIPK3
IRF2BP2	5.93E-09	-0.296313691	0.488	0.576	0.847222222	0.000199829	C4	IRF2BP2
RHOB.1	0.000938347	-0.297716455	0.684	0.722	0.947368421	1	C4	RHOB
UTRN	5.62E-08	-0.297766488	0.441	0.536	0.822761194	0.001894733	C4	UTRN
RANBP3L	6.66E-14	-0.297942479	0.053	0.187	0.28342246	2.24E-09	C4	RANBP3L
ENG	9.41E-11	-0.297978644	0.125	0.246	0.508130081	3.17E-06	C4	ENG
SPATS2L.1	8.37E-10	-0.298368165	0.576	0.666	0.864864865	2.82E-05	C4	SPATS2L
C17orf58	1.32E-10	-0.299383984	0.113	0.229	0.493449782	4.45E-06	C4	C17orf58
SERINC1	3.87E-10	-0.299511505	0.609	0.701	0.868758916	1.30E-05	C4	SERINC1
SMOC2.1	5.11E-11	-0.299833262	0.051	0.157	0.324840764	1.72E-06	C4	SMOC2
AMOTL1	1.98E-09	-0.300387699	0.182	0.298	0.610738255	6.66E-05	C4	AMOTL1
RSRC2	3.17E-08	-0.300492688	0.543	0.604	0.899006623	0.001067627	C4	RSRC2
TMEM159.1	2.61E-08	-0.300613265	0.299	0.403	0.741935484	0.00088006	C4	TMEM159
SH3KBP1.1	2.22E-05	-0.300874054	0.307	0.377	0.814323607	0.747717594	C4	SH3KBP1
CAST	1.76E-13	-0.30094155	0.846	0.886	0.954853273	5.93E-09	C4	CAST
CCND2	1.07E-08	-0.300991085	0.51	0.589	0.865874363	0.000361197	C4	CCND2
PLBD1.1	4.21E-09	-0.302091087	0.189	0.294	0.642857143	0.000141865	C4	PLBD1
ABI3BP.1	8.27E-08	-0.303158883	0.588	0.656	0.896341463	0.002785572	C4	ABI3BP
CCDC151	2.68E-14	-0.303648786	0.037	0.165	0.224242424	9.01E-10	C4	CCDC151
ZC3H13	1.92E-09	-0.30367725	0.525	0.616	0.852272727	6.48E-05	C4	ZC3H13
HEYL	1.45E-16	-0.304322476	0.008	0.137	0.058394161	4.89E-12	C4	HEYL
ZFHX4	6.22E-13	-0.30559676	0.736	0.816	0.901960784	2.10E-08	C4	ZFHX4
ABHD14B	2.12E-10	-0.30653867	0.305	0.423	0.721040189	7.16E-06	C4	ABHD14B
SREBF1	6.53E-12	-0.30664678	0.111	0.243	0.456790123	2.20E-07	C4	SREBF1
PCYOX1	8.33E-09	-0.308091261	0.461	0.549	0.839708561	0.000280643	C4	PCYOX1
KLF9	2.73E-07	-0.308504398	0.527	0.594	0.887205387	0.009181731	C4	KLF9
NCOA1	2.72E-11	-0.309107613	0.213	0.351	0.606837607	9.16E-07	C4	NCOA1
PXK	6.52E-08	-0.309701211	0.322	0.413	0.779661017	0.002195264	C4	PXK
CIRBP.1	3.49E-17	-0.310613635	0.916	0.938	0.976545842	1.18E-12	C4	CIRBP
SYNPO2.1	5.56E-09	-0.31139134	0.262	0.377	0.694960212	0.000187287	C4	SYNPO2
ANKRD11	1.35E-07	-0.312099191	0.529	0.592	0.893581081	0.004565284	C4	ANKRD11
HIF3A.1	5.96E-12	-0.312255905	0.109	0.241	0.452282158	2.01E-07	C4	HIF3A
LDB2	6.64E-13	-0.312360969	0.094	0.23	0.408695652	2.24E-08	C4	LDB2
PLAU.1	1.69E-10	-0.312454323	0.057	0.161	0.354037267	5.69E-06	C4	PLAU
CEP350	9.53E-09	-0.31324467	0.256	0.369	0.693766938	0.000320975	C4	CEP350
SETBP1	5.35E-09	-0.313449312	0.371	0.486	0.763374486	0.000180268	C4	SETBP1
FOXN3	2.65E-11	-0.316050054	0.418	0.552	0.757246377	8.94E-07	C4	FOXN3
MPHOSPH8	1.95E-10	-0.317048672	0.666	0.744	0.89516129	6.55E-06	C4	MPHOSPH8
KMT2E	4.90E-11	-0.317444112	0.609	0.679	0.896907216	1.65E-06	C4	KMT2E
BOD1L1	9.76E-10	-0.31905123	0.553	0.642	0.861370717	3.29E-05	C4	BOD1L1
SRRM1	1.30E-11	-0.319185077	0.689	0.748	0.921122995	4.38E-07	C4	SRRM1
INAFM1.1	7.53E-10	-0.319540557	0.174	0.293	0.593856655	2.54E-05	C4	INAFM1
S100A13.2	4.42E-17	-0.321042536	0.939	0.948	0.990506329	1.49E-12	C4	S100A13
SOBP	1.20E-13	-0.321138676	0.256	0.421	0.60807601	4.04E-09	C4	SOBP
PTPN12	9.18E-10	-0.323663494	0.316	0.423	0.747044917	3.09E-05	C4	PTPN12
ADA	2.52E-16	-0.323812762	0.045	0.193	0.233160622	8.48E-12	C4	ADA
SESTD1	1.76E-09	-0.324117095	0.588	0.654	0.899082569	5.93E-05	C4	SESTD1
PRRX2	1.18E-09	-0.324364404	0.668	0.728	0.917582418	3.96E-05	C4	PRRX2
RFTN1.1	3.91E-11	-0.325092233	0.137	0.262	0.522900763	1.32E-06	C4	RFTN1
TPR	4.43E-11	-0.326242427	0.57	0.666	0.855855856	1.49E-06	C4	TPR
PTGIR	9.48E-17	-0.326571989	0.035	0.179	0.195530726	3.19E-12	C4	PTGIR
OSTN	2.62E-14	-0.326832003	0.045	0.179	0.251396648	8.83E-10	C4	OSTN
PIK3R1	3.14E-14	-0.327035669	0.59	0.731	0.807113543	1.06E-09	C4	PIK3R1
CCDC69	5.61E-14	-0.328009551	0.084	0.223	0.376681614	1.89E-09	C4	CCDC69
OSR2.1	9.18E-11	-0.328614619	0.201	0.338	0.594674556	3.09E-06	C4	OSR2
DESI2	1.30E-11	-0.328833893	0.318	0.447	0.711409396	4.38E-07	C4	DESI2
HLA-F	2.89E-12	-0.329740069	0.191	0.332	0.575301205	9.72E-08	C4	HLA-F
CYP4B1.1	9.06E-11	-0.329906893	0.068	0.178	0.382022472	3.05E-06	C4	CYP4B1
HLA-DRA.1	1.63E-06	-0.330082346	0.158	0.245	0.644897959	0.054844943	C4	HLA-DRA
PPP1R10	3.19E-08	-0.330226736	0.264	0.362	0.729281768	0.001074018	C4	PPP1R10
TSPAN8.2	5.03E-08	-0.331399755	0.287	0.384	0.747395833	0.001694211	C4	TSPAN8
TACC1	3.90E-13	-0.33171008	0.67	0.74	0.905405405	1.31E-08	C4	TACC1
GNA11	2.87E-11	-0.333232916	0.342	0.461	0.74186551	9.68E-07	C4	GNA11
RASL12.1	3.48E-11	-0.334152993	0.195	0.32	0.609375	1.17E-06	C4	RASL12
PLEKHA5	1.48E-11	-0.334195354	0.391	0.543	0.720073665	4.99E-07	C4	PLEKHA5
PHYHD1	7.29E-14	-0.33435837	0.145	0.299	0.484949833	2.46E-09	C4	PHYHD1
FOS.1	6.86E-05	-0.334394749	0.908	0.943	0.962884411	1	C4	FOS
ARID5B	3.45E-12	-0.334430235	0.631	0.71	0.888732394	1.16E-07	C4	ARID5B
ANKRD29	3.71E-11	-0.334482266	0.092	0.211	0.436018957	1.25E-06	C4	ANKRD29
CCDC102B	4.12E-16	-0.334565359	0.031	0.169	0.183431953	1.39E-11	C4	CCDC102B
TNRC6B	1.00E-11	-0.335889573	0.594	0.69	0.860869565	3.38E-07	C4	TNRC6B
ENPEP	2.35E-18	-0.336057972	0.027	0.179	0.150837989	7.91E-14	C4	ENPEP
MYLIP	1.69E-13	-0.336807166	0.254	0.419	0.606205251	5.69E-09	C4	MYLIP
NFYB	9.02E-11	-0.337373938	0.262	0.393	0.666666667	3.04E-06	C4	NFYB
CDC42EP4	8.27E-12	-0.337621246	0.283	0.42	0.673809524	2.79E-07	C4	CDC42EP4
CELF2	2.33E-10	-0.337727937	0.426	0.529	0.805293006	7.84E-06	C4	CELF2
SH3D19.1	2.36E-09	-0.337801455	0.303	0.408	0.742647059	7.96E-05	C4	SH3D19
GHR	1.35E-12	-0.33786632	0.18	0.327	0.550458716	4.54E-08	C4	GHR
PRRX1.1	1.23E-19	-0.338004831	0.914	0.944	0.968220339	4.15E-15	C4	PRRX1
IFIT3	1.31E-10	-0.338319139	0.158	0.282	0.560283688	4.42E-06	C4	IFIT3
YY1	1.85E-11	-0.338544332	0.506	0.597	0.847571189	6.23E-07	C4	YY1
CTDSPL	6.22E-11	-0.339435234	0.332	0.453	0.732891832	2.10E-06	C4	CTDSPL
BBX	8.42E-13	-0.339535265	0.572	0.681	0.839941263	2.84E-08	C4	BBX
RXRG	3.54E-17	-0.339845574	0.025	0.167	0.149700599	1.19E-12	C4	RXRG
ADD1	3.05E-14	-0.34069741	0.41	0.559	0.733452594	1.03E-09	C4	ADD1
UACA.1	3.56E-08	-0.341071374	0.473	0.557	0.849192101	0.001198767	C4	UACA
SPATA6	2.18E-13	-0.341673442	0.209	0.358	0.583798883	7.34E-09	C4	SPATA6
SAT1.2	2.31E-12	-0.34178929	0.682	0.771	0.884565499	7.80E-08	C4	SAT1
ELANE.1	1.91E-17	-0.34222216	0.035	0.184	0.190217391	6.44E-13	C4	ELANE
CCND1.1	3.42E-08	-0.343217876	0.193	0.294	0.656462585	0.001151434	C4	CCND1
SLITRK4.1	1.83E-10	-0.343408189	0.121	0.241	0.502074689	6.16E-06	C4	SLITRK4
C8orf22.2	1.72E-06	-0.343639895	0.148	0.24	0.616666667	0.057970474	C4	C8orf22
LAPTM4A	2.16E-31	-0.343722068	0.98	0.987	0.992907801	7.28E-27	C4	LAPTM4A
MXRA7.1	1.71E-12	-0.343885332	0.672	0.724	0.928176796	5.77E-08	C4	MXRA7
C1orf54	6.89E-17	-0.34537688	0.133	0.31	0.429032258	2.32E-12	C4	C1orf54
IRF1	2.62E-08	-0.345878735	0.248	0.357	0.694677871	0.000883195	C4	IRF1
HHIP-AS1	2.06E-17	-0.346019057	0.074	0.24	0.308333333	6.93E-13	C4	HHIP-AS1
IL11RA.1	1.45E-09	-0.347411174	0.352	0.465	0.756989247	4.90E-05	C4	IL11RA
SYDE2	1.09E-16	-0.348090305	0.07	0.226	0.309734513	3.68E-12	C4	SYDE2
ALDH1A3.2	2.62E-15	-0.349957207	0.08	0.229	0.349344978	8.81E-11	C4	ALDH1A3
RUNX1T1	3.25E-13	-0.350223012	0.182	0.335	0.543283582	1.09E-08	C4	RUNX1T1
ECHDC2	1.99E-12	-0.350246406	0.371	0.504	0.736111111	6.71E-08	C4	ECHDC2
JAK1	3.15E-13	-0.350525721	0.533	0.653	0.816232772	1.06E-08	C4	JAK1
PLSCR4.1	2.01E-11	-0.351079505	0.348	0.467	0.745182013	6.76E-07	C4	PLSCR4
WASF3	1.92E-13	-0.351830248	0.152	0.295	0.515254237	6.47E-09	C4	WASF3
KAZALD1	1.05E-10	-0.35186959	0.199	0.315	0.631746032	3.53E-06	C4	KAZALD1
ST3GAL5	1.55E-12	-0.35214354	0.15	0.289	0.519031142	5.22E-08	C4	ST3GAL5
BPTF	2.15E-11	-0.353606037	0.559	0.641	0.872074883	7.24E-07	C4	BPTF
SEC62	8.65E-22	-0.354232473	0.902	0.914	0.986870897	2.91E-17	C4	SEC62
ZBTB7A	9.15E-11	-0.35514289	0.406	0.51	0.796078431	3.08E-06	C4	ZBTB7A
PDGFRL.3	8.64E-14	-0.35808644	0.797	0.821	0.970767357	2.91E-09	C4	PDGFRL
PDGFRB.2	1.10E-11	-0.358404015	0.672	0.755	0.890066225	3.70E-07	C4	PDGFRB
IL15RA	2.48E-14	-0.359214293	0.129	0.277	0.465703971	8.36E-10	C4	IL15RA
CBR3.1	2.40E-09	-0.359676632	0.365	0.462	0.79004329	8.10E-05	C4	CBR3
CYTL1.3	5.44E-06	-0.360598422	0.041	0.104	0.394230769	0.183216703	C4	CYTL1
TSC22D3.1	1.14E-07	-0.360845236	0.461	0.522	0.883141762	0.003828681	C4	TSC22D3
CMTM3	6.45E-12	-0.361700301	0.432	0.555	0.778378378	2.17E-07	C4	CMTM3
RORA.1	9.31E-12	-0.362485177	0.25	0.391	0.639386189	3.14E-07	C4	RORA
MAPK14	3.07E-14	-0.364155254	0.16	0.31	0.516129032	1.03E-09	C4	MAPK14
BNIP3L	2.43E-14	-0.365690536	0.625	0.718	0.870473538	8.19E-10	C4	BNIP3L
INMT.1	2.60E-15	-0.367631545	0.08	0.226	0.353982301	8.74E-11	C4	INMT
FAXDC2	6.05E-15	-0.367921998	0.256	0.431	0.593967517	2.04E-10	C4	FAXDC2
FMO3.2	3.11E-14	-0.368583016	0.018	0.136	0.132352941	1.05E-09	C4	FMO3
CALD1.2	2.44E-29	-0.36997941	0.98	0.984	0.995934959	8.23E-25	C4	CALD1
TBC1D16	1.20E-16	-0.37039854	0.1	0.263	0.380228137	4.06E-12	C4	TBC1D16
ACAP2	1.82E-12	-0.370405163	0.371	0.492	0.754065041	6.14E-08	C4	ACAP2
HHIP	1.04E-16	-0.370757213	0.029	0.173	0.167630058	3.51E-12	C4	HHIP
MYADM	2.37E-12	-0.37104296	0.59	0.681	0.866372981	7.99E-08	C4	MYADM
TNS1.1	3.18E-13	-0.371477519	0.326	0.469	0.695095949	1.07E-08	C4	TNS1
TLN2	4.83E-15	-0.371974692	0.186	0.348	0.534482759	1.63E-10	C4	TLN2
SRSF7.2	4.93E-13	-0.372662745	0.711	0.788	0.902284264	1.66E-08	C4	SRSF7
CD74.1	2.10E-07	-0.372933326	0.439	0.516	0.850775194	0.007064038	C4	CD74
KHDRBS3.2	6.44E-15	-0.373745135	0.225	0.392	0.573979592	2.17E-10	C4	KHDRBS3
ADGRL3	2.67E-19	-0.376045259	0.031	0.19	0.163157895	8.99E-15	C4	ADGRL3
CTBP2	1.96E-14	-0.376402478	0.307	0.461	0.665943601	6.59E-10	C4	CTBP2
NR1H3	2.85E-17	-0.38038883	0.094	0.259	0.362934363	9.59E-13	C4	NR1H3
TMEM204.1	5.85E-13	-0.380956281	0.209	0.345	0.605797101	1.97E-08	C4	TMEM204
MIS18BP1	3.27E-12	-0.381307917	0.219	0.354	0.618644068	1.10E-07	C4	MIS18BP1
PRKAR1A	1.59E-14	-0.381942677	0.529	0.627	0.843700159	5.37E-10	C4	PRKAR1A
SERINC3	8.53E-14	-0.382322665	0.537	0.644	0.833850932	2.87E-09	C4	SERINC3
7-Sep	1.33E-25	-0.382369395	0.9	0.928	0.969827586	4.49E-21	C4	7-Sep
LTBP1	1.15E-13	-0.382429534	0.617	0.719	0.8581363	3.89E-09	C4	LTBP1
WHSC1L1	2.75E-14	-0.385381658	0.43	0.568	0.757042254	9.27E-10	C4	WHSC1L1
RBMS1	2.59E-14	-0.385666472	0.553	0.65	0.850769231	8.72E-10	C4	RBMS1
PID1	1.79E-14	-0.386501987	0.51	0.617	0.826580227	6.02E-10	C4	PID1
BDH2	5.57E-15	-0.387339287	0.49	0.613	0.799347471	1.88E-10	C4	BDH2
PALMD	1.26E-16	-0.38967746	0.098	0.263	0.372623574	4.26E-12	C4	PALMD
SELENBP1	2.68E-19	-0.390377701	0.061	0.235	0.259574468	9.04E-15	C4	SELENBP1
TMEM150C	2.23E-17	-0.390404504	0.078	0.243	0.320987654	7.53E-13	C4	TMEM150C
ECE1.1	8.81E-12	-0.391122513	0.314	0.442	0.71040724	2.97E-07	C4	ECE1
PHLDB1	1.98E-12	-0.391385986	0.383	0.502	0.762948207	6.69E-08	C4	PHLDB1
CNTFR	9.96E-17	-0.393919749	0.143	0.31	0.461290323	3.36E-12	C4	CNTFR
WASF2	5.14E-20	-0.395094184	0.77	0.835	0.922155689	1.73E-15	C4	WASF2
KMT2A	9.54E-14	-0.39538826	0.516	0.631	0.817749604	3.22E-09	C4	KMT2A
IFNGR1	3.21E-14	-0.398764314	0.361	0.496	0.727822581	1.08E-09	C4	IFNGR1
BRD4	3.61E-14	-0.398824568	0.359	0.505	0.710891089	1.22E-09	C4	BRD4
ABCA10.1	1.18E-19	-0.399515296	0.023	0.181	0.127071823	3.99E-15	C4	ABCA10
SCPEP1.1	1.17E-17	-0.400992909	0.617	0.717	0.860529986	3.94E-13	C4	SCPEP1
AKR1C2	1.69E-12	-0.402493223	0.361	0.494	0.730769231	5.71E-08	C4	AKR1C2
GCC2	2.05E-10	-0.403462302	0.492	0.568	0.866197183	6.90E-06	C4	GCC2
EPHA3.2	2.74E-18	-0.403744743	0.051	0.21	0.242857143	9.24E-14	C4	EPHA3
NOTCH3.1	1.67E-16	-0.404358681	0.039	0.182	0.214285714	5.63E-12	C4	NOTCH3
PGF.1	2.77E-14	-0.404453747	0.031	0.154	0.201298701	9.33E-10	C4	PGF
JMJD1C	7.32E-15	-0.404540147	0.516	0.644	0.801242236	2.47E-10	C4	JMJD1C
ANTXR2	1.10E-14	-0.404844426	0.385	0.536	0.718283582	3.72E-10	C4	ANTXR2
TNFSF10.1	1.13E-15	-0.405147803	0.17	0.334	0.508982036	3.79E-11	C4	TNFSF10
VPS13D.1	1.72E-12	-0.405190656	0.195	0.328	0.594512195	5.79E-08	C4	VPS13D
IFI16	1.62E-19	-0.405319909	0.58	0.719	0.806675939	5.45E-15	C4	IFI16
OLFML2A.2	8.48E-19	-0.406322141	0.084	0.26	0.323076923	2.86E-14	C4	OLFML2A
EMP2	1.05E-22	-0.408158132	0.643	0.771	0.833981842	3.55E-18	C4	EMP2
GPM6B.2	3.29E-13	-0.408614848	0.318	0.465	0.683870968	1.11E-08	C4	GPM6B
PHF3	5.85E-13	-0.409565177	0.471	0.593	0.794266442	1.97E-08	C4	PHF3
SVEP1.3	2.31E-16	-0.41234168	0.109	0.268	0.406716418	7.80E-12	C4	SVEP1
CAMK2D	4.28E-13	-0.412809225	0.287	0.428	0.670560748	1.44E-08	C4	CAMK2D
ADH5	1.64E-17	-0.41308806	0.613	0.712	0.860955056	5.52E-13	C4	ADH5
ALDH2.1	4.15E-19	-0.413443996	0.561	0.704	0.796875	1.40E-14	C4	ALDH2
CEP126	1.68E-12	-0.413606584	0.297	0.432	0.6875	5.64E-08	C4	CEP126
FIBIN.3	4.42E-14	-0.41497098	0.471	0.601	0.783693844	1.49E-09	C4	FIBIN
CHST7	7.85E-21	-0.415519817	0.125	0.322	0.388198758	2.65E-16	C4	CHST7
MAN1A1.1	5.11E-13	-0.417599078	0.5	0.596	0.838926174	1.72E-08	C4	MAN1A1
SLC40A1	8.68E-16	-0.418491782	0.197	0.362	0.544198895	2.92E-11	C4	SLC40A1
PTPRA	2.72E-16	-0.418893233	0.408	0.548	0.744525547	9.15E-12	C4	PTPRA
LPAR1	6.39E-18	-0.420379278	0.395	0.561	0.704099822	2.15E-13	C4	LPAR1
COL5A3.1	8.75E-19	-0.420395099	0.066	0.235	0.280851064	2.95E-14	C4	COL5A3
PRSS23	1.09E-22	-0.420777905	0.865	0.923	0.93716143	3.69E-18	C4	PRSS23
PMP22.2	1.30E-22	-0.42164569	0.893	0.909	0.98239824	4.39E-18	C4	PMP22
TNXB.2	3.26E-13	-0.422662621	0.721	0.78	0.924358974	1.10E-08	C4	TNXB
DIO3OS	2.89E-14	-0.423453771	0.246	0.395	0.62278481	9.74E-10	C4	DIO3OS
TMEM100.2	1.06E-09	-0.424435471	0.213	0.33	0.645454545	3.56E-05	C4	TMEM100
WSB1	2.21E-19	-0.425869919	0.734	0.816	0.899509804	7.45E-15	C4	WSB1
GPC4.1	3.99E-19	-0.426344031	0.08	0.254	0.31496063	1.34E-14	C4	GPC4
ITM2B	8.60E-58	-0.429720748	0.998	0.998	1	2.90E-53	C4	ITM2B
ARHGAP18.1	3.39E-15	-0.430474694	0.189	0.344	0.549418605	1.14E-10	C4	ARHGAP18
HEY1	7.18E-19	-0.431895894	0.064	0.234	0.273504274	2.42E-14	C4	HEY1
PPP1R15A	9.78E-12	-0.432838071	0.549	0.656	0.836890244	3.29E-07	C4	PPP1R15A
FAM184A.1	2.62E-18	-0.434445232	0.094	0.266	0.353383459	8.83E-14	C4	FAM184A
FRMD6.3	1.82E-10	-0.435443134	0.359	0.466	0.770386266	6.14E-06	C4	FRMD6
ABCC9.2	1.62E-20	-0.436641775	0.064	0.245	0.26122449	5.45E-16	C4	ABCC9
IL6ST	1.13E-17	-0.437645798	0.658	0.75	0.877333333	3.82E-13	C4	IL6ST
RBPMS	5.55E-18	-0.437850673	0.389	0.55	0.707272727	1.87E-13	C4	RBPMS
BICC1.1	9.08E-19	-0.44102629	0.262	0.452	0.579646018	3.06E-14	C4	BICC1
LGI4.2	1.19E-18	-0.444026666	0.098	0.277	0.353790614	4.02E-14	C4	LGI4
YBX3.1	1.28E-24	-0.445555063	0.832	0.886	0.939051919	4.31E-20	C4	YBX3
LINC00969	2.21E-15	-0.446017947	0.281	0.431	0.651972158	7.44E-11	C4	LINC00969
PCDH18.1	1.65E-17	-0.446950031	0.436	0.585	0.745299145	5.55E-13	C4	PCDH18
NDRG2.1	3.78E-16	-0.447244179	0.473	0.62	0.762903226	1.27E-11	C4	NDRG2
PLPP3.1	1.36E-19	-0.447263863	0.842	0.9	0.935555556	4.59E-15	C4	PLPP3
PNRC1.1	2.06E-22	-0.447874621	0.777	0.868	0.89516129	6.93E-18	C4	PNRC1
IFITM1.1	6.85E-23	-0.450058496	0.049	0.242	0.202479339	2.31E-18	C4	IFITM1
GADD45B.1	9.05E-10	-0.451071521	0.439	0.548	0.801094891	3.05E-05	C4	GADD45B
TNFAIP2	5.77E-15	-0.451859625	0.193	0.348	0.554597701	1.95E-10	C4	TNFAIP2
MYL9.2	4.18E-27	-0.452499041	0.795	0.861	0.923344948	1.41E-22	C4	MYL9
INTS6.1	3.44E-13	-0.453092093	0.26	0.409	0.635696822	1.16E-08	C4	INTS6
TRIOBP	7.09E-19	-0.454759115	0.375	0.536	0.699626866	2.39E-14	C4	TRIOBP
DIAPH2	1.74E-17	-0.455386161	0.197	0.375	0.525333333	5.87E-13	C4	DIAPH2
CHD9	9.50E-23	-0.455600498	0.607	0.734	0.826975477	3.20E-18	C4	CHD9
LAMB1.2	3.22E-14	-0.457260912	0.184	0.341	0.539589443	1.09E-09	C4	LAMB1
PCDH17	5.39E-23	-0.457461134	0.068	0.267	0.254681648	1.82E-18	C4	PCDH17
ZCCHC24	1.78E-20	-0.458089882	0.455	0.624	0.729166667	5.99E-16	C4	ZCCHC24
PTPRG	1.64E-19	-0.458960389	0.258	0.445	0.579775281	5.54E-15	C4	PTPRG
RHOQ	2.32E-16	-0.46216301	0.502	0.616	0.814935065	7.83E-12	C4	RHOQ
CXXC5.2	2.88E-15	-0.465519583	0.314	0.468	0.670940171	9.70E-11	C4	CXXC5
EGFR.1	1.51E-17	-0.470881062	0.305	0.471	0.647558386	5.10E-13	C4	EGFR
ETV1.1	4.65E-25	-0.471309546	0.057	0.261	0.218390805	1.57E-20	C4	ETV1
PLA2G5	6.02E-26	-0.473091868	0.029	0.232	0.125	2.03E-21	C4	PLA2G5
PDK4	2.78E-16	-0.474772834	0.244	0.41	0.595121951	9.38E-12	C4	PDK4
LGALS3BP	5.73E-30	-0.475706738	0.662	0.849	0.779740872	1.93E-25	C4	LGALS3BP
A4GALT	5.93E-20	-0.476366258	0.262	0.449	0.583518931	2.00E-15	C4	A4GALT
SRRM2	1.32E-25	-0.476985476	0.742	0.862	0.860788863	4.46E-21	C4	SRRM2
NID1	2.40E-18	-0.479293511	0.305	0.477	0.639412998	8.09E-14	C4	NID1
AKR1C3	3.57E-19	-0.479366598	0.25	0.435	0.574712644	1.20E-14	C4	AKR1C3
F3.1	4.55E-17	-0.48258033	0.078	0.235	0.331914894	1.53E-12	C4	F3
RNF24.1	1.55E-19	-0.48397762	0.17	0.359	0.473537604	5.21E-15	C4	RNF24
GAS7.1	2.54E-22	-0.488648648	0.195	0.401	0.486284289	8.57E-18	C4	GAS7
BTG1.3	6.21E-18	-0.489358957	0.725	0.802	0.903990025	2.09E-13	C4	BTG1
TNS2	2.25E-24	-0.491883471	0.236	0.465	0.507526882	7.57E-20	C4	TNS2
LGMN	4.01E-24	-0.494585719	0.404	0.601	0.672212978	1.35E-19	C4	LGMN
CEBPD	1.98E-16	-0.494704751	0.736	0.817	0.900856793	6.67E-12	C4	CEBPD
STOM.1	7.10E-21	-0.495398176	0.49	0.649	0.755007704	2.39E-16	C4	STOM
COL15A1.2	6.26E-21	-0.49743131	0.172	0.375	0.458666667	2.11E-16	C4	COL15A1
SULT1A1	1.21E-28	-0.497760506	0.068	0.3	0.226666667	4.09E-24	C4	SULT1A1
AES	2.27E-32	-0.500225579	0.799	0.881	0.90692395	7.66E-28	C4	AES
EPS8.2	2.68E-16	-0.501216363	0.33	0.476	0.693277311	9.04E-12	C4	EPS8
ARHGAP6	1.94E-22	-0.50279485	0.24	0.444	0.540540541	6.55E-18	C4	ARHGAP6
FGF7	6.25E-29	-0.505480922	0.613	0.816	0.75122549	2.11E-24	C4	FGF7
CCNL1.1	3.68E-14	-0.506222962	0.473	0.598	0.7909699	1.24E-09	C4	CCNL1
HEXIM1.1	3.38E-15	-0.506461187	0.305	0.459	0.664488017	1.14E-10	C4	HEXIM1
PTPN13	1.85E-23	-0.506883529	0.301	0.52	0.578846154	6.23E-19	C4	PTPN13
JUNB.2	2.80E-07	-0.510136626	0.717	0.785	0.913375796	0.009442015	C4	JUNB
KITLG.1	4.57E-23	-0.510288455	0.17	0.386	0.440414508	1.54E-18	C4	KITLG
MAML2	3.95E-23	-0.510340606	0.266	0.483	0.550724638	1.33E-18	C4	MAML2
F10.2	4.04E-25	-0.511019537	0.439	0.663	0.66214178	1.36E-20	C4	F10
FST.2	2.84E-16	-0.512660852	0.225	0.399	0.563909774	9.58E-12	C4	FST
PTHLH.1	1.97E-19	-0.514427195	0.127	0.308	0.412337662	6.63E-15	C4	PTHLH
HSPB6.1	3.46E-21	-0.514525142	0.432	0.626	0.690095847	1.17E-16	C4	HSPB6
MPZL1.1	8.57E-24	-0.517599452	0.402	0.576	0.697916667	2.89E-19	C4	MPZL1
LMCD1.1	8.26E-23	-0.517849125	0.131	0.336	0.389880952	2.78E-18	C4	LMCD1
C16orf89	1.04E-27	-0.520466086	0.031	0.244	0.12704918	3.50E-23	C4	C16orf89
ZFP36L1.2	6.81E-24	-0.522455854	0.818	0.9	0.908888889	2.30E-19	C4	ZFP36L1
KCNE4.2	2.19E-20	-0.522675587	0.053	0.229	0.231441048	7.39E-16	C4	KCNE4
BCL2	3.95E-23	-0.523153158	0.18	0.384	0.46875	1.33E-18	C4	BCL2
SERPING1.1	2.95E-49	-0.524385716	0.945	0.981	0.963302752	9.94E-45	C4	SERPING1
TMC3	5.61E-28	-0.525058631	0.098	0.342	0.286549708	1.89E-23	C4	TMC3
TCF7L1.1	5.63E-23	-0.527237272	0.287	0.494	0.58097166	1.90E-18	C4	TCF7L1
GDF10.3	2.76E-22	-0.527859518	0.197	0.412	0.47815534	9.31E-18	C4	GDF10
A2M.2	6.79E-22	-0.52795536	0.072	0.263	0.273764259	2.29E-17	C4	A2M
IER2.1	3.30E-10	-0.530771856	0.666	0.731	0.911080711	1.11E-05	C4	IER2
IRX3	6.72E-24	-0.531343515	0.316	0.538	0.587360595	2.27E-19	C4	IRX3
PQLC2L	4.29E-28	-0.532119076	0.092	0.326	0.282208589	1.44E-23	C4	PQLC2L
EDNRA.1	2.71E-23	-0.533755025	0.076	0.274	0.277372263	9.13E-19	C4	EDNRA
ZFP36.1	0.003280484	-0.535303115	0.697	0.695	1.002877698	1	C4	ZFP36
SEPT6.2	1.80E-25	-0.542372729	0.301	0.518	0.581081081	6.08E-21	C4	6-Sep
DHRS3.3	1.47E-22	-0.544821075	0.699	0.782	0.893861893	4.96E-18	C4	DHRS3
TCF4.1	1.32E-30	-0.563662213	0.693	0.807	0.858736059	4.45E-26	C4	TCF4
RBMS3.1	4.84E-26	-0.563900448	0.391	0.588	0.664965986	1.63E-21	C4	RBMS3
ITM2A.2	3.91E-21	-0.564091038	0.381	0.568	0.670774648	1.32E-16	C4	ITM2A
SLIT2.1	5.33E-26	-0.565025362	0.332	0.545	0.609174312	1.80E-21	C4	SLIT2
LAMA4	3.72E-27	-0.568323608	0.555	0.699	0.793991416	1.25E-22	C4	LAMA4
LTBP4.1	1.56E-44	-0.569477995	0.945	0.959	0.98540146	5.26E-40	C4	LTBP4
LRP1	1.24E-49	-0.573796471	0.902	0.96	0.939583333	4.18E-45	C4	LRP1
CD34.1	1.74E-29	-0.57419949	0.107	0.361	0.296398892	5.86E-25	C4	CD34
FXYD6.2	1.53E-28	-0.579774162	0.232	0.478	0.485355649	5.14E-24	C4	FXYD6
PLTP.2	1.17E-19	-0.581643968	0.545	0.676	0.806213018	3.93E-15	C4	PLTP
LPP.1	2.37E-31	-0.582353401	0.615	0.767	0.801825293	7.99E-27	C4	LPP
DPYSL2	8.83E-33	-0.582465079	0.613	0.76	0.806578947	2.97E-28	C4	DPYSL2
EMP1.2	8.02E-32	-0.583356167	0.793	0.875	0.906285714	2.70E-27	C4	EMP1
CILP.2	1.47E-37	-0.583822137	0.277	0.567	0.488536155	4.96E-33	C4	CILP
PLAC9.2	4.58E-48	-0.59016667	0.881	0.978	0.900817996	1.54E-43	C4	PLAC9
EGR1.1	1.58E-16	-0.590805641	0.666	0.782	0.851662404	5.33E-12	C4	EGR1
FOSB.1	1.18E-20	-0.591454174	0.738	0.853	0.865181712	3.98E-16	C4	FOSB
DDR2	8.99E-32	-0.59249469	0.621	0.771	0.805447471	3.03E-27	C4	DDR2
PTN.2	2.67E-21	-0.594077873	0.572	0.713	0.802244039	8.98E-17	C4	PTN
AKR1C1.1	2.50E-28	-0.594903169	0.434	0.655	0.66259542	8.41E-24	C4	AKR1C1
ATP2B1.2	3.22E-32	-0.595804048	0.625	0.765	0.816993464	1.09E-27	C4	ATP2B1
ZEB1.2	2.84E-25	-0.596284756	0.352	0.556	0.633093525	9.57E-21	C4	ZEB1
SLIT3.1	4.15E-29	-0.603025153	0.168	0.423	0.397163121	1.40E-24	C4	SLIT3
FMO2.2	3.43E-18	-0.604057451	0.023	0.17	0.135294118	1.15E-13	C4	FMO2
HTRA3.1	4.89E-23	-0.608145433	0.236	0.441	0.535147392	1.65E-18	C4	HTRA3
OSR1.1	3.15E-25	-0.608935971	0.199	0.424	0.469339623	1.06E-20	C4	OSR1
NAV1	5.03E-31	-0.609221285	0.24	0.494	0.48582996	1.70E-26	C4	NAV1
C1QTNF7.3	2.90E-27	-0.612116584	0.168	0.4	0.42	9.76E-23	C4	C1QTNF7
ARHGAP20	7.87E-35	-0.617280018	0.041	0.299	0.137123746	2.65E-30	C4	ARHGAP20
CNTN4.1	1.44E-30	-0.621314246	0.031	0.26	0.119230769	4.87E-26	C4	CNTN4
FXYD1	2.26E-47	-0.628916807	0.533	0.866	0.615473441	7.60E-43	C4	FXYD1
GFRA1.3	4.53E-33	-0.630596749	0.258	0.527	0.489563567	1.53E-28	C4	GFRA1
COL4A2.2	2.62E-28	-0.632528369	0.412	0.628	0.656050955	8.83E-24	C4	COL4A2
NR2F2.2	8.23E-31	-0.637038429	0.6	0.768	0.78125	2.77E-26	C4	NR2F2
VEGFA.1	2.37E-26	-0.644406908	0.137	0.368	0.372282609	7.97E-22	C4	VEGFA
BOC	1.14E-33	-0.650409276	0.361	0.605	0.596694215	3.84E-29	C4	BOC
KCTD12.2	1.59E-28	-0.660562204	0.256	0.48	0.533333333	5.37E-24	C4	KCTD12
EPB41L2.1	1.61E-36	-0.661356873	0.463	0.682	0.67888563	5.43E-32	C4	EPB41L2
IFITM2.2	7.30E-41	-0.662075554	0.699	0.835	0.837125749	2.46E-36	C4	IFITM2
CD302	2.36E-39	-0.663335318	0.248	0.544	0.455882353	7.96E-35	C4	CD302
KANK2	7.29E-40	-0.66338568	0.498	0.723	0.68879668	2.46E-35	C4	KANK2
DUSP6	1.15E-25	-0.669446954	0.189	0.41	0.46097561	3.88E-21	C4	DUSP6
ZFP36L2	1.11E-52	-0.672027404	0.92	0.977	0.941658137	3.72E-48	C4	ZFP36L2
EEA1.2	1.26E-31	-0.672063439	0.664	0.768	0.864583333	4.24E-27	C4	EEA1
FBN1.2	2.18E-28	-0.673088186	0.572	0.735	0.778231293	7.33E-24	C4	FBN1
MTUS1.1	7.21E-30	-0.675018924	0.369	0.579	0.637305699	2.43E-25	C4	MTUS1
CMKLR1.1	5.02E-37	-0.675525087	0.078	0.359	0.217270195	1.69E-32	C4	CMKLR1
ARHGDIB.2	6.21E-38	-0.681678398	0.061	0.342	0.178362573	2.09E-33	C4	ARHGDIB
SASH1.2	3.92E-33	-0.682467366	0.27	0.511	0.528375734	1.32E-28	C4	SASH1
LMOD1.1	1.36E-33	-0.683042447	0.129	0.396	0.325757576	4.57E-29	C4	LMOD1
ADD3.2	1.05E-48	-0.689814477	0.691	0.837	0.825567503	3.54E-44	C4	ADD3
HES1	2.82E-34	-0.690837897	0.193	0.473	0.408033827	9.52E-30	C4	HES1
IFITM3.1	1.36E-71	-0.696956704	0.959	0.989	0.96966633	4.58E-67	C4	IFITM3
ADH1C.2	4.24E-21	-0.698859158	0.111	0.305	0.363934426	1.43E-16	C4	ADH1C
RASD1.2	1.09E-30	-0.69892239	0.193	0.459	0.420479303	3.66E-26	C4	RASD1
ACVRL1.1	7.19E-43	-0.701081403	0.246	0.56	0.439285714	2.42E-38	C4	ACVRL1
MGP.2	4.13E-43	-0.701434451	1	0.997	1.003009027	1.39E-38	C4	MGP
F2R.2	4.29E-27	-0.701512997	0.172	0.405	0.424691358	1.45E-22	C4	F2R
ALDH1A1.1	1.69E-48	-0.7017721	0.471	0.766	0.614882507	5.69E-44	C4	ALDH1A1
NEGR1.1	2.10E-43	-0.702291231	0.285	0.593	0.480607083	7.08E-39	C4	NEGR1
ZEB2.1	1.51E-38	-0.704901206	0.248	0.543	0.456721915	5.09E-34	C4	ZEB2
RARRES2.2	8.49E-50	-0.705946012	0.557	0.865	0.643930636	2.86E-45	C4	RARRES2
COLEC12.2	8.80E-35	-0.708240461	0.107	0.373	0.286863271	2.97E-30	C4	COLEC12
ABLIM1.2	1.86E-32	-0.711650252	0.338	0.571	0.591943958	6.26E-28	C4	ABLIM1
FBLN5.3	6.66E-32	-0.717502977	0.525	0.707	0.742574257	2.25E-27	C4	FBLN5
RPLP0.1	3.24E-64	-0.723140763	0.943	0.972	0.970164609	1.09E-59	C4	RPLP0
PODN.1	1.74E-52	-0.729211102	0.713	0.864	0.825231481	5.86E-48	C4	PODN
G0S2.2	8.79E-31	-0.737735179	0.318	0.557	0.570915619	2.96E-26	C4	G0S2
TNNT3.3	4.44E-34	-0.738313586	0.033	0.281	0.117437722	1.49E-29	C4	TNNT3
HIC1.1	5.87E-45	-0.741889757	0.164	0.492	0.333333333	1.98E-40	C4	HIC1
TSHZ2	6.84E-39	-0.743571424	0.32	0.593	0.539629005	2.31E-34	C4	TSHZ2
PLXDC1.1	8.18E-45	-0.74729786	0.041	0.348	0.117816092	2.76E-40	C4	PLXDC1
DIO2.1	1.31E-22	-0.756487371	0.145	0.344	0.421511628	4.42E-18	C4	DIO2
TXNIP.1	5.11E-48	-0.758509098	0.811	0.951	0.85278654	1.72E-43	C4	TXNIP
IGFBP5.3	3.14E-28	-0.762368379	0.693	0.853	0.812426729	1.06E-23	C4	IGFBP5
SAMHD1.3	5.36E-49	-0.770340902	0.273	0.607	0.449752883	1.80E-44	C4	SAMHD1
LAMC1.2	9.66E-44	-0.772190805	0.582	0.75	0.776	3.26E-39	C4	LAMC1
RAMP2.1	1.33E-51	-0.773150541	0.703	0.874	0.804347826	4.49E-47	C4	RAMP2
NFIB	1.92E-74	-0.778332679	0.852	0.959	0.888425443	6.48E-70	C4	NFIB
CRLF1.3	1.87E-27	-0.78467253	0.223	0.462	0.482683983	6.29E-23	C4	CRLF1
ANGPT1.1	3.23E-30	-0.789727615	0.199	0.438	0.4543379	1.09E-25	C4	ANGPT1
ABCA9.3	7.59E-44	-0.791508676	0.035	0.338	0.103550296	2.56E-39	C4	ABCA9
NRP1.1	1.32E-44	-0.792595373	0.137	0.462	0.296536797	4.43E-40	C4	NRP1
MGST1.2	1.11E-64	-0.808033209	0.674	0.88	0.765909091	3.75E-60	C4	MGST1
CYP1B1.3	1.31E-36	-0.8165284	0.211	0.505	0.417821782	4.41E-32	C4	CYP1B1
DPT.3	7.25E-51	-0.837288021	0.801	0.895	0.894972067	2.44E-46	C4	DPT
SPTBN1.2	1.03E-55	-0.848823335	0.674	0.83	0.812048193	3.46E-51	C4	SPTBN1
IGF2.2	2.33E-28	-0.855179908	0.094	0.329	0.285714286	7.86E-24	C4	IGF2
JUN.1	4.88E-43	-0.872413522	0.971	0.986	0.984787018	1.64E-38	C4	JUN
RHOBTB3.2	9.93E-63	-0.873886343	0.564	0.792	0.712121212	3.35E-58	C4	RHOBTB3
CYGB.2	1.51E-59	-0.901972086	0.352	0.683	0.515373353	5.10E-55	C4	CYGB
LAMA2.3	4.48E-52	-0.902809288	0.375	0.665	0.563909774	1.51E-47	C4	LAMA2
TFPI	1.94E-72	-0.906937638	0.447	0.784	0.570153061	6.54E-68	C4	TFPI
IGF1.3	1.05E-54	-0.920450277	0.494	0.838	0.589498807	3.55E-50	C4	IGF1
CAMK2N1.1	5.03E-58	-0.925276339	0.289	0.642	0.450155763	1.70E-53	C4	CAMK2N1
SRPX.3	4.56E-56	-0.932165033	0.25	0.588	0.425170068	1.54E-51	C4	SRPX
GPX3.3	2.69E-59	-0.953237605	0.619	0.833	0.743097239	9.07E-55	C4	GPX3
CHRDL1.1	6.64E-53	-0.963296581	0.213	0.56	0.380357143	2.24E-48	C4	CHRDL1
CD248	7.76E-62	-0.966585958	0.217	0.595	0.364705882	2.61E-57	C4	CD248
ABCA6.3	6.03E-56	-0.974506202	0.148	0.514	0.287937743	2.03E-51	C4	ABCA6
[truncated: 1,784 more rows]
