# Supplementary material for: Single-cell transcriptome atlas of the human corpus cavernosum
Source: Nat Commun. 2022 Jul 25;13:4302. doi: 10.1038/s41467-022-31950-9 (PMC9314400; doi:10.1038/s41467-022-31950-9)
Supplement: Supplementary file 12 — Supplementary Dataset 9 [file 41467_2022_31950_MOESM12_ESM.xlsx]

## Sheet: C1FB non-DM DEGs
	p_val	avg_log2FC	pct.1	pct.2	p_val_adj
ZYX	4.02438e-58	0.512309	0.424	0.169	1.35597e-53
ZNF644	1.93841e-22	0.284143	0.565	0.38	6.53127e-18
ZNF503	2.27485e-46	-0.606292	0.446	0.621	7.66487e-42
ZFP36L2	2.88271e-176	-1.07301	0.832	0.956	9.71301e-172
ZFP36L1	4.32153e-21	0.354941	0.954	0.905	1.4561e-16
ZFP36	1.96486e-209	1.50254	0.97	0.704	6.6204e-205
ZFHX4	1.06596e-11	-0.254194	0.817	0.822	3.59166e-07
ZFAS1	4.65758e-16	-0.300046	0.746	0.779	1.56933e-11
ZFAND5	5.97224e-78	0.679562	0.781	0.523	2.01229e-73
ZBTB21	1.77369e-46	0.396248	0.322	0.112	5.97626e-42
ZBTB16	1.64163e-67	0.558609	0.534	0.236	5.53129e-63
ZBED3	3.38453e-40	0.445724	0.704	0.486	1.14038e-35
YBX3	1.17078e-05	0.372043	0.837	0.785	0.394483
YBX1	1.39002e-19	-0.258725	0.906	0.897	4.68353e-15
XBP1	4.17407e-47	0.612158	0.556	0.325	1.40641e-42
XAF1	4.08178e-17	0.284178	0.419	0.272	1.37532e-12
WISP2	3.42964e-13	-0.359663	0.142	0.223	1.15558e-08
WEE1	2.25307e-40	0.512897	0.287	0.104	7.59148e-36
WBP5	5.1791e-24	0.375481	0.714	0.553	1.74505e-19
VMP1	5.29198e-148	1.07532	0.841	0.495	1.78308e-143
VIT	6.1799e-34	-0.486786	0.203	0.37	2.08226e-29
VIM	3.55399e-67	-0.273178	1	1	1.19748e-62
VEGFB	1.19821e-21	-0.398468	0.624	0.668	4.03726e-17
VEGFA	4.31679e-23	0.339048	0.69	0.514	1.4545e-18
VCL	2.15929e-27	0.422712	0.631	0.443	7.27553e-23
VCAM1	4.58944e-53	0.469982	0.376	0.14	1.54636e-48
UGCG	2.99699e-32	0.362367	0.342	0.16	1.00981e-27
UBE2S	2.83673e-19	0.271483	0.313	0.174	9.55806e-15
UBE2D3	3.61234e-27	0.388883	0.764	0.612	1.21714e-22
UBE2B	2.97412e-29	0.335033	0.783	0.608	1.0021e-24
UBC	2.52528e-137	0.989386	0.997	0.984	8.50867e-133
UBALD2	1.72353e-55	0.734482	0.501	0.246	5.80727e-51
UBA52	3.67028e-35	-0.271771	0.979	0.985	1.23666e-30
UAP1	1.598e-49	0.621282	0.674	0.443	5.3843e-45
TXNIP	4.24864e-30	0.463641	0.953	0.958	1.43154e-25
TXNDC16	3.56771e-35	0.35252	0.366	0.171	1.2021e-30
TXN	9.83625e-19	-0.301032	0.607	0.665	3.31423e-14
TUBB	3.61794e-16	-0.287054	0.812	0.82	1.21903e-11
TUBA1A	9.67298e-37	0.53974	0.908	0.806	3.25921e-32
TSPYL2	2.35774e-33	0.384313	0.574	0.352	7.94415e-29
TSPYL1	1.0069e-20	0.263022	0.463	0.288	3.39265e-16
TSPO	4.34231e-50	-0.530874	0.701	0.785	1.4631e-45
TSPAN8	1.07889e-30	0.375133	0.457	0.255	3.63521e-26
TSPAN3	2.13643e-21	0.272888	0.666	0.47	7.19848e-17
TSC22D2	3.19013e-36	0.403825	0.324	0.136	1.07488e-31
TRIM9	1.33801e-42	0.391566	0.299	0.102	4.50828e-38
TRIM47	2.84826e-17	-0.297055	0.143	0.246	9.59694e-13
TRIM38	8.37634e-22	0.298094	0.441	0.273	2.82232e-17
TRIB1	4.14949e-173	1.44489	0.539	0.089	1.39813e-168
TRAPPC2L	8.61256e-10	-0.269056	0.345	0.404	2.90192e-05
TRA2B	4.45045e-26	0.359368	0.625	0.436	1.49954e-21
TRA2A	1.86258e-18	0.253849	0.446	0.283	6.27577e-14
TPM4	6.74616e-210	1.17958	0.922	0.629	2.27305e-205
TPM2	3.64203e-31	0.390027	0.907	0.77	1.22715e-26
TPM1	1.32027e-42	0.527664	0.794	0.59	4.4485e-38
TOPORS	6.82772e-18	0.277118	0.443	0.293	2.30053e-13
TOP1	1.16866e-23	0.297058	0.604	0.408	3.9377e-19
TOMM7	1.67999e-24	-0.29146	0.923	0.935	5.66057e-20
TNXB	7.76931e-95	-0.894043	0.107	0.382	2.61779e-90
TNFRSF12A	8.4982e-138	1.42313	0.453	0.072	2.86338e-133
TNFAIP8L3	7.13444e-28	0.336452	0.305	0.143	2.40388e-23
TMSB10	7.61786e-34	-0.327879	0.952	0.969	2.56676e-29
TMEM215	8.47373e-57	0.398718	0.213	0.028	2.85514e-52
TMEM176B	1.62353e-36	-0.4727	0.472	0.652	5.47033e-32
TMEM176A	3.26288e-23	-0.350759	0.407	0.554	1.09939e-18
TMEM165	2.65474e-23	0.324417	0.505	0.331	8.94487e-19
TMEM140	1.02837e-24	0.286497	0.418	0.241	3.465e-20
TMEM100	5.43854e-35	0.565671	0.618	0.411	1.83246e-30
TMED5	1.03997e-25	0.325479	0.432	0.254	3.50407e-21
TMC5	4.07642e-46	-0.302224	0.014	0.13	1.37351e-41
TLE4	4.34714e-61	0.653694	0.383	0.134	1.46472e-56
TIPARP	3.46842e-100	1.14462	0.615	0.282	1.16865e-95
TIMP2	2.22396e-44	-0.414678	0.901	0.932	7.49341e-40
THY1	1.01761e-41	-0.559321	0.045	0.182	3.42875e-37
THBS1	2.03475e-41	0.620793	0.15	0.017	6.85588e-37
TGM2	4.4028e-24	0.278248	0.226	0.093	1.48348e-19
TGFBR1	4.881e-26	0.297933	0.328	0.164	1.6446e-21
TGFB2	1.69259e-19	0.266139	0.25	0.127	5.70301e-15
TFPI	2.37752e-29	0.330351	0.848	0.709	8.0108e-25
TCEB2	9.15357e-23	-0.302882	0.844	0.859	3.08421e-18
TCEAL4	1.77627e-12	0.298068	0.813	0.709	5.98497e-08
TCEAL1	1.68429e-18	0.273392	0.347	0.206	5.67503e-14
TBX3	1.41447e-16	-0.31928	0.715	0.773	4.7659e-12
TAGLN2	1.90863e-12	-0.277338	0.645	0.673	6.43094e-08
TAGLN	6.40811e-113	1.23293	0.822	0.539	2.15915e-108
SYT1	1.5211e-33	0.640565	0.22	0.073	5.1252e-29
SYNPO2	1.80811e-54	0.539061	0.605	0.338	6.09225e-50
SYNE3	2.72445e-26	-0.425932	0.257	0.392	9.17975e-22
SYNE1	4.48314e-58	0.610748	0.806	0.58	1.51055e-53
SULF1	3.14861e-60	0.605646	0.717	0.45	1.06089e-55
STX12	4.35773e-36	0.411956	0.442	0.233	1.46829e-31
STMN1	2.82687e-26	0.26637	0.416	0.226	9.52485e-22
STC1	7.64127e-22	0.365927	0.208	0.089	2.57465e-17
STAT3	1.7914e-42	0.478468	0.679	0.44	6.03593e-38
ST5	1.19912e-17	0.270952	0.445	0.294	4.04031e-13
SSR3	8.99543e-18	0.253988	0.816	0.688	3.03092e-13
SRSF7	1.05279e-22	-0.396343	0.778	0.798	3.54725e-18
SRSF5	2.2108e-18	0.26709	0.915	0.86	7.44907e-14
SRF	3.72888e-65	0.504035	0.313	0.075	1.25641e-60
SRD5A2	2.30234e-127	0.907046	0.577	0.176	7.75752e-123
SQSTM1	3.94099e-34	-0.422073	0.848	0.872	1.32788e-29
SPRY1	1.27044e-41	-0.456006	0.092	0.256	4.28063e-37
SPON2	2.62858e-25	-0.418508	0.433	0.566	8.85672e-21
SPOCK3	4.14484e-19	0.327398	0.398	0.252	1.39656e-14
SPATS2L	3.58019e-107	0.742049	0.912	0.739	1.20631e-102
SPARCL1	3.03806e-50	0.449512	0.984	0.941	1.02364e-45
SPARC	3.64119e-30	0.324682	0.867	0.751	1.22686e-25
SOX4	5.75539e-12	0.357087	0.608	0.477	1.93922e-07
SORBS3	1.22973e-09	-0.261834	0.335	0.396	4.14346e-05
SORBS2	1.43874e-27	0.280641	0.298	0.137	4.84769e-23
SON	3.78301e-42	0.36799	0.955	0.882	1.27465e-37
SOD3	1.07188e-36	-0.708008	0.671	0.724	3.61161e-32
SOD2	9.14972e-22	0.644123	0.838	0.747	3.08291e-17
SOCS3	2.22628e-13	1.04177	0.497	0.411	7.50124e-09
SNCG	1.22066e-08	-0.34037	0.365	0.424	0.000411288
SMYD4	4.47903e-40	0.420077	0.44	0.219	1.50916e-35
SMOC1	5.15645e-47	0.462042	0.673	0.414	1.73741e-42
SMARCA1	5.47726e-33	0.393488	0.592	0.383	1.84551e-28
SLC38A2	8.73092e-29	0.439532	0.508	0.318	2.94179e-24
SLC2A3	3.79934e-10	0.285713	0.181	0.106	1.28015e-05
SLC25A37	2.3885e-09	-0.263889	0.502	0.549	8.0478e-05
SLC25A25	6.25805e-30	0.272987	0.192	0.058	2.10859e-25
SLC19A2	3.17673e-80	0.583936	0.368	0.088	1.07037e-75
SIX1	4.43363e-19	-0.409173	0.389	0.492	1.49387e-14
SH3BGRL3	3.65429e-39	-0.592019	0.629	0.713	1.23128e-34
SFPQ	1.88748e-26	0.381053	0.82	0.656	6.35966e-22
SESN3	5.36061e-21	0.253288	0.373	0.215	1.8062e-16
SERTAD4-AS1	2.4619e-18	-0.283905	0.147	0.258	8.29513e-14
SERTAD4	8.54038e-20	-0.256548	0.074	0.169	2.87759e-15
SERTAD1	1.62024e-58	0.751896	0.489	0.233	5.45922e-54
SERPINF1	9.14791e-36	0.283212	0.993	0.985	3.0823e-31
SEPP1	1.26117e-44	0.388597	0.964	0.93	4.24937e-40
SCUBE2	2.90671e-147	1.04066	0.693	0.267	9.79388e-143
SCARA5	1.10395e-18	0.274337	0.409	0.256	3.71963e-14
SC5D	9.77317e-48	0.412518	0.406	0.171	3.29297e-43
SBDS	1.92304e-57	0.612793	0.847	0.668	6.47949e-53
SAV1	3.77121e-34	0.419907	0.662	0.456	1.27067e-29
SAT1	3.37185e-43	0.660798	0.898	0.777	1.13611e-38
SARAF	1.03838e-43	0.403919	0.841	0.652	3.49871e-39
SAA1	5.88957e-25	0.32673	0.162	0.05	1.98443e-20
S100B	2.12068e-16	-0.350521	0.137	0.237	7.14542e-12
S100A6	1.25233e-193	-0.646358	1	1	4.21959e-189
S100A4	7.24266e-67	-0.639683	0.954	0.971	2.44034e-62
S100A13	6.33805e-112	-0.788116	0.807	0.89	2.13554e-107
S100A11	1.98018e-80	-0.619906	0.91	0.935	6.67203e-76
S100A10	2.1192e-133	-0.824108	0.944	0.98	7.14042e-129
RWDD1	7.88413e-12	-0.270772	0.686	0.704	2.65648e-07
RTN4	2.76422e-28	0.366481	0.914	0.841	9.31375e-24
RSPO2	1.76207e-25	0.28383	0.17	0.054	5.93713e-21
RSL1D1	1.2639e-09	-0.272984	0.569	0.588	4.25858e-05
RRAS	3.66015e-20	-0.306618	0.75	0.785	1.23325e-15
RP1-34H18.1	3.47208e-28	0.282931	0.231	0.088	1.16988e-23
RP11-473M20.16	3.8068e-08	0.365478	0.105	0.054	0.00128266
RP11-138A9.2	5.8003e-27	0.292258	0.211	0.077	1.95435e-22
RORB	2.00863e-48	0.347014	0.195	0.03	6.76788e-44
RHOBTB3	1.49672e-29	0.369052	0.878	0.754	5.04305e-25
RHOB	7.57373e-241	1.46274	0.965	0.769	2.55189e-236
RGS5	1.1421e-70	0.837281	0.343	0.087	3.84818e-66
RGS3	8.0132e-11	-0.287649	0.241	0.32	2.69997e-06
RGS10	9.17958e-19	-0.317925	0.15	0.257	3.09297e-14
REXO2	1.46978e-07	-0.250744	0.468	0.499	0.00495228
RERGL	7.0736e-30	0.274767	0.145	0.031	2.38338e-25
RBMS3	3.46808e-33	0.402183	0.751	0.574	1.16853e-28
RBM8A	4.24617e-35	0.503127	0.713	0.53	1.43071e-30
RBM39	8.23368e-27	0.316047	0.93	0.833	2.77426e-22
RB1CC1	1.7358e-22	0.286842	0.605	0.41	5.84861e-18
RASSF9	1.74461e-25	0.290991	0.365	0.193	5.87827e-21
RASL12	3.45273e-23	0.317404	0.447	0.278	1.16336e-18
RASD1	0.876535	0.572872	0.589	0.628	1
RARRES1	3.30646e-21	-0.883316	0.587	0.635	1.11408e-16
RARG	3.31625e-14	-0.296962	0.259	0.349	1.11738e-09
RANBP3L	2.27551e-20	0.252381	0.369	0.212	7.6671e-16
RAMP2	6.52388e-10	-0.270911	0.903	0.888	2.19816e-05
RAD21	5.4838e-20	0.270786	0.649	0.479	1.84771e-15
RAB34	6.92526e-25	-0.361701	0.718	0.75	2.3334e-20
RAB13	7.00503e-21	-0.416441	0.475	0.569	2.36027e-16
RAB11FIP2	2.18306e-39	0.433995	0.477	0.252	7.3556e-35
PYCARD	6.24702e-16	-0.313931	0.191	0.286	2.10487e-11
PXDC1	6.05413e-15	0.450956	0.304	0.192	2.03988e-10
PVRL2	1.13874e-17	0.256159	0.302	0.173	3.83688e-13
PTRF	9.97274e-25	-0.386847	0.779	0.802	3.36022e-20
PTN	9.92398e-41	0.743699	0.658	0.447	3.34379e-36
PTGS2	2.91938e-45	0.909739	0.305	0.111	9.83656e-41
PTGFR	2.38816e-18	0.258306	0.47	0.318	8.04666e-14
PTGDS	0	2.94213	0.955	0.438	0
PSMB6	7.48077e-08	-0.254271	0.622	0.614	0.00252057
PRSS23	1.62373e-15	-0.327044	0.885	0.892	5.47098e-11
PRRX2	2.05625e-51	-0.581613	0.522	0.66	6.92834e-47
PRRX1	3.38468e-24	-0.349072	0.871	0.885	1.14043e-19
PRKCDBP	9.34427e-33	-0.47552	0.678	0.742	3.14846e-28
PRKAR1A	4.5082e-31	0.361024	0.772	0.588	1.51899e-26
PRELP	1.53826e-25	-0.440991	0.589	0.673	5.18301e-21
PRDX5	1.84339e-19	-0.281826	0.818	0.842	6.21112e-15
PPP2CB	1.52598e-29	0.29922	0.478	0.269	5.14163e-25
PPP1R15B	1.77076e-64	0.703939	0.419	0.157	5.96639e-60
PPP1R15A	2.1201e-28	0.543102	0.751	0.591	7.14346e-24
PPP1R12B	8.03942e-43	0.645395	0.347	0.147	2.7088e-38
PPP1CB	6.65989e-23	0.288171	0.752	0.572	2.24398e-18
PPM1L	1.19815e-134	0.962696	0.715	0.311	4.03705e-130
PPL	8.34472e-17	-0.341675	0.226	0.331	2.81167e-12
PPDPF	6.42104e-17	-0.336025	0.688	0.733	2.1635e-12
POLE4	1.19739e-10	-0.308435	0.455	0.498	4.03448e-06
PNRC1	2.35033e-89	0.784695	0.968	0.88	7.91919e-85
PLXDC2	5.40947e-29	-0.473939	0.547	0.646	1.82267e-24
PLPP3	2.59503e-175	1.08465	0.989	0.919	8.74369e-171
PLP2	1.42538e-40	-0.524563	0.445	0.6	4.80269e-36
PLIN1	3.83474e-37	0.64428	0.169	0.034	1.29208e-32
PLEKHO1	8.97016e-19	0.276389	0.313	0.178	3.02241e-14
PLEC	8.09766e-11	-0.284616	0.255	0.325	2.72843e-06
PLCL2	1.24031e-30	0.27098	0.248	0.095	4.1791e-26
PLAC9	3.02381e-43	-0.400798	0.961	0.959	1.01884e-38
PLA2G2A	3.35796e-21	1.07592	0.596	0.462	1.13143e-16
PKM	8.81497e-12	-0.259068	0.54	0.58	2.97012e-07
PIM1	8.13392e-58	1.08576	0.291	0.081	2.74064e-53
PIK3R1	2.05712e-29	-0.43876	0.655	0.733	6.93126e-25
PID1	4.94659e-30	-0.475297	0.359	0.492	1.6667e-25
PI16	8.27857e-25	-0.567204	0.149	0.278	2.78938e-20
PI15	6.60115e-65	0.517179	0.221	0.022	2.22419e-60
PHLDB2	1.13489e-18	0.327528	0.282	0.157	3.8239e-14
PHLDA3	6.15157e-45	-0.544369	0.305	0.486	2.07271e-40
PHLDA1	3.8575e-22	0.306618	0.157	0.054	1.29975e-17
PHGDH	8.24411e-28	0.360617	0.646	0.456	2.77777e-23
PHACTR2	1.69341e-17	0.250897	0.419	0.268	5.70579e-13
PGRMC1	4.62518e-24	0.285051	0.91	0.82	1.55841e-19
PGM5	8.16396e-32	0.326059	0.297	0.127	2.75076e-27
PGM2L1	3.04705e-23	0.358841	0.272	0.135	1.02667e-18
PGF	3.03407e-111	1.09677	0.649	0.276	1.0223e-106
PFDN5	5.25185e-52	-0.414551	0.941	0.962	1.76956e-47
PERP	4.68376e-28	-0.410754	0.228	0.372	1.57814e-23
PER2	1.45749e-35	0.378715	0.294	0.115	4.91087e-31
PER1	3.29801e-69	0.533726	0.382	0.114	1.11123e-64
PEMT	6.68193e-20	0.305881	0.462	0.299	2.25141e-15
PDLIM3	7.46237e-48	0.715693	0.479	0.252	2.51437e-43
PDLIM2	2.05048e-09	-0.256496	0.413	0.466	6.90887e-05
PDK4	0	2.83291	0.93	0.434	0
PDGFRL	1.65181e-31	-0.551292	0.594	0.674	5.56562e-27
PDGFRA	7.13943e-15	-0.299107	0.702	0.75	2.40556e-10
PDE8B	8.90263e-55	0.435764	0.356	0.12	2.99965e-50
PDE4DIP	9.80996e-14	-0.354941	0.24	0.325	3.30537e-09
PDE4D	1.89873e-40	0.338844	0.211	0.052	6.39758e-36
PDE4B	1.44611e-25	0.344418	0.327	0.165	4.87253e-21
PDCD4	1.69322e-53	0.49702	0.698	0.445	5.70514e-49
PCOLCE2	4.85679e-70	-0.693331	0.152	0.403	1.63645e-65
PCDH9	7.61934e-15	-0.325266	0.134	0.224	2.56726e-10
PCDH18	8.55695e-12	-0.319394	0.429	0.49	2.88318e-07
PARM1	1.27407e-72	0.698099	0.505	0.209	4.29285e-68
PAM	3.94649e-19	-0.34279	0.223	0.332	1.32973e-14
PALLD	1.61084e-60	0.757565	0.607	0.354	5.42757e-56
PAK3	1.58081e-27	0.257573	0.251	0.102	5.32639e-23
OSR1	1.83346e-22	-0.35066	0.305	0.442	6.17766e-18
OLFML2B	4.7457e-47	0.547822	0.774	0.562	1.59902e-42
ODF3B	2.97017e-13	-0.266767	0.127	0.208	1.00077e-08
ODF2L	1.24735e-19	0.256717	0.469	0.303	4.20282e-15
OASL	7.19628e-33	0.304046	0.123	0.015	2.42471e-28
NUDT4	3.97274e-16	0.286316	0.461	0.308	1.33857e-11
NRIP1	1.71104e-16	0.253448	0.508	0.354	5.76517e-12
NRDC	4.93995e-19	0.258776	0.514	0.342	1.66447e-14
NR4A3	4.67205e-50	0.37963	0.156	0.009	1.5742e-45
NR4A2	4.41609e-50	0.53429	0.263	0.069	1.48796e-45
NR4A1	1.5888e-254	2.16972	0.787	0.26	5.3533e-250
NR2F2	2.06654e-13	-0.282461	0.607	0.654	6.96301e-09
NR1D1	4.66502e-14	-0.264876	0.055	0.122	1.57183e-09
NPR1	2.29065e-12	-0.257111	0.137	0.217	7.71811e-08
NPNT	2.97335e-35	0.394878	0.761	0.557	1.00184e-30
NPC2	2.1092e-52	-0.491046	0.841	0.877	7.10674e-48
NOVA1	6.07674e-35	0.458399	0.665	0.456	2.0475e-30
NME4	1.20601e-31	0.355933	0.65	0.432	4.06352e-27
NGFRAP1	7.27105e-29	0.344081	0.882	0.786	2.44991e-24
NFKBIZ	5.95645e-60	0.856982	0.575	0.319	2.00697e-55
NFIX	5.56874e-27	-0.397732	0.797	0.812	1.87633e-22
NFIL3	4.77131e-92	0.942832	0.673	0.367	1.60765e-87
NFIA	8.95711e-24	0.315998	0.901	0.829	3.01801e-19
NEXN	8.78651e-44	0.532192	0.309	0.114	2.96053e-39
NET1	1.65901e-19	0.276673	0.328	0.186	5.58985e-15
NEGR1	2.46409e-14	-0.315045	0.341	0.439	8.30251e-10
NDUFB7	1.64493e-10	-0.251737	0.703	0.709	5.54242e-06
NDRG2	4.98068e-22	0.282519	0.779	0.629	1.67819e-17
NCOA7	6.69919e-121	1.17871	0.745	0.41	2.25723e-116
NAV3	1.62025e-78	0.608643	0.422	0.127	5.45926e-74
NAV1	2.93812e-13	-0.317956	0.418	0.49	9.89969e-09
NAMPT	2.45795e-58	0.758391	0.446	0.194	8.28182e-54
NACA	2.30895e-60	-0.363949	0.981	0.988	7.77979e-56
N4BP2L2	2.49118e-20	0.270173	0.877	0.736	8.39377e-16
MYOC	2.00183e-25	0.605885	0.712	0.543	6.74497e-21
MYO5B	3.95709e-43	0.311537	0.233	0.059	1.3333e-38
MYLK	1.40476e-165	1.31688	0.535	0.098	4.73319e-161
MYL12A	9.89292e-46	0.424686	0.874	0.73	3.33332e-41
MYH11	2.99854e-69	0.592615	0.419	0.141	1.01033e-64
MYC	1.57566e-48	1.05859	0.271	0.083	5.30904e-44
MYADM	3.35542e-58	0.784737	0.744	0.539	1.13058e-53
MXRA5	2.08917e-45	-0.611402	0.195	0.387	7.03925e-41
MTUS1	6.54623e-22	0.304354	0.578	0.399	2.20569e-17
MT-ND5	1.52435e-153	-0.808054	0.92	0.981	5.13615e-149
MT-ND4L	2.44157e-37	-0.460883	0.641	0.744	8.22663e-33
MT-ND4	1.43562e-226	-0.863138	0.995	1	4.83717e-222
MT-ND3	1.33459e-267	-1.16993	0.993	0.999	4.49678e-263
MT-ND2	5.73113e-284	-1.10231	0.967	0.997	1.93105e-279
MT-ND1	0	-1.29569	0.975	0.995	0
MT-CYB	5.88927e-304	-0.974388	0.997	0.999	1.98433e-299
MT-CO3	0	-1.19953	0.997	1	0
MT-CO2	3.03424e-189	-0.776382	0.995	0.998	1.02236e-184
MT-CO1	2.08881e-148	-0.62167	0.994	0.999	7.03805e-144
MT-ATP6	0	-1.46848	0.99	1	0
MT2A	3.47712e-62	1.62593	0.982	0.95	1.17158e-57
MT1X	8.34203e-11	0.690543	0.602	0.495	2.81076e-06
MT1M	2.42788e-07	0.722497	0.591	0.512	0.0081805
MT1E	1.70619e-52	1.26133	0.783	0.602	5.74885e-48
MT1A	1.36698e-19	0.404773	0.206	0.095	4.60589e-15
MSX1	5.5302e-30	-0.445844	0.255	0.413	1.86335e-25
MRPS34	3.26276e-09	-0.262494	0.368	0.419	0.000109936
MRPS26	1.23202e-11	-0.268586	0.337	0.413	4.15116e-07
MRC2	3.43763e-14	0.257552	0.768	0.661	1.15828e-09
MMP19	2.79499e-20	0.2763	0.18	0.073	9.41744e-16
MLF1	4.76958e-20	0.306128	0.235	0.114	1.60706e-15
MIR22HG	5.78837e-108	1.0757	0.572	0.219	1.95033e-103
MIDN	3.34602e-16	0.50576	0.406	0.286	1.12741e-11
MGP	3.34856e-87	-0.813097	0.972	0.988	1.12826e-82
MGLL	7.04995e-19	0.273546	0.66	0.49	2.37541e-14
MFAP5	6.67936e-33	-0.340476	0.016	0.106	2.25054e-28
MFAP4	4.71782e-67	-0.642188	0.906	0.942	1.58962e-62
METTL12	1.1371e-17	-0.318505	0.118	0.214	3.83135e-13
MEG3	1.98416e-68	0.947198	0.885	0.714	6.68544e-64
MDK	8.95805e-109	0.791399	0.896	0.717	3.01833e-104
MCL1	3.97196e-121	1.10216	0.781	0.447	1.33831e-116
MATN2	1.24578e-17	0.282084	0.619	0.451	4.19752e-13
MAT2A	3.62949e-17	0.360257	0.347	0.213	1.22292e-12
MARCKSL1	1.23654e-27	0.40757	0.508	0.323	4.1664e-23
MAPRE1	1.14813e-44	0.395039	0.398	0.174	3.86852e-40
MAP1LC3B	1.29088e-16	0.425913	0.63	0.492	4.34948e-12
MAP1A	6.29728e-21	-0.413125	0.416	0.529	2.12181e-16
MAGED2	2.00906e-24	0.297844	0.838	0.693	6.76932e-20
MAFF	8.21935e-114	1.30051	0.591	0.234	2.76943e-109
LTBP4	3.37768e-18	-0.357114	0.795	0.816	1.13808e-13
LTBP2	1.09768e-25	-0.522512	0.452	0.559	3.69853e-21
LTBP1	5.53429e-58	0.510607	0.883	0.734	1.86472e-53
LSP1	1.04902e-20	-0.390256	0.301	0.427	3.53458e-16
LSM2	1.42494e-07	-0.250913	0.406	0.441	0.0048012
LRRN4CL	1.44718e-11	-0.257341	0.336	0.42	4.87614e-07
LRRN3	5.54427e-35	0.304113	0.164	0.033	1.86809e-30
LRRFIP1	6.12824e-13	0.385069	0.34	0.234	2.06485e-08
LRRC17	4.86625e-92	0.770141	0.735	0.39	1.63963e-87
LRP1	1.46568e-102	-0.657272	0.886	0.942	4.93845e-98
LPAR1	2.94405e-10	-0.278282	0.4	0.459	9.91969e-06
LMOD1	2.36453e-55	0.590419	0.609	0.337	7.96706e-51
LMNA	0.000241359	0.346895	0.906	0.885	1
LMCD1	1.48495e-16	-0.265423	0.085	0.172	5.00338e-12
LIMA1	2.17579e-31	0.442154	0.9	0.807	7.33111e-27
LIFR	4.38545e-54	0.506518	0.461	0.204	1.47763e-49
LGALS3	1.01632e-202	-1.0061	0.92	0.97	3.42437e-198
LEPR	4.50556e-18	-0.43395	0.095	0.187	1.5181e-13
LDLR	1.2398e-34	0.451163	0.235	0.08	4.17738e-30
LDHA	1.03338e-16	-0.255939	0.797	0.837	3.48187e-12
LBR	1.5411e-20	0.252221	0.349	0.196	5.19259e-16
LAMB2	6.35949e-18	-0.376253	0.326	0.43	2.14277e-13
KLHL15	2.05384e-44	0.350492	0.196	0.037	6.92021e-40
KLF9	9.62104e-72	0.954449	0.744	0.516	3.24171e-67
KLF7	1.47252e-42	0.388526	0.316	0.116	4.96152e-38
KLF6	4.48246e-14	0.750898	0.681	0.611	1.51032e-09
KLF5	4.15659e-11	0.276127	0.265	0.17	1.40052e-06
KLF4	1.07665e-25	0.869691	0.64	0.492	3.62766e-21
KLF3	4.81775e-12	0.25105	0.507	0.376	1.62329e-07
KLF2	1.69067e-11	0.739942	0.618	0.531	5.69656e-07
KLF10	6.35147e-12	0.480659	0.361	0.265	2.14006e-07
KERA	2.49937e-22	0.411752	0.199	0.081	8.42137e-18
KCTD12	4.32331e-29	-0.437391	0.217	0.36	1.4567e-24
KANK2	3.6505e-11	-0.289436	0.636	0.656	1.23e-06
JUND	6.52697e-191	1.09053	0.998	0.976	2.1992e-186
JUNB	1.22002e-48	0.871745	0.865	0.779	4.11075e-44
ITPRIPL2	2.3943e-13	-0.347578	0.372	0.447	8.06735e-09
ITPKC	7.70748e-21	0.277644	0.185	0.075	2.59696e-16
ITGBL1	8.82386e-34	-0.354971	0.042	0.157	2.97311e-29
ITGA5	2.4795e-43	0.493954	0.348	0.142	8.35443e-39
IRF2BPL	6.67835e-16	0.277121	0.503	0.353	2.2502e-11
IRF2BP2	1.71726e-25	0.365952	0.634	0.452	5.78613e-21
IRF1	2.65818e-06	0.777225	0.364	0.313	0.0895646
INTS6	8.6119e-16	-0.429273	0.394	0.47	2.90169e-11
IMP3	1.02534e-19	-0.353458	0.326	0.435	3.45478e-15
IL17D	3.18728e-17	-0.309943	0.164	0.265	1.07392e-12
IGSF21	8.71805e-61	0.504711	0.343	0.096	2.93746e-56
IGFBP7	1.34888e-32	0.497405	0.923	0.827	4.5449e-28
IGFBP6	2.21424e-111	-0.944552	0.939	0.974	7.46067e-107
IGFBP5	2.01232e-67	0.528119	0.98	0.892	6.7803e-63
IGFBP4	1.33464e-21	0.253696	0.992	0.981	4.49695e-17
IGF1	2.46616e-134	0.830292	0.994	0.95	8.30949e-130
IFI6	3.0713e-25	0.491334	0.479	0.321	1.03484e-20
IFI27L2	1.04778e-12	-0.318594	0.528	0.571	3.5304e-08
IER5L	2.68102e-79	-0.713773	0.218	0.479	9.03342e-75
IER3	1.27632e-08	0.559777	0.388	0.295	0.000430043
ID2	1.31554e-25	-0.378821	0.152	0.286	4.43257e-21
ID1	1.8045e-15	-0.350836	0.213	0.321	6.08009e-11
HTRA1	1.60674e-31	-0.522253	0.267	0.411	5.41375e-27
HSPG2	6.08455e-25	-0.414829	0.356	0.478	2.05013e-20
HSPE1	4.63518e-10	-0.253725	0.579	0.61	1.56178e-05
HSPB6	3.11419e-22	0.316596	0.81	0.677	1.04929e-17
HSPA5	1.58299e-15	0.294277	0.723	0.598	5.33374e-11
HSPA1B	8.56515e-21	0.337752	0.596	0.414	2.88594e-16
HSD11B2	9.21359e-27	0.287188	0.277	0.124	3.10443e-22
HSD11B1	1.48218e-22	0.45598	0.635	0.49	4.99404e-18
HS3ST1	7.93795e-39	0.325693	0.192	0.044	2.67461e-34
HOXA13	1.11633e-15	-0.332253	0.286	0.385	3.76135e-11
HOXA10	1.38539e-09	-0.279056	0.31	0.377	4.66792e-05
HOOK1	1.35489e-126	0.913996	0.54	0.143	4.56516e-122
HNRNPA0	2.3872e-23	0.307736	0.697	0.514	8.04343e-19
HMCN2	4.20617e-58	0.569773	0.351	0.113	1.41723e-53
HLA-DRB1	3.92891e-11	0.266091	0.278	0.184	1.32381e-06
HLA-DRA	3.71253e-14	-0.410393	0.28	0.382	1.2509e-09
HLA-C	4.43476e-101	-0.60332	0.918	0.974	1.49425e-96
HLA-A	1.77105e-73	-0.522288	0.949	0.97	5.96738e-69
HIST1H4C	1.83649e-08	-0.261208	0.677	0.692	0.000618788
HIF1A	2.22373e-35	0.385372	0.464	0.244	7.49265e-31
HEY1	6.14374e-10	-0.315409	0.134	0.2	2.07007e-05
HEXIM1	7.30753e-39	-0.698288	0.392	0.531	2.4622e-34
HES1	1.13496e-37	-0.502311	0.261	0.438	3.82414e-33
HCFC1R1	6.19177e-20	-0.430337	0.401	0.493	2.08626e-15
HBB	0.611703	1.14321	0.304	0.287	1
HBA2	0.00204413	0.812393	0.134	0.165	1
HAS2	1.79956e-13	0.303744	0.316	0.201	6.06343e-09
H3F3B	1.21468e-24	0.308647	0.997	0.991	4.09274e-20
H2AFZ	2.73682e-09	0.261609	0.66	0.558	9.22145e-05
GXYLT2	1.09787e-23	0.31819	0.632	0.459	3.69917e-19
GSTM5	5.09624e-37	0.405137	0.475	0.26	1.71713e-32
GSN	1.365e-105	-0.562308	1	1	4.59922e-101
GPX4	2.76584e-63	-0.523944	0.9	0.939	9.31924e-59
GPX1	1.45737e-15	-0.316775	0.613	0.651	4.91048e-11
GPNMB	1.93341e-96	-0.879446	0.5	0.72	6.51442e-92
GPC4	3.79651e-21	0.276939	0.547	0.374	1.2792e-16
GOLGB1	1.06151e-17	0.274205	0.754	0.604	3.57664e-13
GOLGA8B	7.71316e-32	0.322427	0.375	0.184	2.59887e-27
GNB2L1	2.90513e-51	-0.30846	0.988	0.987	9.78853e-47
GLUL	9.15051e-41	0.546124	0.705	0.486	3.08317e-36
GLTSCR2	6.74574e-36	-0.401172	0.836	0.861	2.27291e-31
GLIPR1	6.21208e-111	1.02635	0.679	0.334	2.0931e-106
GEM	1.11311e-20	0.347522	0.332	0.192	3.75052e-16
GCHFR	5.57986e-11	-0.257968	0.206	0.284	1.88008e-06
GBP2	1.2627e-44	0.492298	0.727	0.51	4.25453e-40
GBP1	0	2.37865	0.889	0.274	0
GAS7	4.85471e-10	-0.258664	0.216	0.287	1.63575e-05
GAS6	3.38917e-17	-0.360063	0.536	0.601	1.14195e-12
GAS1	9.00465e-60	0.815627	0.82	0.633	3.03403e-55
GALNT1	1.81384e-37	0.360733	0.449	0.227	6.11154e-33
GADD45GIP1	2.04321e-15	-0.293992	0.589	0.623	6.88438e-11
GADD45G	2.07863e-15	0.38833	0.169	0.078	7.00372e-11
GADD45B	0.161438	0.262967	0.574	0.582	1
GADD45A	1.65288e-86	1.25456	0.426	0.129	5.56921e-82
GABARAPL1	4.11858e-78	0.732385	0.762	0.48	1.38771e-73
G0S2	4.8144e-31	-0.592348	0.276	0.436	1.62216e-26
FZD7	3.8951e-18	0.252801	0.472	0.308	1.31241e-13
FTL	7.92894e-92	-0.459527	0.998	0.997	2.67158e-87
FTH1	1.61265e-39	-0.288066	0.997	0.999	5.43368e-35
FSTL1	7.04102e-29	0.354607	0.834	0.666	2.3724e-24
FST	1.43853e-34	0.691375	0.648	0.469	4.84699e-30
FOSL2	3.00844e-64	0.501854	0.341	0.096	1.01366e-59
FOSB	2.00957e-37	0.902551	0.87	0.878	6.77104e-33
FOS	3.28497e-37	0.424883	0.973	0.947	1.10684e-32
FN1	1.78554e-87	0.721784	0.968	0.891	6.0162e-83
FKBP5	5.90291e-46	0.45265	0.595	0.34	1.98893e-41
FILIP1L	6.04955e-294	2.47453	0.809	0.269	2.03834e-289
FIBIN	7.50537e-27	-0.456075	0.242	0.381	2.52886e-22
FGFR2	4.48306e-31	0.253388	0.241	0.087	1.51052e-26
FGF10	9.03216e-81	0.697946	0.712	0.414	3.0433e-76
FEZ1	1.37997e-21	-0.344016	0.156	0.274	4.64967e-17
FERMT2	2.48679e-32	0.384637	0.694	0.506	8.37899e-28
FBLN5	1.8882e-26	-0.424091	0.176	0.314	6.3621e-22
FBLN2	1.57884e-51	-0.619195	0.338	0.533	5.31974e-47
FAS	6.97446e-85	0.711889	0.485	0.171	2.34997e-80
FAM53C	5.48754e-42	0.379236	0.327	0.123	1.84897e-37
FAM213A	1.5342e-21	0.251117	0.516	0.334	5.16934e-17
FAM133B	5.04856e-40	0.490969	0.643	0.405	1.70106e-35
FAM118A	4.74315e-11	-0.353015	0.241	0.321	1.59816e-06
FAM101B	1.7987e-31	0.501262	0.427	0.239	6.06055e-27
EZR	2.77554e-18	0.267823	0.468	0.309	9.35189e-14
EVA1B	2.07087e-13	-0.311002	0.401	0.477	6.9776e-09
ETS2	3.80915e-47	0.456207	0.244	0.062	1.28346e-42
ERRFI1	2.27124e-50	0.52321	0.343	0.12	7.65271e-46
EPS8	1.5578e-11	-0.257335	0.163	0.245	5.24886e-07
EPAS1	3.008e-23	0.286578	0.27	0.13	1.01352e-18
EOGT	9.62735e-28	0.277301	0.232	0.09	3.24384e-23
ENPP5	9.43375e-33	0.314144	0.266	0.101	3.17861e-28
ENPP1	2.56344e-56	0.800943	0.577	0.327	8.63726e-52
ENO1	4.13566e-17	-0.327956	0.54	0.596	1.39347e-12
EMP3	2.48666e-71	-0.548024	0.885	0.927	8.37855e-67
EMP1	0.13502	0.450282	0.707	0.737	1
EMCN	1.24465e-08	-0.261322	0.184	0.248	0.000419374
ELMSAN1	7.95607e-33	0.494075	0.484	0.282	2.68072e-28
ELL2	2.03059e-36	0.42357	0.528	0.303	6.84188e-32
EIF5	1.10821e-23	0.472164	0.803	0.687	3.73402e-19
EIF3G	3.44089e-20	-0.342393	0.713	0.742	1.15937e-15
EIF1	1.0608e-50	0.335556	0.998	0.997	3.57427e-46
EGR3	1.58167e-43	0.51824	0.215	0.051	5.3293e-39
EGR2	1.40982e-95	0.674897	0.277	0.015	4.75024e-91
EGR1	5.94785e-224	1.20128	0.969	0.829	2.00407e-219
EFNB2	5.92199e-29	0.317209	0.325	0.151	1.99536e-24
EEF1D	1.40286e-26	-0.30295	0.933	0.939	4.72679e-22
EEF1B2	1.81219e-21	-0.301848	0.896	0.89	6.10601e-17
EDIL3	5.29753e-46	0.50199	0.261	0.074	1.78495e-41
EDF1	3.63834e-19	-0.284987	0.88	0.868	1.2259e-14
ECM1	1.54075e-19	-0.291357	0.085	0.182	5.19141e-15
EBF1	9.79004e-10	-0.286013	0.748	0.744	3.29866e-05
DYNLL1	1.73873e-46	-0.473711	0.849	0.877	5.85848e-42
DUSP8	1.82889e-102	0.61303	0.314	0.025	6.16227e-98
DUSP6	1.98721e-17	0.65722	0.469	0.348	6.69571e-13
DUSP5	2.23577e-55	0.315663	0.171	0.009	7.5332e-51
DUSP1	4.13315e-192	1.49902	0.949	0.727	1.39262e-187
DST	2.07054e-20	0.3118	0.628	0.451	6.97647e-16
DRAP1	3.0136e-10	-0.2597	0.585	0.603	1.0154e-05
DPT	1.04175e-27	-0.486859	0.741	0.827	3.51006e-23
DNAJB4	1.7791e-46	0.438406	0.349	0.132	5.9945e-42
DNAJA1	1.78822e-48	0.603312	0.886	0.758	6.02524e-44
DLX5	1.17025e-40	-0.400206	0.091	0.25	3.94305e-36
DEFB1	5.26317e-36	0.516231	0.633	0.418	1.77337e-31
DDX5	7.58984e-104	0.678664	0.986	0.935	2.55732e-99
DDX3Y	9.55543e-39	0.423362	0.576	0.335	3.21961e-34
DDX3X	3.15452e-32	0.410208	0.691	0.492	1.06288e-27
DDX24	2.65321e-13	0.277059	0.788	0.692	8.93972e-09
DDX21	3.84043e-16	0.332529	0.422	0.285	1.29399e-11
DDX17	7.89568e-26	0.310524	0.867	0.717	2.66037e-21
DDR2	1.19445e-07	-0.250513	0.701	0.695	0.00402459
DDIT4L	3.67464e-12	-0.250284	0.09	0.162	1.23813e-07
DDIT3	6.74145e-18	0.257636	0.377	0.231	2.27146e-13
DACH1	5.37722e-50	0.354571	0.2	0.03	1.8118e-45
CYR61	4.51978e-282	2.9969	0.877	0.444	1.52289e-277
CYP1B1	3.513e-116	1.01044	0.85	0.566	1.18367e-111
CYGB	4.77482e-41	-0.551378	0.614	0.698	1.60883e-36
CYCS	3.52501e-39	0.466624	0.531	0.307	1.18772e-34
CYBRD1	4.58617e-21	-0.308723	0.82	0.831	1.54527e-16
CXCL14	5.53653e-36	-0.88812	0.079	0.221	1.86548e-31
CXCL12	4.61163e-59	0.531829	0.945	0.846	1.55384e-54
CUTA	4.42755e-10	-0.251867	0.638	0.651	1.49182e-05
CTGF	8.86562e-25	1.50986	0.365	0.216	2.98718e-20
CTD-3252C9.4	2.38134e-25	0.322951	0.171	0.055	8.02369e-21
CSTB	1.53855e-39	-0.435823	0.73	0.805	5.18398e-35
CSRP2	3.04254e-60	0.664129	0.31	0.081	1.02515e-55
CSRP1	4.99608e-52	0.549817	0.687	0.436	1.68338e-47
CSRNP1	1.26599e-149	1.18047	0.502	0.089	4.26562e-145
CRISPLD2	2.43405e-45	0.585988	0.337	0.133	8.20127e-41
CRIP2	1.06511e-16	-0.314897	0.172	0.277	3.58877e-12
CRIP1	8.67524e-11	-0.255686	0.112	0.185	2.92304e-06
CREM	3.81546e-22	0.30517	0.299	0.155	1.28558e-17
CRELD1	2.42625e-30	0.277078	0.367	0.177	8.175e-26
CREB5	1.14571e-115	0.913778	0.434	0.085	3.86036e-111
CRABP2	9.18204e-15	-0.360238	0.523	0.603	3.0938e-10
CPM	9.00621e-24	0.271817	0.137	0.038	3.03455e-19
CPE	1.59892e-63	0.550845	0.893	0.638	5.38739e-59
CPAMD8	4.04126e-18	-0.335798	0.211	0.32	1.36166e-13
COPRS	1.48657e-18	-0.363841	0.302	0.401	5.00886e-14
COMP	9.7485e-47	-0.506791	0.014	0.133	3.28466e-42
COMMD6	3.41605e-21	-0.295194	0.849	0.872	1.151e-16
COL6A3	7.48746e-62	-0.754208	0.809	0.872	2.52282e-57
COL4A5	5.33458e-51	0.413852	0.424	0.172	1.79743e-46
COL4A2	3.89699e-05	-0.261269	0.428	0.446	1
COL1A1	4.94924e-20	-0.405566	0.75	0.777	1.6676e-15
COL18A1	3.45645e-24	0.370626	0.479	0.305	1.16462e-19
COL15A1	9.33605e-85	0.717704	0.602	0.268	3.14569e-80
COL14A1	1.34404e-14	-0.326087	0.761	0.798	4.52862e-10
CNTN4	8.00982e-22	0.261968	0.159	0.055	2.69883e-17
CNN3	1.74019e-37	0.473448	0.586	0.374	5.8634e-33
CNN2	1.75963e-53	0.456676	0.437	0.182	5.9289e-49
CNN1	1.41503e-148	1.48932	0.469	0.07	4.7678e-144
CLU	2.06131e-10	0.66373	0.66	0.564	6.94537e-06
CLTA	1.93096e-25	-0.389038	0.645	0.695	6.50618e-21
CLIC2	3.05737e-27	-0.271828	0.055	0.161	1.03015e-22
CLIC1	1.92288e-18	-0.278029	0.823	0.829	6.47895e-14
CLEC11A	4.81763e-25	0.294097	0.337	0.175	1.62325e-20
CITED2	3.11544e-12	0.289846	0.208	0.118	1.04971e-07
CILP	2.71613e-29	0.496049	0.441	0.262	9.15173e-25
CHST2	2.99609e-84	0.650253	0.379	0.089	1.0095e-79
CHPT1	1.60713e-26	0.316725	0.543	0.346	5.41505e-22
CHMP1B	3.2893e-32	0.436483	0.359	0.178	1.1083e-27
CHD1	1.43266e-29	0.330747	0.403	0.212	4.82721e-25
CFL2	3.52392e-27	0.375654	0.488	0.304	1.18735e-22
CFH	4.79047e-243	-1.31117	0.981	0.994	1.6141e-238
CES1	4.68764e-32	0.317547	0.295	0.122	1.57945e-27
CEBPD	1.034e-82	1.24282	0.884	0.755	3.48397e-78
CEBPB	6.13464e-24	0.490502	0.667	0.499	2.06701e-19
CEBPA	4.26287e-29	-0.542911	0.352	0.481	1.43633e-24
CDKN1A	1.23221e-144	1.28459	0.681	0.276	4.15181e-140
CDC42EP4	3.65896e-10	0.316749	0.557	0.443	1.23285e-05
CD9	1.10526e-55	-0.560364	0.733	0.818	3.72405e-51
CD79B	3.38017e-42	0.621509	0.61	0.398	1.13892e-37
CD74	3.41805e-19	-0.47247	0.526	0.624	1.15168e-14
CD34	1.23634e-41	-0.511587	0.158	0.334	4.16574e-37
CD248	7.83729e-12	-0.315241	0.487	0.531	2.6407e-07
CCNL1	9.79625e-13	0.405054	0.719	0.597	3.30075e-08
CCNG2	3.70819e-75	0.731649	0.628	0.334	1.24944e-70
CCND2	3.35206e-18	0.278391	0.714	0.564	1.12944e-13
CCL2	6.59861e-18	0.548406	0.112	0.034	2.22334e-13
CCDC80	1.63913e-35	0.343347	0.978	0.955	5.52288e-31
CCDC71L	2.67905e-24	0.638255	0.352	0.2	9.02679e-20
CBR3	3.72419e-18	-0.31475	0.189	0.299	1.25483e-13
CARMN	5.49421e-69	0.638519	0.286	0.053	1.85122e-64
CAPG	3.21336e-23	-0.421661	0.396	0.505	1.08271e-18
CALD1	7.24301e-43	0.393001	0.986	0.966	2.44046e-38
CA3	8.807e-72	1.26663	0.595	0.293	2.96743e-67
C9orf16	2.47166e-19	-0.361008	0.41	0.499	8.32802e-15
C3	1.86664e-19	-0.333081	0.859	0.876	6.28945e-15
C21orf33	3.591e-50	-0.283723	0.009	0.128	1.20995e-45
C1R	1.72456e-27	-0.344126	0.901	0.919	5.81074e-23
C1QTNF1	1.44824e-36	0.361762	0.416	0.204	4.87971e-32
C14orf2	1.24976e-10	-0.251069	0.68	0.706	4.21093e-06
C11orf96	0	2.57391	0.963	0.634	0
BZW1	3.25579e-45	0.511823	0.716	0.5	1.09701e-40
BTG3	4.01802e-29	0.370453	0.38	0.203	1.35383e-24
BTG2	0	2.45083	0.955	0.552	0
BTG1	4.80548e-17	0.355025	0.915	0.853	1.61916e-12
BRI3	8.26224e-59	-0.564778	0.683	0.787	2.78388e-54
BMPER	2.6902e-89	0.633279	0.539	0.196	9.06437e-85
BLVRB	1.86675e-23	-0.3758	0.596	0.654	6.28981e-19
BHLHE41	8.79559e-29	-0.355374	0.085	0.209	2.96359e-24
BGN	1.29673e-20	-0.408298	0.126	0.238	4.36919e-16
BDKRB2	2.6793e-34	0.397133	0.34	0.157	9.02764e-30
BCL6	2.00504e-29	0.37773	0.429	0.24	6.75577e-25
BCL2	1.43928e-28	0.359238	0.555	0.354	4.84951e-24
BBX	2.60738e-28	0.353066	0.835	0.67	8.7853e-24
BAG2	1.65521e-15	0.259013	0.282	0.164	5.57705e-11
B4GALT1	5.37306e-17	0.254411	0.394	0.249	1.8104e-12
B3GNT5	4.05209e-34	0.30428	0.171	0.038	1.36531e-29
B2M	1.68555e-33	-0.276995	1	0.999	5.67929e-29
ATP2B1	2.94435e-28	-0.484358	0.571	0.649	9.9207e-24
ATP1A2	5.47313e-28	0.268648	0.256	0.104	1.84411e-23
ATF3	0	2.74022	0.858	0.19	0
ASS1	9.69131e-29	0.340416	0.494	0.295	3.26539e-24
ARPC1B	9.08582e-33	-0.518049	0.431	0.564	3.06138e-28
ARL4A	8.89501e-06	0.313052	0.239	0.184	0.299708
ARL2	5.64551e-14	-0.301	0.563	0.617	1.9022e-09
ARID5B	2.06753e-188	1.40978	0.921	0.681	6.96632e-184
ARID5A	2.36344e-25	0.251925	0.162	0.049	7.96337e-21
ARHGAP28	4.94616e-36	0.386717	0.476	0.254	1.66656e-31
ARHGAP20	1.74439e-26	0.337105	0.52	0.328	5.87753e-22
ARGLU1	9.16185e-22	0.277768	0.772	0.594	3.08699e-17
ARF6	1.94883e-15	0.257874	0.416	0.276	6.56639e-11
AQP1	5.83419e-44	0.566357	0.494	0.262	1.96577e-39
APP	7.40977e-21	0.259459	0.886	0.786	2.49665e-16
APOE	2.63704e-76	0.882082	0.903	0.701	8.88523e-72
APOD	2.27145e-110	-1.09229	0.959	0.991	7.65343e-106
APOC1	7.77739e-49	0.632413	0.775	0.553	2.62051e-44
AOC3	2.40432e-32	0.301636	0.21	0.064	8.10113e-28
ANXA4	1.32254e-10	-0.286691	0.512	0.549	4.45616e-06
ANXA2	8.06917e-43	-0.383441	0.98	0.983	2.71883e-38
ANKRD37	1.42738e-23	0.281926	0.205	0.081	4.80942e-19
ANKRD35	5.62744e-22	-0.384226	0.365	0.467	1.89611e-17
AMER2	3.1022e-21	0.268967	0.234	0.11	1.04526e-16
AMD1	2.97467e-15	0.348792	0.419	0.288	1.00229e-10
AKR1C2	1.11571e-46	-0.55712	0.202	0.394	3.75926e-42
AKIRIN1	4.18872e-23	0.290945	0.354	0.196	1.41135e-18
AKAP9	1.76948e-25	0.365341	0.807	0.681	5.96209e-21
AKAP12	4.10836e-88	0.658982	0.973	0.879	1.38427e-83
AK1	5.54452e-10	-0.311692	0.412	0.461	1.86817e-05
AIF1L	1.02733e-63	0.392412	0.25	0.038	3.46149e-59
AHNAK2	9.70296e-36	-0.5146	0.113	0.264	3.26931e-31
AHNAK	2.17295e-42	-0.449008	0.911	0.93	7.32152e-38
AFF4	9.44034e-25	0.30652	0.557	0.362	3.18083e-20
AES	3.93209e-18	-0.263404	0.812	0.827	1.32488e-13
ADM	1.38193e-18	0.946412	0.429	0.307	4.65626e-14
ADH1C	3.94308e-18	0.435509	0.446	0.295	1.32858e-13
ADH1B	1.39528e-32	1.01934	0.188	0.054	4.70127e-28
ADGRL3	3.76716e-29	0.314305	0.38	0.193	1.26931e-24
ADAMTS6	2.70891e-28	0.277434	0.215	0.076	9.12741e-24
ADAMTS1	0	2.74208	0.917	0.351	0
ACTN1	1.76875e-27	0.338686	0.528	0.33	5.95961e-23
ACTG2	1.74926e-36	0.354278	0.161	0.029	5.89397e-32
ACTG1	1.45363e-105	0.611633	0.996	0.97	4.89787e-101
ACTB	0	1.4774	0.999	0.95	0
ACTA2	6.06157e-55	0.883557	0.616	0.368	2.04239e-50
ACKR3	1.37093e-32	0.611233	0.369	0.19	4.61921e-28
ACAA2	2.07527e-17	0.252177	0.52	0.355	6.99241e-13

## Sheet: C1FB DMED DEGs
	p_val	avg_log2FC	pct.1	pct.2	p_val_adj
ZYX	6.95552e-63	0.769128	0.537	0.169	2.34359e-58
ZNF703	1.70335e-10	-0.346104	0.109	0.231	5.73925e-06
ZNF593	2.27354e-15	0.289433	0.382	0.195	7.66047e-11
ZNF503	2.39563e-23	-0.664226	0.437	0.621	8.07182e-19
ZNF331	9.16468e-10	0.464324	0.326	0.194	3.08795e-05
ZNF280D	5.77115e-08	-0.367008	0.223	0.333	0.00194453
ZFP36L2	2.1643e-36	-0.687122	0.897	0.956	7.2924e-32
ZFP36	8.18038e-149	1.75565	0.996	0.704	2.7563e-144
ZFHX4	1.41695e-41	-0.771762	0.656	0.822	4.77426e-37
ZFHX3	1.91975e-16	-0.488974	0.487	0.631	6.4684e-12
ZFAS1	3.9477e-08	-0.314537	0.757	0.779	0.00133014
ZDHHC9	4.94099e-19	0.358044	0.425	0.213	1.66482e-14
ZC3H6	6.82867e-09	-0.379286	0.239	0.361	0.000230085
ZC2HC1A	4.24761e-05	-0.278274	0.392	0.459	1
ZBTB38	6.64963e-08	-0.356315	0.328	0.427	0.00224052
ZBTB21	2.63883e-34	0.445559	0.352	0.112	8.89127e-30
ZBTB16	2.49203e-10	0.273935	0.388	0.236	8.39665e-06
YWHAH	2.86257e-10	0.2685	0.423	0.262	9.64515e-06
YBX3	6.36634e-71	0.86546	0.968	0.785	2.14508e-66
XBP1	4.5367e-57	0.950227	0.678	0.325	1.5286e-52
WWTR1	7.67437e-08	0.283609	0.515	0.374	0.0025858
WHSC1L1	1.76913e-09	-0.3837	0.473	0.56	5.96092e-05
WEE1	4.71669e-79	0.980651	0.483	0.104	1.58924e-74
WDR1	3.46158e-31	0.529587	0.501	0.231	1.16635e-26
WBP5	2.87787e-09	0.279821	0.724	0.553	9.6967e-05
WBP4	6.03566e-16	0.385827	0.513	0.306	2.03366e-11
WAC-AS1	3.44102e-06	-0.278364	0.111	0.194	0.115942
VMP1	4.78629e-81	1.26602	0.857	0.495	1.61269e-76
VIT	5.61723e-07	-0.358033	0.268	0.37	0.0189267
VIMP	4.42393e-14	0.375829	0.62	0.411	1.4906e-09
VIM	6.00587e-83	0.540239	1	1	2.02362e-78
VILL	8.2957e-06	-0.253345	0.087	0.162	0.279515
VCP	2.87313e-15	0.329052	0.644	0.416	9.68072e-11
VCL	9.66761e-35	0.781581	0.712	0.443	3.25741e-30
VASN	8.57587e-36	0.774572	0.588	0.299	2.88955e-31
VAPA	4.48112e-09	0.252355	0.748	0.596	0.000150987
VAMP5	2.69594e-20	-0.475431	0.807	0.876	9.0837e-16
UTRN	0.000117425	-0.321095	0.419	0.465	1
USP8	0.00722618	-0.259153	0.368	0.4	1
USP11	3.09579e-10	0.250009	0.429	0.263	1.0431e-05
USMG5	7.86822e-06	-0.259486	0.636	0.652	0.265112
UQCRQ	4.71331e-06	-0.277403	0.642	0.671	0.15881
UQCRB	2.15209e-26	-0.50499	0.851	0.899	7.25125e-22
UPF3A	1.29964e-05	-0.290247	0.425	0.494	0.437902
UGDH	4.72077e-08	0.251018	0.203	0.109	0.00159061
UBXN4	4.39647e-11	0.258475	0.873	0.748	1.48135e-06
UBE2S	1.32176e-14	0.294536	0.344	0.174	4.45353e-10
UBE2D3	6.39088e-26	0.489526	0.803	0.612	2.15334e-21
UBE2B	7.64182e-22	0.422038	0.815	0.608	2.57484e-17
UBC	4.81603e-94	1.00578	0.994	0.984	1.62271e-89
UBA52	5.58292e-14	-0.256475	0.974	0.985	1.88111e-09
UAP1	1.43432e-85	1.31975	0.805	0.443	4.83281e-81
TYMP	3.22555e-08	0.308164	0.447	0.308	0.00108682
TXNIP	2.24873e-57	-0.975688	0.833	0.958	7.57688e-53
TUBB6	6.72483e-69	0.98052	0.69	0.297	2.26586e-64
TUBB4B	8.51093e-67	1.06615	0.835	0.509	2.86767e-62
TUBB	5.27759e-18	-0.463911	0.773	0.82	1.77823e-13
TUBA1C	1.03869e-25	0.763561	0.509	0.292	3.49977e-21
TUBA1A	1.11296e-10	0.272322	0.891	0.806	3.75001e-06
TTC37	3.37039e-05	-0.269111	0.185	0.262	1
TTC3	2.07576e-12	-0.386654	0.626	0.71	6.99406e-08
TSPYL2	2.12782e-13	0.368609	0.543	0.352	7.16946e-09
TSPO	1.52333e-13	-0.41549	0.7	0.785	5.13272e-09
TSKU	1.85022e-16	0.465183	0.513	0.315	6.23414e-12
TSHZ2	6.35424e-09	-0.455253	0.414	0.504	0.0002141
TSC22D2	3.40293e-36	0.558054	0.396	0.136	1.14658e-31
TRIOBP	6.62531e-11	0.313633	0.596	0.425	2.23233e-06
TRIM8	1.00015e-12	0.272462	0.392	0.225	3.36992e-08
TRIM2	2.32641e-05	-0.265304	0.258	0.334	0.783861
TRIB1	4.59594e-138	1.52626	0.608	0.089	1.54856e-133
TPM4	1.49807e-70	1.09956	0.885	0.629	5.04761e-66
TP53TG1	3.8492e-05	-0.262372	0.175	0.25	1
TOP1	5.0883e-17	0.426395	0.624	0.408	1.71445e-12
TOMM7	1.06478e-14	-0.336861	0.928	0.935	3.58766e-10
TNRC6C	9.80361e-06	-0.269619	0.31	0.397	0.330323
TNRC6B	1.35709e-11	-0.412141	0.555	0.65	4.57259e-07
TNFSF10	3.59736e-12	-0.321543	0.034	0.151	1.2121e-07
TNFRSF1A	2.22215e-39	0.689789	0.722	0.447	7.48731e-35
TNFRSF12A	1.92137e-286	3.06502	0.869	0.072	6.47386e-282
TNFAIP2	1.75967e-05	-0.277549	0.205	0.288	0.592902
TMSB4X	2.09174e-24	0.493106	0.99	0.967	7.04791e-20
TMSB10	8.67052e-15	0.344584	0.984	0.969	2.92144e-10
TMOD1	3.91885e-15	0.353107	0.302	0.145	1.32042e-10
TMEM176B	1.12776e-12	0.331073	0.835	0.652	3.79988e-08
TMEM176A	1.74572e-14	0.455547	0.718	0.554	5.88204e-10
TMEM165	2.00065e-12	0.30667	0.513	0.331	6.74098e-08
TMEM159	1.06321e-06	-0.272886	0.161	0.255	0.0358239
TMED5	9.24705e-21	0.427588	0.479	0.254	3.1157e-16
TMC5	3.04636e-16	-0.328146	0.004	0.13	1.02644e-11
TMC3	0.000250646	-0.269688	0.262	0.327	1
TMBIM4	9.78544e-20	0.417475	0.801	0.584	3.2971e-15
TMBIM1	9.39682e-22	0.416013	0.67	0.42	3.16617e-17
TMA7	1.02256e-17	-0.401103	0.841	0.861	3.44543e-13
TLN1	5.9328e-07	-0.312995	0.525	0.581	0.01999
TLE4	2.58801e-09	0.297996	0.247	0.134	8.72005e-05
TIPARP	1.42864e-17	0.508146	0.489	0.282	4.81366e-13
TIMP3	1.45821e-91	1.10529	1	0.972	4.9133e-87
TIMP1	2.33741e-13	0.561212	0.964	0.905	7.87565e-09
TIMM10	1.1869e-21	0.370261	0.398	0.179	3.99915e-17
THY1	1.73187e-11	-0.508515	0.06	0.182	5.83537e-07
THRA	6.39077e-13	-0.420047	0.223	0.379	2.15331e-08
THBS1	2.6491e-51	0.865022	0.207	0.017	8.92588e-47
TGM2	1.02793e-17	0.60077	0.239	0.093	3.46352e-13
TGFBR3	1.64315e-08	0.292766	0.471	0.333	0.000553644
TGFBR2	0.000201676	-0.254315	0.28	0.348	1
TGFBR1	3.31413e-13	0.313449	0.316	0.164	1.11666e-08
TFPI	1.35271e-11	0.33098	0.833	0.709	4.55783e-07
TFDP2	1.81568e-06	-0.331748	0.445	0.509	0.0611777
TES	3.99661e-24	0.331975	0.175	0.039	1.34662e-19
TCTN3	5.72243e-09	0.254974	0.308	0.177	0.000192812
TCF7L1	1.52056e-21	-0.591898	0.364	0.554	5.12338e-17
TCF4	6.9637e-14	-0.475691	0.575	0.695	2.34635e-09
TCEB2	5.93672e-11	-0.310961	0.869	0.859	2.00032e-06
TCEAL1	1.82239e-10	0.320978	0.344	0.206	6.14036e-06
TBX5	1.17739e-08	-0.263762	0.095	0.202	0.000396708
TBX3	1.10707e-52	-0.959832	0.521	0.773	3.73015e-48
TAGLN2	4.27797e-79	1.03791	0.936	0.673	1.44142e-74
TAGLN	6.16532e-46	1.51376	0.797	0.539	2.07734e-41
TAF10	6.85251e-13	0.306891	0.62	0.412	2.30889e-08
SYNCRIP	4.24324e-12	0.334269	0.596	0.403	1.42972e-07
SYF2	1.67088e-11	-0.396642	0.563	0.638	5.62988e-07
SVIL	4.96263e-16	-0.497897	0.628	0.717	1.67211e-11
SURF4	1.62512e-11	0.289085	0.437	0.27	5.47569e-07
STX12	9.8157e-39	0.654269	0.529	0.233	3.3073e-34
STRAP	9.88869e-12	0.308712	0.465	0.287	3.33189e-07
STK17A	8.94761e-17	0.266113	0.187	0.061	3.01481e-12
STAT3	7.90442e-75	1.02753	0.825	0.44	2.66331e-70
ST3GAL4	1.63704e-12	0.370985	0.457	0.293	5.51584e-08
ST3GAL1	9.82605e-32	0.638445	0.555	0.286	3.31079e-27
SSPN	3.58132e-14	-0.448091	0.666	0.728	1.20669e-09
SSBP3	6.93674e-08	-0.309961	0.183	0.29	0.00233726
SRSF5	3.91306e-21	0.374629	0.948	0.86	1.31847e-16
SRSF3	1.43705e-20	0.391325	0.873	0.698	4.84198e-16
SRSF10	8.62116e-10	0.270299	0.579	0.409	2.90482e-05
SRP14	3.37593e-32	-0.419845	0.97	0.976	1.13749e-27
SRF	8.59589e-30	0.370222	0.27	0.075	2.8963e-25
SRD5A2	3.06085e-13	0.322538	0.334	0.176	1.03132e-08
SPTSSA	4.89381e-53	0.704002	0.577	0.221	1.64892e-48
SPTBN1	6.37539e-07	-0.336539	0.746	0.742	0.0214812
SPSB1	1.25465e-29	0.455409	0.282	0.083	4.22743e-25
SPRY1	6.35437e-07	-0.298268	0.153	0.256	0.0214104
SPON2	0.000161959	0.347383	0.64	0.566	1
SPOCK3	2.92972e-25	0.534518	0.509	0.252	9.87141e-21
SPHK1	4.12777e-34	0.435266	0.249	0.058	1.39081e-29
SPATA2L	1.81305e-21	0.258111	0.159	0.036	6.10889e-17
SOX4	3.47594e-13	-0.600262	0.318	0.477	1.17118e-08
SOD3	3.30595e-07	-0.463611	0.722	0.724	0.0111391
SOD2	1.70872e-32	0.910063	0.893	0.747	5.75736e-28
SOCS3	7.37187e-81	1.20499	0.857	0.411	2.48388e-76
SOCS1	3.13577e-08	-0.42335	0.425	0.508	0.00105657
SOBP	3.40364e-07	-0.327511	0.286	0.379	0.0114682
SNX9	1.4767e-11	0.336341	0.638	0.466	4.9756e-07
SNX3	2.65358e-07	-0.267916	0.753	0.78	0.00894098
SNTB2	2.19939e-14	-0.490254	0.294	0.443	7.41063e-10
SNRPD2	2.42358e-06	-0.268125	0.763	0.788	0.08166
SNRPB	1.12275e-09	0.252627	0.622	0.446	3.78301e-05
SNHG8	3.02363e-15	-0.492444	0.594	0.683	1.01878e-10
SNHG7	6.18935e-05	-0.267942	0.513	0.555	1
SMIM3	5.16196e-19	0.441844	0.392	0.195	1.73927e-14
SMARCC2	0.000164466	-0.256772	0.26	0.33	1
SMAD3	2.90965e-14	0.317815	0.423	0.239	9.80378e-10
SLK	1.80233e-14	0.282394	0.571	0.354	6.07277e-10
SLIT2	7.87993e-12	-0.499773	0.3	0.435	2.65506e-07
SLC44A1	9.77009e-08	-0.277585	0.239	0.352	0.00329194
SLC38A2	4.09751e-09	0.259915	0.465	0.318	0.000138062
SLC35E3	5.64295e-06	-0.250359	0.131	0.215	0.190133
SLC2A3	1.10124e-14	0.44609	0.243	0.106	3.71051e-10
SLC19A2	2.68675e-45	0.576015	0.348	0.088	9.05273e-41
SLC16A7	3.11418e-09	0.284622	0.332	0.2	0.000104929
SKIL	3.31739e-15	0.352373	0.449	0.258	1.11776e-10
SIX1	3.23583e-19	-0.607096	0.3	0.492	1.09028e-14
SIM1	1.27655e-16	-0.56479	0.205	0.387	4.3012e-12
SH3KBP1	2.95054e-13	-0.470645	0.559	0.663	9.94155e-09
SH3BP5	1.97683e-19	0.454367	0.879	0.744	6.66073e-15
SFRP1	2.09371e-12	-0.739018	0.101	0.239	7.05455e-08
SFPQ	2.61014e-19	0.424178	0.819	0.656	8.79461e-15
SF3B2	0.000390012	-0.269126	0.62	0.621	1
SETBP1	0.00327292	-0.253807	0.368	0.401	1
SESN3	1.60289e-10	-0.348411	0.091	0.215	5.40077e-06
SERTAD1	7.58623e-128	1.45141	0.767	0.233	2.5561e-123
SERPING1	1.54836e-20	0.329917	0.988	0.96	5.21704e-16
SERPINF1	8.1528e-43	0.467408	0.994	0.985	2.747e-38
SERPINE1	9.97478e-95	1.69103	0.346	0.024	3.3609e-90
SERINC3	1.58591e-07	0.285996	0.728	0.589	0.00534355
SEPP1	1.59816e-11	-0.273347	0.92	0.93	5.38485e-07
SEMA4A	1.63564e-26	0.374221	0.203	0.048	5.51114e-22
SELK	4.00178e-16	0.347008	0.757	0.55	1.34836e-11
SELENBP1	1.62048e-06	-0.28268	0.139	0.228	0.0546006
SDC4	5.56897e-14	0.345426	0.243	0.108	1.87641e-09
SBDS	4.5182e-51	0.763935	0.901	0.668	1.52236e-46
SAT1	1.29823e-143	1.71936	0.984	0.777	4.37426e-139
SASH1	4.8328e-05	-0.288066	0.197	0.277	1
SARAF	1.42426e-17	0.366886	0.829	0.652	4.79891e-13
SAMD4A	2.71392e-27	0.397227	0.294	0.096	9.1443e-23
S1PR3	6.00239e-06	0.283635	0.256	0.164	0.202244
S100B	6.81175e-10	-0.500904	0.121	0.237	2.29515e-05
S100A4	6.07499e-38	-0.729975	0.938	0.971	2.04691e-33
S100A16	4.3238e-26	0.734872	0.559	0.332	1.45686e-21
S100A11	3.33879e-78	0.901402	0.988	0.935	1.12497e-73
S100A10	3.00673e-48	0.870579	0.996	0.98	1.01309e-43
RXRA	1.59359e-06	-0.278211	0.169	0.262	0.0536943
RTN4	1.01555e-65	0.771456	0.972	0.841	3.42178e-61
RP11-92A5.2	1.00869e-05	-0.27042	0.139	0.223	0.339867
ROMO1	4.88979e-10	-0.396321	0.525	0.601	1.64757e-05
RNH1	2.91501e-11	0.276926	0.831	0.703	9.82184e-07
RNF24	2.29578e-05	-0.325142	0.451	0.507	0.773539
RNF213	4.63709e-10	-0.394587	0.272	0.397	1.56242e-05
RND3	1.72024e-10	0.551429	0.831	0.731	5.79618e-06
RNASE4	1.64367e-29	0.555983	0.732	0.472	5.53818e-25
RHOQ	1.21087e-24	0.601618	0.714	0.488	4.07989e-20
RHOC	1.75709e-12	0.332781	0.831	0.685	5.92034e-08
RHOBTB3	1.17343e-06	-0.266569	0.726	0.754	0.0395374
RHOB	1.14504e-81	1.13769	0.952	0.769	3.85811e-77
RHEB	5.15763e-27	0.501658	0.708	0.442	1.73781e-22
RGS3	6.9395e-16	-0.50123	0.143	0.32	2.33819e-11
RGCC	1.76739e-103	1.52829	0.342	0.015	5.95505e-99
REEP5	3.24383e-15	0.413438	0.755	0.571	1.09298e-10
REEP3	1.13196e-13	0.372882	0.537	0.352	3.81403e-09
RCN3	1.7019e-05	-0.291713	0.328	0.404	0.57344
RCAN1	1.00592e-15	0.490851	0.247	0.107	3.38934e-11
RBMS1	3.34965e-35	0.635419	0.803	0.545	1.12863e-30
RBM8A	1.1799e-26	0.525375	0.777	0.53	3.97557e-22
RBM43	6.85922e-24	-0.587837	0.125	0.351	2.31114e-19
RBM39	5.10298e-13	0.339537	0.932	0.833	1.7194e-08
RBBP6	6.19294e-12	0.344422	0.604	0.408	2.08665e-07
RASL12	1.87363e-07	0.271951	0.402	0.278	0.006313
RASD1	0.00316817	0.926136	0.614	0.628	1
RARRES2	2.3221e-07	-0.273868	0.809	0.844	0.00782408
RARG	3.09104e-08	-0.32144	0.237	0.349	0.00104149
RAP1B	6.99673e-10	0.259347	0.521	0.36	2.35748e-05
RANBP3L	1.29129e-07	-0.251702	0.109	0.212	0.00435088
RANBP2	1.31775e-08	0.272337	0.39	0.259	0.000444004
RAN	4.20126e-16	0.369917	0.811	0.638	1.41557e-11
RAB32	5.07221e-18	0.434625	0.437	0.234	1.70903e-13
RAB30	1.48058e-06	-0.279821	0.135	0.225	0.0498868
R3HDM2	5.92007e-08	-0.294031	0.179	0.289	0.00199471
PXDC1	3.4396e-55	0.903776	0.535	0.192	1.15894e-50
PVRL2	4.33987e-37	0.514336	0.461	0.173	1.46228e-32
PTX3	1.95518e-07	-0.311106	0.068	0.158	0.00658777
PTPRS	3.18835e-06	-0.347516	0.322	0.399	0.107428
PTPRF	0.000109798	-0.271717	0.288	0.348	1
PTPN13	5.91785e-05	-0.269128	0.481	0.533	1
PTP4A1	2.40383e-13	0.251159	0.227	0.098	8.09946e-09
PTOV1	3.3017e-09	0.266087	0.561	0.385	0.000111247
PTGS2	1.8377e-16	0.475207	0.262	0.111	6.19194e-12
PTGDS	2.09694e-23	0.983619	0.664	0.438	7.06544e-19
PSME1	2.21939e-07	-0.312088	0.72	0.733	0.00747803
PSMD8	3.8678e-11	0.296988	0.757	0.601	1.30322e-06
PSMD7	1.64782e-10	0.302528	0.563	0.401	5.55217e-06
PSMD6	3.96779e-11	0.251267	0.354	0.202	1.33691e-06
PSMA2	5.42454e-11	0.26208	0.602	0.414	1.82775e-06
PRSS23	9.03959e-09	-0.385396	0.903	0.892	0.00030458
PRRX2	6.48952e-13	0.375833	0.805	0.66	2.18658e-08
PRRX1	1.27919e-16	-0.423048	0.855	0.885	4.31009e-12
PRKCDBP	9.82673e-07	-0.303833	0.728	0.742	0.0331102
PRKAR1A	3.99844e-20	0.461498	0.783	0.588	1.34723e-15
PRELID1	1.0983e-12	0.28405	0.706	0.508	3.7006e-08
PRDX6	1.17058e-12	0.27916	0.895	0.797	3.94416e-08
PQLC2L	4.98581e-07	-0.275836	0.147	0.246	0.0167992
PPTC7	1.65117e-13	0.259269	0.231	0.102	5.56346e-09
PPP2CB	6.37406e-26	0.463686	0.527	0.269	2.14767e-21
PPP1R15B	2.19286e-34	0.488918	0.427	0.157	7.38861e-30
PPP1R15A	4.22427e-52	0.778637	0.907	0.591	1.42333e-47
PPP1R12B	8.0562e-10	0.354782	0.266	0.147	2.71445e-05
PPP1R10	1.47598e-05	-0.334567	0.306	0.381	0.497316
PPDPF	8.21729e-18	-0.502589	0.658	0.733	2.76873e-13
POMP	9.79498e-13	0.331713	0.712	0.519	3.30032e-08
PNRC2	2.33749e-13	0.380612	0.571	0.38	7.87595e-09
PNRC1	3.99159e-06	0.26251	0.915	0.88	0.134493
PNPLA8	2.47395e-15	0.356141	0.491	0.296	8.33574e-11
PNKD	0.00014455	-0.255173	0.515	0.553	1
PMP22	3.05034e-36	0.658667	0.926	0.811	1.02778e-31
PLSCR4	2.90522e-05	-0.276317	0.221	0.3	0.978883
PLOD2	7.23472e-10	0.277589	0.231	0.118	2.43767e-05
PLK3	2.02635e-52	0.692862	0.475	0.148	6.82758e-48
PLEKHO1	9.04371e-39	0.688455	0.463	0.178	3.04719e-34
PLEKHF1	6.94213e-13	-0.321448	0.05	0.179	2.33908e-08
PLEKHA5	9.76742e-10	-0.435483	0.372	0.482	3.29103e-05
PLEKHA4	2.17466e-12	0.255181	0.296	0.151	7.32731e-08
PLAUR	2.48388e-30	0.467996	0.394	0.148	8.36917e-26
PLA2G2A	2.97933e-12	1.04223	0.616	0.462	1.00385e-07
PKIG	2.41503e-09	0.321671	0.636	0.467	8.13719e-05
PKDCC	9.78299e-08	0.270981	0.658	0.51	0.00329628
PITPNC1	6.74418e-27	0.370121	0.262	0.078	2.27238e-22
PIM1	5.81192e-33	0.631713	0.286	0.081	1.95827e-28
PIK3R1	3.73373e-56	-1.01953	0.408	0.733	1.25804e-51
PID1	8.05064e-12	-0.458457	0.374	0.492	2.71258e-07
PI16	5.63111e-09	-0.524889	0.157	0.278	0.000189735
PHLDB2	1.55941e-30	0.6132	0.392	0.157	5.25429e-26
PHLDA2	7.32749e-19	0.270779	0.149	0.036	2.46892e-14
PHLDA1	4.79972e-28	0.486428	0.219	0.054	1.61722e-23
PHF3	4.57149e-05	-0.298522	0.569	0.605	1
PHF20	1.13369e-11	0.299703	0.523	0.345	3.81984e-07
PHC2	3.29324e-25	0.495242	0.533	0.288	1.10962e-20
PHACTR4	1.18092e-06	-0.263135	0.119	0.212	0.03979
PGM2L1	1.57104e-114	1.18802	0.628	0.135	5.29346e-110
PGF	1.56834e-05	0.302184	0.384	0.276	0.528436
PFN1	3.21234e-13	0.343895	0.881	0.772	1.08237e-08
PFDN5	1.94874e-11	-0.285869	0.956	0.962	6.56607e-07
PER2	4.2905e-35	0.494445	0.364	0.115	1.44564e-30
PER1	5.82728e-41	0.531555	0.378	0.114	1.96344e-36
PENK	1.42775e-07	0.479505	0.115	0.048	0.00481067
PEMT	3.4403e-30	0.664574	0.561	0.299	1.15917e-25
PEBP1	2.30068e-12	-0.288695	0.922	0.923	7.75189e-08
PDS5B	1.22458e-05	-0.315173	0.26	0.342	0.412609
PDPN	4.7759e-17	0.26002	0.199	0.069	1.60919e-12
PDLIM5	4.52124e-21	0.382441	0.328	0.135	1.52339e-16
PDLIM4	3.19308e-24	0.572133	0.521	0.291	1.07588e-19
PDLIM3	5.60489e-49	0.881162	0.598	0.252	1.88851e-44
PDLIM2	3.35609e-09	-0.345524	0.344	0.466	0.00011308
PDK4	6.56982e-64	1.77151	0.753	0.434	2.21364e-59
PDIA4	1.87267e-08	-0.299532	0.183	0.301	0.000630978
PDGFRL	0.000645038	-0.262336	0.65	0.674	1
PDGFRB	0.000148728	-0.255729	0.626	0.642	1
PDGFRA	3.59027e-10	-0.398331	0.69	0.75	1.20971e-05
PDE4DIP	2.14781e-09	-0.443078	0.213	0.325	7.23683e-05
PDE4D	6.99462e-14	0.264279	0.155	0.052	2.35677e-09
PCSK1	0.00110072	0.295844	0.171	0.117	1
PCOLCE	5.16423e-05	-0.274081	0.759	0.756	1
PCDH9	6.79098e-06	-0.297856	0.137	0.224	0.228815
PCDH7	7.75135e-06	-0.304344	0.097	0.174	0.261174
PCBP2	1.64914e-06	-0.271048	0.692	0.704	0.055566
PBX1	1.43311e-07	-0.323593	0.308	0.41	0.00482871
PALMD	1.96412e-23	0.610351	0.535	0.306	6.61792e-19
PALLD	8.32712e-34	0.833953	0.62	0.354	2.80574e-29
PABPC4	2.03437e-25	0.5027	0.598	0.336	6.8546e-21
P4HA3	2.38835e-33	0.639816	0.575	0.276	8.04732e-29
P4HA1	0.000142517	-0.253897	0.185	0.254	1
OSR1	5.92104e-18	-0.528096	0.231	0.442	1.99504e-13
OSMR	4.07244e-20	0.295067	0.27	0.098	1.37217e-15
OSBPL1A	5.66783e-08	-0.358135	0.439	0.537	0.00190972
ORMDL1	5.88114e-09	0.250908	0.515	0.351	0.000198159
OLFML3	1.03655e-08	-0.311155	0.801	0.82	0.000349254
OLFML2B	2.0128e-09	-0.523161	0.483	0.562	6.78194e-05
OLFML1	9.25253e-12	-0.370623	0.352	0.493	3.11755e-07
OAT	4.65782e-10	0.291963	0.581	0.416	1.56941e-05
OARD1	1.27365e-05	-0.265549	0.121	0.2	0.429145
NUPR1	8.53217e-14	-0.330402	0.867	0.888	2.87483e-09
NUMA1	2.04765e-08	-0.351933	0.384	0.486	0.000689935
NUCKS1	7.89826e-12	-0.277596	0.956	0.939	2.66124e-07
NUCB2	5.12096e-06	-0.333372	0.471	0.53	0.172545
NTRK2	1.49535e-29	-0.595781	0.827	0.89	5.03842e-25
NTN4	2.26788e-15	0.340031	0.344	0.173	7.6414e-11
NSA2	1.08461e-06	-0.308654	0.581	0.642	0.0365448
NR4A3	5.11229e-68	0.478731	0.229	0.009	1.72253e-63
NR4A2	7.6148e-50	0.678596	0.328	0.069	2.56573e-45
NR4A1	1.32355e-193	2.38347	0.897	0.26	4.45955e-189
NR3C1	7.04712e-08	-0.329691	0.386	0.479	0.00237446
NR2F2	2.76893e-22	-0.619535	0.509	0.654	9.32962e-18
NR1D1	5.57552e-07	-0.283374	0.046	0.122	0.0187861
NPEPPS	0.000112911	-0.272925	0.298	0.362	1
NPC2	5.44877e-08	-0.264978	0.885	0.877	0.00183591
NOVA1	8.92472e-72	1.13028	0.843	0.456	3.0071e-67
NNMT	3.95369e-44	1.21078	0.559	0.249	1.33216e-39
NFKBIZ	1.34081e-21	0.417697	0.567	0.319	4.51772e-17
NFIX	1.43016e-38	-0.748241	0.68	0.812	4.81878e-34
NFIL3	9.74933e-12	0.361997	0.537	0.367	3.28494e-07
NFIC	7.0383e-10	-0.341276	0.855	0.845	2.37148e-05
NFIB	9.40909e-67	-0.783152	0.907	0.967	3.1703e-62
NFE2L2	1.13645e-10	0.287964	0.769	0.607	3.82916e-06
NFATC2	1.96555e-49	0.545208	0.215	0.021	6.62271e-45
NFATC1	1.45233e-23	0.295054	0.197	0.052	4.89347e-19
NEXN	3.23982e-09	0.2772	0.221	0.114	0.000109162
NEAT1	6.35367e-52	0.788167	0.984	0.914	2.1408e-47
NDUFC1	5.38134e-09	-0.352639	0.563	0.629	0.000181319
NDUFB1	1.41342e-17	-0.521579	0.461	0.609	4.76237e-13
NDUFA6	9.24591e-12	0.306909	0.624	0.435	3.11532e-07
NDUFA3	2.68679e-09	-0.39713	0.346	0.449	9.05289e-05
NCOA7	1.71589e-68	1.15368	0.777	0.41	5.78151e-64
NCALD	4.20977e-36	0.393365	0.187	0.026	1.41844e-31
NBL1	2.09859e-12	0.355362	0.658	0.468	7.071e-08
NAV1	6.42796e-10	-0.373152	0.368	0.49	2.16584e-05
NAMPT	2.95234e-83	1.14023	0.624	0.194	9.94762e-79
NABP1	1.47644e-06	0.26427	0.266	0.167	0.0497471
NAA38	7.31688e-12	-0.388533	0.523	0.635	2.46535e-07
MYOC	5.03254e-05	0.274306	0.654	0.543	1
MYLK	1.29983e-33	0.717208	0.314	0.098	4.37965e-29
MYL9	5.33821e-18	0.444977	0.893	0.728	1.79865e-13
MYL6	1.99952e-12	0.253195	0.97	0.952	6.73718e-08
MYL12A	6.65032e-44	0.656731	0.901	0.73	2.24076e-39
MYC	8.53715e-122	1.63064	0.549	0.083	2.87651e-117
MYADM	7.07962e-140	1.58921	0.94	0.539	2.38541e-135
MXRA7	1.01874e-05	-0.275571	0.545	0.588	0.343256
MXRA5	2.37987e-31	-0.796159	0.119	0.387	8.01872e-27
MVP	5.16078e-12	0.256305	0.41	0.241	1.73887e-07
MUM1	1.01122e-06	-0.255344	0.209	0.318	0.0340721
MT2A	1.03947e-67	1.46351	0.988	0.95	3.50239e-63
MT1X	5.49922e-13	0.88896	0.64	0.495	1.85291e-08
MT1M	0.00026317	0.480341	0.577	0.512	1
MT1A	7.7676e-34	0.970964	0.31	0.095	2.61722e-29
MSL1	9.71014e-07	-0.282305	0.233	0.332	0.0327174
MRPL51	2.24965e-07	-0.315631	0.571	0.62	0.00757999
MRPL43	1.5607e-06	-0.258357	0.451	0.529	0.0525862
MRGPRF	1.29338e-07	0.28642	0.584	0.449	0.00435792
MRC2	1.53537e-10	-0.376883	0.575	0.661	5.17328e-06
MORF4L2	1.39197e-17	0.423167	0.751	0.537	4.6901e-13
MMP23B	8.95995e-10	-0.328042	0.068	0.178	3.01897e-05
MMP2	0.001137	-0.291499	0.891	0.849	1
MMP19	1.44131e-35	0.521775	0.284	0.073	4.85635e-31
MMP14	0.000719578	-0.26706	0.324	0.37	1
MLF1	1.4782e-21	0.335778	0.298	0.114	4.98065e-17
MIR99AHG	3.53724e-05	-0.269846	0.227	0.302	1
MIR22HG	4.29196e-112	1.14921	0.742	0.219	1.44613e-107
MIF	0.00114404	-0.262937	0.38	0.422	1
MIDN	7.01681e-36	0.705629	0.573	0.286	2.36424e-31
MGST1	7.46145e-17	0.359007	0.93	0.837	2.51406e-12
MGLL	2.33495e-05	-0.303052	0.431	0.49	0.786739
MGAT1	4.38438e-13	0.33066	0.483	0.293	1.47727e-08
MFAP2	1.48456e-05	0.278905	0.573	0.461	0.500209
METTL12	1.71919e-06	-0.300436	0.127	0.214	0.0579263
METRNL	2.99753e-42	0.746234	0.817	0.561	1.00999e-37
MESDC1	8.28727e-32	0.520844	0.32	0.102	2.79231e-27
MEG3	2.12382e-58	1.13155	0.926	0.714	7.15601e-54
MEDAG	9.11483e-59	0.98058	0.425	0.11	3.07115e-54
MCL1	1.83703e-145	1.74865	0.926	0.447	6.18967e-141
MAT2A	1.97238e-30	0.592317	0.475	0.213	6.64572e-26
MARCKSL1	3.2344e-13	0.512244	0.495	0.323	1.0898e-08
MARCKS	3.16512e-36	-0.822582	0.684	0.815	1.06646e-31
MAPRE1	5.61601e-39	0.573855	0.457	0.174	1.89226e-34
MAPKAPK2	4.17934e-20	0.350728	0.346	0.153	1.40819e-15
MAPK1IP1L	2.06683e-22	0.394078	0.517	0.268	6.96398e-18
MAP1LC3B	2.07405e-09	0.321699	0.648	0.492	6.9883e-05
MAP1LC3A	8.91175e-24	0.486337	0.539	0.286	3.00272e-19
MAML2	1.86269e-06	0.260033	0.584	0.448	0.0627614
MAFG	2.79684e-16	0.317206	0.318	0.148	9.42366e-12
MAFF	3.56332e-145	1.58987	0.815	0.234	1.20063e-140
MAFB	3.1595e-22	-0.704454	0.237	0.451	1.06456e-17
MAF	1.03994e-10	-0.356073	0.139	0.267	3.50397e-06
LUM	5.6144e-17	-0.578136	0.94	0.962	1.89171e-12
LTBP2	3.69238e-11	-0.51511	0.463	0.559	1.24411e-06
LTBP1	8.06407e-06	-0.27078	0.69	0.734	0.271711
LSM2	0.000403543	-0.255255	0.402	0.441	1
LRRFIP1	2.29028e-128	1.55507	0.759	0.234	7.71689e-124
LRRC17	3.38603e-06	-0.376495	0.298	0.39	0.114089
LRP6	2.20919e-19	-0.5871	0.511	0.655	7.44364e-15
LRP1	2.77204e-21	-0.406029	0.909	0.942	9.3401e-17
LPAR1	1.48036e-06	0.28147	0.584	0.459	0.0498793
LOXL1	4.64231e-08	-0.37104	0.181	0.287	0.00156418
LMOD1	2.3476e-12	0.440421	0.509	0.337	7.91001e-08
LMO3	1.71953e-10	-0.316218	0.093	0.216	5.79379e-06
LMNA	1.28395e-155	1.8157	0.988	0.885	4.32615e-151
LITAF	3.14667e-20	0.435811	0.793	0.612	1.06024e-15
LINC00969	4.45394e-15	-0.482431	0.27	0.439	1.50071e-10
LIMA1	1.59264e-17	0.516082	0.903	0.807	5.36624e-13
LIFR	1.08182e-15	0.326541	0.386	0.204	3.64507e-11
LGMN	1.00162e-16	0.419494	0.702	0.49	3.37485e-12
LGALS3	1.3941e-40	0.480507	0.992	0.97	4.69728e-36
LEPR	0.000441467	-0.323379	0.125	0.187	1
LDLR	5.81175e-39	0.514822	0.312	0.08	1.95821e-34
LDHA	7.21763e-44	0.640913	0.936	0.837	2.43191e-39
LARP1	8.08754e-06	-0.302939	0.302	0.385	0.272502
LAMA2	8.51973e-05	-0.283861	0.354	0.424	1
KNOP1	7.54759e-10	-0.336215	0.103	0.222	2.54309e-05
KLF9	9.06271e-46	0.842134	0.797	0.516	3.05359e-41
KLF6	7.85384e-65	1.59587	0.855	0.611	2.64627e-60
KLF4	4.25668e-31	0.597488	0.765	0.492	1.43424e-26
KLF2	1.22782e-38	0.949694	0.799	0.531	4.13702e-34
KITLG	1.08455e-12	-0.438278	0.151	0.303	3.65429e-08
KIF5B	3.70047e-17	0.392994	0.66	0.467	1.24684e-12
KIAA1715	1.16379e-07	-0.322301	0.262	0.367	0.00392129
KHDRBS3	9.38415e-05	-0.30677	0.386	0.439	1
KDELC2	0.000331388	-0.26418	0.36	0.414	1
KCTD12	1.45689e-12	-0.447182	0.209	0.36	4.90884e-08
KCNQ1OT1	7.5291e-19	-0.86477	0.288	0.481	2.53685e-14
KCNK1	7.97299e-16	0.288889	0.306	0.141	2.68642e-11
KAZALD1	3.33885e-05	-0.276298	0.233	0.32	1
KANK2	1.19351e-07	-0.334221	0.634	0.656	0.00402143
JUND	1.16482e-167	1.41317	1	0.976	3.92475e-163
JUNB	5.9889e-116	1.53951	0.992	0.779	2.0179e-111
JUN	1.72084e-06	-0.551099	0.994	0.991	0.0579819
JMJD1C	2.08361e-14	0.4265	0.757	0.601	7.02051e-10
JDP2	4.55528e-08	0.321731	0.408	0.282	0.00153486
ITPRIPL2	5.58484e-05	-0.317497	0.388	0.447	1
ITGB1BP1	1.88263e-09	-0.412899	0.318	0.424	6.34332e-05
ITGA5	6.80045e-90	1.17755	0.575	0.142	2.29134e-85
ISL1	2.91615e-17	-0.474081	0.193	0.381	9.82566e-13
ISG20	2.74185e-20	0.36745	0.32	0.136	9.23841e-16
IRX3	3.60884e-20	-0.566039	0.358	0.567	1.21596e-15
IRF1	0.075104	-0.308625	0.3	0.313	1
IQGAP1	1.10288e-08	0.284732	0.666	0.506	0.000371603
INTS6	1.02695e-18	-0.677517	0.29	0.47	3.46021e-14
IMP3	2.74513e-09	-0.348417	0.306	0.435	9.24945e-05
IL6ST	3.87263e-18	0.431876	0.837	0.672	1.30484e-13
IL32	1.42692e-12	0.269778	0.604	0.404	4.80787e-08
IL13RA1	3.92362e-10	0.257263	0.344	0.202	1.32203e-05
IL11RA	4.16784e-17	-0.593961	0.419	0.56	1.40431e-12
IGFBP7	2.05503e-21	0.509719	0.95	0.827	6.9242e-17
IGFBP6	5.96219e-06	0.334256	0.982	0.974	0.20089
IGFBP4	4.64977e-56	0.7776	0.996	0.981	1.5667e-51
IGFBP3	4.1377e-16	-0.84127	0.197	0.379	1.39416e-11
IGF1	7.39437e-09	0.296426	0.976	0.95	0.000249146
IFIT3	2.83833e-15	-0.455915	0.089	0.249	9.56348e-11
IFIT2	9.24445e-10	-0.290075	0.06	0.169	3.11482e-05
IFIT1	9.13174e-08	-0.306173	0.203	0.319	0.00307685
IFI27L2	1.85938e-15	-0.499765	0.443	0.571	6.26501e-11
IER5L	4.44267e-33	-0.729848	0.187	0.479	1.49691e-28
IER3	2.34696e-38	1.10631	0.598	0.295	7.90784e-34
IER2	1.83044e-30	0.625104	0.932	0.751	6.1675e-26
IDH1	3.67901e-07	-0.324043	0.237	0.337	0.012396
ID4	0.000160085	0.6161	0.435	0.356	1
ID2	1.39448e-14	-0.497057	0.121	0.286	4.69855e-10
ID1	2.80626e-05	-0.481404	0.241	0.321	0.945542
HTRA1	1.23986e-05	-0.302326	0.33	0.411	0.417759
HSPH1	2.83646e-28	0.512824	0.457	0.204	9.55717e-24
HSPB8	1.04984e-53	0.622912	0.282	0.042	3.53732e-49
HSPA9	2.29655e-14	0.34774	0.579	0.378	7.738e-10
HSPA8	3.94403e-28	0.534841	0.885	0.683	1.3289e-23
HSP90B1	2.58876e-11	-0.351008	0.835	0.864	8.72258e-07
HSD11B1	3.37703e-73	1.18073	0.843	0.49	1.13786e-68
HPSE2	2.44209e-16	-0.459816	0.123	0.301	8.22836e-12
HP1BP3	9.66525e-08	-0.327266	0.724	0.746	0.00325661
HOXD13	1.36125e-07	-0.284303	0.099	0.194	0.00458661
HOXA13	1.07779e-19	-0.546561	0.177	0.385	3.63152e-15
HOXA10	5.67033e-16	-0.494083	0.201	0.377	1.91056e-11
HNRNPUL1	2.00425e-05	-0.296037	0.33	0.395	0.675312
HNRNPU	3.37662e-07	0.269345	0.783	0.676	0.0113772
HNRNPH3	3.04936e-09	0.256938	0.712	0.553	0.000102745
HNRNPF	3.86213e-09	0.253781	0.614	0.446	0.000130131
HNRNPAB	9.20357e-11	0.304471	0.499	0.327	3.10105e-06
HNRNPA2B1	7.20924e-11	0.256332	0.964	0.909	2.42908e-06
HNRNPA0	6.75058e-30	0.553535	0.773	0.514	2.27454e-25
HNMT	9.62759e-07	-0.297043	0.201	0.298	0.0324392
HMGB1	5.98077e-11	-0.262487	0.956	0.97	2.01516e-06
HMGA1	3.10606e-07	0.275428	0.131	0.061	0.0104656
HLA-DRB5	6.90925e-28	0.294164	0.161	0.026	2.328e-23
HLA-DRB1	2.71707e-18	0.397717	0.378	0.184	9.15489e-14
HLA-DRA	5.65767e-06	-0.392979	0.288	0.382	0.190629
HLA-DPA1	4.18447e-13	0.275164	0.495	0.293	1.40992e-08
HLA-C	7.70514e-46	-0.608322	0.913	0.974	2.59617e-41
HLA-A	2.78263e-57	-0.718685	0.952	0.97	9.37579e-53
HIST2H2AC	4.35903e-11	-0.359289	0.103	0.229	1.46873e-06
HIST1H4C	1.43639e-37	-0.8791	0.495	0.692	4.83976e-33
HIPK3	4.77722e-17	0.415206	0.563	0.354	1.60964e-12
HIGD1A	1.79715e-15	0.337426	0.606	0.386	6.05533e-11
HIF3A	7.90308e-12	-0.388526	0.177	0.33	2.66287e-07
HIF1A	3.01831e-28	0.520133	0.513	0.244	1.01699e-23
HEY1	3.94365e-14	-0.482232	0.06	0.2	1.32877e-09
HEXIM1	6.21946e-28	-0.870463	0.308	0.531	2.09558e-23
HES4	4.62179e-88	1.14372	0.469	0.085	1.55727e-83
HES1	8.14756e-39	-0.899928	0.129	0.438	2.74524e-34
HBB	2.48468e-19	0.706576	0.097	0.287	8.37189e-15
HBA2	1.17067e-10	0.765774	0.052	0.165	3.94447e-06
HAX1	1.43345e-09	0.251749	0.602	0.422	4.82986e-05
HAS2	0.000110772	0.296769	0.282	0.201	1
H2AFZ	1.05738e-11	0.379996	0.716	0.558	3.56273e-07
H2AFJ	6.26817e-08	0.257583	0.773	0.652	0.002112
GYPC	9.93025e-09	0.298258	0.813	0.683	0.00033459
GTF2B	1.35682e-09	0.262298	0.326	0.191	4.57166e-05
GPX4	7.35934e-13	0.286178	0.97	0.939	2.47966e-08
GPX3	4.16815e-17	0.65748	0.779	0.629	1.40442e-12
GPRC5A	5.41735e-67	0.977873	0.419	0.09	1.82532e-62
GPNMB	7.54244e-24	-0.649025	0.563	0.72	2.54135e-19
GPD1	6.10921e-25	0.615503	0.324	0.129	2.05844e-20
GPC6	1.24041e-06	-0.29083	0.171	0.262	0.0417943
GPC1	4.45081e-17	0.290296	0.241	0.094	1.49966e-12
GOLIM4	0.000309285	-0.256179	0.459	0.496	1
GNG5	2.61447e-15	0.356156	0.757	0.568	8.80919e-11
GNG11	3.86452e-05	-0.259309	0.698	0.717	1
GNB2	5.49851e-17	0.341895	0.748	0.533	1.85267e-12
GLOD4	1.01789e-05	-0.272663	0.225	0.305	0.342967
GLIPR1	5.11016e-58	0.976975	0.692	0.334	1.72182e-53
GLG1	8.4712e-09	-0.376034	0.509	0.578	0.000285429
GHR	5.70115e-09	-0.395273	0.243	0.358	0.000192094
GFPT2	3.18996e-22	0.412431	0.362	0.159	1.07482e-17
GEM	1.23635e-06	0.302694	0.292	0.192	0.0416576
GCHFR	5.11791e-10	-0.340797	0.157	0.284	1.72443e-05
GBP1	4.67601e-93	1.45395	0.71	0.274	1.57554e-88
GBE1	5.30783e-18	0.348564	0.36	0.172	1.78842e-13
GATAD1	0.000522573	-0.266279	0.316	0.369	1
GALNT2	1.05425e-13	0.29105	0.481	0.285	3.55219e-09
GADD45B	0.0939682	0.304121	0.634	0.582	1
GADD45A	1.2985e-30	0.792342	0.35	0.129	4.37515e-26
GABARAPL1	2.55017e-57	0.857994	0.809	0.48	8.59254e-53
GABARAP	4.10235e-27	0.522239	0.636	0.368	1.38225e-22
G0S2	0.595015	0.535701	0.451	0.436	1
FXYD5	3.20926e-27	0.619952	0.789	0.574	1.08133e-22
FTL	3.11086e-29	-0.355972	0.996	0.997	1.04817e-24
FTH1	5.68732e-21	-0.301052	1	0.999	1.91629e-16
FSTL3	7.2307e-30	0.52498	0.449	0.189	2.43631e-25
FSTL1	3.22433e-17	0.396451	0.841	0.666	1.08641e-12
FST	2.97193e-38	1.01305	0.744	0.469	1.00136e-33
FOXN3	2.63661e-05	-0.288023	0.441	0.504	0.888381
FOSL2	1.25963e-25	0.384188	0.284	0.096	4.2442e-21
FOSL1	7.19288e-54	0.389435	0.161	0.002	2.42357e-49
FOSB	7.88852e-62	0.767897	0.99	0.878	2.65796e-57
FOS	1.21143e-65	0.687731	1	0.947	4.0818e-61
FNDC4	3.68099e-74	1.03696	0.604	0.204	1.24027e-69
FNDC3B	8.87237e-10	0.277499	0.517	0.348	2.98946e-05
FKBP9	1.21901e-07	-0.315143	0.219	0.32	0.00410734
FKBP2	0.000405125	-0.258925	0.588	0.597	1
FKBP1A	2.08219e-07	0.261567	0.712	0.562	0.00701572
FILIP1L	5.25348e-212	2.44293	0.92	0.269	1.77011e-207
FIBIN	7.35451e-05	-0.281471	0.31	0.381	1
FHL1	7.97516e-16	0.488426	0.809	0.618	2.68715e-11
FGL2	1.59438e-17	-0.614669	0.282	0.471	5.37209e-13
FGF7	2.36609e-09	0.390959	0.873	0.797	7.9723e-05
FGF2	1.59292e-12	0.358041	0.521	0.341	5.36718e-08
FGF10	7.23329e-12	0.349985	0.596	0.414	2.43718e-07
FEZ1	1.51897e-09	-0.354553	0.155	0.274	5.11801e-05
FERMT2	4.1199e-08	0.253288	0.664	0.506	0.00138816
FDX1	9.27475e-11	0.261051	0.406	0.25	3.12503e-06
FBXO2	3.78643e-05	-0.267596	0.131	0.204	1
FBXO17	4.0572e-08	-0.275729	0.258	0.373	0.00136703
FBLN2	5.25261e-12	-0.470406	0.408	0.533	1.76981e-07
FAXDC2	7.72961e-21	-0.544427	0.217	0.422	2.60441e-16
FAS	7.50611e-21	0.418404	0.374	0.171	2.52911e-16
FAM217B	5.79666e-15	-0.414986	0.109	0.272	1.95313e-10
FAM20C	1.45669e-14	0.269103	0.215	0.085	4.90818e-10
FAM13A	4.30515e-07	-0.316945	0.155	0.254	0.0145058
FAM133B	1.69954e-12	0.374614	0.6	0.405	5.72643e-08
FAM129A	0.00180556	-0.255438	0.473	0.495	1
FAM118A	3.43198e-24	-0.689474	0.101	0.321	1.15637e-19
FAM110B	3.51141e-09	-0.34105	0.127	0.241	0.000118314
F3	3.67247e-45	0.827534	0.288	0.058	1.2374e-40
EZR	1.16181e-10	0.35925	0.469	0.309	3.91459e-06
ETS2	1.87616e-49	0.562237	0.314	0.062	6.32155e-45
ETF1	5.21637e-13	0.26416	0.37	0.206	1.7576e-08
ESYT2	1.75316e-16	0.307844	0.358	0.174	5.9071e-12
ERRFI1	1.1036e-40	0.794797	0.382	0.12	3.71848e-36
ERAP2	4.5659e-49	-0.820955	0.036	0.391	1.53843e-44
EPHX2	1.18351e-06	-0.261033	0.115	0.206	0.0398771
EPB41L4B	1.41244e-21	0.25374	0.203	0.058	4.75909e-17
EPB41L4A-AS1	4.46988e-05	-0.285213	0.511	0.545	1
EPAS1	3.34678e-24	0.363032	0.336	0.13	1.12766e-19
EP300	3.79034e-05	-0.288372	0.207	0.285	1
EOGT	6.7462e-17	0.287612	0.235	0.09	2.27306e-12
ENPP1	6.80876e-06	0.339809	0.447	0.327	0.229414
EN1	5.50549e-12	-0.343858	0.107	0.246	1.85502e-07
EMP3	1.86455e-26	0.545236	0.974	0.927	6.28242e-22
EMP1	1.82462e-65	1.11502	0.932	0.737	6.14788e-61
EMD	4.15679e-20	0.402218	0.553	0.327	1.40059e-15
ELOVL5	5.86461e-17	0.270024	0.262	0.106	1.97602e-12
ELL2	8.70829e-23	0.536377	0.547	0.303	2.93417e-18
EIF5	8.1949e-25	0.49447	0.869	0.687	2.76119e-20
EIF4G2	2.09578e-11	0.315451	0.791	0.638	7.06152e-07
EIF4G1	2.49411e-13	0.27234	0.419	0.238	8.40366e-09
EIF4A1	1.20072e-36	0.673426	0.726	0.437	4.04569e-32
EIF1AX	2.18052e-09	0.296527	0.726	0.594	7.34705e-05
EIF1	2.65752e-116	0.659741	1	0.997	8.95423e-112
EGR3	1.10801e-36	0.473729	0.245	0.051	3.73332e-32
EGR2	8.00681e-82	0.685985	0.286	0.015	2.69781e-77
EGR1	1.66802e-83	0.856701	0.998	0.829	5.62023e-79
EFHD2	1.72431e-18	0.290815	0.233	0.084	5.80988e-14
EDNRA	5.06176e-06	-0.350086	0.225	0.315	0.170551
EBF1	3.56026e-27	-0.714339	0.626	0.744	1.19959e-22
DYNLT3	3.89422e-14	0.342757	0.6	0.394	1.31212e-09
DYNLT1	7.90345e-15	0.39351	0.7	0.507	2.66299e-10
DUSP8	3.43491e-62	0.485937	0.266	0.025	1.15736e-57
DUSP6	3.02777e-59	1.21215	0.716	0.348	1.02018e-54
DUSP4	1.26843e-18	0.261547	0.211	0.069	4.27384e-14
DUSP1	5.9576e-148	2.02199	0.984	0.727	2.00735e-143
DPH3	1.82353e-16	0.313117	0.344	0.167	6.14419e-12
DNAJB9	2.83783e-08	0.259204	0.276	0.161	0.000956179
DNAJA1	2.8884e-23	0.458912	0.903	0.758	9.73217e-19
DLX5	8.82186e-27	-0.534268	0.03	0.25	2.97244e-22
DLC1	5.55618e-21	0.512069	0.638	0.409	1.8721e-16
DKK3	1.63169e-13	-0.422032	0.066	0.206	5.49781e-09
DIO2	0.00278218	0.288645	0.119	0.077	1
DHCR7	8.93378e-17	0.371625	0.298	0.134	3.01015e-12
DES	3.69391e-33	0.385705	0.27	0.065	1.24463e-28
DEGS1	1.83481e-14	0.367126	0.573	0.364	6.1822e-10
DEFB1	1.60112e-50	0.78566	0.791	0.418	5.39481e-46
DDX5	7.50291e-90	0.805518	0.99	0.935	2.52803e-85
DDX3Y	9.55457e-36	0.602798	0.648	0.335	3.21932e-31
DDX3X	2.18947e-37	0.61518	0.779	0.492	7.37719e-33
DDX24	3.33699e-06	0.251252	0.795	0.692	0.112436
DDX21	4.83275e-32	0.673496	0.563	0.285	1.62835e-27
DDX17	9.16421e-27	0.418634	0.905	0.717	3.08779e-22
DDIT4	1.07583e-10	-0.283262	0.038	0.143	3.62491e-06
DDB2	2.01085e-09	-0.305681	0.095	0.21	6.77534e-05
DDAH2	1.53501e-09	0.257477	0.905	0.849	5.17208e-05
DCUN1D3	4.32539e-22	0.292323	0.171	0.041	1.4574e-17
DBI	4.99983e-13	-0.449622	0.612	0.686	1.68464e-08
CYSTM1	3.73274e-18	0.379387	0.819	0.658	1.25771e-13
CYR61	1.95291e-149	2.97627	0.911	0.444	6.58012e-145
CYCS	1.86498e-47	0.73044	0.646	0.307	6.28385e-43
CXXC5	6.5954e-13	0.407336	0.509	0.339	2.22225e-08
CXCL14	6.76397e-12	-1.04425	0.089	0.221	2.27905e-07
CXCL12	9.15692e-07	-0.335166	0.851	0.846	0.0308533
CTSH	1.01749e-15	-0.358733	0.038	0.183	3.42832e-11
CTNNB1	6.68593e-32	0.576433	0.63	0.349	2.25276e-27
CTNNAL1	5.16996e-14	0.261944	0.215	0.087	1.74197e-09
CTGF	3.74561e-76	2.59343	0.622	0.216	1.26205e-71
CTD-3252C9.4	3.29227e-23	0.369196	0.203	0.055	1.1093e-18
CTD-2336O2.1	7.98409e-06	-0.255526	0.171	0.255	0.269016
CSRP1	1.96997e-20	0.591279	0.654	0.436	6.63761e-16
CSRNP1	1.45584e-181	1.47509	0.71	0.089	4.90531e-177
CSNK1A1	5.65745e-16	0.424544	0.72	0.536	1.90622e-11
CRYAB	3.98872e-10	0.843307	0.672	0.539	1.34396e-05
CRTAP	1.04912e-05	-0.264575	0.634	0.662	0.353489
CRLF1	9.6945e-24	-0.588152	0.095	0.332	3.26646e-19
CRISPLD2	3.65963e-54	0.986958	0.443	0.133	1.23308e-49
CRIP2	4.79405e-10	0.346051	0.423	0.277	1.61531e-05
CREM	4.52076e-33	0.592934	0.404	0.155	1.52322e-28
CREBBP	0.000161627	-0.305954	0.268	0.332	1
CREB5	1.30315e-112	1.15342	0.539	0.085	4.39083e-108
CPE	9.38077e-11	0.253693	0.825	0.638	3.16076e-06
COX7C	6.15514e-16	-0.364293	0.895	0.913	2.07391e-11
COX7A1	1.1339e-09	-0.397897	0.505	0.582	3.82055e-05
CORO1C	3.41789e-16	0.269768	0.215	0.082	1.15162e-11
COQ10B	2.70914e-21	0.316227	0.336	0.14	9.12818e-17
COPZ2	9.33742e-06	-0.297073	0.404	0.466	0.314615
COMP	1.48031e-13	-0.488145	0.016	0.133	4.98775e-09
COMMD6	7.13772e-21	-0.453402	0.805	0.872	2.40498e-16
COL6A3	0.000128707	-0.298367	0.855	0.872	1
COL4A2	1.9574e-14	0.372916	0.63	0.446	6.59525e-10
COL4A1	1.90113e-68	1.14383	0.779	0.401	6.40566e-64
COL3A1	1.23889e-67	-1.19907	0.676	0.89	4.17433e-63
COL1A2	1.09137e-43	-0.783147	0.881	0.94	3.67728e-39
COL1A1	3.58159e-45	-0.942208	0.543	0.777	1.20678e-40
COL18A1	4.17736e-23	0.509243	0.547	0.305	1.40752e-18
COL14A1	2.46254e-39	-0.918159	0.638	0.798	8.29728e-35
CNTFR	4.83167e-08	-0.276116	0.173	0.289	0.00162798
CNN3	1.90264e-27	0.629616	0.614	0.374	6.41075e-23
CNN2	1.65988e-26	0.441825	0.423	0.182	5.59279e-22
CNN1	1.34883e-88	1.53887	0.439	0.07	4.54476e-84
CMTM3	5.26533e-19	0.450951	0.74	0.533	1.7741e-14
CMBL	1.59481e-11	-0.392249	0.153	0.288	5.37356e-07
CLU	2.90398e-06	-0.287091	0.483	0.564	0.0978467
CLTB	4.23282e-11	0.278572	0.696	0.513	1.42621e-06
CLK1	0.000558811	-0.26407	0.258	0.313	1
CLIP1	6.12623e-12	0.326507	0.531	0.341	2.06417e-07
CLIC4	4.70369e-11	0.302647	0.588	0.407	1.58486e-06
CLIC1	6.10653e-28	0.432037	0.942	0.829	2.05753e-23
CLCF1	3.29547e-55	0.535756	0.292	0.043	1.11038e-50
CIDEC	9.16524e-20	0.579743	0.328	0.148	3.08814e-15
CHST7	5.09145e-09	0.280294	0.374	0.237	0.000171551
CHRDL1	0.000299598	-0.285742	0.127	0.191	1
CHMP1B	1.20497e-24	0.52114	0.396	0.178	4.06002e-20
CHD3	1.83835e-05	-0.309679	0.334	0.4	0.619414
CHD1	1.63615e-24	0.445678	0.453	0.212	5.51283e-20
CHCHD10	0.000536187	-0.275635	0.382	0.43	1
CFL2	2.48036e-19	0.475485	0.515	0.304	8.35733e-15
CFL1	7.77664e-13	0.290544	0.94	0.836	2.62026e-08
CFH	6.78331e-08	-0.270859	0.99	0.994	0.00228557
CFD	4.05651e-18	0.27723	1	1	1.3668e-13
CES1	1.0754e-16	0.324399	0.284	0.122	3.62346e-12
CELF2	2.73195e-07	0.26288	0.545	0.408	0.00920502
CEBPD	1.61254e-90	1.78103	0.96	0.755	5.43328e-86
CEBPB	3.74964e-31	0.640927	0.779	0.499	1.2634e-26
CEBPA	2.34117e-25	-0.743968	0.258	0.481	7.88835e-21
CDV3	2.37282e-19	0.445474	0.628	0.415	7.99497e-15
CDKN1C	1.90072e-28	-0.699766	0.513	0.706	6.40428e-24
CDKN1B	8.51062e-07	-0.288572	0.31	0.416	0.0286757
CDKN1A	4.9047e-72	1.03842	0.688	0.276	1.65259e-67
CDC5L	4.39602e-10	0.322553	0.521	0.351	1.48119e-05
CDC42EP1	1.54435e-15	0.285552	0.38	0.194	5.20352e-11
CD82	0.000110186	-0.255329	0.185	0.258	1
CD74	4.93982e-06	-0.508249	0.581	0.624	0.166442
CD63	3.13347e-22	0.27629	0.996	0.989	1.05579e-17
CD44	2.1827e-19	0.625108	0.606	0.401	7.35438e-15
CD34	2.51187e-05	-0.299544	0.252	0.334	0.84635
CD151	3.12381e-42	0.685328	0.871	0.639	1.05254e-37
CCT2	6.21656e-13	0.296459	0.606	0.397	2.09461e-08
CCNL1	4.2573e-31	0.596658	0.863	0.597	1.43445e-26
CCNH	4.83132e-21	0.37688	0.394	0.185	1.62787e-16
CCNG1	2.53471e-06	-0.282901	0.187	0.276	0.0854046
CCND2	4.25478e-26	0.521435	0.791	0.564	1.43361e-21
CCND1	1.02328e-10	0.270266	0.252	0.128	3.44783e-06
CCDC85B	8.26993e-18	0.428533	0.64	0.439	2.78647e-13
CCDC80	6.43286e-07	-0.255105	0.932	0.955	0.0216749
CCDC8	7.0588e-10	-0.303506	0.099	0.217	2.37839e-05
CCDC71L	2.76165e-23	0.761661	0.412	0.2	9.3051e-19
CCDC107	3.77566e-18	0.399476	0.588	0.359	1.27217e-13
CBX1	1.2355e-06	-0.313693	0.286	0.378	0.0416288
CAST	1.47459e-08	-0.303843	0.859	0.874	0.00049685
CALU	5.94821e-10	0.286429	0.575	0.414	2.00419e-05
CALR	2.70424e-06	-0.281395	0.755	0.771	0.0911167
CALM3	6.95054e-09	-0.373676	0.414	0.508	0.000234191
CACYBP	3.28693e-07	-0.278228	0.237	0.339	0.011075
CAB39L	1.96965e-12	0.330168	0.499	0.318	6.63653e-08
C8orf22	2.10445e-05	-0.605775	0.38	0.46	0.709074
C3	7.04121e-14	-0.41629	0.861	0.876	2.37247e-09
C2orf40	0.000417948	-0.34514	0.147	0.208	1
C1S	3.21977e-15	-0.33073	0.936	0.945	1.08487e-10
C1orf35	8.36748e-06	-0.296679	0.193	0.278	0.281934
C14orf2	6.75011e-06	-0.278405	0.696	0.706	0.227438
C12orf65	2.122e-09	-0.32316	0.133	0.256	7.14986e-05
C11orf96	1.90028e-168	2.644	0.982	0.634	6.40279e-164
C11orf24	2.07797e-52	0.541313	0.366	0.083	7.00151e-48
BZW1	6.64387e-36	0.587063	0.791	0.5	2.23859e-31
BTN3A2	1.74526e-08	-0.278957	0.107	0.215	0.000588046
BTG3	4.99752e-33	0.574674	0.477	0.203	1.68386e-28
BTG2	1.98256e-139	2.12135	0.954	0.552	6.68002e-135
BRI3	4.44936e-09	-0.314068	0.748	0.787	0.000149917
BRD4	1.91014e-06	-0.304008	0.459	0.521	0.0643603
BOC	1.0909e-11	-0.437059	0.483	0.59	3.67568e-07
BMP5	3.86608e-08	-0.342145	0.543	0.605	0.00130264
BIN1	5.24954e-19	0.507869	0.656	0.451	1.76878e-14
BICC1	1.17832e-06	-0.269048	0.266	0.36	0.0397024
BHLHE41	6.76124e-08	-0.310136	0.107	0.209	0.00227813
BGN	6.1782e-19	-0.599538	0.06	0.238	2.08168e-14
BEND5	2.28743e-05	-0.33805	0.292	0.352	0.770726
BCAS2	3.66651e-17	0.31476	0.471	0.256	1.23539e-12
BARD1	2.8678e-18	0.256409	0.143	0.034	9.66278e-14
BAG3	4.54499e-14	0.266255	0.31	0.151	1.53139e-09
BACH1	6.94286e-19	0.324998	0.282	0.114	2.33933e-14
B4GALT5	1.37256e-24	0.396759	0.356	0.141	4.62471e-20
B4GALT1	6.75275e-15	0.331541	0.437	0.249	2.27527e-10
B3GNT5	1.52986e-15	0.271878	0.139	0.038	5.15472e-11
B2M	7.37121e-22	-0.331423	1	0.999	2.48366e-17
AXL	5.31102e-09	0.279729	0.628	0.455	0.00017895
ATPIF1	1.07538e-09	-0.311502	0.616	0.681	3.62338e-05
ATP6V0D1	0.00147015	-0.443135	0.483	0.488	1
ATP5I	2.5173e-23	-0.611638	0.555	0.687	8.48178e-19
ATP5G2	3.2087e-08	-0.302082	0.811	0.826	0.00108114
ATP5E	2.67331e-14	-0.370638	0.897	0.913	9.00745e-10
ATP2A2	6.893e-13	0.329326	0.521	0.334	2.32253e-08
ATP1B3	2.92063e-54	1.24983	0.608	0.272	9.84076e-50
ATP1A1	6.47172e-15	0.365444	0.65	0.447	2.18058e-10
ATG14	9.87579e-08	-0.267146	0.105	0.205	0.00332755
ATF3	9.59041e-215	2.55527	0.889	0.19	3.23139e-210
ARNTL	2.73743e-07	-0.258274	0.099	0.193	0.0092235
ARL6IP5	1.43847e-13	-0.286837	0.94	0.936	4.84679e-09
ARL4D	5.55321e-10	0.268036	0.175	0.08	1.8711e-05
ARL2	1.27194e-05	-0.267426	0.575	0.617	0.428568
ARID5B	2.88305e-105	1.38474	0.954	0.681	9.71416e-101
ARID5A	3.61322e-39	0.436274	0.252	0.049	1.21744e-34
ARHGEF12	8.43831e-10	0.282358	0.39	0.241	2.8432e-05
ARHGDIA	1.28187e-14	0.378631	0.616	0.415	4.31912e-10
ARHGAP28	4.31425e-06	-0.307448	0.165	0.254	0.145364
ARHGAP26	1.99493e-16	0.354876	0.32	0.148	6.72172e-12
ARHGAP20	6.58367e-09	-0.423648	0.213	0.328	0.00022183
ARFGAP3	1.62001e-12	0.3116	0.465	0.284	5.45846e-08
ARF6	1.71358e-11	0.281198	0.451	0.276	5.77372e-07
ARF4	5.81119e-14	0.347912	0.702	0.517	1.95802e-09
AR	8.6183e-37	-0.772501	0.573	0.766	2.90385e-32
APOD	1.17753e-20	-0.727867	0.986	0.991	3.96757e-16
APCDD1	2.93556e-08	-0.332411	0.107	0.208	0.000989108
AOC3	4.67344e-16	0.314582	0.187	0.064	1.57467e-11
ANXA4	0.000121868	-0.290501	0.529	0.549	1
ANXA2	1.38988e-27	0.434699	0.996	0.983	4.68306e-23
ANXA1	1.85408e-44	0.78098	0.952	0.83	6.24714e-40
ANP32A	0.00015183	-0.251079	0.368	0.423	1
ANKRD35	1.18041e-19	-0.531447	0.274	0.467	3.97728e-15
ANKRD28	1.33163e-06	0.285452	0.316	0.209	0.044868
ANKRD12	5.58991e-11	0.3172	0.815	0.665	1.88346e-06
ANK2	1.60199e-36	0.956824	0.64	0.359	5.39773e-32
ANGPT2	7.45865e-08	-0.491873	0.105	0.206	0.00251312
ANGPT1	2.52136e-06	-0.417161	0.445	0.509	0.0849545
ANG	4.87271e-11	0.316506	0.712	0.545	1.64181e-06
AMD1	6.52945e-16	0.392514	0.479	0.288	2.20003e-11
ALDH1A1	9.97999e-22	-0.555107	0.594	0.703	3.36266e-17
AKR1C2	9.61935e-13	-0.448773	0.243	0.394	3.24114e-08
AKIRIN1	8.9082e-18	0.312835	0.394	0.196	3.00153e-13
AKAP13	6.14811e-23	0.457532	0.787	0.539	2.07154e-18
AKAP12	3.69958e-09	0.27891	0.938	0.879	0.000124654
AHNAK2	1.08117e-10	-0.448118	0.133	0.264	3.64289e-06
AHNAK	2.67952e-14	-0.368557	0.926	0.93	9.02839e-10
AHCYL1	6.1123e-09	0.252944	0.608	0.438	0.000205948
AFF4	6.95879e-09	0.259976	0.521	0.362	0.000234469
AEBP1	2.90304e-15	-0.490685	0.545	0.667	9.7815e-11
ADM	3.11607e-25	1.26811	0.521	0.307	1.04993e-20
ADH1B	3.65604e-06	0.281516	0.115	0.054	0.123187
ADGRD1	2.23588e-21	0.460242	0.294	0.118	7.53358e-17
ADGRA2	3.61764e-08	-0.377345	0.292	0.396	0.00121893
ADAMTS1	1.23664e-123	2.16146	0.829	0.351	4.16674e-119
ADAM17	2.53969e-12	0.259771	0.249	0.116	8.55723e-08
ACTR3	6.82695e-16	0.354083	0.495	0.289	2.30027e-11
ACTN1	2.13537e-21	0.538703	0.561	0.33	7.19492e-17
ACTG2	1.71159e-28	0.417093	0.169	0.029	5.76704e-24
ACTG1	1.22048e-131	1.25718	0.998	0.97	4.1123e-127
ACTB	2.00867e-149	1.40487	0.996	0.95	6.76803e-145
ACTA2	1.17304e-05	0.429342	0.493	0.368	0.395243
ACSL4	1.02962e-15	0.342131	0.264	0.114	3.4692e-11
ACKR3	6.81363e-21	0.729524	0.382	0.19	2.29578e-16
ACADVL	1.70132e-12	0.325953	0.658	0.475	5.73242e-08
AC145124.2	9.13095e-25	0.374948	0.312	0.114	3.07658e-20
AC093673.5	1.85505e-22	0.277018	0.199	0.054	6.25042e-18
AC090498.1	1.21699e-20	-0.497901	0.111	0.314	4.10052e-16
ABLIM1	1.27842e-12	0.366176	0.563	0.374	4.3075e-08
ABL1	5.05535e-17	0.356185	0.408	0.216	1.70335e-12
AAED1	8.55531e-14	0.33541	0.485	0.3	2.88263e-09
2022-09-06	6.21487e-16	-0.526756	0.507	0.621	2.09404e-11

## Sheet: C2FB non-DM DEGs
	p_val	avg_log2FC	pct.1	pct.2	p_val_adj
ZYX	8.20613e-18	0.356707	0.378	0.215	2.76497e-13
ZRANB2	4.04462e-11	0.255753	0.681	0.512	1.36279e-06
ZNF704	1.06446e-07	-0.300698	0.178	0.262	0.00358658
ZNF503	4.93459e-14	-0.440054	0.459	0.563	1.66266e-09
ZMAT3	0.00331912	-0.262811	0.156	0.19	1
ZFP36L2	4.96989e-39	-0.496113	0.927	0.954	1.67455e-34
ZFP36L1	1.68507e-05	0.264479	0.941	0.885	0.567769
ZFP36	1.04054e-92	1.50159	0.91	0.646	3.50601e-88
ZFAS1	1.22208e-13	-0.365962	0.653	0.717	4.11766e-09
ZFAND5	2.92491e-49	0.750423	0.735	0.466	9.85521e-45
ZBTB16	1.032e-48	0.616128	0.58	0.264	3.47722e-44
ZBED3	1.55866e-35	0.556456	0.601	0.347	5.25176e-31
YPEL3	2.26248e-11	0.258972	0.633	0.486	7.62321e-07
YBX1	5.29635e-14	-0.289894	0.869	0.874	1.78455e-09
WISP2	1.19195e-08	-0.495468	0.246	0.334	0.000401616
WEE1	4.83726e-31	0.498781	0.302	0.102	1.62987e-26
VWF	2.61121e-08	-0.284946	0.048	0.108	0.000879821
VMP1	1.00731e-41	0.725276	0.749	0.486	3.39403e-37
VIT	4.69917e-16	-0.396619	0.231	0.375	1.58334e-11
VEGFB	6.31219e-09	-0.303274	0.693	0.707	0.000212683
VCAN	3.63838e-12	-0.309588	0.513	0.657	1.22591e-07
VAMP5	6.84136e-09	0.271517	0.832	0.751	0.000230513
UQCRB	6.73985e-08	-0.256446	0.851	0.831	0.00227093
UGCG	1.37174e-24	0.381495	0.322	0.137	4.62195e-20
UBE2D3	2.37326e-14	0.31123	0.722	0.577	7.99646e-10
UBE2B	1.60757e-12	0.266311	0.727	0.559	5.41655e-08
UBC	2.67158e-14	0.39548	0.983	0.962	9.00161e-10
UBALD2	2.5564e-15	0.476588	0.374	0.224	8.61352e-11
UBA52	1.04786e-29	-0.36348	0.952	0.967	3.53064e-25
UAP1	4.06522e-20	0.441832	0.544	0.356	1.36974e-15
TYMP	3.59832e-13	-0.403522	0.235	0.36	1.21242e-08
TXNIP	8.33657e-49	0.799807	0.945	0.911	2.80892e-44
TXNDC16	2.27527e-21	0.312198	0.334	0.153	7.66628e-17
TXN	5.55984e-09	-0.276102	0.651	0.69	0.000187333
TWIST1	6.70126e-10	-0.294911	0.293	0.397	2.25792e-05
TUBA1B	3.0344e-16	-0.382178	0.791	0.824	1.02241e-11
TUBA1A	5.36745e-18	0.470846	0.889	0.787	1.80851e-13
TSPYL2	3.78623e-15	0.320235	0.541	0.365	1.27573e-10
TSPO	1.96116e-18	-0.466172	0.561	0.653	6.60792e-14
TSPAN8	2.42364e-11	0.272473	0.398	0.258	8.16623e-07
TSPAN4	3.15951e-09	-0.349842	0.465	0.531	0.000106456
TSPAN3	6.9692e-13	0.27389	0.552	0.391	2.3482e-08
TSHZ2	1.52442e-11	-0.468678	0.326	0.428	5.13637e-07
TSC22D3	2.10033e-34	0.689128	0.713	0.468	7.07685e-30
TRIM9	1.08498e-24	0.392734	0.303	0.118	3.65574e-20
TRIM47	2.07106e-05	-0.251609	0.198	0.262	0.697824
TRIB1	3.90614e-27	0.563995	0.181	0.037	1.31614e-22
TPT1	3.04669e-25	-0.264947	0.994	0.997	1.02655e-20
TPM2	1.42573e-13	0.270202	0.925	0.81	4.80385e-09
TPM1	1.25735e-14	0.307721	0.873	0.753	4.23652e-10
TOPORS	2.62226e-13	0.313309	0.41	0.267	8.83543e-09
TOMM7	7.05327e-20	-0.322715	0.91	0.933	2.37653e-15
TNXB	4.89652e-23	-0.630776	0.56	0.698	1.64983e-18
TNFSF10	6.07227e-21	-0.416117	0.086	0.225	2.04599e-16
TNFRSF12A	9.04612e-30	0.761195	0.295	0.104	3.048e-25
TMX4	1.13776e-10	0.300313	0.686	0.545	3.83356e-06
TMSB10	8.5407e-49	-0.625495	0.93	0.962	2.8777e-44
TMEM37	1.81356e-22	0.399293	0.332	0.15	6.11061e-18
TMEM176B	5.73628e-11	-0.289228	0.548	0.653	1.93278e-06
TMEM150A	1.6857e-15	0.267589	0.279	0.139	5.67981e-11
TMEM140	5.90169e-18	0.323498	0.356	0.191	1.98851e-13
TMEM100	3.57341e-17	0.446336	0.604	0.427	1.20402e-12
TLE4	3.06704e-21	0.436216	0.311	0.14	1.03341e-16
TIPARP	1.16466e-64	1.13347	0.56	0.24	3.92421e-60
TIMP4	8.30535e-15	0.30685	0.275	0.137	2.7984e-10
TIMP2	5.98536e-17	-0.298623	0.916	0.928	2.01671e-12
TIMP1	4.67805e-12	-0.576009	0.956	0.956	1.57622e-07
THUMPD3-AS1	1.91705e-16	0.330092	0.317	0.16	6.4593e-12
THBS2	1.61598e-11	-0.270805	0.089	0.181	5.44489e-07
TGFB1	0.000124742	-0.278304	0.275	0.324	1
TFPI	1.40861e-25	0.469077	0.807	0.682	4.74618e-21
TAF1D	4.80671e-08	0.252577	0.498	0.376	0.00161957
SYNPO2	4.96848e-18	0.355916	0.584	0.385	1.67408e-13
SYNE1	1.00817e-13	0.345129	0.659	0.504	3.39693e-09
SULF1	3.49047e-13	0.298079	0.404	0.251	1.17608e-08
ST5	4.11412e-12	0.333879	0.496	0.354	1.38621e-07
SSR3	1.04724e-28	0.51878	0.76	0.553	3.52856e-24
SRSF7	3.69004e-09	-0.376231	0.748	0.771	0.000124332
SPTBN1	4.58779e-06	-0.292779	0.693	0.691	0.154581
SPRY1	2.35913e-13	-0.410874	0.183	0.309	7.94884e-09
SPON2	2.28536e-22	-0.672269	0.431	0.562	7.70028e-18
SPATS2L	1.24501e-22	0.490924	0.761	0.592	4.19494e-18
SPARCL1	8.66731e-17	0.297558	0.997	0.996	2.92036e-12
SORT1	1.083e-15	0.280838	0.241	0.11	3.64905e-11
SORBS2	3.44877e-17	0.308156	0.296	0.148	1.16203e-12
SON	2.56896e-14	0.253524	0.934	0.861	8.65585e-10
SOD3	4.26072e-45	-0.675216	0.813	0.875	1.43561e-40
SOD2	5.38217e-06	0.404798	0.785	0.696	0.181347
SOCS3	4.74108e-05	0.975512	0.41	0.363	1
SNX9	8.04959e-06	-0.279807	0.485	0.516	0.271223
SNHG8	1.97894e-06	-0.284308	0.591	0.612	0.0666783
SMTN	4.37675e-19	0.313959	0.36	0.183	1.4747e-14
SMOC1	1.0856e-82	0.914385	0.668	0.267	3.65781e-78
SMIM3	7.11535e-10	0.275069	0.318	0.204	2.39745e-05
SMARCA1	1.24734e-20	0.346502	0.479	0.278	4.20278e-16
SLPI	0.290019	0.318026	0.525	0.53	1
SLMAP	1.72329e-10	0.297099	0.385	0.257	5.80645e-06
SLITRK4	6.13485e-39	0.576841	0.492	0.225	2.06708e-34
SLC9A3R2	6.92667e-15	0.301566	0.34	0.193	2.33387e-10
SLC7A2	3.18772e-20	0.352211	0.247	0.097	1.07407e-15
SLC38A2	1.09193e-12	0.329485	0.497	0.34	3.67916e-08
SLC25A37	0.000164527	-0.28004	0.369	0.414	1
SLC22A3	2.38273e-15	0.277812	0.175	0.065	8.02836e-11
SLC19A2	9.33677e-17	0.256865	0.184	0.066	3.14593e-12
SIX1	1.24553e-06	-0.266567	0.353	0.425	0.0419669
SHOX2	7.7433e-22	0.274226	0.341	0.15	2.60903e-17
SHC2	8.22505e-18	0.271267	0.293	0.137	2.77135e-13
SH3BGRL3	5.79072e-33	-0.711883	0.652	0.739	1.95113e-28
SFRP4	9.77754e-09	-0.34523	0.125	0.207	0.000329445
SFRP2	6.81909e-16	-0.470816	0.411	0.567	2.29763e-11
SFRP1	3.24371e-06	0.449944	0.492	0.413	0.109294
SESN1	6.07912e-15	0.25882	0.261	0.125	2.0483e-10
SERTAD4-AS1	1.31313e-23	-0.388776	0.056	0.19	4.42446e-19
SERTAD4	5.19001e-10	-0.282664	0.06	0.135	1.74872e-05
SERTAD1	7.2445e-19	0.506098	0.415	0.242	2.44096e-14
SERPING1	1.18765e-43	0.469922	0.986	0.964	4.00167e-39
SERPINF1	1.46612e-28	0.392659	0.974	0.926	4.93995e-24
SERPINE2	1.19675e-11	-0.293315	0.124	0.23	4.03232e-07
SERPINE1	1.61697e-19	0.776325	0.304	0.148	5.44822e-15
SEPP1	1.36466e-47	0.544779	0.961	0.878	4.59809e-43
SEMA6A	3.4764e-12	0.267243	0.246	0.129	1.17134e-07
SELENBP1	2.36607e-30	0.482258	0.495	0.26	7.97225e-26
SEC11A	9.61486e-12	-0.316368	0.709	0.731	3.23963e-07
SDPR	1.30521e-18	0.310113	0.247	0.102	4.39776e-14
SCP2	6.99305e-14	0.28796	0.772	0.624	2.35624e-09
SCG2	0.0144012	-0.250144	0.08	0.108	1
SCD5	2.03148e-17	0.353952	0.437	0.264	6.84487e-13
SBDS	1.06304e-22	0.445489	0.797	0.63	3.58182e-18
SAV1	1.18536e-27	0.499659	0.684	0.462	3.99395e-23
SAT1	8.8969e-15	0.337282	0.872	0.751	2.99772e-10
SARAF	6.45296e-16	0.29523	0.772	0.611	2.17426e-11
S1PR3	5.79164e-10	0.255297	0.349	0.224	1.95143e-05
S100A6	8.34978e-50	-0.410812	0.998	0.999	2.81337e-45
S100A4	1.3451e-20	-0.384967	0.931	0.964	4.53217e-16
S100A13	1.26503e-45	-0.66403	0.76	0.868	4.26241e-41
S100A11	4.06154e-33	-0.508783	0.921	0.931	1.36849e-28
S100A10	8.4964e-69	-0.845339	0.83	0.909	2.86278e-64
RTN4	4.62049e-13	0.270247	0.882	0.786	1.55683e-08
RRAD	2.97079e-25	0.518877	0.203	0.052	1.00098e-20
RP11-92A5.2	1.09831e-22	0.33851	0.235	0.079	3.70066e-18
ROBO3	1.82533e-19	0.314798	0.261	0.107	6.15028e-15
RND3	3.0808e-07	0.365815	0.654	0.553	0.0103804
RHOBTB3	5.92844e-18	0.354151	0.781	0.632	1.99753e-13
RHOB	7.60368e-155	1.50392	0.962	0.699	2.56198e-150
RGS7BP	6.23569e-44	0.476957	0.253	0.039	2.10105e-39
RGS5	5.81621e-31	0.490179	0.428	0.18	1.95972e-26
RERGL	7.22264e-31	0.417801	0.178	0.026	2.4336e-26
RCAN2	1.84386e-15	0.265471	0.403	0.227	6.2127e-11
RBPMS	2.2568e-11	0.25653	0.693	0.539	7.60408e-07
RBMS3	2.26684e-09	0.252486	0.729	0.609	7.63789e-05
RBM3	9.43868e-08	-0.272366	0.585	0.63	0.00318027
RBBP6	5.31856e-14	0.267988	0.532	0.359	1.79204e-09
RASD1	3.09713e-14	0.959529	0.619	0.485	1.04355e-09
RARRES1	1.56621e-13	-0.944368	0.338	0.449	5.2772e-09
PYCARD	1.42e-09	-0.256754	0.152	0.246	4.78454e-05
PXDC1	1.91622e-10	0.36404	0.359	0.239	6.45652e-06
PTRF	5.57578e-14	-0.376854	0.76	0.774	1.8787e-09
PTPRS	1.67868e-16	0.304831	0.497	0.32	5.65613e-12
PTN	0.00130002	0.312142	0.494	0.428	1
PTGS2	6.26591e-14	0.396967	0.175	0.069	2.11123e-09
PTGER3	7.90485e-25	0.399264	0.425	0.212	2.66346e-20
PTGDS	6.85472e-222	2.88023	0.954	0.5	2.30963e-217
PTEN	1.29143e-20	0.38506	0.743	0.565	4.35134e-16
PTCHD1	2.29531e-33	0.43242	0.276	0.075	7.73382e-29
PSAP	3.21591e-25	0.328197	0.974	0.905	1.08357e-20
PRRX2	2.11964e-29	-0.640573	0.539	0.657	7.14191e-25
PRRX1	1.98164e-14	-0.343266	0.928	0.929	6.67694e-10
PRPF4B	4.75438e-14	0.284101	0.588	0.404	1.60194e-09
PROCR	2.67821e-10	0.285112	0.46	0.325	9.02395e-06
PRKCDBP	7.6803e-07	-0.274367	0.758	0.751	0.025878
PRELP	1.71224e-08	-0.306946	0.718	0.746	0.000576924
PPP1R15B	4.38065e-27	0.577897	0.317	0.13	1.47602e-22
PPP1R14A	2.96697e-22	0.446708	0.621	0.413	9.9969e-18
PPP1R12B	2.3296e-24	0.570488	0.42	0.222	7.84936e-20
PPP1R12A	4.38137e-12	0.277023	0.575	0.418	1.47626e-07
PPP1CB	1.36963e-16	0.318811	0.746	0.573	4.61483e-12
PPM1L	2.29735e-37	0.592087	0.393	0.152	7.7407e-33
PPL	0.00200607	-0.25095	0.292	0.331	1
PPDPF	1.46243e-11	-0.383042	0.626	0.668	4.92752e-07
PNRC1	3.82016e-39	0.712782	0.945	0.831	1.28716e-34
PNISR	6.81275e-18	0.315443	0.889	0.729	2.29549e-13
PMEPA1	2.63607e-10	-0.376634	0.188	0.291	8.88196e-06
PLXDC2	3.09706e-25	-0.620791	0.415	0.573	1.04352e-20
PLSCR4	5.63435e-05	-0.267729	0.331	0.385	1
PLPP3	1.04803e-109	1.24064	0.972	0.86	3.53123e-105
PLP2	1.74335e-15	-0.426831	0.507	0.602	5.87405e-11
PLN	3.14011e-34	0.476578	0.22	0.042	1.05803e-29
PLEC	3.21006e-05	-0.302322	0.297	0.347	1
PLA2G5	3.91614e-16	0.356776	0.366	0.201	1.3195e-11
PLA2G2A	4.98528e-74	2.31973	0.653	0.293	1.67974e-69
PKDCC	6.73724e-17	0.357763	0.612	0.413	2.27004e-12
PIM1	1.46563e-21	0.964732	0.253	0.105	4.93828e-17
PI16	1.75505e-10	-0.478699	0.082	0.167	5.91346e-06
PI15	4.09981e-20	0.250927	0.112	0.014	1.38139e-15
PHLDA3	2.00307e-27	-0.56957	0.245	0.43	6.74916e-23
PHLDA1	1.48039e-20	0.527895	0.247	0.099	4.98803e-16
PHGDH	6.54506e-20	0.358807	0.607	0.408	2.20529e-15
PGRMC1	4.8034e-20	0.374358	0.818	0.661	1.61846e-15
PGF	1.67975e-36	0.754772	0.392	0.158	5.65975e-32
PFDN5	2.23082e-30	-0.432702	0.924	0.919	7.51654e-26
PERP	6.79287e-32	-0.489668	0.075	0.249	2.28879e-27
PER1	1.29323e-16	0.279216	0.259	0.118	4.3574e-12
PEMT	4.6759e-12	0.277018	0.321	0.193	1.5755e-07
PDZRN4	8.80561e-18	0.37436	0.46	0.285	2.96696e-13
PDLIM5	3.77781e-14	0.26657	0.37	0.215	1.2729e-09
PDLIM3	2.38663e-13	0.485543	0.61	0.466	8.04152e-09
PDK4	6.93751e-132	1.64786	0.805	0.361	2.33753e-127
PDGFRB	1.59655e-10	-0.381191	0.794	0.803	5.3794e-06
PDGFRA	9.42225e-09	-0.300071	0.58	0.662	0.000317473
PCSK1	2.18444e-17	-0.36732	0.056	0.167	7.36025e-13
PCOLCE2	1.46924e-55	-0.987875	0.284	0.569	4.95044e-51
PCDH9	8.90105e-10	-0.296723	0.093	0.179	2.99912e-05
PCDH18	6.44343e-05	-0.269805	0.35	0.403	1
PARM1	3.92863e-18	0.320346	0.363	0.19	1.32371e-13
PALLD	1.01719e-10	0.28746	0.604	0.452	3.42731e-06
OTUD6B-AS1	5.97173e-10	0.264942	0.535	0.393	2.01212e-05
OSR1	7.58112e-06	-0.349092	0.384	0.444	0.255438
OLFML2B	1.77393e-10	0.277344	0.515	0.375	5.97709e-06
OLFML2A	3.59871e-25	-0.283994	0.016	0.126	1.21255e-20
ODF2L	3.05963e-13	0.274008	0.419	0.262	1.03091e-08
NTS	2.94679e-18	0.396409	0.143	0.036	9.92892e-14
NR4A1	4.82902e-100	1.63191	0.602	0.183	1.62709e-95
NR2F2	3.14241e-12	-0.314274	0.854	0.872	1.0588e-07
NPNT	1.31247e-43	0.583536	0.541	0.244	4.42224e-39
NPM1	1.01322e-15	-0.327575	0.842	0.844	3.41396e-11
NPC2	3.56264e-18	-0.354232	0.801	0.821	1.2004e-13
NOVA1	1.14795e-11	0.319048	0.572	0.42	3.8679e-07
NME4	1.39875e-15	0.31409	0.59	0.406	4.71296e-11
NLGN1	4.89925e-17	0.262601	0.257	0.112	1.65075e-12
NKTR	1.0113e-15	0.277861	0.769	0.585	3.40747e-11
NHSL2	1.76975e-12	-0.280299	0.086	0.184	5.963e-08
NFYB	2.14293e-09	0.267007	0.449	0.324	7.2204e-05
NFKBIZ	2.22285e-10	0.550334	0.427	0.313	7.48966e-06
NFKBIA	2.56776e-06	0.38056	0.685	0.604	0.086518
NFIX	2.92365e-19	-0.466902	0.645	0.714	9.85096e-15
NFIL3	1.4895e-61	0.956212	0.673	0.35	5.01872e-57
NEXN	1.24961e-13	0.353321	0.391	0.242	4.21043e-09
NEURL1B	7.5175e-21	0.282969	0.32	0.146	2.53295e-16
NDUFS6	2.20253e-05	-0.262009	0.54	0.564	0.74212
NDRG2	4.42787e-36	0.500319	0.854	0.664	1.49193e-31
NCOA7	6.18978e-29	0.698414	0.549	0.327	2.08558e-24
NBN	3.72125e-14	0.297993	0.359	0.214	1.25384e-09
NAV3	1.04764e-23	0.277142	0.137	0.019	3.52992e-19
NAMPT	7.40683e-15	0.520196	0.363	0.221	2.49566e-10
NACA	1.04721e-44	-0.441055	0.972	0.97	3.52847e-40
N4BP2L2	8.21772e-14	0.259765	0.86	0.745	2.76888e-09
MZT2B	9.09038e-09	-0.267226	0.765	0.791	0.000306291
MYOC	3.18509e-17	0.747145	0.51	0.347	1.07318e-12
MYO5B	1.45363e-22	0.28899	0.138	0.022	4.89785e-18
MYLK	7.384e-43	0.702447	0.75	0.491	2.48797e-38
MYL9	3.6385e-08	0.295945	0.935	0.897	0.00122596
MYH11	2.04662e-24	0.42772	0.562	0.321	6.89587e-20
MYC	2.3519e-30	1.14448	0.351	0.153	7.92448e-26
MYADM	1.96807e-10	0.452105	0.693	0.589	6.63123e-06
MXRA5	4.58367e-36	-0.614432	0.094	0.292	1.54442e-31
MT2A	2.13511e-19	1.44054	0.976	0.947	7.19405e-15
MT1X	5.80689e-40	1.29429	0.8	0.62	1.95657e-35
MT1M	1.19468e-22	1.24912	0.658	0.501	4.02535e-18
MT1E	3.64774e-45	1.59821	0.775	0.544	1.22907e-40
MT1A	3.10865e-21	0.7758	0.261	0.109	1.04743e-16
MRPS6	0.0119257	-0.326051	0.284	0.305	1
MMP2	3.07586e-07	-0.351473	0.805	0.796	0.0103638
MME	3.14875e-24	0.432856	0.364	0.173	1.06094e-19
MLF1	2.59586e-15	0.29877	0.22	0.095	8.74649e-11
MIR22HG	1.10955e-57	0.930912	0.499	0.192	3.73853e-53
MGP	3.47556e-83	-1.31124	0.978	0.991	1.17106e-78
MFAP5	5.06844e-25	-0.685137	0.07	0.216	1.70776e-20
MFAP4	4.47271e-19	-0.42465	0.868	0.903	1.50704e-14
MEOX1	3.63445e-29	-0.339009	0.013	0.131	1.22459e-24
MEIS2	3.82069e-21	0.354855	0.405	0.213	1.28734e-16
MEG3	1.40981e-38	0.550756	0.845	0.644	4.75022e-34
MEF2C	4.27043e-14	0.26907	0.397	0.244	1.43888e-09
MDK	2.73463e-23	0.574649	0.75	0.569	9.21407e-19
MCL1	1.08238e-30	0.663678	0.636	0.403	3.64696e-26
MBNL1	1.3751e-11	0.262066	0.771	0.625	4.63325e-07
MAT2A	3.17878e-08	0.335762	0.374	0.264	0.00107106
MARCKSL1	4.39441e-29	0.546831	0.501	0.266	1.48065e-24
MAPK10	1.43848e-19	0.293504	0.379	0.194	4.8468e-15
MAP9	5.31901e-14	0.279285	0.477	0.313	1.79219e-09
MAP1LC3B	2.32443e-12	0.330623	0.613	0.447	7.83195e-08
MAP1A	3.13028e-07	-0.33257	0.51	0.564	0.0105472
MAGED2	1.39697e-12	0.301209	0.72	0.562	4.70696e-08
MAFF	2.7262e-25	0.844067	0.409	0.221	9.18567e-21
MAF	2.21504e-08	-0.270923	0.188	0.278	0.000746337
LTBP4	9.54666e-23	-0.49242	0.823	0.915	3.21665e-18
LTBP2	3.75087e-30	-0.73021	0.17	0.361	1.26382e-25
LRRN3	1.40254e-25	0.452393	0.313	0.124	4.72573e-21
LRRC32	3.43598e-23	-0.459363	0.06	0.194	1.15772e-18
LRRC17	4.52778e-31	0.493886	0.281	0.086	1.52559e-26
LRP1	2.4425e-38	-0.57744	0.849	0.894	8.22976e-34
LPAR1	5.48938e-05	-0.278914	0.37	0.415	1
LMOD1	2.73528e-28	0.505716	0.771	0.588	9.21626e-24
LMO2	8.01938e-16	-0.374964	0.073	0.18	2.70205e-11
LINC01088	4.62722e-17	0.331058	0.272	0.127	1.5591e-12
LINC00485	1.46657e-18	0.318032	0.133	0.03	4.94146e-14
LIFR	1.26144e-13	0.313606	0.394	0.246	4.25029e-09
LGI4	4.99013e-39	0.524116	0.749	0.501	1.68137e-34
LGALS3	3.89438e-88	-0.790418	0.914	0.965	1.31217e-83
LGALS1	8.26576e-17	-0.306694	0.987	0.983	2.78506e-12
LEPR	6.18103e-47	-1.10566	0.152	0.392	2.08264e-42
LDLR	8.58771e-17	0.286002	0.165	0.053	2.89354e-12
LAYN	2.04218e-07	-0.254765	0.19	0.271	0.00688094
LAMB2	2.61678e-06	-0.272371	0.568	0.606	0.0881697
LAMA2	1.14909e-27	-0.655362	0.169	0.351	3.87174e-23
KLF9	9.48022e-38	0.958218	0.745	0.518	3.19427e-33
KLF5	3.18512e-13	0.253642	0.208	0.095	1.07319e-08
KLF4	4.53248e-19	0.691841	0.65	0.474	1.52718e-14
KLF2	3.16765e-05	0.599628	0.53	0.453	1
KHDRBS3	7.66169e-17	0.331073	0.614	0.424	2.58153e-12
KCTD12	7.16826e-10	-0.312873	0.226	0.322	2.41527e-05
KCNE4	5.02807e-09	-0.378331	0.308	0.403	0.000169416
KANK2	7.36547e-12	-0.36041	0.628	0.691	2.48172e-07
JUND	8.01708e-55	0.939734	0.979	0.95	2.70128e-50
JUNB	3.25362e-11	0.798258	0.791	0.79	1.09628e-06
ITGBL1	6.84987e-26	-0.494627	0.035	0.165	2.30799e-21
ITGB5	5.43017e-10	-0.417441	0.356	0.439	1.82964e-05
ITGA5	7.93575e-12	0.313165	0.255	0.14	2.67387e-07
IRF2BP2	4.8218e-17	0.34648	0.664	0.484	1.62466e-12
IRF1	0.443686	0.557005	0.325	0.324	1
INTS6	5.60512e-06	-0.403176	0.329	0.379	0.188859
INAFM1	2.47986e-07	-0.30864	0.267	0.349	0.00835565
IL32	1.07968e-08	0.276362	0.533	0.413	0.000363788
IL17RC	7.67431e-17	0.276082	0.319	0.162	2.58578e-12
IGSF21	8.93542e-87	0.997254	0.541	0.133	3.0107e-82
IGFBP7	2.65928e-31	0.451985	0.997	0.988	8.96018e-27
IGFBP5	1.77337e-59	0.72752	0.983	0.915	5.97519e-55
IGFBP2	0.000110697	-0.442163	0.248	0.309	1
IGF1	6.55133e-120	1.09908	0.985	0.901	2.20741e-115
IFITM3	8.95543e-34	0.388154	0.995	0.979	3.01744e-29
IFIT3	4.32307e-05	0.261618	0.3	0.221	1
IFI6	9.75632e-18	0.424756	0.399	0.233	3.28729e-13
IER5L	1.11345e-34	-0.646704	0.295	0.513	3.75164e-30
IER2	0.000217357	0.284491	0.724	0.669	1
ID4	2.34677e-07	-0.251559	0.452	0.516	0.00790719
ID2	2.75713e-08	-0.312162	0.183	0.272	0.000928989
HTRA1	3.84779e-12	-0.367973	0.531	0.607	1.29648e-07
HSPG2	4.32856e-18	-0.553529	0.343	0.472	1.45846e-13
HSPB6	8.23705e-36	0.546761	0.805	0.605	2.77539e-31
HSPA1B	4.97641e-23	0.530118	0.585	0.37	1.67675e-18
HSD11B1	2.89487e-13	0.483915	0.719	0.624	9.75398e-09
HOOK1	1.04827e-26	0.412885	0.197	0.045	3.53205e-22
HNRNPA0	5.64325e-15	0.278667	0.658	0.472	1.90144e-10
HLA-C	1.10146e-24	-0.35635	0.941	0.939	3.71126e-20
HLA-A	3.92157e-29	-0.370323	0.975	0.975	1.32133e-24
HIBADH	4.17307e-15	0.261453	0.351	0.192	1.40607e-10
HEY1	1.10399e-17	-0.340462	0.054	0.163	3.71978e-13
HEXIM1	8.3442e-15	-0.571411	0.321	0.429	2.81149e-10
HES1	3.34674e-07	-0.277646	0.268	0.351	0.0112765
HCFC1R1	4.66359e-06	-0.291064	0.503	0.544	0.157135
HBB	0.960383	1.45944	0.296	0.273	1
HBA2	0.23245	0.754668	0.131	0.143	1
HAS2	1.21073e-09	0.316936	0.253	0.153	4.07942e-05
GYPC	4.32238e-10	-0.315048	0.646	0.695	1.45638e-05
GSTM5	2.79675e-42	0.604302	0.473	0.201	9.42338e-38
GSTM3	2.67859e-13	0.275612	0.65	0.478	9.02524e-09
GPX4	2.60308e-22	-0.374164	0.891	0.895	8.77082e-18
GPX3	1.22372e-08	0.286972	0.698	0.589	0.000412321
GPX1	1.86691e-12	-0.361424	0.61	0.65	6.29035e-08
GPNMB	5.7707e-24	-0.502417	0.75	0.797	1.94438e-19
GPM6B	1.37137e-07	-0.298645	0.27	0.355	0.0046207
GOLGB1	6.68998e-13	0.333525	0.719	0.569	2.25412e-08
GOLGA8A	2.624e-15	0.269416	0.353	0.197	8.84132e-11
GNB2L1	1.51248e-31	-0.324512	0.982	0.98	5.09615e-27
GLUL	1.04824e-73	1.01278	0.75	0.412	3.53192e-69
GLTSCR2	1.29464e-23	-0.391537	0.83	0.867	4.36216e-19
GLIPR1	1.06619e-27	0.582807	0.589	0.387	3.59244e-23
GBP2	4.82308e-15	0.326722	0.62	0.448	1.62509e-10
GBP1	2.48785e-78	1.20999	0.574	0.208	8.38255e-74
GAS7	3.53471e-07	-0.268381	0.18	0.255	0.0119099
GAS6	3.70418e-14	-0.470622	0.559	0.624	1.24809e-09
GAS1	1.90998e-15	0.51028	0.768	0.635	6.43547e-11
GADD45G	1.36775e-35	0.921531	0.363	0.137	4.60851e-31
GADD45B	0.459538	0.421361	0.525	0.517	1
GADD45A	2.51569e-14	0.683613	0.368	0.227	8.47636e-10
GABARAPL1	4.58574e-16	0.407367	0.566	0.406	1.54512e-11
G0S2	4.14024e-19	-0.426329	0.406	0.562	1.39501e-14
FXYD6	5.62121e-17	0.379486	0.545	0.372	1.89401e-12
FXYD5	9.72692e-07	-0.260182	0.388	0.479	0.0327739
FST	9.21184e-36	0.87656	0.493	0.257	3.10384e-31
FOSL2	3.599e-28	0.387117	0.33	0.129	1.21265e-23
FOSB	0.0845924	0.503617	0.671	0.805	1
FOS	0.000106655	0.266349	0.893	0.935	1
FKBP5	3.78949e-50	0.676013	0.575	0.273	1.27683e-45
FILIP1L	1.79109e-102	1.6556	0.745	0.396	6.03489e-98
FIBIN	2.42405e-17	-0.445113	0.124	0.252	8.16758e-13
FHL1	1.34281e-13	0.387735	0.857	0.781	4.52447e-09
FGFR1	2.96321e-11	-0.373	0.554	0.621	9.98422e-07
FGF10	1.3085e-35	0.518543	0.497	0.243	4.40888e-31
FBLN5	3.20423e-24	-0.605467	0.324	0.492	1.07963e-19
FBLN2	4.17888e-50	-0.900578	0.205	0.469	1.40803e-45
FBLN1	4.3118e-16	-0.38374	0.886	0.931	1.45282e-11
FAS	1.68065e-22	0.367898	0.386	0.195	5.66277e-18
FAP	1.41822e-21	-0.399773	0.121	0.275	4.77854e-17
FAM213A	2.71209e-15	0.337945	0.48	0.31	9.13812e-11
FAM118A	6.51617e-07	-0.427038	0.302	0.367	0.0219556
F8	2.80461e-10	0.304584	0.171	0.082	9.44986e-06
F2R	3.34598e-27	-0.551554	0.062	0.211	1.1274e-22
F10	1.51324e-16	0.336541	0.846	0.71	5.0987e-12
EZR	4.85116e-21	0.330899	0.25	0.095	1.63455e-16
ERRFI1	1.86174e-30	0.472908	0.342	0.129	6.27295e-26
EPHA3	2.13292e-05	-0.296073	0.204	0.266	0.718668
EPAS1	1.19779e-14	0.328122	0.408	0.249	4.03583e-10
ENO1	2.54583e-06	-0.259233	0.533	0.56	0.085779
ENDOG	3.08133e-12	-0.296773	0.154	0.262	1.03822e-07
ENC1	1.4345e-12	-0.347584	0.125	0.234	4.83339e-08
EMP3	6.65341e-23	-0.410004	0.867	0.877	2.2418e-18
EMP1	0.0629301	0.292325	0.711	0.743	1
ELN	2.51795e-06	-0.38999	0.317	0.39	0.0848398
ELMSAN1	9.81588e-10	0.335641	0.368	0.253	3.30736e-05
ELL2	3.03191e-22	0.427386	0.413	0.22	1.02157e-17
EIF2AK2	3.15203e-12	0.278493	0.508	0.347	1.06204e-07
EIF1B	3.11179e-09	0.304934	0.663	0.537	0.000104849
EGR3	7.49777e-16	0.36035	0.152	0.049	2.5263e-11
EGR2	1.1307e-19	0.333265	0.177	0.051	3.80977e-15
EGR1	8.35915e-66	1.11931	0.853	0.717	2.81653e-61
EFEMP1	5.97561e-15	-0.470938	0.585	0.682	2.01342e-10
EEF1D	2.01351e-23	-0.395399	0.907	0.937	6.78431e-19
EEF1B2	4.10514e-16	-0.349092	0.853	0.881	1.38319e-11
EEA1	1.23338e-11	0.269453	0.869	0.777	4.15576e-07
EDIL3	4.92631e-35	0.587137	0.585	0.324	1.65987e-30
ECHDC2	1.97105e-13	0.299778	0.631	0.461	6.64127e-09
DYNLL1	2.77022e-18	-0.386932	0.834	0.861	9.33397e-14
DUSP8	9.30644e-30	0.327727	0.184	0.032	3.13571e-25
DUSP1	2.72599e-94	1.28007	0.934	0.706	9.18494e-90
DST	1.62918e-15	0.324504	0.762	0.575	5.48935e-11
DPT	5.57235e-27	-0.806138	0.473	0.626	1.87755e-22
DNM1	1.17215e-10	-0.254237	0.084	0.171	3.94943e-06
DNAJB4	1.70745e-19	0.2984	0.297	0.134	5.75309e-15
DNAJA1	7.51958e-13	0.448704	0.734	0.618	2.53365e-08
DLX5	2.94702e-16	-0.398033	0.199	0.342	9.9297e-12
DIO3OS	3.94553e-17	0.345268	0.535	0.348	1.32941e-12
DHRS3	3.46984e-06	-0.305695	0.542	0.587	0.116913
DEFB1	1.24963e-15	0.412254	0.21	0.088	4.21051e-11
DDX5	3.7228e-23	0.466958	0.954	0.895	1.25436e-18
DDX3X	4.15152e-16	0.301016	0.636	0.449	1.39881e-11
DDX24	9.35567e-10	0.255561	0.778	0.662	3.1523e-05
DDX21	1.70792e-09	0.364522	0.419	0.294	5.75468e-05
DDX17	1.53656e-20	0.418189	0.851	0.703	5.17728e-16
DDB2	4.98512e-07	-0.271771	0.146	0.222	0.0167969
DCXR	1.04754e-19	0.339017	0.483	0.282	3.52958e-15
CYR61	4.46649e-105	2.35261	0.793	0.49	1.50494e-100
CYP4B1	2.65759e-32	0.522229	0.374	0.149	8.95449e-28
CYGB	7.4391e-12	-0.420627	0.327	0.431	2.50653e-07
CYCS	6.30044e-11	0.295674	0.429	0.294	2.12287e-06
CXXC5	7.10283e-08	-0.346355	0.536	0.583	0.00239323
CXCL14	6.11519e-21	-0.396567	0.151	0.315	2.06045e-16
CTSK	3.32949e-08	-0.343621	0.668	0.676	0.00112184
CTHRC1	6.68644e-34	-0.587641	0.027	0.177	2.25293e-29
CTGF	0.00648409	0.972796	0.443	0.401	1
CTD-3252C9.4	2.37985e-15	0.323983	0.146	0.045	8.01866e-11
CSTB	4.96272e-09	-0.274251	0.692	0.717	0.000167214
CSRP2	7.37111e-36	0.604788	0.502	0.24	2.48362e-31
CSRP1	9.08279e-21	0.401737	0.698	0.504	3.06035e-16
CSRNP1	3.08517e-55	0.884353	0.349	0.079	1.03952e-50
CRYAB	9.93626e-14	0.468352	0.75	0.618	3.34792e-09
CRLF1	4.3001e-11	-0.46281	0.415	0.528	1.44888e-06
CRISPLD2	2.86939e-26	0.685571	0.516	0.306	9.66814e-22
CRIP2	2.78433e-09	-0.328985	0.314	0.413	9.38151e-05
CRELD1	2.23964e-17	0.280571	0.292	0.137	7.54625e-13
CREB5	3.15703e-22	0.365241	0.207	0.065	1.06373e-17
CRABP2	6.61451e-21	-0.466913	0.066	0.193	2.22869e-16
CPE	1.27563e-43	0.652197	0.829	0.6	4.29811e-39
COPRS	3.98314e-08	-0.293258	0.354	0.431	0.00134208
COMP	5.63058e-64	-1.75112	0.111	0.416	1.89717e-59
COLEC12	1.10749e-07	-0.312973	0.198	0.281	0.00373159
COL6A3	1.07914e-80	-1.13291	0.764	0.87	3.63604e-76
COL4A5	9.72301e-20	0.345044	0.359	0.184	3.27607e-15
COL4A2	7.92684e-13	-0.428885	0.585	0.638	2.67087e-08
COL3A1	2.94855e-20	-0.589844	0.82	0.868	9.93483e-16
COL1A2	4.06557e-08	-0.394656	0.92	0.905	0.00136985
COL1A1	3.79704e-36	-0.783523	0.696	0.776	1.27937e-31
COL18A1	3.89452e-13	0.268474	0.587	0.416	1.31222e-08
COL15A1	3.38538e-12	0.307717	0.374	0.236	1.14067e-07
COL14A1	1.62323e-14	-0.388964	0.848	0.893	5.46931e-10
CNN1	3.74301e-33	0.590493	0.361	0.131	1.26117e-28
CMKLR1	1.36533e-25	-0.479612	0.071	0.22	4.60035e-21
CLU	2.10898e-16	0.666024	0.863	0.784	7.106e-12
CLTA	1.59315e-10	-0.297089	0.629	0.674	5.36797e-06
CKB	3.3655e-17	0.417897	0.645	0.464	1.13397e-12
CITED2	3.19712e-10	0.297929	0.246	0.14	1.07724e-05
CILP	2.51012e-30	0.650398	0.628	0.408	8.45759e-26
CFL2	1.13272e-28	0.444101	0.509	0.271	3.81659e-24
CFH	5.66646e-102	-1.15334	0.933	0.979	1.90926e-97
CFD	1.00649e-67	0.512627	0.998	0.999	3.39128e-63
CES1	1.20275e-31	0.450409	0.493	0.249	4.05256e-27
CERCAM	9.25431e-14	0.251931	0.372	0.218	3.11815e-09
CEBPD	4.00157e-59	1.07598	0.905	0.771	1.34829e-54
CEBPB	2.28892e-16	0.434669	0.693	0.517	7.71228e-12
CDKN1A	1.19082e-55	1.0963	0.572	0.256	4.01234e-51
CDC42EP4	5.55057e-08	0.33195	0.425	0.32	0.00187021
CDA	2.29697e-14	-0.296383	0.046	0.135	7.73939e-10
CD9	3.67459e-39	-0.620444	0.575	0.746	1.23812e-34
CD81	4.03852e-23	0.274862	0.997	0.988	1.36074e-18
CD79B	3.71709e-11	0.39208	0.145	0.059	1.25244e-06
CD63	1.21258e-13	-0.291403	0.984	0.984	4.08565e-09
CD34	8.65187e-15	-0.289979	0.067	0.169	2.91516e-10
CD320	4.23018e-07	-0.277002	0.208	0.287	0.0142532
CD276	4.05451e-08	-0.257302	0.183	0.27	0.00136613
CD248	9.13362e-10	-0.456366	0.489	0.547	3.07748e-05
CCNG2	9.40866e-18	0.335201	0.441	0.264	3.17015e-13
CCND1	8.22342e-13	0.267974	0.376	0.234	2.7708e-08
CCL8	3.67746e-14	0.736341	0.104	0.024	1.23908e-09
CCL2	9.55094e-10	1.13401	0.213	0.12	3.21809e-05
CCDC85B	2.35326e-08	-0.322145	0.395	0.468	0.000792907
CCDC80	3.6234e-17	0.323691	0.966	0.934	1.22087e-12
CCDC71L	2.75114e-11	0.493157	0.306	0.186	9.2697e-07
CAV2	2.9562e-18	0.325928	0.435	0.246	9.96061e-14
CAT	8.84143e-15	0.305919	0.662	0.488	2.97903e-10
CARMN	2.22982e-21	0.456277	0.357	0.175	7.51315e-17
CAMK2N1	2.02991e-41	0.780277	0.797	0.582	6.83959e-37
CALD1	3.13736e-49	0.43885	0.994	0.985	1.0571e-44
CAB39L	1.49745e-10	0.273381	0.36	0.234	5.04549e-06
CA4	2.29747e-14	0.317286	0.159	0.057	7.74109e-10
CA3	4.91306e-56	1.18387	0.488	0.163	1.65541e-51
C9orf47	3.54916e-11	0.255594	0.126	0.046	1.19585e-06
C9orf16	2.70945e-08	-0.315353	0.425	0.485	0.000912923
C21orf33	1.92178e-34	-0.36054	0.008	0.138	6.47524e-30
C1QTNF7	1.65034e-12	-0.357655	0.106	0.21	5.56065e-08
C1QTNF1	2.4951e-18	0.414842	0.51	0.333	8.407e-14
C19orf24	1.97343e-07	-0.26287	0.22	0.299	0.00664928
C11orf96	3.0467e-154	1.96024	0.977	0.768	1.02656e-149
BTG3	1.91881e-18	0.322226	0.344	0.176	6.46525e-14
BTG2	7.20344e-145	1.92389	0.853	0.439	2.42713e-140
BTG1	8.99593e-12	0.335201	0.919	0.853	3.03109e-07
BTD	5.19028e-20	0.329252	0.327	0.158	1.74881e-15
BST2	9.56517e-16	0.371366	0.194	0.075	3.22289e-11
BRI3	5.98389e-21	-0.453482	0.688	0.739	2.01621e-16
BMPER	4.58261e-44	0.463477	0.26	0.042	1.54407e-39
BLVRB	2.58796e-06	-0.264443	0.608	0.635	0.0871988
BHLHE41	1.44766e-12	-0.354847	0.102	0.202	4.87775e-08
BGN	9.3836e-35	-0.780666	0.307	0.525	3.16171e-30
BEX4	6.2069e-17	0.302308	0.528	0.333	2.09135e-12
BCLAF1	9.82004e-15	0.348369	0.704	0.534	3.30876e-10
BCL6	5.15187e-20	0.37479	0.448	0.252	1.73587e-15
BBX	1.90659e-19	0.35282	0.803	0.621	6.42406e-15
BAZ2B	1.05121e-12	0.251537	0.461	0.302	3.54196e-08
BAX	1.60345e-06	-0.273939	0.229	0.299	0.0540267
B3GLCT	9.66378e-22	0.334564	0.336	0.153	3.25612e-17
AXL	4.78494e-14	0.269579	0.575	0.392	1.61224e-09
ATP5E	6.72663e-16	-0.325482	0.861	0.865	2.26647e-11
ATP2B1	4.76637e-19	-0.498348	0.49	0.607	1.60598e-14
ATP1A2	5.89484e-31	0.429822	0.4	0.167	1.98621e-26
ATF3	4.77847e-108	1.94843	0.646	0.217	1.61006e-103
ASPH	4.2871e-14	0.300914	0.695	0.534	1.44449e-09
ARPC1B	4.79418e-12	-0.401841	0.405	0.492	1.61535e-07
ARID5B	2.15531e-75	1.1262	0.881	0.648	7.26211e-71
ARID5A	4.17438e-14	0.254387	0.175	0.069	1.40652e-09
ARHGDIB	5.57536e-20	-0.388912	0.091	0.228	1.87856e-15
ARHGAP28	9.61206e-19	0.315861	0.214	0.08	3.23869e-14
ARHGAP20	1.22151e-18	0.397975	0.512	0.323	4.11575e-14
APOLD1	1.02067e-16	0.309592	0.109	0.02	3.43906e-12
APOE	2.22301e-31	0.497942	0.977	0.928	7.49022e-27
APOD	2.06399e-38	-0.76308	0.897	0.95	6.95442e-34
APOC1	1.00977e-12	0.495727	0.832	0.725	3.40231e-08
APCDD1	3.97256e-33	0.509574	0.451	0.2	1.33852e-28
AOC3	3.85086e-16	0.339775	0.39	0.225	1.29751e-11
ANXA2	1.90883e-11	-0.25802	0.956	0.95	6.4316e-07
ANP32B	1.0776e-12	-0.398535	0.554	0.637	3.63087e-08
ANK2	8.91507e-05	-0.289259	0.278	0.33	1
ANGPTL4	1.94599e-17	0.303025	0.177	0.059	6.55683e-13
ANGPTL1	9.89896e-14	0.330838	0.419	0.262	3.33536e-09
ANGPT2	2.62418e-19	0.305526	0.334	0.16	8.8419e-15
AKR1C2	6.86855e-16	-0.49385	0.244	0.373	2.31429e-11
AKIRIN1	3.86642e-10	0.254365	0.299	0.183	1.30275e-05
AKAP9	3.0157e-13	0.291991	0.755	0.597	1.01611e-08
AIF1L	1.0115e-31	0.322781	0.161	0.015	3.40815e-27
AHNAK2	4.28045e-10	-0.266141	0.06	0.135	1.44225e-05
AHNAK	2.89356e-23	-0.433604	0.879	0.903	9.74956e-19
AES	1.16669e-15	-0.362217	0.788	0.816	3.93104e-11
AEBP1	9.64151e-14	-0.412957	0.744	0.765	3.24861e-09
ADH1B	4.11194e-37	1.08932	0.287	0.078	1.38548e-32
ADGRL3	6.64412e-28	0.434233	0.41	0.197	2.23867e-23
ADAMTS4	1.39873e-09	0.439947	0.112	0.043	4.71288e-05
ADAMTS1	1.63243e-141	1.94914	0.765	0.298	5.50031e-137
ACTG2	1.88992e-16	0.586654	0.263	0.124	6.36791e-12
ACTG1	2.36754e-24	0.297592	0.995	0.983	7.97718e-20
ACTB	2.7349e-66	0.674465	0.997	0.975	9.21497e-62
ACTA2	2.24455e-25	0.620972	0.727	0.527	7.56278e-21
ABLIM1	1.9184e-12	-0.392131	0.184	0.292	6.46386e-08

## Sheet: C2FB DMED DEGs
	p_val	avg_log2FC	pct.1	pct.2	p_val_adj
ZYX	2.78e-25	0.67283	0.5	0.215	9.36692e-21
ZSCAN16-AS1	0.00300001	-0.280195	0.172	0.243	1
ZNF704	0.00165859	-0.29758	0.186	0.262	1
ZNF703	0.00108562	-0.294055	0.193	0.271	1
ZNF503	3.89398e-15	-0.688208	0.359	0.563	1.31204e-10
ZNF280D	0.000489433	-0.333438	0.214	0.296	1
ZMAT3	0.0153744	-0.288071	0.138	0.19	1
ZFP36L2	3.70448e-29	-0.818805	0.876	0.954	1.24819e-24
ZFP36L1	0.000104935	-0.273986	0.852	0.885	1
ZFP36	2.14507e-82	1.70385	0.979	0.646	7.22762e-78
ZFHX4	7.28294e-13	-0.609222	0.655	0.73	2.45392e-08
ZFHX3	0.0111302	-0.319077	0.41	0.444	1
ZFAND5	2.80304e-07	0.308798	0.652	0.466	0.00944455
ZEB2	4.96802e-08	-0.492065	0.593	0.669	0.00167393
ZCCHC24	8.43499e-05	-0.306857	0.493	0.584	1
ZC3H6	0.00052848	-0.350812	0.217	0.311	1
ZBTB38	0.0033644	-0.282685	0.328	0.394	1
ZBTB20	0.00597454	-0.266245	0.483	0.504	1
YBX3	3.52363e-25	0.607672	0.941	0.8	1.18725e-20
XBP1	1.00381e-11	0.508291	0.524	0.335	3.38225e-07
WFDC2	0.000107094	0.362112	0.176	0.094	1
WEE1	2.09791e-31	0.699544	0.383	0.102	7.06871e-27
WDR1	4.33506e-16	0.461039	0.576	0.315	1.46065e-11
WBP4	6.2109e-09	0.378881	0.493	0.31	0.00020927
VSTM4	0.00308051	-0.259657	0.134	0.203	1
VSIG10	0.00150969	-0.275426	0.097	0.168	1
VMP1	2.73687e-28	0.876392	0.797	0.486	9.22162e-24
VIT	9.72796e-06	-0.359618	0.259	0.375	0.327774
VIM	1.48066e-24	0.333791	1	0.999	4.98893e-20
VEGFA	0.00886451	-0.393528	0.317	0.372	1
VCL	1.31503e-05	0.370691	0.617	0.49	0.443088
VCAN	4.82735e-06	-0.455968	0.521	0.657	0.162653
VASN	1.23996e-16	0.665028	0.559	0.313	4.17791e-12
VAMP5	2.39603e-05	-0.345546	0.721	0.751	0.80732
UGCG	3.8372e-12	0.406908	0.31	0.137	1.2929e-07
UBXN7	0.0195386	-0.255895	0.179	0.234	1
UBTF	0.0161553	-0.283134	0.276	0.322	1
UBE2D3	1.80836e-11	0.413493	0.766	0.577	6.0931e-07
UBE2B	1.88784e-10	0.363608	0.752	0.559	6.36088e-06
UBC	1.80823e-13	0.475744	1	0.962	6.09264e-09
UAP1	3.75414e-33	1.08513	0.669	0.356	1.26492e-28
UACA	0.000802003	-0.337772	0.414	0.486	1
TXNIP	3.10824e-08	-0.419141	0.869	0.911	0.00104729
TWISTNB	1.38967e-05	0.267566	0.39	0.257	0.468234
TUBB6	1.56465e-07	0.337897	0.483	0.315	0.00527195
TUBB4B	2.24697e-12	0.520044	0.71	0.498	7.57093e-08
TUBB	5.72654e-06	-0.348729	0.755	0.785	0.19295
TTC3	5.19895e-11	-0.553375	0.579	0.676	1.75173e-06
TSPO	6.76788e-06	-0.394583	0.624	0.653	0.228037
TSKU	1.86688e-07	0.491723	0.386	0.244	0.00629027
TSHZ2	3.12853e-10	-0.634517	0.255	0.428	1.05413e-05
TRIB1	4.827e-26	0.472243	0.224	0.037	1.62641e-21
TRAPPC2L	0.00669108	-0.263241	0.338	0.403	1
TPM4	3.84165e-15	0.541432	0.876	0.714	1.29441e-10
TPM2	5.74709e-08	0.47412	0.941	0.81	0.00193642
TPM1	8.86952e-13	0.545567	0.879	0.753	2.9885e-08
TNXB	0.00235152	-0.256439	0.597	0.698	1
TNS2	0.000308326	-0.336949	0.383	0.464	1
TNRC6C	4.90603e-05	-0.443736	0.338	0.427	1
TNRC6B	3.21579e-07	-0.465824	0.507	0.612	0.0108353
TNFSF13B	2.32477e-08	-0.461216	0.059	0.19	0.000783308
TNFSF10	4.26908e-09	-0.455343	0.076	0.225	0.000143843
TNFRSF1A	2.38036e-14	0.481167	0.662	0.421	8.0204e-10
TNFRSF12A	5.87972e-99	2.36653	0.652	0.104	1.98111e-94
TMOD2	0.000871148	-0.254227	0.086	0.16	1
TMOD1	8.41292e-12	0.357963	0.366	0.177	2.83465e-07
TMEM50B	5.91789e-07	0.257598	0.479	0.304	0.0199397
TMEM208	2.37794e-08	0.30135	0.521	0.334	0.000801221
TMEM18	3.76631e-08	0.259187	0.383	0.217	0.00126902
TMEM176B	4.3017e-07	0.338117	0.814	0.653	0.0144941
TMEM176A	6.28767e-13	0.608162	0.738	0.544	2.11857e-08
TMEM165	1.92137e-07	0.282993	0.507	0.33	0.00647385
TMEM150C	0.00018529	-0.319661	0.134	0.227	1
TMEM100	0.0120711	0.263245	0.524	0.427	1
TMBIM4	1.98921e-08	0.381917	0.741	0.563	0.000670243
TMBIM1	3.8477e-08	0.301884	0.576	0.384	0.00129644
TMA7	4.28276e-05	-0.299959	0.797	0.795	1
TLN2	4.71484e-05	-0.396792	0.214	0.314	1
TLN1	8.11784e-05	-0.362817	0.548	0.602	1
TIPARP	3.94482e-18	0.675922	0.486	0.24	1.32917e-13
TINAGL1	4.13462e-12	0.494488	0.4	0.202	1.39312e-07
TIMP1	0.00366808	0.309104	0.969	0.956	1
TIMM10	1.48731e-11	0.300581	0.362	0.172	5.01133e-07
TIA1	0.000506573	-0.261934	0.166	0.258	1
THY1	6.15465e-05	-0.383733	0.186	0.299	1
THRA	0.00223759	-0.351295	0.283	0.352	1
THBS2	0.00662755	0.271281	0.252	0.181	1
THBS1	3.51333e-25	0.688237	0.21	0.034	1.18378e-20
TGM2	3.61457e-12	0.559488	0.29	0.124	1.21789e-07
TFPI	0.000622074	0.281711	0.731	0.682	1
TCF7L1	1.46979e-08	-0.516088	0.279	0.433	0.00049523
TCF4	2.56771e-10	-0.49141	0.645	0.725	8.65163e-06
TCEB1	3.50081e-08	0.310263	0.569	0.384	0.00117956
TCEAL4	0.000596377	0.275719	0.841	0.75	1
TCEAL1	1.56541e-12	0.446243	0.476	0.252	5.27448e-08
TBX3	1.67118e-09	-0.582061	0.272	0.446	5.63086e-05
TAGLN2	1.04532e-19	0.579291	0.886	0.776	3.52211e-15
TAGLN	7.66406e-20	0.908043	0.91	0.777	2.58233e-15
SYNPO2	2.99272e-12	0.538789	0.607	0.385	1.00837e-07
SYNDIG1	2.63842e-12	0.327743	0.248	0.094	8.88988e-08
SVIL	0.0110254	-0.304994	0.5	0.526	1
STX12	4.29538e-17	0.422607	0.455	0.202	1.44729e-12
STOM	6.43711e-07	0.365869	0.738	0.592	0.0216892
STK38L	2.01432e-10	0.269589	0.228	0.091	6.78704e-06
STAT3	1.17596e-34	0.836899	0.79	0.441	3.96229e-30
SSR3	1.77108e-11	0.40518	0.745	0.553	5.96747e-07
SSPN	2.23072e-11	-0.577916	0.628	0.722	7.51619e-07
SRSF3	2.66039e-08	0.315869	0.828	0.66	0.000896393
SRRM2	0.00643243	-0.269371	0.841	0.819	1
SRRM1	0.000370484	-0.315116	0.703	0.688	1
SPTSSA	6.30606e-18	0.481047	0.472	0.224	2.12476e-13
SPTBN1	1.76598e-05	-0.411036	0.669	0.691	0.59503
SPSB1	3.87217e-15	0.285042	0.214	0.062	1.30469e-10
SPRY1	8.74218e-07	-0.444596	0.169	0.309	0.0294559
SPPL2A	1.26887e-05	0.255057	0.483	0.33	0.427532
SPHK1	2.68875e-14	0.299016	0.228	0.07	9.05949e-10
SPG20	2.61418e-06	0.307712	0.61	0.431	0.0880822
SPATA6	0.0297124	-0.287735	0.259	0.301	1
SPARCL1	2.6024e-08	-0.290987	1	0.996	0.000876851
SP3	0.00762616	-0.2639	0.293	0.348	1
SOX4	5.91843e-08	-0.529293	0.307	0.455	0.00199416
SORBS1	4.73934e-10	0.288607	0.197	0.073	1.59687e-05
SOD3	3.5177e-07	-0.292529	0.852	0.875	0.0118526
SOD2	3.22078e-13	0.622187	0.848	0.696	1.08521e-08
SOCS3	2.52401e-45	1.20168	0.786	0.363	8.50439e-41
SOBP	7.44925e-07	-0.444392	0.276	0.41	0.0250995
SNTB2	0.000377487	-0.323477	0.269	0.357	1
SNRPN	5.23161e-05	0.273067	0.566	0.421	1
SNHG8	6.86705e-07	-0.446858	0.534	0.612	0.0231378
SMTN	4.05705e-11	0.348351	0.369	0.183	1.36698e-06
SMOC1	1.02567e-07	0.280561	0.448	0.267	0.00345589
SMIM3	7.21843e-08	0.349513	0.352	0.204	0.00243218
SMIM12	2.95902e-12	0.27477	0.272	0.106	9.97013e-08
SMARCC2	9.37682e-06	-0.367041	0.193	0.315	0.315942
SLPI	0.187214	0.252159	0.572	0.53	1
SLMAP	1.43257e-05	0.316837	0.383	0.257	0.482691
SLIT3	5.95424e-05	-0.413935	0.155	0.248	1
SLIT2	3.31735e-07	-0.498401	0.238	0.367	0.0111775
SLC5A3	0.00218245	-0.314363	0.076	0.14	1
SLC44A1	0.0195317	-0.262845	0.283	0.338	1
SLC39A14	3.97529e-14	0.399754	0.228	0.073	1.33943e-09
SLC38A2	1.57885e-05	0.25711	0.483	0.34	0.531979
SLC38A1	4.72892e-08	0.287955	0.169	0.066	0.00159336
SLC2A3	1.35308e-06	0.363223	0.359	0.222	0.0455908
SLC25A5	3.21992e-06	0.275678	0.576	0.405	0.108492
SLC19A2	1.65e-14	0.317534	0.217	0.066	5.55949e-10
SLC16A7	3.66732e-08	0.255268	0.324	0.17	0.00123567
SLC12A2	2.78421e-10	0.583804	0.297	0.142	9.3811e-06
SIX1	0.000647262	-0.280093	0.338	0.425	1
SIVA1	6.26949e-06	0.250093	0.759	0.626	0.211244
SHISA5	8.40416e-09	0.27839	0.583	0.375	0.00028317
SH3BP5	9.75413e-19	0.582833	0.831	0.58	3.28656e-14
SGCD	7.00885e-05	-0.296447	0.124	0.222	1
SGCA	0.000205657	0.332093	0.266	0.176	1
SFRP4	0.000304761	-0.330328	0.121	0.207	1
SFRP2	2.74013e-07	-0.609868	0.431	0.567	0.0092326
SFRP1	4.86117e-20	-1.3083	0.131	0.413	1.63792e-15
SETBP1	0.00113102	-0.336673	0.379	0.449	1
SESN3	1.29333e-06	-0.368884	0.079	0.197	0.0435776
SERTAD1	3.72683e-37	0.9333	0.597	0.242	1.25572e-32
SERPING1	7.55254e-15	0.34652	0.976	0.964	2.54475e-10
SERPINF1	2.16935e-11	0.406675	0.955	0.926	7.30941e-07
SERPINE1	1.84756e-38	2.17549	0.476	0.148	6.22516e-34
SEPP1	3.31153e-05	-0.261776	0.855	0.878	1
SELM	2.15423e-08	0.27086	0.976	0.944	0.000725845
SELK	9.03164e-11	0.382201	0.728	0.538	3.04312e-06
SDPR	0.000611367	0.261634	0.172	0.102	1
SDC4	8.39442e-20	0.509353	0.355	0.126	2.82841e-15
SDC2	0.00173031	-0.299971	0.31	0.385	1
SBDS	8.0082e-24	0.673366	0.859	0.63	2.69828e-19
SAT1	5.57783e-50	1.30294	0.948	0.751	1.87939e-45
SASH1	0.00248216	-0.293642	0.321	0.388	1
SAMD4A	2.64628e-10	0.259208	0.238	0.096	8.91637e-06
S100A4	1.00437e-27	-0.732708	0.903	0.964	3.38414e-23
S100A11	4.20712e-09	0.338725	0.959	0.931	0.000141755
S100A10	0.0967117	0.254675	0.91	0.909	1
RTN4	3.63426e-14	0.468966	0.893	0.786	1.22453e-09
RRAD	0.000704373	0.294771	0.107	0.052	1
RP1-79C4.4	0.00199219	-0.28958	0.128	0.201	1
RP11-736K20.5	9.5433e-05	-0.256456	0.079	0.168	1
ROMO1	0.00167682	-0.287404	0.507	0.556	1
RNH1	7.10086e-05	0.254268	0.807	0.69	1
RNF24	0.000574816	-0.339944	0.286	0.367	1
RNF213	2.90888e-06	-0.450066	0.234	0.36	0.0980118
RND3	1.4874e-10	0.649631	0.7	0.553	5.01164e-06
RNASE4	3.83395e-15	0.495399	0.628	0.384	1.29181e-10
RMRP	5.61761e-13	0.258508	0.169	0.044	1.8928e-08
RHOQ	4.43358e-11	0.484887	0.762	0.59	1.49385e-06
RHOC	5.83944e-08	0.30035	0.828	0.706	0.00196754
RHOB	1.98142e-46	1.1338	0.945	0.699	6.67621e-42
RHEB	2.32762e-09	0.384988	0.607	0.417	7.84268e-05
RGS5	0.416932	0.430696	0.193	0.18	1
RGS3	0.000103405	-0.368204	0.148	0.243	1
RGS10	0.00534109	-0.290154	0.203	0.266	1
RGCC	2.03224e-25	0.654565	0.19	0.025	6.84744e-21
RFC1	0.000714284	-0.33728	0.338	0.411	1
REV3L	8.6774e-06	0.292539	0.552	0.391	0.292376
REEP5	2.61316e-07	0.285279	0.772	0.617	0.00880478
RBMS1	4.8534e-06	0.281235	0.683	0.533	0.16353
RBM8A	1.91623e-07	0.322419	0.666	0.494	0.00645654
RBM43	9.49958e-05	-0.316008	0.179	0.29	1
RBM39	9.60232e-06	0.262219	0.886	0.792	0.323541
RASD1	0.0159192	0.776156	0.545	0.485	1
RARRES1	0.00522123	-0.58638	0.383	0.449	1
RARG	1.21086e-05	-0.328262	0.134	0.251	0.407986
RAP2B	9.9007e-05	-0.261608	0.086	0.178	1
RAP1B	2.14369e-07	0.32545	0.493	0.321	0.00722295
RAN	7.25052e-10	0.362228	0.762	0.581	2.44299e-05
RAMP1	1.66483e-19	0.561427	0.283	0.087	5.60947e-15
R3HDM2	0.00135906	-0.307006	0.221	0.302	1
PXDC1	1.42587e-22	0.707842	0.514	0.239	4.80431e-18
PVRL2	8.36059e-12	0.320609	0.314	0.141	2.81702e-07
PTPRA	0.0165107	-0.289439	0.431	0.456	1
PTPN13	0.000139208	-0.306627	0.303	0.396	1
PTOV1	6.9784e-10	0.324496	0.541	0.332	2.3513e-05
PTMA	2.08856e-08	0.407702	0.983	0.97	0.000703719
PTHLH	0.000454622	-0.282114	0.121	0.205	1
PTGDS	3.46714e-30	1.75867	0.783	0.5	1.16822e-25
PSMA5	7.61572e-07	0.277954	0.472	0.305	0.0256604
PSMA2	4.83961e-10	0.326939	0.621	0.412	1.63066e-05
PRRX1	1.36265e-11	-0.436166	0.921	0.929	4.59132e-07
PRRC2B	0.0355807	-0.262088	0.328	0.369	1
PROS1	0.00094734	-0.309255	0.266	0.345	1
PROCR	6.13802e-08	0.552312	0.476	0.325	0.00206814
PRMT1	4.88849e-07	0.255284	0.648	0.469	0.0164713
PRDX1	4.64592e-07	0.25849	0.934	0.838	0.015654
PQLC2L	5.312e-08	-0.439023	0.134	0.279	0.00178982
PPP2R1A	9.02582e-13	0.352722	0.607	0.361	3.04116e-08
PPP1R1A	3.59339e-12	0.32208	0.141	0.034	1.21076e-07
PPP1R15B	1.32556e-09	0.297873	0.279	0.13	4.46634e-05
PPP1R15A	4.82759e-11	0.380943	0.783	0.599	1.62661e-06
PPP1R12B	2.41231e-16	0.613207	0.455	0.222	8.12802e-12
PPP1R10	0.00491824	-0.283891	0.245	0.312	1
PPDPF	0.00477405	-0.275347	0.669	0.668	1
POMP	1.17489e-08	0.32167	0.728	0.527	0.000395867
POLR1D	5.03622e-06	0.255717	0.566	0.394	0.16969
PNRC2	7.53804e-10	0.340288	0.6	0.385	2.53987e-05
PNRC1	9.58211e-08	0.413301	0.907	0.831	0.0032286
PMP22	1.61562e-06	0.292798	0.883	0.792	0.0544367
PLXND1	1.62082e-05	-0.394029	0.2	0.303	0.54612
PLXDC2	0.00601072	-0.290506	0.552	0.573	1
PLXDC1	0.00055275	-0.352814	0.217	0.301	1
PLSCR4	0.000461366	-0.344538	0.297	0.385	1
PLPP3	0.00217799	0.332384	0.903	0.86	1
PLOD2	2.05454e-12	0.399968	0.417	0.21	6.92258e-08
PLN	1.17567e-17	0.554577	0.19	0.042	3.9613e-13
PLK3	2.80617e-11	0.332359	0.341	0.164	9.45513e-07
PLEKHO1	9.45141e-08	0.366536	0.417	0.261	0.00318456
PLEKHH3	0.000760843	-0.31615	0.224	0.311	1
PLEKHF1	2.78212e-05	-0.25421	0.103	0.208	0.937408
PLEKHA5	7.12775e-05	-0.374311	0.31	0.402	1
PLAU	0.289777	0.281961	0.138	0.117	1
PLAC9	1.1616e-11	-0.445681	0.886	0.94	3.91389e-07
PLA2G2A	4.45845e-05	1.01606	0.407	0.293	1
PITPNC1	2.90862e-21	0.428002	0.255	0.063	9.8003e-17
PIM1	7.11295e-16	0.515113	0.293	0.105	2.39664e-11
PIK3R1	2.08498e-19	-0.848771	0.39	0.619	7.02513e-15
PID1	6.64438e-09	-0.527424	0.372	0.507	0.000223876
PHPT1	0.00154055	-0.300485	0.569	0.599	1
PHLDB2	1.88715e-07	0.330463	0.324	0.183	0.00635856
PHLDA3	6.53914e-05	-0.365941	0.338	0.43	1
PHLDA1	1.64925e-20	0.764546	0.31	0.099	5.55699e-16
PHF3	0.00016092	-0.357162	0.493	0.554	1
PHF14	0.0128991	-0.28743	0.366	0.411	1
PHC2	6.74005e-09	0.377677	0.448	0.279	0.000227099
PGRMC1	6.80942e-11	0.387752	0.848	0.661	2.29436e-06
PGM2L1	4.53189e-38	0.830292	0.438	0.115	1.52697e-33
PGK1	1.14265e-06	0.286135	0.631	0.464	0.0385004
PFN1	1.06731e-08	0.334639	0.866	0.754	0.000359619
PET100	0.0133457	-0.267087	0.324	0.37	1
PER1	3.16884e-15	0.38442	0.31	0.118	1.06771e-10
PEMT	5.14117e-07	0.360218	0.324	0.193	0.0173227
PDS5B	0.000752839	-0.301671	0.272	0.353	1
PDPN	8.64083e-18	0.295966	0.2	0.045	2.91144e-13
PDLIM7	1.46546e-08	0.376731	0.479	0.307	0.000493773
PDLIM5	4.81095e-08	0.37389	0.369	0.215	0.001621
PDLIM4	1.44913e-12	0.425042	0.569	0.35	4.8827e-08
PDLIM3	1.81402e-22	0.78164	0.745	0.466	6.11216e-18
PDK4	2.90246e-20	1.02252	0.617	0.361	9.77954e-16
PDGFRB	1.46254e-12	-0.627607	0.721	0.803	4.92789e-08
PDGFRA	4.72441e-12	-0.620044	0.479	0.662	1.59184e-07
PDE4DIP	0.00100431	-0.36073	0.214	0.292	1
PDE4D	2.81363e-09	0.295822	0.276	0.13	9.48024e-05
PCSK1	0.00259518	-0.304941	0.1	0.167	1
PCOLCE2	6.28971e-12	-0.750665	0.403	0.569	2.11926e-07
PCOLCE	6.30317e-05	-0.39485	0.672	0.727	1
PCDH9	0.00115738	-0.299444	0.103	0.179	1
PCDH17	0.000291275	-0.3146	0.097	0.182	1
PCDH10	0.0119957	-0.38936	0.103	0.156	1
PALLD	2.67393e-17	0.569849	0.717	0.452	9.00952e-13
PABPC4	2.05788e-10	0.379686	0.534	0.321	6.93381e-06
P4HA3	6.01824e-16	0.521447	0.355	0.146	2.02779e-11
OSR1	0.000196006	-0.332941	0.341	0.444	1
OSMR	2.72749e-08	0.337778	0.31	0.165	0.000919
OSBPL1A	0.0025913	-0.301464	0.321	0.383	1
OLFML2A	5.26623e-06	-0.268249	0.034	0.126	0.17744
OLFML1	0.00306444	-0.281105	0.355	0.425	1
OGN	0.013987	-0.343032	0.176	0.234	1
NXN	4.02264e-08	0.27391	0.269	0.13	0.00135539
NUMA1	0.000841219	-0.320271	0.386	0.445	1
NUDT16L1	0.00308287	-0.267451	0.169	0.232	1
NUCKS1	4.35572e-07	-0.275942	0.934	0.936	0.0146762
NTRK2	9.45443e-16	-0.584479	0.724	0.831	3.18558e-11
NTN4	3.49008e-07	0.289337	0.372	0.222	0.0117595
NR4A3	1.24244e-43	0.500391	0.228	0.012	4.18627e-39
NR4A2	1.43754e-13	0.406684	0.238	0.082	4.84365e-09
NR4A1	3.69707e-100	2.13448	0.769	0.183	1.24569e-95
NR3C1	0.000756337	-0.31942	0.39	0.454	1
NR2F2	4.01774e-19	-0.638939	0.803	0.872	1.35374e-14
NR1H2	5.44629e-10	0.273265	0.49	0.289	1.83507e-05
NPRL3	0.000507162	-0.252118	0.097	0.175	1
NPNT	2.41059e-12	0.350785	0.472	0.244	8.12225e-08
NOVA1	3.54373e-23	0.747579	0.717	0.42	1.19403e-18
NOTCH3	0.00791973	-0.253491	0.331	0.399	1
NNMT	9.02971e-41	1.4898	0.793	0.509	3.04247e-36
NME4	1.25488e-06	0.318474	0.572	0.406	0.0422818
NID1	0.034186	-0.263453	0.386	0.407	1
NHSL2	0.000132383	-0.304262	0.097	0.184	1
NFKBIZ	2.92454e-10	0.352516	0.514	0.313	9.85394e-06
NFIX	1.77774e-17	-0.696244	0.562	0.714	5.98992e-13
NFIL3	1.2722e-08	0.397094	0.534	0.35	0.000428654
NFIC	4.18857e-11	-0.378205	0.828	0.876	1.4113e-06
NFIB	2.53298e-33	-0.800625	0.817	0.924	8.53463e-29
NFIA	0.000150825	-0.289921	0.838	0.814	1
NFE2L1	0.014685	-0.25586	0.352	0.408	1
NFATC2	5.37286e-10	0.264483	0.117	0.029	1.81033e-05
NEXN	4.21438e-12	0.571074	0.434	0.242	1.41999e-07
NEGR1	0.0150421	-0.270429	0.376	0.426	1
NEAT1	1.15153e-15	0.539798	0.969	0.928	3.87998e-11
NDUFS5	4.4323e-08	0.26819	0.886	0.781	0.00149342
NDUFB8	1.59139e-06	0.263422	0.745	0.585	0.0536202
NDUFB1	5.21476e-07	-0.381275	0.486	0.58	0.0175706
NDUFA3	0.000713425	-0.342083	0.341	0.413	1
NCOA7	9.3451e-22	0.794521	0.614	0.327	3.14874e-17
NBL1	6.41578e-10	0.377011	0.859	0.71	2.16173e-05
NAV1	5.24659e-06	-0.458749	0.31	0.419	0.176778
NAPA	1.38598e-09	0.263957	0.51	0.297	4.66991e-05
NAMPT	4.65907e-37	0.910878	0.583	0.221	1.56983e-32
NAAA	4.68536e-05	-0.343189	0.114	0.21	1
MYOC	2.7533e-06	0.53898	0.49	0.347	0.0927697
MYLK	1.32412e-09	0.482909	0.71	0.491	4.46149e-05
MYL9	8.5118e-20	0.822591	0.969	0.897	2.86797e-15
MYL6	1.04046e-10	0.309087	0.972	0.929	3.50574e-06
MYL12A	9.40176e-15	0.453452	0.9	0.753	3.16783e-10
MYH11	0.0141164	0.59349	0.383	0.321	1
MYH10	8.50908e-05	-0.256516	0.138	0.241	1
MYC	2.9683e-43	1.30657	0.517	0.153	1.00014e-38
MYADM	9.12244e-26	0.913158	0.772	0.589	3.07371e-21
MXRA5	1.24e-15	-0.695031	0.072	0.292	4.17805e-11
MUM1	0.00333298	-0.304594	0.234	0.305	1
MTUS1	0.00157759	-0.332388	0.428	0.482	1
MTCH1	3.30066e-07	0.282688	0.79	0.619	0.0111212
MT2A	3.84911e-25	1.06913	0.99	0.947	1.29692e-20
MT1X	2.57621e-24	1.65679	0.807	0.62	8.68028e-20
MT1M	2.18278e-05	0.799403	0.583	0.501	0.735465
MT1A	2.7534e-19	1.16445	0.31	0.109	9.27732e-15
MSX1	0.00342015	-0.251313	0.248	0.329	1
MSL1	1.82755e-06	-0.411995	0.162	0.285	0.0615773
MRPS6	0.00440021	-0.445938	0.245	0.305	1
MRPL51	0.000160766	-0.348269	0.531	0.579	1
MRGPRF	6.81719e-13	0.415971	0.683	0.451	2.29698e-08
MRC2	3.71054e-07	-0.448891	0.307	0.451	0.0125023
MMP2	1.52915e-10	-0.550294	0.686	0.796	5.15232e-06
MMP19	5.38874e-09	0.274482	0.214	0.089	0.000181568
MMP14	0.00793542	-0.296068	0.297	0.353	1
MLF2	6.15904e-09	0.340368	0.672	0.455	0.000207523
MIRLET7BHG	1.88527e-05	-0.272043	0.038	0.123	0.635222
MIR22HG	2.60219e-33	0.727062	0.531	0.192	8.76783e-29
MGP	1.6372e-10	-0.643504	0.986	0.991	5.51639e-06
MGAT1	6.7949e-13	0.379689	0.514	0.283	2.28947e-08
METTL12	7.11512e-06	-0.3139	0.059	0.157	0.239737
METRNL	7.13857e-09	0.373319	0.483	0.302	0.000240527
MEOX1	3.28633e-09	-0.327993	0.01	0.131	0.00011073
MEIS2	4.14674e-06	0.275928	0.348	0.213	0.13972
MEG3	2.69571e-16	0.560914	0.848	0.644	9.08294e-12
MEDAG	8.15351e-11	0.634537	0.517	0.332	2.74724e-06
MCL1	1.25482e-44	1.19236	0.769	0.403	4.22799e-40
MARVELD1	0.00109559	-0.263384	0.197	0.279	1
MARCKSL1	8.77285e-07	0.41171	0.41	0.266	0.0295592
MARCKS	0.000141228	-0.326037	0.572	0.625	1
MAPRE1	1.85489e-12	0.372298	0.366	0.176	6.24988e-08
MAPK1IP1L	4.48137e-09	0.275864	0.455	0.264	0.000150995
MAP4K4	0.00037489	-0.328661	0.248	0.338	1
MAP1LC3B	1.15363e-05	0.261753	0.6	0.447	0.388703
MAP1LC3A	4.08387e-09	0.332699	0.5	0.3	0.000137602
MAP1A	0.00762695	-0.287336	0.534	0.564	1
MAFF	3.99081e-44	0.996345	0.61	0.221	1.34466e-39
MAFB	8.75732e-15	-0.775708	0.241	0.475	2.95069e-10
MAF	5.25406e-05	-0.330212	0.172	0.278	1
M6PR	3.56974e-09	0.288206	0.452	0.256	0.000120279
LY6E	5.45857e-08	-0.399907	0.545	0.655	0.00183921
LUM	1.65829e-16	-0.856831	0.686	0.855	5.58745e-12
LTBP2	0.00514609	-0.323713	0.293	0.361	1
LTBP1	1.60144e-07	-0.504812	0.593	0.666	0.0053959
LSP1	2.43e-12	-0.588439	0.29	0.481	8.18764e-08
LRRFIP1	5.06792e-36	0.896772	0.531	0.182	1.70758e-31
LRP6	0.00267671	-0.320227	0.421	0.489	1
LRP1	1.51943e-17	-0.616412	0.81	0.894	5.11958e-13
LMOD1	0.000201527	0.298795	0.7	0.588	1
LMO3	0.00229981	-0.287085	0.155	0.229	1
LMO2	0.000369218	-0.353696	0.1	0.18	1
LMNA	3.63547e-48	1.05313	0.976	0.876	1.22494e-43
LMCD1	0.000103406	-0.431079	0.252	0.347	1
LITAF	3.73084e-13	0.485155	0.731	0.527	1.25707e-08
LINC01436	5.73287e-11	0.286887	0.238	0.092	1.93163e-06
LINC00969	3.94619e-09	-0.56568	0.252	0.416	0.000132963
LHFP	0.000384119	-0.306507	0.245	0.35	1
LGMN	7.71374e-06	0.289182	0.624	0.495	0.259907
LEPR	6.27123e-08	-0.666559	0.238	0.392	0.00211303
LDHA	1.98229e-20	0.592523	0.921	0.782	6.67912e-16
LARP1	0.012793	-0.271971	0.29	0.344	1
LAMA4	6.43419e-06	-0.413592	0.597	0.643	0.216794
LAMA2	2.34336e-05	-0.51141	0.252	0.351	0.789571
KNOP1	0.00655262	-0.254886	0.145	0.209	1
KLF9	1.59375e-24	0.817728	0.814	0.518	5.36998e-20
KLF6	2.72842e-06	0.584107	0.724	0.665	0.0919313
KLF2	9.06321e-18	0.981952	0.7	0.453	3.05376e-13
KITLG	0.00253291	-0.273781	0.183	0.256	1
KIF5B	4.39292e-07	0.293087	0.631	0.47	0.0148015
KIDINS220	0.0187473	-0.268797	0.41	0.448	1
KCTD12	2.4367e-08	-0.484266	0.176	0.322	0.000821022
KCNQ1OT1	0.00200835	-0.364663	0.134	0.208	1
KCNAB1	6.62561e-10	0.265266	0.121	0.031	2.23243e-05
KAT6B	0.000541057	-0.331311	0.255	0.341	1
KANK2	1.09726e-08	-0.472386	0.621	0.691	0.000369712
JUND	1.94386e-68	1.17634	0.997	0.95	6.54963e-64
JUNB	6.48012e-63	1.50952	0.986	0.79	2.18341e-58
JUN	0.0256114	-0.422684	0.983	0.98	1
JDP2	3.23637e-05	0.29361	0.372	0.251	1
JAK1	8.29591e-07	-0.420786	0.528	0.6	0.0279523
ITGBL1	0.00473427	-0.290895	0.1	0.165	1
ITGB1BP1	2.15309e-06	-0.375482	0.297	0.423	0.0725463
ITGB1	6.88929e-06	-0.308923	0.841	0.834	0.232128
ITGA8	5.63707e-05	0.269481	0.159	0.08	1
ITGA5	2.21276e-28	0.778554	0.424	0.14	7.45567e-24
ISLR	0.00421898	-0.265732	0.655	0.69	1
ISL1	9.85409e-07	-0.452089	0.286	0.414	0.0332024
ISG20	7.15747e-14	0.337458	0.321	0.13	2.41164e-09
IRX3	2.76311e-06	-0.494334	0.379	0.484	0.0931004
IRF1	0.000545413	-0.415536	0.241	0.324	1
INTS6	2.9081e-07	-0.64415	0.266	0.379	0.00979855
IMP3	0.000202483	-0.342794	0.297	0.38	1
ILK	4.57149e-09	0.369427	0.634	0.441	0.000154032
IL32	1.52245e-13	0.535228	0.638	0.413	5.12974e-09
IL11RA	7.85533e-05	-0.38149	0.328	0.42	1
IGSF21	2.75202e-05	0.288031	0.238	0.133	0.927265
IGFBP7	1.20477e-07	0.321106	1	0.988	0.00405935
IGFBP4	1.1775e-15	0.615296	0.99	0.951	3.96746e-11
IGFBP2	0.00241992	0.361966	0.383	0.309	1
IGF1	1.1462e-13	0.586866	0.955	0.901	3.86201e-09
IFITM2	1.33408e-06	0.380523	0.903	0.798	0.0449504
IFITM1	3.1383e-05	-0.318641	0.145	0.252	1
IFI27L2	4.92656e-10	-0.542671	0.445	0.596	1.65995e-05
IER5L	1.98119e-19	-0.752718	0.245	0.513	6.67544e-15
IER3	0.203544	0.317422	0.279	0.246	1
IER2	6.3432e-25	0.98231	0.876	0.669	2.13728e-20
ID4	0.000910877	0.47258	0.614	0.516	1
ID3	4.2501e-05	0.533854	0.538	0.402	1
ID2	5.37146e-05	-0.42322	0.172	0.272	1
HSPB8	1.59681e-28	0.538002	0.241	0.04	5.38028e-24
HSPB2	7.54689e-11	0.39387	0.517	0.309	2.54285e-06
HSPA9	4.64759e-07	0.266756	0.534	0.371	0.0156596
HSPA8	1.0619e-12	0.481664	0.848	0.667	3.57795e-08
HSP90B1	4.49124e-07	-0.374827	0.817	0.84	0.0151328
HSD11B1	2.32428e-11	0.639813	0.717	0.624	7.83143e-07
HP1BP3	2.66385e-06	-0.368631	0.69	0.697	0.0897558
HOXA13	1.98664e-05	-0.356854	0.193	0.3	0.669379
HOXA10	0.00225504	-0.264382	0.203	0.283	1
HNRNPDL	6.36258e-08	0.293967	0.828	0.685	0.00214381
HNRNPAB	2.93975e-05	0.264331	0.49	0.361	0.990518
HNRNPA2B1	6.45404e-07	0.267645	0.924	0.879	0.0217462
HNRNPA0	1.39401e-18	0.528368	0.734	0.472	4.69698e-14
HNMT	9.30832e-06	-0.365994	0.245	0.366	0.313635
HMCN2	0.0357891	-0.290069	0.252	0.297	1
HLA-DRB1	0.000303497	0.296613	0.217	0.132	1
HLA-DPB1	1.16448e-09	0.30104	0.517	0.309	3.92359e-05
HLA-C	1.78117e-09	-0.30679	0.945	0.939	6.00148e-05
HLA-B	2.31816e-06	0.304762	0.966	0.923	0.0781081
HLA-A	4.88105e-13	-0.380535	0.962	0.975	1.64462e-08
HIST1H4C	4.5835e-14	-0.74935	0.521	0.637	1.54436e-09
HIGD1A	2.83009e-14	0.541335	0.621	0.394	9.53571e-10
HIF3A	1.52188e-05	-0.36267	0.128	0.236	0.512781
HEY1	3.09472e-06	-0.339283	0.059	0.163	0.104273
HEXIM1	2.84718e-11	-0.749165	0.259	0.429	9.59328e-07
HES4	4.0661e-14	0.747997	0.362	0.173	1.37003e-09
HES1	2.63907e-16	-0.744512	0.11	0.351	8.8921e-12
HERC2	0.0120014	-0.254006	0.166	0.223	1
HBA2	0.0202632	0.715042	0.093	0.143	1
H2AFZ	5.93827e-08	0.355828	0.676	0.508	0.00200084
GTF2A2	6.79682e-06	0.318703	0.548	0.405	0.229012
GSN	1.70739e-07	-0.298799	0.993	0.998	0.0057529
GPX3	1.10388e-13	0.686817	0.745	0.589	3.71942e-09
GPRC5A	5.81992e-16	0.500497	0.269	0.093	1.96096e-11
GPNMB	7.26609e-06	-0.358918	0.731	0.797	0.244824
GPATCH4	1.31857e-07	0.273608	0.245	0.12	0.00444278
GPATCH2	1.0992e-08	0.291171	0.328	0.17	0.000370364
GOLIM4	0.00212569	-0.296551	0.359	0.431	1
GNG11	4.74309e-05	-0.369896	0.617	0.675	1
GLUL	2.52088e-05	0.316219	0.572	0.412	0.849386
GLIPR1	9.56274e-12	0.578657	0.59	0.387	3.22207e-07
GLG1	1.66078e-06	-0.439904	0.514	0.588	0.0559583
GHR	1.20827e-06	-0.403017	0.162	0.289	0.0407115
GHITM	6.16921e-09	0.299931	0.652	0.443	0.000207865
GBP2	6.45456e-07	0.322724	0.614	0.448	0.021748
GBP1	5.11767e-29	0.95976	0.517	0.208	1.72435e-24
GAS7	0.00172109	-0.267655	0.179	0.255	1
GAPDH	0.000111288	0.264916	0.969	0.928	1
GADD45B	0.148383	0.519481	0.572	0.517	1
GADD45A	9.30288e-07	0.438332	0.366	0.227	0.0313451
GABARAPL1	2.93514e-17	0.60633	0.638	0.406	9.88965e-13
GABARAP	1.25658e-22	0.601474	0.634	0.343	4.23393e-18
FUNDC2	5.12651e-07	0.295955	0.717	0.549	0.0172733
FSTL3	5.97444e-19	0.490789	0.407	0.161	2.01303e-14
FSTL1	6.05368e-06	0.305772	0.731	0.593	0.203973
FST	2.43242e-06	0.359898	0.397	0.257	0.0819579
FRMD6	3.42188e-06	-0.448979	0.155	0.276	0.115297
FOXP1	0.00485047	-0.29681	0.459	0.502	1
FOXN3	0.00216896	-0.267514	0.359	0.427	1
FOSL2	3.04934e-13	0.324049	0.314	0.129	1.02745e-08
FOSB	5.62926e-15	0.492603	0.931	0.805	1.89672e-10
FOS	2.09655e-44	0.83918	0.99	0.935	7.06413e-40
FNDC4	1.20504e-06	0.281367	0.279	0.154	0.0406027
FN1	4.21318e-05	-0.331532	0.731	0.774	1
FMO2	0.00257659	-0.253896	0.055	0.116	1
FLOT1	1.6685e-15	0.464167	0.59	0.331	5.62183e-11
FKBP9	0.00148203	-0.303949	0.224	0.298	1
FILIP1L	3.51153e-71	1.79365	0.848	0.396	1.18317e-66
FHL1	1.12314e-05	0.443437	0.817	0.781	0.37843
FGL2	5.76589e-12	-0.708559	0.334	0.514	1.94276e-07
FGF7	4.08617e-12	0.541237	0.859	0.73	1.37679e-07
FGF2	1.33499e-07	0.277441	0.493	0.311	0.00449812
FBLN2	6.66252e-10	-0.593717	0.29	0.469	2.24487e-05
FBLN1	2.30816e-07	-0.364788	0.8	0.931	0.0077771
FAXDC2	4.93724e-07	-0.4304	0.217	0.35	0.0166355
FAM13A	0.00378476	-0.263467	0.176	0.247	1
FAM129A	0.00794522	-0.265868	0.345	0.397	1
FAM118A	8.54977e-22	-0.969466	0.083	0.367	2.88076e-17
FAM114A1	0.00081112	-0.274362	0.493	0.551	1
FAM111A	0.00434411	-0.287357	0.197	0.264	1
FAM107A	0.00352075	-0.282013	0.121	0.185	1
F8	1.2277e-32	0.664238	0.359	0.082	4.13661e-28
F3	1.69248e-10	0.582927	0.334	0.167	5.70264e-06
F10	4.23795e-08	0.313402	0.841	0.71	0.00142793
ETV1	4.60897e-06	-0.332121	0.09	0.199	0.155294
ETS2	5.54447e-15	0.358467	0.252	0.081	1.86815e-10
ETF1	5.42146e-07	0.260775	0.334	0.192	0.0182671
ERRFI1	1.06535e-18	0.603291	0.352	0.129	3.58959e-14
ERAP2	1.41878e-20	-0.685773	0.045	0.316	4.78045e-16
EPS8	0.0350105	-0.257603	0.524	0.538	1
EPHX1	1.00872e-10	-0.431945	0.848	0.88	3.39879e-06
EPHA3	0.00550909	-0.264339	0.2	0.266	1
EPB41L2	0.00058193	-0.355926	0.448	0.526	1
EPAS1	1.36969e-08	0.346026	0.434	0.249	0.000461503
EN1	3.50849e-05	-0.312478	0.141	0.25	1
EMP1	1.37284e-05	0.393101	0.803	0.743	0.462565
EMILIN1	0.033637	-0.305393	0.352	0.382	1
EMD	7.92342e-13	0.42121	0.517	0.298	2.66972e-08
EMC6	2.84165e-07	0.25343	0.362	0.211	0.00957465
EMC3	2.84688e-10	0.328474	0.483	0.286	9.59227e-06
ELOVL5	7.56608e-09	0.277681	0.286	0.14	0.000254931
ELL2	7.15217e-19	0.633365	0.479	0.22	2.40985e-14
ELF2	0.0105096	-0.271205	0.3	0.348	1
EIF4A1	1.03489e-22	0.660151	0.686	0.395	3.48695e-18
EIF1B	7.8696e-12	0.456166	0.734	0.537	2.65158e-07
EIF1	6.22528e-35	0.446904	0.99	0.992	2.09755e-30
EGR3	1.22911e-09	0.283206	0.152	0.049	4.14136e-05
EGR2	6.1018e-22	0.400169	0.238	0.051	2.05594e-17
EGR1	1.51467e-41	0.912307	0.945	0.717	5.10352e-37
EFEMP1	5.96873e-10	-0.612752	0.548	0.682	2.0111e-05
EDNRA	0.00215086	-0.32424	0.493	0.527	1
ECM2	0.00178007	-0.308203	0.172	0.24	1
EBF1	3.34671e-21	-0.794901	0.514	0.702	1.12764e-16
DYNC1I2	0.02653	-0.264948	0.483	0.495	1
DYNC1H1	0.00027478	-0.316274	0.4	0.477	1
DUT	2.63455e-06	0.250111	0.721	0.578	0.0887686
DUSP8	3.71458e-38	0.477026	0.269	0.032	1.25159e-33
DUSP6	1.11649e-10	0.69908	0.462	0.293	3.7619e-06
DUSP1	1.06575e-49	1.4497	0.941	0.706	3.59092e-45
DSTN	0.000108242	0.297344	0.948	0.894	1
DPT	5.95238e-13	-0.799638	0.431	0.626	2.00559e-08
DPM3	0.000199927	-0.349674	0.397	0.475	1
DNAJB9	1.80144e-11	0.30249	0.283	0.119	6.06976e-07
DNAJB4	3.79388e-09	0.31534	0.283	0.134	0.000127831
DNAJA1	1.58626e-11	0.478056	0.779	0.618	5.34475e-07
DLX5	3.34355e-21	-0.707046	0.059	0.342	1.12657e-16
DKK3	2.29777e-11	-0.587119	0.128	0.319	7.74211e-07
DIO2	0.0163524	-0.278559	0.179	0.239	1
DHRS3	0.00218163	-0.357232	0.566	0.587	1
DES	6.00507e-34	1.58503	0.597	0.245	2.02335e-29
DEGS1	3.63783e-06	0.304119	0.51	0.358	0.122573
DEFB1	2.43801e-51	0.919919	0.462	0.088	8.21464e-47
DDX5	3.06502e-21	0.513599	0.972	0.895	1.03273e-16
DDX3X	2.59967e-10	0.399842	0.655	0.449	8.75934e-06
DDX21	4.03133e-14	0.556709	0.524	0.294	1.35832e-09
DDX17	2.17036e-13	0.43469	0.869	0.703	7.31282e-09
DDIT4	5.45233e-05	-0.339083	0.1	0.199	1
DDB2	6.84082e-05	-0.308338	0.121	0.222	1
DBI	0.000212372	-0.330253	0.652	0.668	1
DACT1	2.97918e-08	0.276006	0.179	0.07	0.0010038
CYR61	2.48449e-65	2.79041	0.828	0.49	8.37126e-61
CYP20A1	0.0203842	-0.304853	0.328	0.363	1
CYCS	2.56337e-27	0.688923	0.617	0.294	8.63701e-23
CYBA	0.00342526	-0.272493	0.597	0.624	1
CYB5R3	4.45793e-05	0.274959	0.852	0.725	1
CXCL14	1.66771e-13	-1.25534	0.103	0.315	5.61917e-09
CXCL12	8.76096e-07	-0.529891	0.534	0.637	0.0295192
CTSL	1.96665e-07	0.314939	0.748	0.564	0.00662644
CTSH	3.24636e-10	-0.408239	0.045	0.199	1.09383e-05
CTSB	2.8109e-08	0.313841	0.81	0.649	0.000947106
CTNNB1	5.47568e-08	0.355657	0.51	0.325	0.00184498
CTHRC1	0.0398218	-0.277337	0.131	0.177	1
CTGF	5.93664e-45	2.8334	0.738	0.401	2.00029e-40
CTD-3252C9.4	3.09936e-12	0.336533	0.166	0.045	1.0443e-07
CSRP2	4.68118e-06	0.298106	0.386	0.24	0.157728
CSRP1	4.86131e-21	0.748685	0.752	0.504	1.63797e-16
CSRNP1	6.01482e-73	1.00654	0.531	0.079	2.02663e-68
CSGALNACT1	0.000336276	-0.308952	0.2	0.303	1
CRYAB	1.11231e-30	1.32254	0.848	0.618	3.74783e-26
CRISPLD2	4.10196e-31	0.82185	0.669	0.306	1.38212e-26
CRIP2	0.00214991	0.278231	0.517	0.413	1
CREM	1.21712e-31	0.683079	0.462	0.149	4.10097e-27
CREB5	8.72848e-50	0.895522	0.397	0.065	2.94097e-45
CRABP2	5.86796e-07	-0.41191	0.072	0.193	0.0197715
COX7A1	7.88108e-07	-0.404353	0.541	0.625	0.0265545
COX4I1	5.66412e-11	0.327725	0.945	0.828	1.90847e-06
COMT	3.22735e-09	0.306983	0.603	0.401	0.000108742
COMP	4.08305e-12	-0.561915	0.179	0.416	1.37574e-07
COL6A3	2.0619e-18	-0.730355	0.731	0.87	6.94738e-14
COL6A1	0.00012099	-0.282403	0.924	0.931	1
COL5A3	2.85485e-05	-0.338638	0.1	0.201	0.961913
COL4A1	3.8503e-06	0.370014	0.721	0.568	0.129732
COL3A1	2.25523e-35	-1.1619	0.686	0.868	7.59878e-31
COL1A2	8.13025e-22	-0.823059	0.772	0.905	2.7394e-17
COL1A1	4.57957e-30	-1.08784	0.569	0.776	1.54304e-25
COL15A1	1.21053e-07	-0.439555	0.1	0.236	0.00407876
COL14A1	1.46015e-24	-0.845114	0.821	0.893	4.91982e-20
CNN3	9.70481e-14	0.4906	0.728	0.493	3.26994e-09
CNN2	1.745e-08	0.282511	0.341	0.182	0.000587961
CNN1	8.86275e-40	1.27747	0.472	0.131	2.98622e-35
CMKLR1	0.010639	-0.252323	0.159	0.22	1
CMBL	6.14275e-05	-0.335088	0.162	0.264	1
CLU	0.162753	0.588795	0.834	0.784	1
CLTB	2.92237e-08	0.339527	0.666	0.494	0.000984662
CLK1	0.000227556	-0.34	0.238	0.33	1
CKB	3.00181e-05	0.356877	0.597	0.464	1
CITED4	1.29323e-06	0.273168	0.31	0.179	0.0435742
CHRDL1	4.36069e-08	-0.509796	0.29	0.434	0.00146929
CHPT1	1.16639e-05	0.257798	0.497	0.348	0.393002
CHPF	3.20388e-10	0.259593	0.359	0.173	1.07952e-05
CHMP1B	5.42662e-09	0.353733	0.355	0.194	0.000182845
CHD3	4.77428e-05	-0.394714	0.221	0.32	1
CHD1	1.12143e-08	0.318776	0.372	0.21	0.000377855
CFL2	4.4917e-17	0.458885	0.538	0.271	1.51343e-12
CFL1	7.73709e-09	0.280688	0.914	0.803	0.000260694
CFH	7.60325e-05	-0.280358	0.962	0.979	1
CES1	4.06164e-09	0.315139	0.431	0.249	0.000136853
CEP126	0.0322978	-0.277499	0.348	0.382	1
CENPV	4.47474e-08	0.307538	0.2	0.087	0.00150772
CEBPZ	9.47173e-08	0.307393	0.486	0.313	0.00319141
CEBPD	1.87112e-53	1.72191	0.945	0.771	6.30454e-49
CEBPB	7.90389e-16	0.628984	0.755	0.517	2.66314e-11
CEBPA	8.91775e-05	-0.332355	0.107	0.2	1
CDR1-AS	0.000459807	-0.282879	0.1	0.177	1
CDKN2AIP	0.00811493	-0.263688	0.138	0.195	1
CDKN1C	5.05555e-08	-0.568708	0.372	0.496	0.00170342
CDKN1A	3.026e-15	0.605183	0.486	0.256	1.01958e-10
CDC5L	9.20999e-10	0.386514	0.531	0.326	3.10321e-05
CDC42EP1	3.19841e-14	0.369069	0.493	0.248	1.07767e-09
CDC37	4.06078e-08	0.290037	0.621	0.426	0.00136824
CD59	2.67723e-11	0.403822	0.893	0.722	9.02064e-07
CD151	2.34207e-20	0.630783	0.893	0.72	7.89138e-16
CCT6A	5.14964e-06	0.25873	0.479	0.319	0.173512
CCT2	1.2314e-06	0.265744	0.503	0.339	0.0414908
CCNL1	1.16975e-09	0.352664	0.769	0.561	3.94135e-05
CCND1	5.66493e-08	0.297002	0.393	0.234	0.00190874
CCL2	2.6754e-08	0.79417	0.252	0.12	0.000901451
CCDC85B	1.47642e-07	0.354306	0.631	0.468	0.00497463
CCDC8	2.7199e-06	-0.331619	0.066	0.174	0.0916443
CCDC71L	1.41052e-17	0.804345	0.417	0.186	4.7526e-13
CCDC53	0.0717512	-0.252951	0.421	0.436	1
CCDC107	1.64307e-09	0.411178	0.6	0.405	5.53616e-05
CCDC102B	1.55824e-05	-0.331987	0.097	0.204	0.525033
CCAR1	3.03027e-05	0.260918	0.355	0.238	1
CBX5	0.00491167	-0.324631	0.345	0.39	1
CBR1	0.00148821	-0.331015	0.414	0.454	1
CBLB	2.43991e-06	0.252158	0.266	0.145	0.0822105
CAV2	8.89279e-08	0.346615	0.41	0.246	0.00299634
CAST	1.35835e-09	-0.452144	0.834	0.835	4.57682e-05
CAPS	1.26964e-06	0.259561	0.159	0.068	0.0427793
CAPN2	0.012633	-0.255678	0.466	0.501	1
CANX	0.00173288	-0.267594	0.576	0.621	1
CALD1	1.79406e-06	0.313852	0.997	0.985	0.0604491
CA3	1.51089e-06	0.930345	0.286	0.163	0.0509079
C9orf47	3.29588e-09	0.272581	0.145	0.046	0.000111051
C8orf22	0.000521456	-0.281415	0.145	0.24	1
C4orf3	2.82626e-08	0.345598	0.807	0.647	0.00095228
C3	1.32953e-09	-0.502168	0.593	0.719	4.47971e-05
C2orf40	0.511225	0.315525	0.407	0.392	1
C1R	1.5293e-07	0.26737	0.955	0.936	0.00515281
C1QTNF1	5.15769e-10	0.56795	0.5	0.333	1.73783e-05
C1orf122	0.0127254	-0.263307	0.476	0.5	1
C11orf96	1.05031e-83	2.14328	0.976	0.768	3.53892e-79
C11orf24	1.32345e-25	0.486856	0.359	0.102	4.45924e-21
C10orf10	1.9665e-18	1.1352	0.179	0.036	6.62592e-14
BTN3A2	5.57241e-06	-0.309561	0.1	0.211	0.187757
BTG3	1.25129e-10	0.306016	0.352	0.176	4.21609e-06
BTG2	3.623e-74	1.87848	0.903	0.439	1.22073e-69
BRD4	0.0721494	-0.256058	0.438	0.445	1
BRD2	0.00431403	-0.300558	0.421	0.468	1
BOC	0.00282044	-0.315221	0.397	0.457	1
BIN1	1.30675e-09	0.353036	0.531	0.331	4.40298e-05
BICC1	4.39809e-05	-0.27968	0.159	0.267	1
BHLHE41	4.50759e-05	-0.339788	0.103	0.202	1
BGN	7.38195e-13	-0.628153	0.283	0.525	2.48728e-08
BEX4	3.01123e-11	0.354895	0.572	0.333	1.0146e-06
BCL9L	0.00037325	-0.294849	0.141	0.233	1
BCL6	1.96117e-06	0.290351	0.407	0.252	0.0660795
BCAS2	1.07595e-06	0.273173	0.41	0.259	0.0362532
BARD1	3.60752e-12	0.29163	0.162	0.044	1.21552e-07
BAG2	4.39194e-21	0.564933	0.424	0.167	1.47982e-16
AXL	4.60707e-13	0.493862	0.621	0.392	1.5523e-08
AUP1	4.21538e-09	0.377657	0.503	0.304	0.000142033
ATP6V0D1	0.818589	-0.299413	0.414	0.36	1
ATP5I	1.03291e-10	-0.549663	0.552	0.65	3.48029e-06
ATP5E	2.50628e-09	-0.391026	0.855	0.865	8.44465e-05
ATP5B	4.37778e-06	0.282612	0.762	0.628	0.147505
ATP2B1	0.00222758	-0.293759	0.579	0.607	1
ATP2A2	3.17761e-09	0.402197	0.469	0.291	0.000107066
ATP1B3	3.28035e-25	0.970499	0.61	0.316	1.10528e-20
ATP1A1	2.85537e-05	0.254828	0.548	0.394	0.962088
ATF7IP	0.00089195	-0.269176	0.179	0.262	1
ATF3	1.05418e-80	1.90039	0.759	0.217	3.55196e-76
ARRDC3	0.022961	-0.306926	0.31	0.354	1
ARNTL	4.8183e-06	-0.28919	0.066	0.171	0.162348
ARL6IP5	3.91941e-07	-0.31636	0.903	0.896	0.0132061
ARL13B	2.13074e-10	0.283732	0.324	0.153	7.1793e-06
ARID5B	7.11838e-40	1.04013	0.886	0.648	2.39847e-35
ARID5A	4.44792e-26	0.450465	0.297	0.069	1.49868e-21
ARHGDIB	1.86575e-06	-0.340338	0.107	0.228	0.0628644
ARHGDIA	2.42682e-08	0.289767	0.59	0.398	0.000817691
ARHGAP20	2.33498e-05	-0.410288	0.21	0.323	0.786748
ARHGAP18	1.64526e-06	-0.35972	0.093	0.21	0.0554353
ARF1	6.78389e-08	0.365347	0.828	0.652	0.00228576
AR	3.65819e-14	-0.684474	0.576	0.707	1.23259e-09
APOD	4.54337e-14	-0.749092	0.79	0.95	1.53084e-09
APOC1	1.62231e-05	-0.407236	0.648	0.725	0.546622
AP2B1	0.00458363	-0.283761	0.224	0.285	1
ANXA1	9.62034e-06	0.368958	0.845	0.764	0.324148
ANKRD35	0.000453933	-0.278483	0.286	0.382	1
ANGPTL4	2.34651e-08	0.340882	0.159	0.059	0.000790634
ANGPTL1	0.0339494	-0.2503	0.207	0.262	1
ALDOA	8.47992e-09	0.317375	0.91	0.83	0.000285723
ALDH1A1	2.25523e-05	-0.356571	0.497	0.568	0.759877
AKR1C2	1.70988e-07	-0.481356	0.234	0.373	0.00576127
AKAP13	1.47967e-07	0.358394	0.672	0.513	0.00498559
AK3	4.53643e-07	0.270993	0.534	0.359	0.015285
AHNAK	6.17137e-16	-0.549102	0.89	0.903	2.07938e-11
AHDC1	4.30805e-06	-0.337299	0.114	0.23	0.145155
AGT	0.000708722	0.401257	0.141	0.079	1
AEBP1	0.00149851	-0.293022	0.776	0.765	1
ADRM1	1.09419e-07	0.323819	0.517	0.336	0.00368677
ADM	2.97687e-09	0.59335	0.214	0.09	0.000100303
ADH1B	0.00126018	0.433111	0.138	0.078	1
ADGRD1	9.16491e-20	0.450391	0.269	0.073	3.08803e-15
ADGRA2	0.00042295	-0.358249	0.345	0.421	1
ADAMTS1	9.58123e-72	1.93987	0.772	0.298	3.2283e-67
ACTR1A	1.16197e-07	0.268291	0.341	0.193	0.00391516
ACTN1	2.76062e-16	0.546008	0.603	0.348	9.30162e-12
ACTG2	2.16388e-24	1.18133	0.369	0.124	7.29099e-20
ACTG1	5.68713e-60	0.894551	0.997	0.983	1.91622e-55
ACTB	1.8586e-51	0.848732	0.99	0.975	6.26235e-47
ACTA2	9.21762e-07	1.14301	0.645	0.527	0.0310578
ACKR3	2.23453e-09	0.513226	0.283	0.135	7.52901e-05
ACAP2	0.000740534	-0.324922	0.39	0.451	1
AC145124.2	4.16696e-16	0.360794	0.283	0.097	1.40401e-11
AC090498.1	1.33456e-09	-0.426761	0.124	0.288	4.49667e-05
ABI3BP	0.0113892	-0.255652	0.562	0.586	1
ABCC9	7.30171e-05	-0.369723	0.272	0.372	1
2022-09-06	0.000629906	-0.290041	0.172	0.261	1

## Sheet: C3FB non-DM DEGs
	p_val	avg_log2FC	pct.1	pct.2	p_val_adj
ZNF503	5.88307e-31	-0.265704	0.585	0.655	1.98224e-26
ZFP36L2	0	-0.739669	0.943	0.985	0
ZFP36	0	1.52528	0.945	0.696	0
ZFAS1	1.03257e-39	-0.274753	0.71	0.758	3.47913e-35
ZFAND5	1.31583e-167	0.615261	0.741	0.502	4.43354e-163
ZCCHC24	2.96594e-29	-0.267021	0.574	0.63	9.99343e-25
ZBTB16	1.19684e-239	0.623062	0.59	0.265	4.03262e-235
ZBED3	3.82037e-73	0.334945	0.497	0.32	1.28723e-68
YBX1	8.3841e-88	-0.321088	0.91	0.932	2.82494e-83
XBP1	3.68664e-77	0.434873	0.591	0.415	1.24218e-72
XAF1	1.03339e-46	0.302601	0.422	0.284	3.4819e-42
WISP2	3.98461e-74	-0.559583	0.519	0.668	1.34257e-69
WEE1	4.31666e-120	0.429598	0.294	0.114	1.45446e-115
WBP5	1.71814e-43	0.30901	0.713	0.6	5.7891e-39
VPS13D	1.45308e-48	0.30177	0.523	0.374	4.89602e-44
VMP1	4.52902e-128	0.552248	0.743	0.524	1.52601e-123
VLDLR	2.52469e-103	0.332185	0.323	0.142	8.5067e-99
VIM	4.45612e-197	-0.283537	1	1	1.50145e-192
VEGFB	3.10488e-77	-0.362008	0.752	0.82	1.04616e-72
VCAN	3.71476e-100	-0.512314	0.546	0.722	1.25165e-95
VCAM1	1.76326e-123	0.451421	0.382	0.174	5.94112e-119
VAMP5	2.43817e-42	0.288803	0.896	0.87	8.21517e-38
VAMP2	1.08171e-56	0.254167	0.827	0.704	3.64471e-52
USP53	2.09189e-30	0.251604	0.52	0.399	7.04843e-26
UGCG	1.93078e-94	0.378498	0.364	0.184	6.50556e-90
UBE2D3	2.69887e-44	0.260605	0.77	0.659	9.09357e-40
UBE2B	2.59719e-63	0.292202	0.811	0.68	8.75096e-59
UBC	1.63038e-168	0.501037	0.995	0.989	5.4934e-164
UBALD2	1.51884e-114	0.641301	0.489	0.287	5.11759e-110
UBA52	4.3623e-123	-0.313561	0.974	0.985	1.46983e-118
UAP1	3.19309e-103	0.431368	0.713	0.519	1.07588e-98
TYMP	5.31387e-40	-0.333028	0.234	0.35	1.79046e-35
TXNIP	1.10774e-211	0.771596	0.973	0.957	3.73241e-207
TXN	9.8916e-56	-0.279026	0.7	0.766	3.33288e-51
TUBB	4.37773e-66	-0.343594	0.824	0.86	1.47503e-61
TUBA1A	1.9321e-91	0.509395	0.943	0.866	6.51e-87
TSPYL2	2.5409e-72	0.35938	0.504	0.324	8.5613e-68
TSPYL1	1.01263e-49	0.257286	0.458	0.308	3.41194e-45
TSPO	8.25432e-75	-0.374122	0.755	0.826	2.78121e-70
TSPAN8	3.36798e-122	0.494547	0.65	0.423	1.13481e-117
TSPAN3	1.07422e-48	0.251766	0.633	0.479	3.61948e-44
TSKU	2.65658e-52	0.307413	0.466	0.318	8.95109e-48
TSHZ2	5.63604e-69	-0.459306	0.497	0.619	1.89901e-64
TSC22D3	1.38072e-90	0.554913	0.697	0.516	4.65221e-86
TSC22D2	2.26268e-76	0.351454	0.302	0.151	7.62388e-72
TSC22D1	2.35701e-148	0.599593	0.731	0.51	7.9417e-144
TRIM47	8.84858e-39	-0.271017	0.194	0.306	2.98144e-34
TRIB1	2.22065e-206	0.632991	0.234	0.043	7.48225e-202
TRA2B	5.54289e-53	0.347524	0.608	0.469	1.86762e-48
TPT1	1.24744e-103	-0.261692	0.996	0.998	4.20312e-99
TPM4	1.5525e-65	0.349109	0.803	0.689	5.23098e-61
TPM2	1.72056e-80	0.369043	0.916	0.808	5.79727e-76
TPD52L1	2.31423e-89	0.254968	0.263	0.108	7.79757e-85
TOPORS	6.13069e-55	0.329956	0.464	0.312	2.06567e-50
TOP1	3.02383e-45	0.289551	0.601	0.455	1.01885e-40
TOMM7	5.09823e-118	-0.371077	0.919	0.951	1.7178e-113
TNXB	8.48809e-253	-0.855201	0.636	0.832	2.85998e-248
TNFSF10	2.31366e-37	-0.271721	0.232	0.343	7.79563e-33
TNFRSF12A	9.6139e-149	0.797971	0.351	0.143	3.23931e-144
TNFAIP6	3.73645e-37	0.323412	0.542	0.418	1.25896e-32
TMSB4X	3.01844e-135	-0.375859	0.994	0.996	1.01703e-130
TMSB10	7.10271e-252	-0.55097	0.97	0.99	2.39319e-247
TMEM37	7.21493e-75	0.280606	0.226	0.094	2.431e-70
TMEM176B	2.35219e-140	-0.57902	0.589	0.791	7.92548e-136
TMEM176A	5.39549e-83	-0.442895	0.485	0.66	1.81796e-78
TMEM100	2.4963e-66	0.433208	0.463	0.3	8.41103e-62
TLE4	2.76152e-122	0.460705	0.328	0.135	9.30467e-118
TIPARP	0	1.0365	0.537	0.197	0
THUMPD3-AS1	2.48842e-46	0.260151	0.296	0.173	8.38449e-42
THBS2	1.98168e-37	-0.276598	0.194	0.301	6.67706e-33
THBS1	8.04016e-118	0.582019	0.202	0.057	2.70905e-113
TGM2	1.08049e-81	0.305493	0.242	0.099	3.64061e-77
TFPI	1.40842e-105	0.40516	0.911	0.8	4.74554e-101
TCEAL7	3.67316e-54	0.292442	0.358	0.215	1.23763e-49
TCEAL2	2.0058e-110	0.388092	0.349	0.153	6.75835e-106
TCEAL1	8.72838e-53	0.27554	0.41	0.259	2.94094e-48
TAGLN	4.96975e-38	0.312664	0.896	0.82	1.67451e-33
SYT1	2.55065e-125	0.31338	0.106	0.009	8.59415e-121
SYNPO2	8.33414e-82	0.372231	0.575	0.379	2.80811e-77
SYNE1	2.5012e-65	0.394186	0.744	0.597	8.42754e-61
SULF1	5.39839e-130	0.51062	0.583	0.349	1.81893e-125
STX12	6.8076e-63	0.279973	0.4	0.239	2.29375e-58
STOM	1.07131e-35	0.253598	0.775	0.676	3.60967e-31
STC1	2.13888e-111	0.346512	0.169	0.041	7.20673e-107
SSR3	1.87161e-94	0.429856	0.785	0.644	6.3062e-90
SRPX	1.44508e-72	0.373571	0.778	0.627	4.86904e-68
SRD5A2	0	0.730161	0.388	0.061	0
SPTBN1	3.54576e-22	-0.25081	0.839	0.847	1.19471e-17
SPRY1	6.21864e-58	-0.42502	0.479	0.614	2.09531e-53
SPOCK3	9.83872e-163	0.667945	0.294	0.092	3.31506e-158
SPATS2L	6.71962e-110	0.467908	0.812	0.667	2.26411e-105
SPARCL1	1.8501e-125	0.366613	0.998	0.989	6.23374e-121
SORBS2	1.21761e-102	0.316018	0.289	0.118	4.10262e-98
SON	7.77238e-103	0.342012	0.956	0.89	2.61882e-98
SOD3	1.55144e-239	-0.729973	0.887	0.948	5.22743e-235
SOD2	9.08219e-36	0.438168	0.851	0.777	3.06015e-31
SOCS3	1.64487e-19	1.18357	0.408	0.37	5.54224e-15
SNX9	7.51737e-29	-0.275187	0.569	0.617	2.5329e-24
SNHG8	4.41333e-49	-0.329771	0.648	0.716	1.48703e-44
SMOC1	8.92494e-215	0.542949	0.401	0.133	3.00717e-210
SMARCA1	1.33854e-94	0.384115	0.534	0.331	4.51006e-90
SLPI	1.37529e-92	0.576229	0.891	0.832	4.6339e-88
SLC5A3	4.61179e-17	-0.282614	0.139	0.199	1.5539e-12
SLC38A2	6.35089e-71	0.399312	0.551	0.379	2.13987e-66
SLC19A2	7.54033e-169	0.44259	0.327	0.108	2.54064e-164
SIX1	6.15532e-63	-0.411598	0.406	0.534	2.07398e-58
SIM1	2.53231e-59	0.273108	0.313	0.172	8.53236e-55
SHOX2	3.05989e-125	0.373206	0.329	0.128	1.031e-120
SH3KBP1	1.58486e-51	0.299637	0.516	0.361	5.34003e-47
SH3BGRL3	3.47313e-121	-0.579501	0.756	0.841	1.17024e-116
SFRP4	8.4004e-48	-0.382307	0.302	0.429	2.83043e-43
SFRP2	1.02829e-31	0.27986	0.92	0.904	3.46474e-27
SFPQ	2.40664e-39	0.304353	0.745	0.645	8.10894e-35
SERTAD4-AS1	3.26259e-36	-0.299729	0.249	0.353	1.0993e-31
SERTAD1	6.38633e-136	0.670753	0.491	0.267	2.15181e-131
SERPINF1	4.75834e-245	0.446084	0.996	0.986	1.60328e-240
SERPINE2	3.03386e-54	-0.412816	0.292	0.422	1.02223e-49
SERPINE1	1.69057e-66	0.620519	0.184	0.074	5.69619e-62
SEPP1	1.38102e-142	0.422287	0.972	0.934	4.65322e-138
SELENBP1	2.96836e-60	0.285128	0.403	0.246	1.00016e-55
SEC11A	3.96124e-40	-0.255543	0.779	0.804	1.3347e-35
SDPR	6.16076e-71	0.318993	0.305	0.154	2.0758e-66
SCARA5	4.72511e-34	0.263764	0.646	0.527	1.59208e-29
SBDS	8.31151e-90	0.412656	0.814	0.685	2.80048e-85
SAV1	8.15018e-74	0.364902	0.715	0.54	2.74612e-69
SAT1	1.95789e-97	0.584981	0.881	0.778	6.59691e-93
SASH1	1.59346e-23	-0.252594	0.492	0.56	5.36899e-19
SARAF	2.42204e-61	0.289659	0.808	0.68	8.16082e-57
S100A6	1.19363e-295	-0.491203	0.999	1	4.02182e-291
S100A4	1.22075e-131	-0.490805	0.964	0.985	4.11318e-127
S100A13	8.68694e-300	-0.641303	0.921	0.965	2.92698e-295
S100A11	1.96887e-167	-0.469415	0.966	0.981	6.63392e-163
S100A10	1.97225e-237	-0.665569	0.963	0.987	6.64529e-233
RP11-92A5.2	3.61233e-76	0.269045	0.244	0.106	1.21714e-71
RND3	1.5689e-55	0.359639	0.896	0.822	5.28625e-51
RHOU	3.28854e-60	0.320632	0.275	0.145	1.10804e-55
RHOB	0	1.54987	0.968	0.719	0
RGS5	2.40548e-219	0.608618	0.32	0.082	8.10502e-215
RGS2	7.37946e-89	0.419985	0.191	0.065	2.48643e-84
RGCC	3.48032e-70	0.460459	0.177	0.067	1.17266e-65
RERGL	1.01347e-132	0.277387	0.144	0.022	3.41477e-128
RBM8A	7.15416e-35	0.262453	0.677	0.565	2.41052e-30
RBM39	4.96142e-57	0.27886	0.91	0.835	1.6717e-52
RBM3	1.10359e-53	-0.317095	0.624	0.716	3.71844e-49
RBBP6	2.63128e-52	0.308234	0.555	0.401	8.86582e-48
RASD1	7.75114e-108	1.13264	0.632	0.466	2.61167e-103
RARRES1	4.78284e-86	-0.867273	0.789	0.829	1.61153e-81
RANBP3L	9.42833e-49	0.264014	0.328	0.196	3.17678e-44
RAB13	1.00112e-59	-0.396984	0.437	0.561	3.37317e-55
PXDC1	4.19791e-43	0.496481	0.442	0.326	1.41444e-38
PTRF	2.77141e-99	-0.412769	0.844	0.891	9.33798e-95
PTPRS	2.16081e-93	0.411911	0.618	0.419	7.28062e-89
PTN	0	1.002	0.945	0.782	0
PTMS	6.7116e-49	-0.292904	0.799	0.844	2.26141e-44
PTGS2	3.07915e-128	0.650643	0.262	0.09	1.03749e-123
PTGR1	7.70889e-49	0.272613	0.474	0.321	2.59743e-44
PTGIR	8.35163e-74	-0.314845	0.063	0.198	2.814e-69
PTGES	1.14867e-59	-0.334304	0.157	0.292	3.87032e-55
PTGER3	1.52498e-137	0.411645	0.33	0.126	5.13827e-133
PTGDS	0	3.47791	0.887	0.259	0
PSAP	1.61256e-118	0.305011	0.986	0.963	5.43337e-114
PRRX2	1.00528e-157	-0.613623	0.584	0.736	3.38719e-153
PRRX1	1.63657e-86	-0.345407	0.943	0.956	5.51427e-82
PRNP	5.92136e-48	0.256744	0.822	0.706	1.99514e-43
PRKAR1A	6.74564e-49	0.256256	0.763	0.638	2.27288e-44
PPP1R15B	6.41169e-116	0.488605	0.344	0.154	2.16035e-111
PPP1R15A	1.18786e-24	0.34895	0.728	0.665	4.00238e-20
PPP1R12B	1.60523e-46	0.318558	0.297	0.177	5.40866e-42
PPP1CB	9.33441e-78	0.371924	0.75	0.598	3.14514e-73
PPM1L	5.35378e-224	0.651713	0.421	0.148	1.8039e-219
PPL	3.48918e-30	-0.282334	0.256	0.347	1.17564e-25
PPDPF	3.59335e-62	-0.37414	0.701	0.769	1.21074e-57
PNRC1	1.91512e-169	0.714527	0.945	0.87	6.45279e-165
PNISR	1.91011e-59	0.325387	0.871	0.761	6.43591e-55
PLXDC2	3.13603e-48	-0.344166	0.74	0.792	1.05666e-43
PLXDC1	3.75381e-42	0.251683	0.512	0.365	1.26481e-37
PLSCR4	3.35944e-29	-0.280901	0.405	0.48	1.13193e-24
PLPP3	0	1.47715	0.992	0.911	0
PLP2	6.72399e-48	-0.326748	0.581	0.671	2.26558e-43
PLEC	6.25244e-30	-0.280781	0.295	0.38	2.1067e-25
PLAGL1	1.14672e-38	0.253989	0.431	0.298	3.86377e-34
PLA2G2A	5.71669e-142	1.98167	0.322	0.122	1.92618e-137
PKDCC	1.48516e-40	0.256077	0.484	0.345	5.00409e-36
PINK1	1.09751e-26	-0.255962	0.32	0.398	3.69796e-22
PIM1	7.36115e-95	1.05383	0.296	0.146	2.48027e-90
PI16	3.08798e-60	-0.442816	0.598	0.725	1.04047e-55
PHLDA3	1.40349e-145	-0.598209	0.428	0.627	4.72893e-141
PHLDA1	6.9543e-93	0.456008	0.252	0.102	2.34318e-88
PHGDH	7.944e-98	0.39498	0.494	0.288	2.67665e-93
PGRMC1	4.54747e-150	0.493015	0.897	0.781	1.53223e-145
PGM2L1	4.17263e-49	0.26388	0.252	0.137	1.40593e-44
PGF	0	1.27238	0.565	0.141	0
PFDN5	3.36074e-158	-0.433594	0.927	0.959	1.13237e-153
PERP	1.12663e-73	-0.411471	0.346	0.496	3.79606e-69
PER2	1.02137e-80	0.312092	0.254	0.111	3.4414e-76
PER1	8.1596e-152	0.39812	0.314	0.106	2.7493e-147
PEMT	1.46421e-55	0.301883	0.432	0.279	4.9335e-51
PDZRN4	2.4543e-56	0.307826	0.561	0.397	8.26953e-52
PDLIM3	4.11929e-58	0.435442	0.529	0.376	1.38796e-53
PDLIM2	6.86481e-56	-0.34327	0.507	0.614	2.31303e-51
PDK4	0	1.79888	0.843	0.42	0
PDCD4	2.07589e-54	0.29252	0.587	0.436	6.99451e-50
PCOLCE2	1.87035e-138	-0.571693	0.608	0.812	6.30197e-134
PARVB	2.01071e-28	-0.267441	0.347	0.424	6.77489e-24
PARM1	1.31466e-102	0.357744	0.323	0.145	4.42962e-98
PAM	4.4838e-29	-0.259889	0.519	0.588	1.51077e-24
PALLD	3.77717e-29	0.256066	0.584	0.47	1.27268e-24
OSR2	1.73335e-65	0.381844	0.495	0.323	5.84034e-61
OLFML2B	1.93732e-84	0.434133	0.604	0.423	6.52759e-80
OLFML2A	1.02463e-133	-0.463534	0.07	0.274	3.4524e-129
NUDT4	7.21219e-90	0.428734	0.535	0.339	2.43007e-85
NTM	2.82593e-60	-0.263187	0.036	0.14	9.52169e-56
NR4A2	1.63909e-68	0.263476	0.189	0.075	5.52274e-64
NR4A1	0	1.5935	0.652	0.223	0
NR2F2	1.55795e-37	-0.30483	0.736	0.769	5.24934e-33
NPNT	1.30056e-187	0.598777	0.542	0.261	4.38211e-183
NPC2	5.14956e-75	-0.293713	0.907	0.931	1.73509e-70
NOVA1	9.48031e-128	0.51557	0.737	0.523	3.1943e-123
NKTR	2.0937e-48	0.300092	0.717	0.574	7.05453e-44
NGFRAP1	1.34144e-121	0.416966	0.886	0.787	4.51986e-117
NFKBIZ	2.35765e-61	0.560065	0.491	0.346	7.94386e-57
NFKBIA	1.63117e-67	0.538033	0.739	0.622	5.49608e-63
NFIX	6.15763e-48	-0.310525	0.811	0.842	2.07475e-43
NFIL3	0	0.978009	0.663	0.328	0
NEXN	2.51253e-59	0.372809	0.409	0.258	8.46573e-55
NCOA7	1.36958e-49	0.333398	0.542	0.4	4.61466e-45
NBN	2.24025e-68	0.281635	0.434	0.263	7.54829e-64
NBL1	6.18977e-49	0.322904	0.828	0.756	2.08558e-44
NAV3	1.30713e-195	0.360062	0.179	0.02	4.40424e-191
NAMPT	4.31744e-74	0.432916	0.432	0.264	1.45472e-69
NACA	7.70223e-127	-0.323314	0.979	0.988	2.59519e-122
N4BP2L2	1.64294e-62	0.337232	0.861	0.744	5.53574e-58
MYOC	2.09869e-280	1.10084	0.913	0.73	7.07131e-276
MYLK	4.48146e-269	0.730173	0.537	0.211	1.50998e-264
MYH11	1.33119e-199	0.584102	0.411	0.145	4.4853e-195
MYC	2.70455e-143	1.03624	0.334	0.136	9.11269e-139
MYADM	4.68448e-56	0.48592	0.782	0.701	1.57839e-51
MXRA5	4.93003e-58	-0.407213	0.417	0.547	1.66112e-53
MT2A	7.97349e-46	1.33233	0.98	0.979	2.68659e-41
MT1X	2.5656e-57	0.883649	0.593	0.457	8.64453e-53
MT1M	2.46057e-05	0.645522	0.479	0.465	0.829066
MT1E	1.28378e-86	1.35725	0.672	0.528	4.32557e-82
MT1A	2.77915e-35	0.290285	0.165	0.086	9.36407e-31
MRPS6	2.46469e-29	-0.376902	0.338	0.422	8.30452e-25
MRC2	3.34479e-70	0.359091	0.766	0.646	1.12699e-65
MMP2	1.82399e-23	-0.324792	0.928	0.919	6.14576e-19
MIR22HG	3.08837e-236	0.888607	0.552	0.263	1.04059e-231
MGP	1.485e-221	-0.63494	0.999	1	5.00355e-217
MGLL	4.72612e-36	0.251079	0.522	0.389	1.59242e-31
MFAP5	1.48745e-142	-0.816509	0.155	0.397	5.01181e-138
MEOX1	8.73096e-62	-0.265435	0.041	0.149	2.94181e-57
MEIS2	7.38109e-83	0.334539	0.466	0.272	2.48699e-78
MEG3	6.77812e-240	1.0007	0.893	0.723	2.28382e-235
MDK	1.55716e-140	0.569388	0.881	0.758	5.2467e-136
MCL1	1.55458e-182	0.773145	0.772	0.547	5.23799e-178
MATN2	5.84974e-62	0.376832	0.772	0.639	1.97101e-57
MARCKSL1	2.31224e-132	0.488216	0.421	0.196	7.79087e-128
MAPK10	1.82583e-76	0.304286	0.363	0.194	6.15194e-72
MAP9	2.26377e-60	0.303051	0.438	0.276	7.62756e-56
MAP1LC3B	4.45091e-34	0.291332	0.646	0.531	1.49969e-29
MAP1A	1.2835e-68	-0.419999	0.508	0.628	4.32463e-64
MAGED2	2.55434e-111	0.439696	0.82	0.676	8.60658e-107
MAFF	3.7483e-169	0.802129	0.505	0.259	1.26295e-164
LTBP2	9.00817e-111	-0.55714	0.69	0.804	3.03521e-106
LRRN3	1.37974e-84	0.256436	0.186	0.062	4.6489e-80
LRRC17	1.1907e-179	0.500646	0.307	0.091	4.01195e-175
LRP1	1.51135e-162	-0.454808	0.946	0.969	5.09235e-158
LMOD1	7.02537e-55	0.330401	0.554	0.398	2.36713e-50
LMO2	8.09339e-59	-0.290464	0.098	0.224	2.72699e-54
LMCD1	1.61188e-51	-0.32783	0.193	0.326	5.43106e-47
LIFR	4.22168e-57	0.29166	0.394	0.239	1.42245e-52
LGI4	5.77183e-132	0.489808	0.498	0.259	1.94476e-127
LGALS3	0	-0.668337	0.983	0.994	0
LEPR	1.84717e-114	-0.715138	0.387	0.587	6.22386e-110
LAMB1	6.55255e-38	0.256955	0.482	0.353	2.20782e-33
LAMA2	7.23154e-32	-0.306115	0.671	0.718	2.4366e-27
KLF9	8.17021e-207	0.818339	0.831	0.611	2.75287e-202
KLF6	4.51831e-08	0.418034	0.78	0.766	0.0015224
KLF4	7.28893e-104	0.796526	0.72	0.546	2.45593e-99
KLF2	7.85159e-62	0.755134	0.653	0.517	2.64551e-57
KLF10	4.85163e-31	0.468804	0.41	0.321	1.63471e-26
KCTD12	4.67718e-46	-0.380751	0.415	0.519	1.57593e-41
KANK2	7.4956e-60	-0.377162	0.656	0.729	2.52557e-55
JUND	0	0.978967	0.996	0.975	0
JUNB	2.34797e-57	0.919558	0.82	0.78	7.91125e-53
JMJD1C	1.05111e-54	0.31097	0.78	0.643	3.54162e-50
JDP2	1.3103e-41	0.387172	0.505	0.383	4.41492e-37
ITM2A	1.19902e-134	0.537235	0.802	0.607	4.03999e-130
ITGBL1	4.02689e-157	-0.701398	0.197	0.454	1.35682e-152
IRS2	2.22782e-49	0.299835	0.494	0.344	7.5064e-45
IRF2BP2	9.71937e-76	0.37425	0.75	0.591	3.27485e-71
IRF1	3.18373e-10	0.739705	0.397	0.37	1.07273e-05
INTS6	1.04946e-29	-0.344799	0.334	0.413	3.53606e-25
IL32	1.06413e-70	0.364738	0.703	0.537	3.58547e-66
IGSF21	8.93796e-176	0.489592	0.209	0.038	3.01156e-171
IGFBP7	3.20466e-280	0.752405	0.998	0.986	1.07978e-275
IGFBP5	0	1.19694	0.98	0.847	0
IGFBP3	1.97924e-10	0.311586	0.284	0.233	6.66884e-06
IGFBP2	7.03949e-77	-0.645434	0.348	0.519	2.37189e-72
IGF2	8.83744e-23	0.351892	0.481	0.399	2.97769e-18
IGF1	0	1.43758	0.973	0.845	0
IFI6	3.97172e-63	0.443419	0.441	0.291	1.33823e-58
IER5L	3.82807e-207	-0.677351	0.282	0.575	1.28983e-202
IER5	1.28763e-16	0.250897	0.352	0.279	4.33853e-12
IER3	0.00430574	0.408071	0.391	0.445	1
IER2	2.62283e-18	0.272266	0.805	0.74	8.83737e-14
ID2	3.6697e-38	-0.276615	0.168	0.277	1.23647e-33
HTRA1	7.87401e-78	-0.417569	0.627	0.735	2.65307e-73
HSPG2	2.22439e-48	-0.342762	0.569	0.649	7.49487e-44
HSPB6	9.36863e-192	0.615738	0.836	0.633	3.15667e-187
HSPA1B	8.91855e-82	0.467752	0.574	0.387	3.00502e-77
HSD17B4	6.9908e-54	0.259512	0.543	0.374	2.35548e-49
HSD11B1	2.09742e-48	0.395508	0.741	0.631	7.06704e-44
HS3ST1	6.64899e-195	0.396423	0.232	0.043	2.24031e-190
HOOK1	1.0314e-290	0.664793	0.3	0.048	3.47521e-286
HNRNPA2B1	3.43733e-56	0.250174	0.96	0.923	1.15817e-51
HNRNPA0	1.93634e-62	0.309344	0.703	0.546	6.5243e-58
HMCN2	0	0.758651	0.393	0.074	0
HLA-C	4.26125e-112	-0.358862	0.955	0.966	1.43579e-107
HEY1	7.95509e-44	-0.309082	0.135	0.245	2.68039e-39
HEXIM1	1.65001e-64	-0.496736	0.33	0.46	5.55955e-60
HES1	9.35706e-57	-0.303026	0.336	0.487	3.15277e-52
HCFC1R1	1.1114e-46	-0.363497	0.566	0.649	3.74474e-42
HBB	0.988825	0.731194	0.296	0.277	1
HBA2	6.04464e-05	0.283763	0.136	0.161	1
HAS2	3.7045e-54	0.362927	0.256	0.137	1.24819e-49
H3F3B	1.59688e-83	0.302924	0.997	0.994	5.38051e-79
H2AFZ	1.83857e-26	0.253305	0.674	0.572	6.19488e-22
GSTM5	1.07586e-128	0.442072	0.533	0.291	3.625e-124
GSTM3	4.93524e-43	0.255899	0.688	0.559	1.66288e-38
GPX4	2.44205e-169	-0.464437	0.933	0.963	8.22825e-165
GPX3	6.06236e-69	0.38292	0.94	0.898	2.04265e-64
GPX1	1.29542e-65	-0.340269	0.726	0.785	4.3648e-61
GPNMB	1.77343e-97	-0.395765	0.88	0.928	5.97538e-93
GOLGB1	8.1863e-47	0.289591	0.741	0.62	2.75829e-42
GOLGA8B	2.95208e-79	0.276064	0.275	0.124	9.94675e-75
GOLGA8A	1.29176e-70	0.268007	0.353	0.187	4.35246e-66
GNB2L1	1.30099e-147	-0.328813	0.984	0.991	4.38355e-143
GLUL	6.94359e-171	0.586512	0.778	0.556	2.33957e-166
GLTSCR2	9.84221e-117	-0.424272	0.834	0.888	3.31624e-112
GLT8D2	4.53402e-47	0.264704	0.736	0.591	1.52769e-42
GLIPR1	4.9182e-47	0.370871	0.521	0.385	1.65714e-42
GHR	2.20416e-55	0.281799	0.5	0.336	7.42668e-51
GDF10	1.73877e-30	0.316981	0.556	0.454	5.8586e-26
GBP1	0	1.23332	0.654	0.243	0
GAS7	2.05615e-43	-0.321831	0.287	0.397	6.928e-39
GAS1	4.14503e-146	0.624916	0.893	0.777	1.39663e-141
GALNT15	1.49921e-72	-0.385056	0.054	0.184	5.05144e-68
GADD45G	5.38237e-63	0.383438	0.184	0.076	1.81354e-58
GADD45B	8.96307e-09	0.644967	0.576	0.552	0.000302002
GADD45A	3.55768e-63	0.511103	0.33	0.189	1.19872e-58
GABARAPL1	4.51079e-77	0.417137	0.671	0.505	1.51987e-72
FZD7	9.50433e-60	0.265941	0.444	0.277	3.20239e-55
FXYD6	6.82041e-40	0.270559	0.66	0.533	2.29807e-35
FTL	2.4329e-165	-0.33756	0.999	0.999	8.19742e-161
FTH1	0	-0.548811	0.998	0.999	0
FST	5.598e-179	0.919512	0.668	0.43	1.88619e-174
FOSL2	1.13142e-173	0.439413	0.367	0.131	3.81222e-169
FOSB	0.0360789	0.699613	0.734	0.863	1
FOS	7.11816e-44	0.381009	0.951	0.943	2.39839e-39
FN1	6.75271e-34	0.355468	0.877	0.852	2.27526e-29
FMO2	4.87741e-13	0.332829	0.284	0.225	1.6434e-08
FKBP5	9.15143e-134	0.482561	0.567	0.328	3.08348e-129
FILIP1L	0	1.81894	0.742	0.288	0
FGF7	4.88986e-31	0.26221	0.888	0.842	1.64759e-26
FGF10	1.73858e-181	0.587966	0.547	0.276	5.85798e-177
FBLN5	2.62818e-36	-0.299437	0.742	0.784	8.85539e-32
FBLN2	4.10522e-70	-0.353025	0.711	0.818	1.38321e-65
FBLN1	5.34879e-105	0.364682	0.995	0.994	1.80222e-100
FAS	6.00653e-81	0.336157	0.377	0.202	2.02384e-76
FAM53C	2.35188e-82	0.283231	0.268	0.118	7.92441e-78
FAM133B	1.03809e-48	0.311394	0.56	0.417	3.49775e-44
FAM127A	8.58066e-62	0.324795	0.735	0.597	2.89117e-57
FAM118A	8.42407e-20	-0.256289	0.261	0.335	2.83841e-15
F3	2.62371e-54	0.483661	0.386	0.251	8.84033e-50
F2R	8.34213e-51	-0.446639	0.291	0.416	2.8108e-46
F10	5.36911e-64	0.337732	0.788	0.649	1.80907e-59
EZR	7.70052e-168	0.517124	0.497	0.231	2.59461e-163
ERRFI1	1.42556e-91	0.375334	0.351	0.174	4.80327e-87
EPHX1	1.25965e-64	0.286827	0.966	0.936	4.24426e-60
ENPP1	8.63234e-182	0.632267	0.479	0.214	2.90858e-177
EMP3	1.73349e-106	-0.413193	0.911	0.941	5.84081e-102
EMP2	2.81637e-80	0.349333	0.893	0.792	9.48949e-76
ELN	1.95749e-17	-0.268025	0.443	0.503	6.59556e-13
ELMSAN1	4.56422e-71	0.381649	0.45	0.285	1.53787e-66
ELL2	3.48227e-42	0.273896	0.458	0.323	1.17332e-37
EIF5	2.85184e-36	0.289135	0.801	0.723	9.60899e-32
EGR2	9.04525e-200	0.481074	0.247	0.049	3.04771e-195
EGR1	0	1.04834	0.935	0.796	0
EFEMP1	5.73547e-39	-0.296285	0.612	0.698	1.93251e-34
EEF1D	3.47174e-108	-0.365807	0.935	0.952	1.16977e-103
EEF1B2	1.27092e-60	-0.315283	0.87	0.898	4.28223e-56
EDIL3	2.37819e-148	0.502933	0.308	0.106	8.01307e-144
DYNLL1	2.24625e-58	-0.294862	0.911	0.937	7.56851e-54
DUSP8	2.46671e-171	0.27643	0.161	0.019	8.31134e-167
DUSP1	0	1.2872	0.953	0.736	0
DST	1.61479e-29	0.2515	0.729	0.622	5.44087e-25
DPT	2.98721e-55	-0.334252	0.945	0.946	1.00651e-50
DNAJB4	2.4448e-94	0.330823	0.335	0.159	8.23752e-90
DNAJB1	1.72023e-22	0.288447	0.487	0.392	5.79616e-18
DNAJA1	1.84374e-121	0.570489	0.851	0.724	6.21231e-117
DLX5	5.74927e-127	-0.471108	0.12	0.34	1.93716e-122
DIO3OS	1.45209e-42	0.304098	0.571	0.429	4.89268e-38
DEFB1	7.00741e-55	0.32535	0.214	0.102	2.36108e-50
DDX5	6.90475e-157	0.50814	0.976	0.938	2.32648e-152
DDX3Y	4.5652e-57	0.306312	0.531	0.369	1.5382e-52
DDX3X	2.46952e-55	0.30848	0.656	0.503	8.32079e-51
DDX24	1.54375e-37	0.276244	0.819	0.734	5.20151e-33
DDX21	4.96998e-34	0.309958	0.451	0.334	1.67458e-29
DDX17	3.19832e-59	0.340097	0.837	0.71	1.07764e-54
DDIT3	2.12985e-52	0.31401	0.445	0.295	7.17631e-48
CYR61	0	2.47467	0.93	0.616	0
CYP1B1	2.70028e-140	0.697994	0.691	0.47	9.09832e-136
CYCS	9.08423e-59	0.32682	0.506	0.343	3.06084e-54
CXXC5	5.13505e-89	-0.478365	0.275	0.453	1.7302e-84
CXCL14	2.69516e-21	0.376635	0.474	0.629	9.08108e-17
CXCL12	4.60817e-179	0.650282	0.958	0.866	1.55268e-174
CTSH	2.49265e-82	-0.427624	0.184	0.356	8.39874e-78
CTHRC1	1.52043e-113	-0.765187	0.141	0.339	5.12295e-109
CTGF	7.66683e-101	1.64536	0.745	0.655	2.58326e-96
CSTB	1.30033e-53	-0.290171	0.815	0.852	4.38134e-49
CSRP2	4.97505e-105	0.317682	0.197	0.059	1.67629e-100
CSRP1	1.6591e-39	0.26029	0.638	0.505	5.59019e-35
CSRNP1	1.26205e-294	0.937624	0.39	0.102	4.25235e-290
CRLF1	6.53633e-130	-0.658344	0.189	0.43	2.20235e-125
CRISPLD2	1.67828e-131	0.61286	0.573	0.35	5.65479e-127
CRIP2	2.13359e-57	-0.372956	0.271	0.412	7.1889e-53
CRIP1	3.32087e-21	-0.284699	0.266	0.339	1.11893e-16
CRELD1	8.35598e-74	0.257308	0.325	0.165	2.81546e-69
CREB5	5.2854e-156	0.481326	0.297	0.096	1.78086e-151
CPM	4.11135e-145	0.468704	0.268	0.084	1.38528e-140
CPE	0	1.23438	0.656	0.218	0
COPRS	2.59676e-65	-0.389908	0.439	0.561	8.74951e-61
COMP	2.45895e-255	-1.85371	0.075	0.395	8.2852e-251
COL6A3	1.24132e-298	-0.766725	0.941	0.978	4.18252e-294
COL4A5	4.65662e-100	0.281245	0.234	0.083	1.569e-95
COL4A2	3.02522e-29	-0.29615	0.586	0.64	1.01932e-24
COL3A1	5.10434e-19	-0.308214	0.921	0.922	1.71986e-14
COL1A1	1.89595e-55	-0.433436	0.859	0.886	6.38822e-51
COL18A1	1.37368e-64	0.331191	0.582	0.4	4.62846e-60
COL15A1	4.76324e-197	0.678237	0.697	0.412	1.60493e-192
COL14A1	8.81492e-81	-0.451636	0.869	0.924	2.9701e-76
CNN1	1.27249e-165	0.47146	0.238	0.057	4.28753e-161
CMYA5	3.39584e-47	0.272187	0.343	0.211	1.14419e-42
CMKLR1	3.67012e-72	-0.442305	0.237	0.393	1.23661e-67
CLTA	7.96574e-64	-0.331242	0.714	0.778	2.68398e-59
CLEC11A	1.48081e-69	0.302251	0.291	0.146	4.98943e-65
CITED4	3.64587e-57	0.341942	0.358	0.217	1.22844e-52
CITED2	1.77186e-61	0.47501	0.338	0.198	5.9701e-57
CILP	4.79404e-221	0.742126	0.836	0.608	1.61531e-216
CHMP1B	6.03229e-45	0.2518	0.338	0.209	2.03252e-40
CFH	5.82585e-158	-0.452072	0.999	0.999	1.96296e-153
CFD	1.39303e-287	0.444723	1	0.999	4.69369e-283
CES1	1.65928e-175	0.522026	0.46	0.196	5.59077e-171
CEBPD	0	1.23261	0.955	0.831	0
CEBPB	1.41806e-170	0.702625	0.776	0.57	4.77802e-166
CDKN1A	5.62224e-158	0.765189	0.506	0.261	1.89436e-153
CD9	2.90168e-126	-0.511614	0.761	0.858	9.77692e-122
CD81	1.20051e-206	0.365872	0.998	0.998	4.04498e-202
CD79B	2.47816e-276	0.948382	0.643	0.313	8.34992e-272
CD34	3.12827e-23	-0.26236	0.267	0.345	1.05404e-18
CD248	4.7134e-24	-0.282025	0.545	0.591	1.58813e-19
CCNG2	1.30253e-130	0.546133	0.626	0.405	4.38874e-126
CCL2	3.36326e-22	0.301345	0.157	0.093	1.13322e-17
CCDC80	4.63983e-74	0.328298	0.985	0.973	1.56335e-69
CCDC71L	1.62141e-73	0.561783	0.435	0.274	5.46319e-69
CAT	3.46816e-48	0.269937	0.749	0.604	1.16856e-43
CARHSP1	4.56317e-32	-0.259123	0.232	0.326	1.53752e-27
CALD1	1.22014e-131	0.347498	0.994	0.986	4.11115e-127
CAB39L	8.39766e-79	0.34679	0.5	0.31	2.82951e-74
CA3	1.1297e-118	0.365933	0.148	0.028	3.80643e-114
C9orf16	9.53529e-77	-0.393499	0.472	0.606	3.21282e-72
C2orf40	1.1777e-83	0.455212	0.543	0.343	3.96814e-79
C21orf33	2.44121e-112	-0.321435	0.009	0.155	8.22541e-108
C1QTNF7	2.70346e-85	-0.490414	0.273	0.442	9.10905e-81
C11orf96	0	1.81172	0.922	0.692	0
BZW1	1.19698e-43	0.275625	0.708	0.582	4.03311e-39
BTG3	2.9331e-78	0.343729	0.383	0.211	9.88278e-74
BTG2	0	2.00291	0.924	0.528	0
BTG1	1.02326e-49	0.321737	0.868	0.783	3.44776e-45
BRI3	1.22348e-121	-0.423712	0.795	0.866	4.12239e-117
BMPER	0	0.822066	0.478	0.087	0
BMP5	1.76075e-47	0.287019	0.734	0.597	5.93267e-43
BMP4	2.70989e-37	0.261815	0.492	0.358	9.13072e-33
BLVRB	4.65543e-52	-0.310879	0.663	0.726	1.5686e-47
BGN	1.43905e-99	-0.534772	0.154	0.347	4.84874e-95
BEX4	6.53519e-82	0.355432	0.61	0.416	2.20197e-77
BCL6	2.77041e-83	0.392475	0.498	0.31	9.33462e-79
BBX	2.23329e-68	0.34202	0.808	0.684	7.52485e-64
BASP1	4.43395e-117	-0.414439	0.042	0.217	1.49397e-112
BAG2	6.68282e-57	0.330892	0.45	0.298	2.25171e-52
B3GLCT	2.55866e-130	0.430274	0.466	0.234	8.62115e-126
ATP6V0D1	1.26902e-32	0.350725	0.507	0.395	4.27582e-28
ATP5E	1.48198e-60	-0.27503	0.912	0.934	4.99339e-56
ATP2B1	7.46579e-66	-0.394889	0.735	0.8	2.51552e-61
ATF3	0	1.53672	0.578	0.177	0
ASPH	1.60705e-41	0.260541	0.779	0.652	5.41479e-37
ARRDC3	3.45377e-58	0.367401	0.591	0.432	1.16371e-53
ARPC1B	7.97234e-99	-0.492227	0.533	0.669	2.6862e-94
ARID5B	0	1.10693	0.905	0.721	0
ARHGDIB	3.73629e-52	-0.34697	0.247	0.385	1.2589e-47
ARHGAP28	2.8745e-104	0.315779	0.245	0.089	9.68533e-100
ARHGAP20	1.23674e-65	0.391999	0.465	0.303	4.16706e-61
ARGLU1	2.51435e-50	0.312732	0.721	0.591	8.47184e-46
AQP1	1.52901e-78	0.288016	0.271	0.121	5.15186e-74
APP	5.50441e-54	0.264606	0.9	0.83	1.85466e-49
ANP32B	4.62687e-30	-0.28038	0.605	0.663	1.55898e-25
ANGPTL1	1.27824e-55	0.294698	0.27	0.143	4.30691e-51
AMOTL2	9.19598e-48	0.282605	0.317	0.19	3.09849e-43
AMD1	2.25166e-31	0.257923	0.411	0.296	7.58675e-27
ALDH1A3	2.73862e-65	0.382963	0.415	0.258	9.22751e-61
AKR1C2	1.05049e-65	-0.431524	0.382	0.521	3.53953e-61
AKIRIN1	2.44935e-53	0.26084	0.352	0.21	8.25285e-49
AKAP9	3.98886e-59	0.3249	0.79	0.663	1.34401e-54
AIF1L	3.96456e-165	0.253711	0.134	0.01	1.33582e-160
AHNAK2	3.56855e-66	-0.453013	0.308	0.457	1.20239e-61
AHNAK	1.92505e-167	-0.505537	0.917	0.963	6.48627e-163
AES	7.31137e-54	-0.275027	0.865	0.892	2.46349e-49
ADM	2.0138e-68	0.773101	0.462	0.303	6.7853e-64
ADH1B	8.75617e-67	0.667426	0.231	0.107	2.95031e-62
ADGRL3	7.92519e-92	0.347763	0.403	0.212	2.67031e-87
ADAMTS1	0	2.0592	0.752	0.258	0
ACTB	0	0.6726	0.997	0.981	0
ACTA2	2.89481e-137	0.643233	0.657	0.432	9.75377e-133
ACKR3	6.17976e-160	0.773213	0.603	0.363	2.08221e-155

## Sheet: C3FB DMED DEGs
	p_val	avg_log2FC	pct.1	pct.2	p_val_adj
ZYX	7.6e-72	0.400013	0.478	0.242	2.56e-67
ZNF704	2.5e-13	-0.276522	0.253	0.325	8.42e-09
ZNF703	1.43e-29	-0.329066	0.147	0.277	4.81e-25
ZNF503	2.37e-54	-0.523926	0.516	0.655	7.98e-50
ZNF331	5.46e-27	0.396	0.319	0.194	1.84e-22
ZNF280D	1.52e-19	-0.297515	0.258	0.359	5.13e-15
ZFP36L2	2.91e-96	-0.516023	0.968	0.985	9.81e-92
ZFP36	0	1.45046	0.99	0.696	0
ZFHX4	1.19e-67	-0.536451	0.768	0.833	4e-63
ZEB2	3.13e-16	-0.307201	0.469	0.534	1.05e-11
ZDHHC9	1.35e-44	0.287096	0.374	0.2	4.54e-40
ZC3H6	2.6e-23	-0.36667	0.252	0.363	8.77e-19
ZC3H12A	1.58e-112	0.262044	0.169	0.027	5.33e-108
ZBTB38	9.18e-13	-0.260726	0.403	0.456	3.09e-08
ZBTB21	3e-83	0.314536	0.301	0.105	1.01e-78
YBX3	5.53e-118	0.502201	0.98	0.903	1.86e-113
XRCC6	1.64e-28	0.254581	0.778	0.625	5.53e-24
XBP1	3.55e-211	0.881239	0.792	0.415	1.2e-206
WISP2	1.76e-19	0.548318	0.768	0.668	5.92e-15
WEE1	3.88e-146	0.571132	0.383	0.114	1.31e-141
WBP5	3.4e-30	0.292542	0.756	0.6	1.15e-25
WBP4	4.34e-50	0.357174	0.554	0.34	1.46e-45
VMP1	3.47e-116	0.614412	0.816	0.524	1.17e-111
VIMP	4.67e-60	0.378673	0.766	0.54	1.57e-55
VIM	1.98e-150	0.328586	1	1	6.68e-146
VCP	5.58e-31	0.270454	0.659	0.491	1.88e-26
VASN	1.26e-139	0.801302	0.644	0.323	4.25e-135
VAMP5	4.41e-34	-0.32234	0.847	0.87	1.49e-29
UQCRB	1.18e-52	-0.404444	0.868	0.892	3.98e-48
UBE2S	9.55e-68	0.347667	0.42	0.201	3.22e-63
UBE2D3	5.48e-51	0.353826	0.831	0.659	1.84e-46
UBE2B	6.68e-44	0.311554	0.838	0.68	2.25e-39
UBC	1.49e-95	0.459001	0.998	0.989	5.01e-91
UBA52	2.6e-47	-0.257653	0.986	0.985	8.75e-43
UAP1	3.62e-299	1.18723	0.883	0.519	1.22e-294
TXNIP	6.81e-52	-0.475037	0.923	0.957	2.29e-47
TUBB6	3.2e-79	0.464897	0.627	0.366	1.08e-74
TUBB4B	1.24e-115	0.724111	0.818	0.578	4.17e-111
TUBB	1.22e-66	-0.46712	0.797	0.86	4.12e-62
TUBA1C	4.5e-72	0.580441	0.604	0.37	1.52e-67
TUBA1A	5.99e-62	0.419244	0.956	0.866	2.02e-57
TTC3	3.94e-60	-0.530773	0.627	0.727	1.33e-55
TSPYL2	2.87e-53	0.376669	0.545	0.324	9.67e-49
TSPO	6.86e-32	-0.348467	0.803	0.826	2.31e-27
TSPAN4	1.64e-46	0.342888	0.898	0.743	5.53e-42
TSKU	4.06e-111	0.658466	0.609	0.318	1.37e-106
TSHZ2	2.11e-66	-0.63436	0.448	0.619	7.11e-62
TSC22D3	3.74e-48	0.563827	0.698	0.516	1.26e-43
TSC22D2	2.16e-101	0.435031	0.394	0.151	7.29e-97
TRIB1	5.04e-208	0.565362	0.287	0.043	1.7e-203
TPST1	4.26e-28	0.275937	0.554	0.387	1.43e-23
TOP1	5.63e-44	0.333822	0.664	0.455	1.9e-39
TOMM7	5.53e-46	-0.320321	0.945	0.951	1.86e-41
TNRC6B	1.8e-27	-0.366771	0.639	0.699	6.08e-23
TNFSF13B	4.26e-24	-0.26674	0.067	0.169	1.44e-19
TNFSF10	3.66e-29	-0.360276	0.211	0.343	1.23e-24
TNFRSF1A	1.35e-50	0.391836	0.706	0.495	4.55e-46
TNFRSF19	6.63e-32	-0.257984	0.036	0.149	2.23e-27
TNFRSF12A	0	2.13012	0.772	0.143	0
TNFAIP6	1.53e-99	0.652409	0.695	0.418	5.15e-95
TMEM176A	2.64e-23	0.277845	0.796	0.66	8.9e-19
TMEM119	1.84e-32	-0.340197	0.135	0.275	6.2e-28
TMEM100	5.15e-42	0.428757	0.483	0.3	1.74e-37
TMED5	9.64e-44	0.269296	0.436	0.247	3.25e-39
TMBIM4	5.42e-58	0.37856	0.865	0.683	1.83e-53
TMBIM1	2.34e-64	0.394101	0.703	0.459	7.9e-60
TLN1	9.89e-18	-0.322342	0.581	0.611	3.33e-13
TIPARP	6.49e-122	0.600978	0.483	0.197	2.19e-117
TIMP3	1.56e-252	0.838993	1	0.999	5.24e-248
TIMP1	4.45e-54	0.62612	0.989	0.968	1.5e-49
TIMM10	1.25e-44	0.252989	0.421	0.229	4.22e-40
THY1	4.18e-26	-0.507566	0.223	0.361	1.41e-21
THRA	2.47e-32	-0.387757	0.252	0.389	8.33e-28
THBS2	8.01e-19	0.262819	0.43	0.301	2.7e-14
THBS1	6.85e-239	0.877972	0.346	0.057	2.31e-234
TGM2	8.86e-176	0.866117	0.383	0.099	2.98e-171
TFPI	1.91e-34	0.268238	0.908	0.8	6.44e-30
TCF7L1	1.5e-37	-0.433228	0.38	0.509	5.06e-33
TCF4	2.58e-22	-0.303913	0.82	0.827	8.69e-18
TCEB2	1.37e-28	-0.273241	0.888	0.887	4.6e-24
TC2N	1.77e-81	0.276041	0.234	0.068	5.96e-77
TBX3	1.36e-49	-0.525492	0.471	0.603	4.57e-45
TBL1XR1	7.63e-21	-0.301956	0.492	0.565	2.57e-16
TAGLN2	1.3e-211	0.856494	0.954	0.777	4.37e-207
TAGLN	2.31e-36	0.453091	0.922	0.82	7.8e-32
SVIL	2.94e-25	-0.381133	0.374	0.478	9.91e-21
SVEP1	3.77e-13	-0.28135	0.248	0.324	1.27e-08
STX12	9.09e-72	0.379391	0.479	0.239	3.06e-67
STK24	1.09e-33	0.25519	0.561	0.371	3.68e-29
STAT3	1.87e-120	0.670039	0.787	0.501	6.31e-116
ST3GAL4	1.53e-129	0.595138	0.574	0.262	5.15e-125
SSPN	1.42e-80	-0.528073	0.797	0.874	4.79e-76
SRSF5	1.85e-54	0.340656	0.945	0.844	6.23e-50
SRSF3	2.42e-46	0.316379	0.876	0.73	8.14e-42
SRSF10	3.42e-34	0.280533	0.607	0.42	1.15e-29
SRP14	2.17e-47	-0.267533	0.982	0.979	7.32e-43
SPTSSA	4.1e-104	0.486198	0.524	0.241	1.38e-99
SPTBN1	4.13e-12	-0.260148	0.856	0.847	1.39e-07
SPSB1	7.86e-61	0.278131	0.261	0.101	2.65e-56
SPRY2	1.57e-15	-0.36167	0.555	0.595	5.3e-11
SPRY1	1.32e-17	-0.358417	0.528	0.614	4.45e-13
SPON2	3.76e-49	0.442716	0.94	0.871	1.27e-44
SPOCK3	8.71e-197	0.712293	0.397	0.092	2.93e-192
SPOCK1	2.06e-10	-0.295143	0.331	0.387	6.93e-06
SPHK1	5.07e-76	0.332807	0.28	0.099	1.71e-71
SOX4	1.94e-41	-0.587739	0.412	0.552	6.53e-37
SOD3	1.02e-77	-0.572311	0.924	0.948	3.42e-73
SOD2	4.12e-22	0.361445	0.865	0.777	1.39e-17
SOCS3	3.35e-201	0.934483	0.784	0.37	1.13e-196
SOBP	8.56e-30	-0.361944	0.305	0.429	2.89e-25
SNTB2	1.26e-25	-0.370814	0.364	0.46	4.23e-21
SNHG8	1.59e-57	-0.505091	0.619	0.716	5.36e-53
SMIM3	2.17e-52	0.349202	0.416	0.222	7.3e-48
SMARCC2	4.53e-17	-0.286051	0.257	0.345	1.53e-12
SLIT2	3.83e-34	-0.457776	0.474	0.573	1.29e-29
SLC5A3	2.61e-29	-0.427352	0.078	0.199	8.8e-25
SLC44A1	2.08e-19	-0.309532	0.373	0.46	7.02e-15
SLC3A2	1.35e-30	0.316653	0.694	0.526	4.56e-26
SLC38A2	1.69e-29	0.307407	0.543	0.379	5.69e-25
SLC2A3	2.36e-140	0.706927	0.552	0.232	7.96e-136
SLC19A2	3.49e-178	0.562477	0.405	0.108	1.18e-173
SKIL	7.98e-50	0.384412	0.618	0.4	2.69e-45
SIX1	1.49e-39	-0.460892	0.394	0.534	5.02e-35
SFRP4	2.5e-08	-0.262162	0.382	0.429	0.000841609
SFRP2	2.6e-16	-0.258661	0.897	0.904	8.76e-12
SFRP1	9.9e-44	-0.842918	0.377	0.527	3.34e-39
SFPQ	2.61e-31	0.292137	0.803	0.645	8.78e-27
SESN3	1.52e-39	-0.370154	0.085	0.234	5.13e-35
SERTAD1	0	1.1206	0.742	0.267	0
SERPINF1	1.09e-180	0.52271	0.995	0.986	3.67e-176
SERPINE1	7.73e-261	1.58046	0.401	0.074	2.61e-256
SELK	3.87e-55	0.356587	0.799	0.589	1.3e-50
SELENBP1	6.83e-20	-0.274338	0.144	0.246	2.3e-15
SBDS	9.26e-99	0.531511	0.874	0.685	3.12e-94
SAT1	0	1.64241	0.978	0.778	0
SASH1	1.5e-59	-0.555862	0.39	0.56	5.07e-55
SAMD4A	1.72e-57	0.311209	0.331	0.15	5.81e-53
S100A4	1.44e-146	-0.740183	0.959	0.985	4.86e-142
S100A16	2.28e-42	0.44471	0.643	0.457	7.68e-38
S100A11	1.04e-161	0.557531	0.998	0.981	3.51e-157
S100A10	3.39e-111	0.55695	0.995	0.987	1.14e-106
RUNX1T1	1.69e-14	-0.25938	0.274	0.356	5.69e-10
RTN4	1.57e-136	0.563368	0.974	0.868	5.3e-132
RP1-79C4.4	4.05e-22	-0.285714	0.091	0.189	1.37e-17
RP11-14N7.2	1.96e-44	0.260554	0.309	0.15	6.6e-40
ROMO1	3.2e-28	-0.340467	0.598	0.66	1.08e-23
RNH1	8.54e-43	0.289524	0.934	0.836	2.88e-38
RNF213	7.38e-20	-0.321649	0.332	0.423	2.48e-15
RND3	1.31e-26	0.422211	0.898	0.822	4.4e-22
RNASE4	1.35e-114	0.583124	0.773	0.478	4.55e-110
RHOQ	9.56e-100	0.556779	0.853	0.625	3.22e-95
RHOB	0	1.22926	0.973	0.719	0
RHEB	1.55e-39	0.310877	0.7	0.499	5.23e-35
RGS3	2.18e-26	-0.339902	0.14	0.262	7.35e-22
RGS2	2.1e-134	0.610629	0.274	0.065	7.07e-130
RGCC	0	2.16061	0.604	0.067	0
REEP5	5.9e-42	0.320155	0.865	0.72	1.99e-37
RBMS1	2.65e-104	0.57648	0.871	0.666	8.93e-100
RBM8A	8.36e-70	0.427548	0.795	0.565	2.82e-65
RBM43	1.71e-41	-0.417456	0.163	0.329	5.75e-37
RBM39	1.25e-38	0.294078	0.935	0.835	4.22e-34
RBBP6	4.81e-35	0.272715	0.595	0.401	1.62e-30
RASD1	4.19e-177	1.8808	0.743	0.466	1.41e-172
RARRES2	4.02e-48	-0.414611	0.86	0.905	1.35e-43
RAN	2.26e-35	0.262442	0.853	0.691	7.63e-31
RAMP2	6.96e-38	0.325058	0.949	0.889	2.34e-33
RAB32	9.01e-107	0.59207	0.672	0.383	3.04e-102
RAB31	3.29e-28	0.255985	0.656	0.478	1.11e-23
PYCARD	9.01e-16	-0.260931	0.246	0.328	3.04e-11
PXDC1	7.3e-125	0.671061	0.633	0.326	2.46e-120
PVRL2	6.26e-115	0.472476	0.498	0.21	2.11e-110
PTPN13	3.6e-13	-0.280948	0.478	0.524	1.21e-08
PTP4A2	3.44e-40	0.322062	0.834	0.676	1.16e-35
PTP4A1	1.5e-75	0.302071	0.321	0.124	5.04e-71
PTOV1	9.55e-42	0.281691	0.625	0.42	3.22e-37
PTN	1.59e-66	0.489678	0.924	0.782	5.36e-62
PTGR1	1.55e-38	0.287919	0.511	0.321	5.21e-34
PTGDS	3.54e-63	1.18771	0.466	0.259	1.19e-58
PSMD8	2.12e-34	0.269676	0.834	0.673	7.14e-30
PSMD7	9.27e-41	0.298398	0.674	0.478	3.12e-36
PSMA2	7.76e-33	0.255335	0.676	0.485	2.62e-28
PRSS23	6.06e-27	-0.345165	0.935	0.937	2.04e-22
PRRX1	3.17e-139	-0.653401	0.916	0.956	1.07e-134
PROS1	1.69e-13	-0.255795	0.262	0.338	5.69e-09
PRKCDBP	1.88e-19	-0.266074	0.825	0.832	6.34e-15
PRELP	1.21e-20	0.292349	0.964	0.919	4.07e-16
PRDX1	1.99e-50	0.288914	0.97	0.914	6.71e-46
PQLC2L	1.72e-15	-0.274695	0.274	0.359	5.8e-11
PPP1R15B	1.27e-62	0.28764	0.349	0.154	4.28e-58
PPP1R15A	2.45e-116	0.608303	0.9	0.665	8.24e-112
PPM1N	2.97e-88	0.295678	0.199	0.048	9.99e-84
PPDPF	2.54e-57	-0.4992	0.702	0.769	8.56e-53
POLR2J3	1.55e-41	0.289405	0.465	0.276	5.22e-37
PNRC2	1.69e-50	0.342135	0.669	0.445	5.68e-46
PNPLA8	6.42e-45	0.27318	0.49	0.287	2.16e-40
PMP22	2.16e-63	0.354911	0.977	0.931	7.26e-59
PMEPA1	2.52e-45	0.381472	0.578	0.368	8.5e-41
PLSCR4	9.25e-27	-0.368105	0.373	0.48	3.12e-22
PLOD2	2.89e-40	0.346816	0.412	0.238	9.73e-36
PLK3	1.34e-128	0.538903	0.533	0.222	4.51e-124
PLEKHO1	8.49e-56	0.392536	0.48	0.268	2.86e-51
PLEKHF1	4.2e-32	-0.292553	0.131	0.274	1.41e-27
PLEKHA6	2.88e-39	-0.295867	0.028	0.157	9.71e-35
PLEKHA5	6.63e-28	-0.394579	0.479	0.568	2.23e-23
PLAUR	2.13e-109	0.483606	0.465	0.192	7.17e-105
PLAU	0.230741	0.296134	0.159	0.176	1
PLA2G2A	2.4e-07	0.845262	0.172	0.122	0.00809767
PITPNC1	2.16e-179	0.54621	0.384	0.096	7.28e-175
PIM1	2.62e-32	0.327681	0.273	0.146	8.82e-28
PIK3R1	3.44e-127	-0.851094	0.551	0.741	1.16e-122
PID1	8.15e-47	-0.481006	0.547	0.649	2.75e-42
PHPT1	8.96e-14	-0.283228	0.65	0.667	3.02e-09
PHLDB1	1.22e-25	0.254361	0.662	0.495	4.11e-21
PHLDA3	9.15e-26	-0.353737	0.558	0.627	3.08e-21
PHLDA2	1.84e-52	0.275465	0.184	0.063	6.21e-48
PHLDA1	2.73e-46	0.310272	0.24	0.102	9.19e-42
PHF20	9.12e-54	0.369926	0.597	0.377	3.07e-49
PHC2	2.11e-45	0.336115	0.546	0.344	7.12e-41
PGM2L1	3.43e-300	0.911916	0.558	0.137	1.16e-295
PGF	1.37e-287	1.20771	0.549	0.141	4.62e-283
PFN1	8.04e-35	0.267633	0.931	0.837	2.71e-30
PFDN2	5.83e-38	0.284486	0.686	0.487	1.96e-33
PER3	2.55e-72	0.303572	0.331	0.131	8.58e-68
PER2	3.23e-88	0.359925	0.314	0.111	1.09e-83
PER1	1.48e-211	0.58721	0.438	0.106	4.99e-207
PENK	9.61e-81	0.821643	0.383	0.165	3.24e-76
PEMT	5.15e-136	0.677707	0.597	0.279	1.74e-131
PEF1	3.05e-41	0.260691	0.484	0.288	1.03e-36
PDZRN4	1.83e-27	0.303293	0.561	0.397	6.15e-23
PDPN	9.9e-69	0.360782	0.336	0.144	3.33e-64
PDLIM4	4.45e-50	0.363324	0.586	0.367	1.5e-45
PDLIM3	3.27e-135	0.736398	0.709	0.376	1.1e-130
PDLIM2	1.9e-49	-0.464579	0.487	0.614	6.4e-45
PDK4	6.34e-83	0.852999	0.679	0.42	2.14e-78
PDGFRB	5.86e-17	-0.304733	0.751	0.757	1.97e-12
PDGFRA	1.38e-19	-0.318522	0.848	0.84	4.64e-15
PDE5A	8.67e-14	-0.26403	0.281	0.356	2.92e-09
PDE4DIP	1.09e-18	-0.286441	0.227	0.326	3.69e-14
PCOLCE2	1.76e-32	-0.453469	0.766	0.812	5.94e-28
PCOLCE	8.07e-29	-0.374058	0.836	0.847	2.72e-24
PCDH18	2.89e-15	-0.252789	0.58	0.621	9.75e-11
PCBP2	3.29e-23	-0.282007	0.709	0.734	1.11e-18
PBX1	7.93e-23	-0.341123	0.406	0.492	2.67e-18
PABPC4	3.48e-44	0.318575	0.59	0.383	1.17e-39
P4HA3	1.1e-86	0.528597	0.504	0.246	3.71e-82
OSR1	1.65e-32	-0.425596	0.31	0.449	5.55e-28
OSBPL1A	9.46e-17	-0.302647	0.445	0.512	3.19e-12
ORMDL1	1.39e-36	0.255302	0.587	0.376	4.69e-32
OLFML2A	1.41e-31	-0.355176	0.138	0.274	4.74e-27
OLFML1	1.61e-21	-0.309009	0.439	0.525	5.43e-17
OGN	1.23e-16	-0.485723	0.439	0.497	4.16e-12
OAT	4.91e-42	0.307168	0.703	0.502	1.65e-37
NUDT3	2.32e-16	-0.298783	0.402	0.465	7.83e-12
NTRK2	1.8e-75	-0.508124	0.85	0.897	6.07e-71
NTN4	1.86e-79	0.47045	0.636	0.372	6.28e-75
NRP1	3.09e-12	-0.266639	0.379	0.447	1.04e-07
NRBF2	1.5e-43	0.27313	0.462	0.266	5.06e-39
NR4A3	0	0.407461	0.229	0.006	0
NR4A2	5.64e-191	0.624344	0.349	0.075	1.9e-186
NR4A1	0	2.34229	0.893	0.223	0
NR3C1	4.4e-24	-0.330842	0.507	0.578	1.48e-19
NR2F2	1.49e-75	-0.627338	0.661	0.769	5.02e-71
NR1H2	1e-45	0.317967	0.571	0.359	3.37e-41
NR1D2	9.87e-84	0.35329	0.359	0.14	3.32e-79
NOVA1	2.4e-266	1.09266	0.893	0.523	8.07e-262
NOTCH3	3.22e-16	-0.251703	0.073	0.151	1.08e-11
NNMT	2.79e-188	1.22688	0.881	0.653	9.4e-184
NFKBIZ	5.87e-41	0.319947	0.545	0.346	1.98e-36
NFIX	1.74e-88	-0.584734	0.782	0.842	5.85e-84
NFIL3	1.24e-39	0.371314	0.503	0.328	4.18e-35
NFIB	2.18e-148	-0.621307	0.949	0.968	7.36e-144
NEAT1	2.29e-192	0.881134	0.988	0.924	7.71e-188
NDUFB1	6.75e-35	-0.379982	0.583	0.657	2.27e-30
NDUFA3	2.07e-13	-0.258839	0.433	0.481	6.98e-09
NCOA7	8.37e-52	0.406924	0.616	0.4	2.82e-47
NBL1	1.12e-70	0.477757	0.906	0.756	3.79e-66
NAV1	1.73e-24	-0.368735	0.404	0.498	5.83e-20
NAPA	1.23e-34	0.263014	0.578	0.383	4.13e-30
NAMPT	6.96e-159	0.766297	0.603	0.264	2.35e-154
NAAA	1.27e-14	-0.260082	0.178	0.258	4.29e-10
MYOC	1.09e-84	0.85199	0.898	0.73	3.67e-80
MYLIP	8.12e-14	-0.266161	0.361	0.427	2.74e-09
MYL12A	5.31e-53	0.330846	0.939	0.825	1.79e-48
MYH10	3.04e-17	-0.262703	0.211	0.305	1.03e-12
MYCBP2	2.33e-14	-0.270617	0.661	0.673	7.86e-10
MYC	2.91e-205	0.970897	0.478	0.136	9.82e-201
MYADM	0	1.19499	0.962	0.701	0
MXRA5	4.49e-115	-0.820761	0.245	0.547	1.51e-110
MTUS1	3.9e-13	-0.29603	0.577	0.606	1.32e-08
MT-ND5	0	-1.08381	0.887	0.973	0
MT-ND4L	4.04e-179	-0.93264	0.375	0.708	1.36e-174
MT-ND4	0	-1.50682	0.985	0.999	0
MT-ND3	0	-2.01959	0.981	0.999	0
MT-ND2	0	-1.66787	0.933	0.997	0
MT-ND1	0	-1.79769	0.956	0.996	0
MT-CYB	0	-1.24878	0.996	1	0
MT-CO3	0	-1.72283	0.994	1	0
MT-CO2	0	-1.20807	0.99	0.999	0
MT-CO1	0	-1.14725	0.992	0.999	0
MT-ATP6	0	-2.41031	0.955	0.999	0
MT2A	1.85e-68	0.821365	0.984	0.979	6.23e-64
MT1X	2.79e-43	0.968102	0.617	0.457	9.4e-39
MT1E	2.48e-25	-0.31459	0.405	0.528	8.35e-21
MT1A	1.4e-26	0.438464	0.176	0.086	4.71e-22
MSI2	1.53e-49	0.298367	0.399	0.21	5.15e-45
MRPS6	2.65e-24	-0.486915	0.326	0.422	8.93e-20
MRPL51	8.57e-28	-0.359314	0.615	0.663	2.89e-23
MRC2	2.17e-14	-0.258107	0.63	0.646	7.32e-10
MORF4L2	1e-32	0.268234	0.776	0.595	3.37e-28
MMP3	3.72e-106	0.752885	0.158	0.025	1.25e-101
MMP23B	2.76e-50	-0.403216	0.058	0.229	9.3e-46
MLLT11	3.4e-167	0.36767	0.241	0.036	1.15e-162
MIR22HG	3.98e-282	0.901803	0.719	0.263	1.34e-277
MIDN	7.63e-85	0.501611	0.566	0.304	2.57e-80
MID1IP1	1.2e-28	0.297576	0.348	0.21	4.04e-24
MGAT1	3.3e-46	0.319571	0.604	0.397	1.11e-41
MFGE8	7.69e-83	0.518642	0.919	0.783	2.59e-78
MFAP5	3.82e-21	-0.491532	0.282	0.397	1.29e-16
METRNL	5.38e-251	1.0255	0.902	0.611	1.81e-246
MESDC1	5.4e-155	0.544825	0.43	0.133	1.82e-150
MEG3	2.14e-151	1.00172	0.921	0.723	7.21e-147
MEDAG	1.96e-191	1.01036	0.641	0.28	6.59e-187
MCL1	0	1.34693	0.933	0.547	0
MAT2A	1.04e-62	0.361025	0.486	0.257	3.49e-58
MARCKSL1	1.44e-61	0.486208	0.392	0.196	4.84e-57
MARCKS	1.5e-77	-0.708607	0.542	0.694	5.06e-73
MAPK1IP1L	2.97e-99	0.47861	0.57	0.284	1e-94
MAP4K4	1.8e-12	-0.301327	0.327	0.386	6.08e-08
MAFF	2.02e-244	0.893917	0.683	0.259	6.81e-240
MAFB	1.38e-23	-0.358522	0.284	0.396	4.65e-19
MAF	3.1e-43	-0.460342	0.218	0.385	1.05e-38
LUM	1.6e-43	-0.502333	0.978	0.97	5.4e-39
LTBP1	5.48e-56	-0.55278	0.613	0.703	1.85e-51
LRRFIP1	3.3e-254	0.992337	0.684	0.264	1.11e-249
LRP6	4.08e-66	-0.585332	0.512	0.664	1.38e-61
LRP1	3.93e-83	-0.448369	0.957	0.969	1.32e-78
LPP	1.98e-19	-0.293615	0.745	0.768	6.67e-15
LOXL1	6.14e-26	-0.418108	0.288	0.4	2.07e-21
LMO3	1.38e-28	-0.351913	0.164	0.295	4.65e-24
LMNA	0	1.07471	0.992	0.923	0
LMCD1	4.99e-34	-0.400397	0.18	0.326	1.68e-29
LITAF	9.58e-88	0.543924	0.833	0.607	3.23e-83
LINC01436	2.8e-49	0.284216	0.304	0.14	9.44e-45
LINC00969	5.5e-23	-0.339169	0.326	0.427	1.85e-18
LIMA1	2.05e-27	0.306572	0.944	0.848	6.92e-23
LHFP	8.07e-23	-0.339893	0.371	0.474	2.72e-18
LGMN	2.94e-50	0.378124	0.815	0.625	9.89e-46
LGALS3	4.48e-65	0.263993	1	0.994	1.51e-60
LEPR	7.93e-08	-0.326083	0.558	0.587	0.00267347
LDHA	8.59e-78	0.464042	0.945	0.828	2.89e-73
LARP6	5.08e-31	0.288601	0.736	0.566	1.71e-26
LAMA4	9.01e-47	-0.443744	0.608	0.707	3.04e-42
KNOP1	1.57e-16	-0.267967	0.149	0.239	5.29e-12
KLF9	1.53e-149	0.717596	0.891	0.611	5.15e-145
KLF6	2.79e-38	0.533888	0.851	0.766	9.4e-34
KLF4	6.3e-87	0.507506	0.809	0.546	2.12e-82
KLF2	2.02e-168	1.05328	0.841	0.517	6.79e-164
KITLG	7.55e-63	-0.562213	0.216	0.424	2.54e-58
KIF5B	1.38e-55	0.383392	0.764	0.559	4.66e-51
KIAA1715	5.18e-18	-0.282329	0.24	0.335	1.75e-13
KCTD12	4.54e-68	-0.660007	0.322	0.519	1.53e-63
KCNQ1OT1	7.59e-22	-0.555221	0.306	0.419	2.56e-17
KCNE4	5.58e-33	0.414906	0.359	0.216	1.88e-28
KANK2	1.11e-31	-0.379519	0.68	0.729	3.73e-27
KANK1	8.72e-19	-0.266075	0.14	0.235	2.94e-14
JUND	0	1.43586	1	0.975	0
JUNB	0	1.41203	0.98	0.78	0
JDP2	1.65e-95	0.622191	0.646	0.383	5.57e-91
JAK1	8.22e-28	-0.352249	0.602	0.661	2.77e-23
ITGBL1	1.21e-38	-0.540722	0.306	0.454	4.08e-34
ITGB1BP1	1.08e-32	-0.37699	0.482	0.571	3.65e-28
ITGB1	1.97e-41	-0.3534	0.885	0.891	6.65e-37
ITGA5	2e-147	0.619856	0.51	0.195	6.72e-143
ISLR	1.55e-19	-0.271529	0.794	0.811	5.23e-15
ISL1	6.13e-20	-0.303789	0.332	0.426	2.07e-15
ISG20	2.28e-76	0.367879	0.392	0.171	7.7e-72
IRX3	3.06e-23	-0.361717	0.481	0.56	1.03e-18
IRF1	1.76e-14	-0.424975	0.306	0.37	5.93e-10
INTS6	1.41e-40	-0.535844	0.263	0.413	4.76e-36
INHBA	6.43e-22	0.294068	0.311	0.198	2.17e-17
IL32	2.28e-81	0.476494	0.797	0.537	7.67e-77
IL11RA	1.58e-36	-0.446851	0.329	0.467	5.32e-32
IGFBP6	4.95e-67	0.381504	0.999	0.997	1.67e-62
IGFBP4	7.91e-180	0.821145	0.994	0.974	2.66e-175
IGFBP3	4.78e-07	-0.278844	0.184	0.233	0.016103
IGFBP2	2.99e-28	0.562941	0.658	0.519	1.01e-23
IGF1	8.02e-47	0.541337	0.928	0.845	2.7e-42
IFITM1	6.04e-33	-0.409799	0.131	0.27	2.04e-28
IFIT3	2.69e-26	-0.290215	0.163	0.289	9.07e-22
IFI27L2	3.29e-49	-0.478726	0.431	0.578	1.11e-44
IER5L	3.82e-122	-0.784543	0.265	0.575	1.29e-117
IER3	1.48e-73	0.709338	0.679	0.445	4.99e-69
IER2	6.28e-172	0.889042	0.947	0.74	2.12e-167
ID3	0.00663341	0.254417	0.646	0.587	1
ID2	6.71e-24	-0.33641	0.161	0.277	2.26e-19
ID1	1.73e-13	0.314756	0.253	0.17	5.82e-09
HTRA3	4.31e-27	0.294338	0.606	0.444	1.45e-22
HSPH1	9.41e-87	0.448835	0.531	0.266	3.17e-82
HSPB8	5.58e-136	0.448425	0.204	0.033	1.88e-131
HSPB2	4.38e-26	0.252186	0.507	0.35	1.48e-21
HSPA8	5.51e-79	0.446245	0.926	0.76	1.86e-74
HSP90B1	3.4e-47	-0.396635	0.886	0.904	1.15e-42
HSD11B1	4.86e-204	0.892859	0.921	0.631	1.64e-199
HPSE2	2.1e-36	-0.361758	0.104	0.248	7.07e-32
HP1BP3	1.44e-17	-0.277111	0.776	0.776	4.86e-13
HOXA13	4.95e-43	-0.421681	0.181	0.35	1.67e-38
HOXA10	6.41e-26	-0.335247	0.258	0.376	2.16e-21
HNRNPF	1.22e-33	0.271213	0.697	0.51	4.1e-29
HNRNPA0	2.83e-111	0.535561	0.822	0.546	9.55e-107
HNMT	2.52e-31	-0.357551	0.254	0.388	8.5e-27
HLA-DPA1	5.32e-55	0.313855	0.442	0.235	1.79e-50
HLA-C	8.61e-51	-0.341325	0.961	0.966	2.9e-46
HLA-A	8.78e-83	-0.41674	0.971	0.981	2.96e-78
HIST2H2AC	9.19e-23	-0.282808	0.129	0.235	3.1e-18
HIST1H4C	2.86e-67	-0.615779	0.608	0.714	9.65e-63
HIGD1A	2.58e-45	0.334514	0.627	0.414	8.68e-41
HEY1	1.28e-32	-0.375297	0.109	0.245	4.3e-28
HEXIM1	9.29e-46	-0.576283	0.307	0.46	3.13e-41
HES4	5.71e-67	0.448949	0.291	0.116	1.92e-62
HES1	2e-112	-0.778019	0.17	0.487	6.74e-108
HAS2	6.64e-30	0.298941	0.256	0.137	2.24e-25
H3F3B	5.21e-71	0.306815	0.999	0.994	1.75e-66
H2AFZ	2.64e-33	0.317813	0.736	0.572	8.89e-29
GYPC	1.07e-43	0.353523	0.889	0.79	3.59e-39
GSTO1	2.47e-36	0.288642	0.82	0.668	8.31e-32
GSPT1	1.32e-28	0.259641	0.578	0.408	4.43e-24
GRINA	6.52e-38	0.285087	0.612	0.405	2.2e-33
GPX3	9.62e-259	0.993705	0.985	0.898	3.24e-254
GPRC5A	9.75e-285	0.935527	0.546	0.14	3.28e-280
GOLIM4	4.59e-31	-0.43458	0.559	0.626	1.55e-26
GOLGA4	1.31e-28	0.272314	0.751	0.587	4.41e-24
GNB2	3.03e-36	0.288919	0.782	0.622	1.02e-31
GLRX	5.06e-30	0.304929	0.556	0.39	1.71e-25
GLIPR1	3.98e-30	0.293829	0.558	0.385	1.34e-25
GLG1	2.59e-30	-0.373999	0.648	0.691	8.72e-26
GHR	2.17e-12	-0.258139	0.266	0.336	7.3e-08
GFPT2	2.84e-53	0.267021	0.294	0.13	9.57e-49
GBP4	4.78e-13	-0.254263	0.182	0.257	1.61e-08
GBP1	6.77e-90	0.602276	0.494	0.243	2.28e-85
GABARAPL1	2.66e-170	0.781809	0.828	0.505	8.96e-166
GABARAP	2.99e-97	0.52221	0.705	0.434	1.01e-92
G0S2	1.12e-07	0.438007	0.636	0.56	0.00376944
FXYD5	8.24e-86	0.555059	0.837	0.602	2.77e-81
FXYD1	1.62e-24	-0.269314	0.875	0.876	5.45e-20
FUS	3.03e-32	0.287705	0.888	0.75	1.02e-27
FSTL3	9.33e-157	0.748342	0.647	0.3	3.14e-152
FST	6.97e-66	0.649331	0.665	0.43	2.35e-61
FRMD6	1.11e-37	-0.515809	0.404	0.521	3.73e-33
FOXP1	9.49e-20	-0.311262	0.492	0.564	3.2e-15
FOSL2	2.25e-53	0.263944	0.297	0.131	7.6e-49
FOSB	6.27e-104	0.534188	0.967	0.863	2.11e-99
FOS	1.76e-241	0.821693	1	0.943	5.93e-237
FNDC4	1.08e-39	0.262918	0.333	0.176	3.64e-35
FMO2	2.17e-25	0.363255	0.357	0.225	7.32e-21
FKBP9	7.42e-15	-0.267719	0.367	0.433	2.5e-10
FILIP1L	0	1.89505	0.893	0.288	0
FHL2	1.72e-38	0.321137	0.358	0.197	5.78e-34
FHL1	3.24e-30	0.369993	0.86	0.736	1.09e-25
FGL2	2.02e-60	-0.621487	0.574	0.699	6.81e-56
FGF7	3.69e-59	0.539414	0.928	0.842	1.24e-54
FGF2	2.44e-44	0.354906	0.566	0.362	8.21e-40
FGF10	2.23e-31	0.250654	0.439	0.276	7.52e-27
FBLN1	3.37e-104	0.460117	0.997	0.994	1.14e-99
FAXDC2	2.6e-38	-0.432429	0.286	0.434	8.75e-34
FAM96B	2.35e-33	0.256538	0.757	0.582	7.93e-29
FAM217B	5.41e-20	-0.283645	0.152	0.255	1.82e-15
FAM153B	1.98e-70	0.336143	0.196	0.057	6.67e-66
FAM13C	8.59e-28	-0.289608	0.074	0.19	2.9e-23
FAM129A	5.14e-10	-0.258242	0.615	0.626	1.73e-05
FAM127A	5.22e-51	0.345684	0.801	0.597	1.76e-46
FAM118A	1.97e-83	-0.677325	0.09	0.335	6.63e-79
F3	2.85e-102	0.664819	0.531	0.251	9.62e-98
EZR	6.13e-79	0.464525	0.478	0.231	2.07e-74
ETS2	5.59e-151	0.445529	0.328	0.079	1.88e-146
ETF1	1.6e-51	0.299151	0.414	0.217	5.4e-47
ERRFI1	4.2e-56	0.368066	0.356	0.174	1.42e-51
ERAP2	3.66e-148	-0.761552	0.029	0.389	1.23e-143
EPHX1	6.46e-26	-0.270819	0.942	0.936	2.18e-21
EPB41L4A-AS1	2.26e-20	-0.309557	0.465	0.535	7.62e-16
EN1	1.51e-13	-0.250219	0.2	0.275	5.08e-09
EMP3	9.94e-46	0.362976	0.98	0.941	3.35e-41
EMP1	5.87e-100	0.584868	0.971	0.905	1.98e-95
EMD	2.05e-36	0.252985	0.528	0.33	6.92e-32
EMC6	3.49e-42	0.251456	0.459	0.261	1.18e-37
ELP5	3.85e-49	0.26507	0.392	0.201	1.3e-44
ELL2	9.76e-59	0.452975	0.542	0.323	3.29e-54
EIF5	4.78e-25	0.262578	0.854	0.723	1.61e-20
EIF4A1	4.17e-124	0.675939	0.75	0.459	1.41e-119
EIF1	5.66e-265	0.526447	1	0.994	1.91e-260
EGR2	8.44e-196	0.498507	0.297	0.049	2.84e-191
EGR1	6.69e-208	0.809688	0.982	0.796	2.25e-203
EFEMP1	1.68e-41	-0.479824	0.606	0.698	5.65e-37
EBF1	4.72e-131	-0.787584	0.637	0.79	1.59e-126
DYNLT1	1.73e-41	0.301708	0.73	0.533	5.81e-37
DUSP8	8.42e-255	0.416212	0.246	0.019	2.84e-250
DUSP6	3.72e-79	0.619303	0.694	0.442	1.25e-74
DUSP1	0	1.64941	0.98	0.736	0
DSEL	3.24e-18	-0.300198	0.272	0.358	1.09e-13
DPT	3.9e-63	-0.522118	0.935	0.946	1.31e-58
DPH3	1.93e-51	0.276927	0.379	0.191	6.52e-47
DNAJA1	4.78e-99	0.534699	0.908	0.724	1.61e-94
DLX5	1.56e-87	-0.588637	0.081	0.34	5.27e-83
DKK3	4.37e-13	-0.300784	0.331	0.404	1.47e-08
DIO2	6.41e-16	0.262882	0.456	0.331	2.16e-11
DHRS3	1.4e-59	-0.48623	0.793	0.855	4.73e-55
DHCR7	5.21e-57	0.288081	0.267	0.108	1.75e-52
DES	1.43e-122	0.382781	0.294	0.075	4.81e-118
DEGS1	4.33e-39	0.291466	0.62	0.416	1.46e-34
DEFB1	0	1.15189	0.611	0.102	0
DDX5	2.76e-225	0.711912	0.994	0.938	9.29e-221
DDX3Y	3.62e-56	0.364948	0.603	0.369	1.22e-51
DDX3X	4.64e-66	0.407353	0.747	0.503	1.56e-61
DDX24	3.27e-25	0.260284	0.853	0.734	1.1e-20
DDX21	4.49e-79	0.508849	0.593	0.334	1.51e-74
DDX17	5.1e-121	0.53327	0.935	0.71	1.72e-116
DDB2	1.98e-20	-0.283292	0.156	0.26	6.67e-16
DDAH2	2.02e-47	0.295609	0.961	0.898	6.8e-43
DBN1	4.1e-41	0.298875	0.423	0.247	1.38e-36
CYTL1	7.11e-131	1.87779	0.378	0.13	2.4e-126
CYR61	0	2.17647	0.949	0.616	0
CYP4B1	8.7e-68	0.431154	0.385	0.178	2.93e-63
CYCS	3.03e-151	0.654709	0.687	0.343	1.02e-146
CXCL14	2.69e-60	-1.02147	0.425	0.629	9.07e-56
CXCL12	1.4e-48	-0.547114	0.827	0.866	4.73e-44
CTSK	5.67e-15	0.27694	0.952	0.914	1.91e-10
CTSH	4.74e-70	-0.571835	0.126	0.356	1.6e-65
CTSD	2.48e-28	0.277957	0.891	0.781	8.37e-24
CTNNB1	5.56e-37	0.268972	0.596	0.404	1.87e-32
CTHRC1	3.39e-12	-0.386736	0.264	0.339	1.14e-07
CTGF	0	2.48274	0.931	0.655	0
CTD-3252C9.4	3.41e-92	0.336574	0.225	0.058	1.15e-87
CST3	1.93e-65	0.324958	0.999	1	6.5e-61
CSRNP1	0	1.16385	0.66	0.102	0
CRYAB	5.15e-48	0.570306	0.832	0.698	1.74e-43
CRLF1	1.23e-113	-0.964793	0.11	0.43	4.15e-109
CRISPLD2	3.67e-138	0.783294	0.669	0.35	1.24e-133
CRIP2	1.23e-47	0.402837	0.611	0.412	4.15e-43
CREM	4.62e-177	0.745503	0.525	0.188	1.56e-172
CREBZF	4.52e-52	0.332821	0.446	0.24	1.52e-47
CREBRF	3.4e-10	-0.253848	0.49	0.518	1.14e-05
CREB5	0	1.08133	0.589	0.096	0
COX7C	8.31e-32	-0.261261	0.928	0.929	2.8e-27
COX7A1	2.17e-28	-0.370436	0.66	0.695	7.3e-24
COQ10B	4.21e-60	0.304705	0.389	0.188	1.42e-55
COMP	6e-108	-1.39995	0.086	0.395	2.02e-103
COMMD6	1.65e-35	-0.319317	0.846	0.86	5.57e-31
COL6A3	1.4e-28	-0.319331	0.97	0.978	4.72e-24
COL6A1	6.81e-36	-0.336245	0.961	0.958	2.29e-31
COL5A3	4.73e-23	-0.339931	0.152	0.262	1.59e-18
COL4A1	1.09e-29	0.285585	0.808	0.638	3.67e-25
COL3A1	1.76e-195	-1.17503	0.792	0.922	5.94e-191
COL1A2	5.13e-130	-0.714453	0.974	0.986	1.73e-125
COL1A1	5.93e-200	-1.16705	0.693	0.886	2e-195
COL18A1	3.54e-37	0.33017	0.585	0.4	1.19e-32
COL15A1	2.33e-18	-0.405642	0.333	0.412	7.86e-14
COL14A1	7.64e-248	-1.23895	0.756	0.924	2.57e-243
CMTM3	1.65e-52	0.382484	0.751	0.549	5.56e-48
CMBL	1.12e-20	-0.274966	0.152	0.256	3.78e-16
CLU	1.42e-92	-1.01897	0.554	0.721	4.8e-88
CLTB	9.31e-62	0.381	0.82	0.618	3.14e-57
CLIP1	3.61e-40	0.312871	0.617	0.414	1.21e-35
CLIC1	3.67e-41	0.282877	0.952	0.867	1.24e-36
CITED4	5.37e-50	0.438747	0.394	0.217	1.81e-45
CHRDL1	7.08e-44	-0.514566	0.467	0.603	2.39e-39
CHMP1B	3.45e-62	0.442255	0.411	0.209	1.16e-57
CHD3	4.35e-12	-0.268371	0.322	0.381	1.47e-07
CHD1	6.03e-81	0.429324	0.493	0.24	2.03e-76
CFD	2.16e-133	0.417685	1	0.999	7.29e-129
CES1	2.01e-85	0.387278	0.452	0.196	6.78e-81
CERS2	2.43e-36	0.25801	0.542	0.353	8.17e-32
CEBPG	1.07e-58	0.277888	0.397	0.191	3.61e-54
CEBPD	0	1.77758	0.978	0.831	0
CEBPB	6.5e-106	0.658951	0.818	0.57	2.19e-101
CEBPA	1.76e-13	-0.255521	0.164	0.24	5.92e-09
CDKN1C	1.34e-25	-0.338986	0.655	0.715	4.51e-21
CDKN1A	1.11e-41	0.370812	0.444	0.261	3.75e-37
CDC5L	2.79e-34	0.273755	0.583	0.396	9.4e-30
CDC42EP2	2.22e-50	0.298552	0.331	0.159	7.48e-46
CDC42EP1	1.02e-56	0.375082	0.545	0.318	3.44e-52
CD79B	1.16e-29	0.288362	0.481	0.313	3.89e-25
CD59	1.7e-35	0.274824	0.923	0.821	5.74e-31
CD151	5.38e-153	0.655022	0.926	0.747	1.81e-148
CCT2	1.8e-35	0.285168	0.629	0.44	6.06e-31
CCNL1	1.92e-43	0.318463	0.798	0.603	6.47e-39
CCNH	2.49e-41	0.268329	0.395	0.221	8.39e-37
CCND2	1.48e-68	0.459916	0.796	0.594	5e-64
CCND1	3.33e-42	0.285105	0.487	0.29	1.12e-37
CCDC85B	2.11e-48	0.384565	0.723	0.529	7.12e-44
CCDC8	1.04e-29	-0.315088	0.124	0.252	3.52e-25
CCDC71L	9.55e-42	0.457885	0.453	0.274	3.22e-37
CCDC107	1.95e-50	0.360442	0.72	0.5	6.58e-46
CBLB	4.95e-36	0.262795	0.319	0.171	1.67e-31
CAV1	8.35e-69	-0.575998	0.621	0.755	2.81e-64
CAST	9.89e-51	-0.428051	0.881	0.891	3.33e-46
CAB39L	3.19e-70	0.419597	0.554	0.31	1.07e-65
C4orf3	1.1e-43	0.307689	0.891	0.759	3.71e-39
C3	1.79e-51	-0.452363	0.886	0.907	6.03e-47
C20orf24	1.42e-44	0.265017	0.461	0.264	4.8e-40
C1S	3.5e-85	-0.415299	0.973	0.979	1.18e-80
C1QTNF7	2.1e-19	-0.352989	0.356	0.442	7.09e-15
C11orf96	0	1.91633	0.952	0.692	0
C11orf24	1.29e-191	0.553045	0.45	0.124	4.35e-187
BZW1	2.87e-76	0.439463	0.809	0.582	9.68e-72
BTN3A2	3.2e-20	-0.25636	0.122	0.221	1.08e-15
BTG3	2.17e-66	0.353107	0.432	0.211	7.31e-62
BTG2	0	1.81247	0.949	0.528	0
BSG	9.38e-34	0.27966	0.894	0.788	3.16e-29
BOC	2.67e-24	-0.367619	0.569	0.624	9e-20
BIN1	2.95e-43	0.342605	0.566	0.362	9.94e-39
BICC1	5.6e-21	-0.344912	0.399	0.48	1.89e-16
BHLHE41	4.82e-25	-0.311576	0.152	0.271	1.62e-20
BGN	8.77e-100	-0.804912	0.065	0.347	2.96e-95
BEX4	1.52e-28	0.256764	0.597	0.416	5.11e-24
BCL6	2.16e-35	0.272204	0.491	0.31	7.28e-31
BCAS2	4.25e-49	0.314991	0.535	0.323	1.43e-44
BAG2	4.24e-68	0.498909	0.524	0.298	1.43e-63
B4GALT1	3.73e-40	0.274807	0.471	0.281	1.26e-35
B2M	4.56e-60	-0.270134	1	0.998	1.54e-55
AXL	2.01e-81	0.489259	0.78	0.535	6.77e-77
AUP1	1.96e-35	0.272277	0.597	0.395	6.59e-31
ATP6V0B	2.57e-48	0.327583	0.623	0.402	8.67e-44
ATP5I	5.73e-62	-0.50961	0.649	0.735	1.93e-57
ATP5E	1.14e-52	-0.366379	0.924	0.934	3.85e-48
ATP1B3	6.96e-91	0.729169	0.638	0.374	2.35e-86
ATP1A1	1.2e-44	0.343635	0.672	0.463	4.04e-40
ATF3	0	1.3988	0.676	0.177	0
ARNTL	1.26e-32	-0.310244	0.089	0.222	4.25e-28
ARL4D	9.51e-39	0.279232	0.3	0.154	3.2e-34
ARID5B	4.66e-142	0.797234	0.908	0.721	1.57e-137
ARHGDIA	1.23e-37	0.296311	0.686	0.5	4.14e-33
ARHGAP20	3.01e-33	-0.389014	0.158	0.303	1.02e-28
ARHGAP18	9.98e-13	-0.253401	0.3	0.371	3.36e-08
ARF4	1.63e-42	0.328385	0.794	0.614	5.49e-38
ARF1	1.58e-33	0.269185	0.873	0.732	5.32e-29
AR	2.18e-94	-0.67779	0.615	0.752	7.33e-90
APOE	9.88e-36	-0.584379	0.427	0.602	3.33e-31
APOD	2.28e-11	-0.253565	0.999	0.999	7.67e-07
APOC1	3.24e-17	-0.493104	0.248	0.351	1.09e-12
ANXA2	6.42e-69	0.321629	0.998	0.989	2.16e-64
ANXA11	2.09e-27	0.251375	0.794	0.652	7.05e-23
ANXA1	1.32e-65	0.364938	0.985	0.944	4.46e-61
ANKRD9	3.55e-51	0.266695	0.289	0.128	1.2e-46
ANKRD35	1.71e-26	-0.338632	0.413	0.511	5.77e-22
ANK2	5.32e-63	0.567652	0.707	0.502	1.79e-58
ANGPT1	1.44e-24	-0.47231	0.341	0.455	4.84e-20
ANG	2.19e-27	0.270429	0.721	0.548	7.38e-23
ALDOA	2.94e-44	0.285316	0.947	0.869	9.91e-40
ALDH1A3	1.13e-62	0.435057	0.474	0.258	3.8e-58
ALDH1A1	5.28e-42	-0.386404	0.721	0.788	1.78e-37
AKR1C2	8.32e-66	-0.604759	0.319	0.521	2.8e-61
AKAP13	7.06e-60	0.410832	0.837	0.632	2.38e-55
AHR	1.89e-76	0.335712	0.281	0.1	6.37e-72
AHNAK2	5.72e-15	-0.33394	0.383	0.457	1.93e-10
AHNAK	2.35e-76	-0.46011	0.945	0.963	7.91e-72
AEBP1	7.47e-31	-0.364217	0.839	0.863	2.52e-26
ADRM1	1.46e-40	0.288324	0.599	0.393	4.93e-36
ADM	1.81e-70	1.03546	0.526	0.303	6.08e-66
ADGRD1	8.31e-135	0.522755	0.428	0.147	2.8e-130
ADGRA2	1.04e-22	-0.329963	0.333	0.427	3.5e-18
ADAMTS1	0	1.77711	0.771	0.258	0
ACTG1	2.87e-190	0.61915	0.999	0.991	9.67e-186
ACTB	6.02e-169	0.564751	0.998	0.981	2.03e-164
ACKR3	1.65e-165	1.05996	0.691	0.363	5.57e-161
AC090498.1	2.14e-56	-0.42659	0.122	0.318	7.2e-52
ABLIM1	1.13e-35	0.29812	0.798	0.608	3.81e-31
ABL2	8.37e-53	0.349594	0.335	0.162	2.82e-48
ABL1	7.1e-56	0.315276	0.461	0.247	2.39e-51
ABCC9	2.35e-32	-0.385061	0.121	0.257	7.92e-28
ABCA10	2.05e-20	-0.306385	0.108	0.207	6.89e-16
2022-09-06	1.04e-10	-0.258458	0.519	0.555	3.49e-06

## Sheet: C4FB non-DM DEGs
	p_val	avg_log2FC	pct.1	pct.2	p_val_adj
ZNF706	0.000370256	-0.289614	0.53	0.621	1
ZNF704	5.08e-06	-0.318547	0.204	0.338	0.171251
ZNF521	0.000308403	-0.294227	0.322	0.434	1
ZNF503	1.4e-07	-0.468896	0.414	0.564	0.00471468
ZNF331	1.29e-13	0.657606	0.343	0.137	4.35e-09
ZMAT3	3.65e-07	-0.37693	0.163	0.309	0.0123134
ZHX1	1.68e-13	0.486938	0.473	0.236	5.64e-09
ZFR	0.000401679	0.27366	0.464	0.365	1
ZFP36L2	1.62e-09	-0.387725	0.893	0.92	5.46e-05
ZFP36L1	1.06e-30	0.904982	0.953	0.818	3.58e-26
ZFP36	2.88e-30	1.5066	0.873	0.697	9.72e-26
ZFAND5	3.1e-29	0.840948	0.814	0.51	1.04e-24
ZDBF2	8.04e-11	0.402464	0.222	0.07	2.71e-06
ZCCHC17	1.57e-08	0.46436	0.494	0.32	0.000529586
ZCCHC11	4.05e-08	0.253436	0.527	0.33	0.00136431
ZC3H13	4.58e-06	0.253266	0.663	0.525	0.154244
ZBTB21	1.68e-11	0.32365	0.302	0.119	5.66e-07
ZBTB16	4.37e-28	0.713946	0.515	0.162	1.47e-23
ZBED6	3.06e-13	0.372289	0.352	0.141	1.03e-08
ZBED3	1.86e-13	0.493475	0.609	0.375	6.26e-09
YWHAE	9.18e-14	0.419402	0.861	0.701	3.09e-09
YTHDC1	2.5e-07	0.334108	0.568	0.389	0.00841081
YPEL3	3.68e-06	0.251856	0.669	0.508	0.123871
YIF1A	1.27e-05	-0.365176	0.536	0.594	0.426883
XBP1	3.25e-06	0.381417	0.654	0.547	0.109467
XAF1	3.13e-05	0.252746	0.328	0.203	1
WTIP	2.98e-07	-0.259326	0.089	0.223	0.0100271
WSB1	0.000245598	0.258329	0.811	0.734	1
WLS	2.17e-07	0.294344	0.473	0.295	0.00731611
WISP2	1.09e-43	-1.75489	0.515	0.855	3.68e-39
WEE1	9.17e-08	0.34327	0.343	0.18	0.00309136
WDR34	5.94e-07	-0.305133	0.219	0.377	0.0200305
WBP5	1.63e-06	0.334801	0.793	0.707	0.0548859
WBP4	4.91e-05	0.274322	0.453	0.33	1
VOPP1	1.5e-10	-0.362786	0.145	0.332	5.05e-06
VMP1	0.000745161	0.302111	0.657	0.572	1
VLDLR	3.96e-22	0.453174	0.29	0.047	1.33e-17
VKORC1	8.81e-06	-0.309867	0.778	0.811	0.29697
VIT	3.33e-06	0.311441	0.317	0.178	0.112227
VIM	7.05e-15	-0.268461	1	1	2.38e-10
VGLL4	1.34e-06	0.263871	0.686	0.5	0.0451492
VEGFA	7.31e-23	0.782216	0.432	0.137	2.46e-18
VCAN	8.78e-17	-0.89327	0.343	0.605	2.96e-12
VAT1	0.000105664	-0.31958	0.527	0.625	1
VASN	3.49e-09	-0.474081	0.447	0.613	0.000117445
VAMP5	4.22e-12	0.407016	0.938	0.869	1.42e-07
VAMP2	3.63e-09	0.356714	0.784	0.641	0.000122398
USP47	1.77e-07	0.306177	0.467	0.299	0.00596022
USP34	2.47e-06	0.271259	0.55	0.385	0.0831747
USP2	2.81e-12	0.274926	0.13	0.012	9.46e-08
USP10	2.02e-06	0.289792	0.272	0.141	0.0680806
USMG5	5.49e-07	-0.324498	0.683	0.754	0.0185055
UQCRB	2.49e-06	0.284239	0.944	0.918	0.0840307
UFL1	8.99e-06	0.27233	0.497	0.357	0.30306
UBL3	0.000716088	-0.300771	0.379	0.461	1
UBE2S	7.73e-08	0.33456	0.358	0.197	0.00260322
UBE2H	1.56e-08	0.293026	0.476	0.287	0.000524716
UBE2D3	1.01e-05	0.319852	0.722	0.648	0.339276
UBE2B	4.15e-07	0.305219	0.811	0.701	0.0139792
UBC	4.99e-11	0.545021	0.997	0.992	1.68e-06
UBB	8.05e-13	0.370625	0.97	0.928	2.71e-08
UBALD2	7.1e-18	0.685855	0.423	0.166	2.39e-13
UAP1	2.15e-11	0.479021	0.669	0.467	7.23e-07
TYMP	2.39e-14	-0.847867	0.192	0.422	8.04e-10
TXNRD1	3.01e-05	0.273172	0.373	0.242	1
TXNIP	1.66e-30	1.1946	0.914	0.811	5.59e-26
TXNDC9	3.85e-06	-0.250663	0.192	0.33	0.129665
TXNDC17	0.000351292	-0.255059	0.391	0.494	1
TXNDC16	8.4e-07	0.311725	0.432	0.268	0.0283168
TXN	2.55e-21	-0.697695	0.704	0.836	8.61e-17
TUBB	4.92e-12	-0.416857	0.896	0.934	1.66e-07
TUBA1C	1.53e-08	-0.389066	0.42	0.594	0.000514013
TSPYL2	8.36e-15	0.551096	0.577	0.318	2.82e-10
TSPO	1.17e-52	-1.12054	0.828	0.961	3.95e-48
TSPAN8	2.03e-11	0.569195	0.479	0.287	6.82e-07
TSPAN18	2.69e-13	0.265355	0.189	0.035	9.06e-09
TSKU	0.00391534	0.274861	0.459	0.381	1
TSC22D3	5.44e-09	0.549533	0.633	0.461	0.000183445
TSC22D2	7.81e-07	0.338427	0.311	0.18	0.0263153
TSC22D1	1.04e-15	0.806903	0.766	0.609	3.51e-11
TRPS1	0.000106475	-0.284608	0.269	0.379	1
TRIP6	2.41e-05	-0.305944	0.462	0.574	0.81105
TRIP11	9.72e-06	0.289686	0.621	0.475	0.327462
TRIM47	1.11e-14	-0.493984	0.151	0.387	3.73e-10
TRIM38	2.88e-10	0.424176	0.396	0.209	9.69e-06
TRIM23	1.32e-06	0.256038	0.308	0.166	0.0444414
TRIB1	3.84e-20	0.61888	0.263	0.045	1.29e-15
TRERF1	1.4e-11	0.254824	0.172	0.035	4.71e-07
TRAPPC2L	2.79e-06	-0.308611	0.405	0.535	0.0939417
TRAC	5.76e-23	0.501768	0.26	0.031	1.94e-18
TRA2B	0.000164435	0.25633	0.601	0.475	1
TPST1	4.31e-09	0.276857	0.482	0.279	0.000145382
TPM4	3.37e-05	0.342341	0.84	0.74	1
TPM2	6.03e-15	0.513511	0.938	0.787	2.03e-10
TPM1	3.65e-08	-0.488279	0.799	0.807	0.00122878
TPGS1	1.24e-05	-0.276164	0.331	0.463	0.417324
TPD52L1	4.17e-14	0.509825	0.536	0.295	1.41e-09
TPBG	2.22e-07	-0.310119	0.263	0.434	0.00748265
TOR1AIP1	1.5e-07	0.32315	0.485	0.309	0.00506258
TOPORS	5.73e-07	0.302481	0.414	0.254	0.0193029
TOP1	1.32e-06	0.309202	0.556	0.402	0.0445861
TOB1	3.84e-06	-0.308175	0.349	0.504	0.129364
TNXB	1.76e-20	-0.866197	0.467	0.721	5.94e-16
TNS3	4.46e-08	-0.277329	0.098	0.244	0.00150257
TNFRSF1A	7.86e-09	-0.389474	0.453	0.619	0.000264687
TNFRSF12A	0.00758827	-0.372026	0.37	0.451	1
TNC	2.04e-14	-0.543348	0.03	0.215	6.87e-10
TMX4	2.63e-05	0.287765	0.701	0.553	0.885081
TMSB4X	1.86e-68	-1.61977	0.964	0.994	6.28e-64
TMSB10	9.95e-59	-1.17512	0.967	0.99	3.35e-54
TMOD1	6.24e-07	0.293408	0.438	0.277	0.021022
TMEM208	3.52e-05	-0.275729	0.414	0.535	1
TMEM200C	1.78e-12	0.252807	0.169	0.029	6e-08
TMEM173	1.29e-12	-0.345246	0.05	0.234	4.36e-08
TMEM160	3.84e-10	-0.373451	0.266	0.463	1.29e-05
TMEM150A	1.23e-05	0.258837	0.299	0.178	0.414318
TMEM119	1.27e-06	-0.356136	0.269	0.42	0.0427271
TMEM100	2.61e-09	0.571898	0.388	0.213	8.78e-05
TMED9	1.04e-05	-0.288624	0.713	0.762	0.351941
TM4SF1	1.73e-34	-1.09156	0.071	0.465	5.82e-30
TIPARP	5.63e-14	0.721672	0.432	0.203	1.9e-09
TIMP2	2.71e-08	-0.311894	0.959	0.984	0.000914672
TIMP1	0.15321	-0.253039	0.988	0.963	1
THY1	2.67e-28	-0.938398	0.453	0.805	8.99e-24
THUMPD3-AS1	5.29e-06	0.251403	0.29	0.16	0.178382
THSD4	2.9e-08	-0.254575	0.05	0.182	0.000976487
THBS4	1.47e-42	-1.81208	0.207	0.672	4.96e-38
THBS2	6.11e-13	-0.436566	0.172	0.395	2.06e-08
THBS1	0.00642317	-0.319176	0.204	0.279	1
TGFB2	8.74e-05	-0.31216	0.201	0.318	1
TGFB1I1	1.33e-05	-0.264135	0.444	0.578	0.446735
TFPI	3.15e-28	0.750882	0.787	0.447	1.06e-23
TENM3	2.6e-09	0.290124	0.388	0.197	8.77e-05
TEAD1	5.07e-06	0.260309	0.473	0.318	0.170962
TCF4	7.21e-10	0.429246	0.82	0.693	2.43e-05
TCEB2	2.34e-12	-0.391634	0.87	0.926	7.88e-08
TCEAL7	2.58e-10	0.411693	0.464	0.256	8.68e-06
TCEAL6	6.42e-14	0.39524	0.183	0.029	2.16e-09
TCEAL4	2.47e-13	0.502952	0.899	0.811	8.31e-09
TCEAL2	3.17e-06	0.299654	0.612	0.467	0.106926
TCEA1	0.000279848	0.250847	0.731	0.641	1
TAPBPL	7.24e-07	0.28191	0.405	0.25	0.0243787
TAGLN2	2.74e-10	-0.438423	0.749	0.842	9.24e-06
TAGLN	0.017919	-0.307236	0.864	0.85	1
TAGAP	4.03e-09	0.267681	0.166	0.045	0.000135905
SYNPO2	2.14e-16	0.62931	0.515	0.262	7.2e-12
SYAP1	3.27e-06	0.268549	0.376	0.23	0.11014
SVIP	2.99e-07	0.339289	0.396	0.246	0.0100862
SVIL	3.52e-10	0.460085	0.689	0.49	1.19e-05
SULF2	3.53e-08	-0.430256	0.24	0.42	0.00118955
STX12	6.36e-09	0.331995	0.358	0.186	0.000214165
STOM	8.88e-13	0.446547	0.725	0.49	2.99e-08
STEAP1	6.2e-07	-0.323693	0.109	0.24	0.02088
STC1	4.49e-09	0.340972	0.183	0.055	0.000151381
STAT3	0.00120371	0.26043	0.559	0.475	1
STAG2	3.77e-07	0.316099	0.589	0.43	0.0127005
ST3GAL4	2.3e-11	0.51831	0.488	0.279	7.75e-07
ST13	6.28e-16	0.493605	0.917	0.805	2.12e-11
SSR4	9.85e-07	0.282425	0.908	0.848	0.0331887
SSR3	2.45e-07	0.309901	0.891	0.793	0.00824337
SSNA1	3.2e-06	-0.320379	0.296	0.436	0.107677
SSC5D	3.07e-06	-0.45652	0.391	0.525	0.103572
SSBP2	2.98e-07	0.250712	0.438	0.275	0.0100556
SRRM2	1.76e-12	0.46268	0.896	0.742	5.94e-08
SRRM1	6.53e-05	0.264984	0.778	0.689	1
SRPX	2.38e-06	0.342425	0.396	0.25	0.0800252
SRM	1.06e-13	-0.580338	0.432	0.6	3.57e-09
SRF	1.49e-10	0.292362	0.192	0.051	5.02e-06
SREK1	2.96e-05	0.284249	0.592	0.441	0.998068
SRD5A2	1.6e-38	0.996471	0.639	0.215	5.4e-34
SQSTM1	1.2e-10	-0.372425	0.944	0.949	4.05e-06
SPTSSA	1.66e-06	0.361562	0.435	0.293	0.0559179
SPON2	2.47e-34	-1.07647	0.639	0.893	8.31e-30
SPOCK3	1.01e-38	1.16891	0.689	0.248	3.4e-34
SPOCK1	0.014719	-0.288304	0.373	0.424	1
SPG20	4.41e-14	0.448039	0.689	0.457	1.49e-09
SPATS2L	6.28e-33	0.912017	0.858	0.576	2.12e-28
SPATA6	4.44e-11	0.362923	0.414	0.209	1.5e-06
SPARCL1	3.28e-20	0.648525	0.988	0.836	1.1e-15
SPARC	5.26e-20	-1.21735	0.902	0.926	1.77e-15
SORBS2	2.59e-05	-0.281838	0.302	0.422	0.871125
SON	3.72e-11	0.362767	0.935	0.875	1.25e-06
SOD3	1.47e-07	-0.557892	0.746	0.787	0.0049664
SOD2	4.55e-11	-0.402727	0.802	0.861	1.53e-06
SOCS3	0.0315281	1.14577	0.414	0.402	1
SOCS1	0.00196254	0.291097	0.485	0.385	1
SNX9	0.000624139	-0.258195	0.494	0.568	1
SNRPN	1.72e-08	0.384141	0.713	0.557	0.000579098
SNHG8	1.32e-05	0.262603	0.82	0.705	0.44559
SNHG19	1.37e-16	0.397221	0.408	0.148	4.61e-12
SNAPC2	6.71e-10	-0.314105	0.118	0.299	2.26e-05
SMYD4	1.22e-08	0.322633	0.346	0.174	0.000411881
SMTNL2	4.43e-17	0.437736	0.237	0.043	1.49e-12
SMOC2	3.44e-07	0.253562	0.154	0.051	0.0115988
SMOC1	5.51e-50	1.00082	0.574	0.098	1.86e-45
SMARCA5	5.87e-09	0.375315	0.618	0.43	0.000197668
SMARCA1	3e-32	0.949108	0.689	0.336	1.01e-27
SMAP1	4.48e-07	-0.286374	0.246	0.41	0.0150991
SMAD5	2.55e-06	0.279055	0.544	0.379	0.085759
SLPI	2.77e-09	0.458526	0.885	0.744	9.32e-05
SLITRK4	7.85e-10	0.344105	0.293	0.121	2.64e-05
SLIT3	6.31e-14	0.400925	0.414	0.168	2.13e-09
SLIT2	6.54e-11	0.39966	0.553	0.332	2.2e-06
SLCO3A1	3.41e-09	-0.393746	0.115	0.277	0.000115004
SLC9A3R2	7.16e-11	0.293294	0.249	0.084	2.41e-06
SLC7A8	7.63e-09	0.292479	0.287	0.127	0.000257243
SLC5A3	0.0363659	-0.262009	0.157	0.209	1
SLC4A7	0.000101587	-0.271391	0.172	0.281	1
SLC39A13	5.75e-06	-0.280502	0.225	0.361	0.193652
SLC2A3	2.04e-08	0.466632	0.29	0.139	0.000686205
SLC19A2	1.07e-21	0.575309	0.358	0.088	3.59e-17
SLC14A1	1e-10	0.26531	0.272	0.094	3.38e-06
SKIL	7.16e-06	0.25048	0.488	0.334	0.241129
SIX2	3.92e-10	0.388929	0.32	0.143	1.32e-05
SIX1	5.57e-05	-0.343544	0.396	0.51	1
SIM1	5.68e-14	0.357243	0.275	0.078	1.91e-09
SIGIRR	1.06e-13	0.41869	0.393	0.17	3.57e-09
SHOX2	3.01e-15	0.355266	0.246	0.055	1.01e-10
SH3KBP1	1.57e-19	0.667145	0.595	0.307	5.29e-15
SH3BP5	2.63e-18	0.515576	0.902	0.715	8.86e-14
SH3BGRL3	6.65e-35	-1.19097	0.74	0.889	2.24e-30
SGMS2	3.8e-09	-0.301862	0.095	0.254	0.000128028
SFRP4	2.59e-10	-0.893777	0.207	0.404	8.71e-06
SFRP2	2.59e-15	-1.29568	0.725	0.838	8.73e-11
SFPQ	0.00151387	0.261538	0.678	0.613	1
SESN3	3.16e-07	0.267539	0.423	0.25	0.0106414
SERTM1	7.38e-11	0.305808	0.166	0.035	2.49e-06
SERTAD4-AS1	7.71e-09	-0.345086	0.331	0.518	0.000259816
SERTAD1	1.19e-11	0.657732	0.479	0.285	4.01e-07
SERPING1	8.95e-21	0.486918	0.991	0.945	3.01e-16
SERPINF2	1.54e-12	0.389785	0.299	0.109	5.19e-08
SERPINF1	4.55e-69	1.07958	0.997	0.98	1.53e-64
SERPINE2	2.2e-11	-0.747043	0.195	0.393	7.4e-07
SERPINB6	4.97e-05	0.279667	0.707	0.654	1
SERINC1	2.26e-07	0.290604	0.772	0.609	0.00760198
SEPP1	5.73e-16	0.458024	0.947	0.873	1.93e-11
SEMA3D	8.57e-11	0.472906	0.414	0.217	2.89e-06
SEMA3C	4.14e-12	-0.543914	0.172	0.387	1.39e-07
SELK	3.47e-09	0.347229	0.772	0.635	0.000116983
SELENBP1	8.93e-11	0.297927	0.213	0.061	3.01e-06
SEC61B	0.000510038	-0.257435	0.858	0.877	1
SEC14L2	3.05e-06	-0.251369	0.077	0.191	0.102626
SDC4	2.3e-06	-0.368598	0.192	0.334	0.0775004
SCX	5.99e-23	-1.39713	0.204	0.52	2.02e-18
SCUBE2	7.65e-24	0.730363	0.497	0.178	2.58e-19
SCRG1	0.138599	-0.374156	0.349	0.369	1
SCARF2	1.58e-11	-0.451655	0.175	0.385	5.32e-07
SCARA3	7.76e-27	-1.081	0.16	0.496	2.61e-22
SBDS	8.13e-08	0.354059	0.873	0.793	0.00274064
SAV1	2.1e-19	0.669002	0.725	0.445	7.08e-15
SAT1	7.96e-32	1.06641	0.905	0.682	2.68e-27
SARAF	2.17e-08	0.300141	0.858	0.766	0.000729545
SAA1	1.77e-06	-0.755454	0.059	0.164	0.0597361
S100B	2.23e-09	-0.443987	0.077	0.238	7.51e-05
S100A6	3.91e-51	-0.62955	1	1	1.32e-46
S100A4	6.24e-37	-0.978904	0.985	0.994	2.1e-32
S100A16	2.5e-10	-0.549394	0.441	0.6	8.41e-06
S100A13	6.53e-15	-0.472253	0.902	0.939	2.2e-10
S100A11	6.04e-54	-1.12314	0.953	0.982	2.04e-49
S100A10	1.06e-53	-1.09378	0.988	0.998	3.56e-49
RYBP	4.96e-14	0.462579	0.541	0.295	1.67e-09
RUNX1	6.08e-11	-0.409439	0.216	0.422	2.05e-06
RSRC2	4.77e-09	0.404624	0.686	0.543	0.000160602
RSPO2	4.32e-16	0.437329	0.281	0.074	1.46e-11
RSF1	5.58e-07	0.299652	0.675	0.512	0.0187897
RRAS	6.5e-05	-0.270698	0.772	0.805	1
RP11-356J5.12	2.88e-11	-0.375903	0.124	0.32	9.69e-07
RP11-136K7.2	4.82e-05	-0.368862	0.118	0.221	1
ROBO1	1.49e-07	-0.396219	0.13	0.277	0.00503317
RNPC3	1.22e-08	0.310743	0.337	0.166	0.000410883
RNH1	8.34e-12	-0.424116	0.754	0.865	2.81e-07
RNF24	5.01e-09	0.382986	0.346	0.17	0.000168678
RNF175	6.58e-10	-0.324962	0.074	0.238	2.22e-05
RNF167	2.84e-06	0.26026	0.456	0.297	0.0955533
RNF150	4.5e-12	0.262437	0.278	0.09	1.52e-07
RNF130	2.3e-06	0.265889	0.654	0.488	0.0774077
RNF112	1.13e-06	0.251282	0.254	0.121	0.0379399
RND3	0.00215685	-0.299637	0.79	0.809	1
RIN2	5.31e-07	-0.316068	0.216	0.367	0.0178975
RIMS2	1.02e-09	0.349033	0.272	0.107	3.44e-05
RIF1	1.12e-07	0.331796	0.598	0.412	0.00376837
RHOU	6.4e-06	0.414938	0.358	0.225	0.215726
RHOC	5.55e-07	-0.352517	0.811	0.822	0.0186922
RHOBTB3	2.85e-15	0.64297	0.749	0.564	9.62e-11
RHOB	1.66e-82	1.96664	0.979	0.684	5.58e-78
RGS5	4.31e-31	0.70972	0.373	0.051	1.45e-26
RGS3	4.78e-17	-0.709318	0.142	0.391	1.61e-12
RGS2	1.07e-22	1.02308	0.476	0.178	3.62e-18
RGN	2.51e-06	0.275017	0.322	0.18	0.0844841
REXO2	8.03e-14	-0.562078	0.604	0.764	2.71e-09
RBPMS	2.02e-05	0.272159	0.524	0.389	0.67992
RBP4	0.00671667	-0.379104	0.482	0.523	1
RBMX	8.7e-09	0.36041	0.728	0.566	0.000293239
RBMS3	1.95e-06	0.308772	0.553	0.391	0.0658325
RBM39	7.68e-16	0.475393	0.935	0.838	2.59e-11
RBM3	1.96e-13	-0.52821	0.639	0.797	6.61e-09
RBM25	1.95e-05	0.287629	0.799	0.705	0.655389
RBBP7	1.28e-06	0.254863	0.601	0.428	0.0432593
RBBP6	3.93e-06	0.339786	0.5	0.381	0.132329
RB1CC1	1.96e-07	0.353667	0.574	0.416	0.00659651
RASD1	3.35e-39	1.98826	0.595	0.193	1.13e-34
RARRES2	1.85e-21	0.756647	0.861	0.557	6.25e-17
RARRES1	7.27e-05	-0.644794	0.459	0.541	1
RANBP2	3.54e-11	0.345429	0.438	0.223	1.19e-06
RAMP2	4.96e-14	0.479352	0.896	0.703	1.67e-09
RALGAPA1	7.81e-06	0.301971	0.346	0.213	0.263001
RAD21	2.36e-16	0.55441	0.686	0.428	7.95e-12
RABAC1	7.42e-14	-0.480094	0.896	0.939	2.5e-09
RAB34	1.81e-06	-0.28302	0.805	0.85	0.0611145
RAB32	3.96e-08	-0.439698	0.391	0.537	0.00133545
RAB2A	3.84e-05	-0.250326	0.754	0.783	1
RAB11FIP2	8.01e-19	0.680442	0.586	0.309	2.7e-14
QPRT	1.23e-10	0.302587	0.189	0.049	4.14e-06
PYCARD	4.34e-16	-0.859167	0.257	0.5	1.46e-11
PXDN	4.87e-08	-0.283538	0.086	0.227	0.00163945
PTTG1IP	2.41e-05	-0.317611	0.53	0.623	0.813222
PTPRG	3.05e-09	0.362989	0.45	0.258	0.000102905
PTPRA	4.61e-05	0.256738	0.533	0.408	1
PTPN11	5.88e-07	0.293649	0.429	0.262	0.0198183
PTP4A1	8.53e-10	0.464128	0.364	0.193	2.87e-05
PTN	2.23e-28	1.03529	0.846	0.572	7.52e-24
PTMS	1.46e-13	-0.624765	0.822	0.879	4.9e-09
PTGS2	1.98e-06	0.307196	0.148	0.053	0.0666615
PTGFR	8.72e-18	0.537669	0.385	0.131	2.94e-13
PTGES3	2.33e-06	0.286806	0.902	0.816	0.0784218
PTGDS	2.62e-109	4.42509	0.929	0.234	8.83e-105
PSMD8	3.09e-08	-0.376668	0.657	0.73	0.00104111
PSMD7	7.57e-05	-0.270272	0.509	0.6	1
PSMB7	4.44e-05	-0.269707	0.512	0.617	1
PSMB1	2.04e-08	-0.341096	0.864	0.859	0.000686876
PSMA7	0.000119395	-0.272357	0.879	0.865	1
PSMA3-AS1	5.57e-08	0.264261	0.411	0.232	0.00187705
PSIP1	5.35e-12	0.362392	0.82	0.596	1.8e-07
PRUNE2	2e-29	-0.970447	0.166	0.527	6.73e-25
PRRX1	2.7e-21	-0.714105	0.828	0.914	9.11e-17
PRR5	3.17e-06	-0.305699	0.29	0.432	0.106798
PRPF4B	0.000188193	0.253866	0.55	0.424	1
PROS1	4.1e-17	-0.581359	0.225	0.496	1.38e-12
PRMT9	1.11e-11	0.392151	0.216	0.061	3.73e-07
PRLR	0.00078532	-0.259671	0.172	0.27	1
PRKRIR	5.1e-06	0.263936	0.346	0.207	0.171932
PRKCDBP	9.55e-11	-0.438907	0.802	0.867	3.22e-06
PRKCA	0.000383036	0.251072	0.328	0.223	1
PRKAR1A	1.29e-15	0.492262	0.754	0.529	4.36e-11
PRIMA1	5.18e-13	0.267843	0.183	0.033	1.75e-08
PRG4	3.01e-14	-1.29809	0.003	0.162	1.02e-09
PRELP	2.42e-32	-1.00587	0.926	0.986	8.16e-28
PRELID1	8.65e-06	-0.362289	0.624	0.693	0.291494
PRDX4	5.6e-06	-0.359258	0.592	0.656	0.188635
PPP2R3A	1.21e-05	-0.250328	0.136	0.258	0.408892
PPP1R3C	5.9e-08	-0.325356	0.127	0.283	0.00198849
PPP1R15B	9.67e-16	0.554873	0.396	0.156	3.26e-11
PPP1R15A	2.08e-06	0.552828	0.669	0.549	0.0702445
PPP1R14B	1.67e-14	-0.606965	0.417	0.613	5.64e-10
PPP1R14A	3.77e-08	0.260523	0.139	0.035	0.00127183
PPP1R12B	5.95e-06	0.507018	0.34	0.207	0.200467
PPP1CB	4.97e-07	0.342321	0.849	0.73	0.0167322
PPM1L	1.87e-37	1.02782	0.583	0.178	6.29e-33
PPIG	8.86e-08	0.368321	0.784	0.682	0.00298393
PPIC	1.97e-10	-0.55412	0.541	0.658	6.65e-06
PPIA	7.2e-09	-0.320087	0.926	0.936	0.000242567
PPDPF	5.24e-23	-0.633535	0.743	0.861	1.77e-18
POLR2L	5.36e-10	-0.417392	0.74	0.828	1.8e-05
PODNL1	6.92e-10	-0.296972	0.068	0.227	2.33e-05
PODN	1.51e-08	0.372262	0.852	0.713	0.000508289
PNRC1	1.67e-50	1.14409	0.964	0.777	5.61e-46
PNISR	2.41e-06	0.329996	0.831	0.752	0.0812212
PMAIP1	8.69e-09	-0.265177	0.009	0.113	0.000292831
PLXNB2	4.69e-08	-0.340211	0.127	0.279	0.00158103
PLXDC2	5.01e-23	-0.796958	0.663	0.846	1.69e-18
PLS3	2.66e-22	-0.773709	0.257	0.557	8.97e-18
PLPP3	3.96e-62	1.77595	0.979	0.842	1.34e-57
PLP2	0.000140668	-0.279249	0.716	0.777	1
PLEKHF1	1.85e-08	-0.303527	0.178	0.348	0.000622609
PLEKHA5	1.01e-14	0.608747	0.639	0.391	3.39e-10
PLEC	2.44e-11	-0.519306	0.334	0.539	8.22e-07
PLD3	9.54e-07	0.2735	0.87	0.768	0.0321353
PLCL2	3.16e-14	0.381655	0.278	0.086	1.06e-09
PLCD3	7.37e-08	-0.356659	0.195	0.361	0.00248171
PLAGL1	0.000306905	0.288512	0.346	0.242	1
PLA2G2A	1.06e-08	1.30265	0.16	0.043	0.000357025
PKM	6.48e-29	-0.919779	0.692	0.852	2.18e-24
PKDCC	2.42e-10	0.472487	0.55	0.365	8.15e-06
PIM1	0.00235427	0.445088	0.32	0.244	1
PIGP	6.83e-08	0.307363	0.453	0.277	0.00230112
PID1	0.000166827	-0.25923	0.382	0.51	1
PI15	1.43e-09	0.291596	0.115	0.016	4.8e-05
PHYHIP	5.04e-11	0.346634	0.243	0.078	1.7e-06
PHYHD1	4.38e-06	0.250437	0.275	0.145	0.147586
PHPT1	1.64e-08	-0.509297	0.746	0.785	0.000551192
PHLDB2	5.14e-05	0.281594	0.32	0.205	1
PHLDA3	1.13e-38	-1.06778	0.414	0.766	3.8e-34
PHLDA2	2.61e-08	-0.443045	0.092	0.238	0.000879986
PHLDA1	0.00638746	-0.287239	0.151	0.217	1
PHIP	2.34e-11	0.369551	0.704	0.475	7.88e-07
PHGDH	2.01e-33	0.767824	0.63	0.223	6.77e-29
PHF3	5.45e-09	0.384597	0.66	0.471	0.000183582
PHACTR2	4.74e-07	0.352873	0.491	0.332	0.0159671
PGRMC1	3.03e-09	0.336153	0.923	0.861	0.000102087
PGM5	7.9e-29	0.652168	0.382	0.072	2.66e-24
PGM2L1	2.52e-08	0.384581	0.538	0.367	0.00084967
PGLS	0.000208147	-0.292978	0.583	0.645	1
PGF	6.91e-26	0.741183	0.281	0.031	2.33e-21
PFN1	3.34e-12	-0.500504	0.846	0.906	1.12e-07
PERP	2.48e-13	-0.624054	0.444	0.613	8.35e-09
PER1	2.77e-11	0.330699	0.311	0.119	9.35e-07
PDPN	1.36e-07	-0.323907	0.169	0.322	0.00459306
PDLIM5	5.28e-06	-0.28098	0.154	0.283	0.178031
PDLIM4	0.00032402	-0.295298	0.482	0.566	1
PDLIM3	1.35e-05	0.393576	0.456	0.322	0.455008
PDLIM2	7.68e-12	-0.437235	0.568	0.715	2.59e-07
PDLIM1	1.5e-09	-0.512264	0.388	0.543	5.06e-05
PDK4	1.7e-107	3.66733	0.905	0.244	5.72e-103
PDGFRL	3.19e-06	0.28147	0.879	0.797	0.10765
PDGFRB	3.56e-07	-0.412541	0.571	0.672	0.0120096
PDGFC	1.58e-10	-0.335196	0.065	0.23	5.31e-06
PDE8B	1.12e-15	0.458896	0.328	0.109	3.78e-11
PDE4DIP	6.69e-08	-0.369685	0.287	0.457	0.00225281
PDE4B	1.96e-15	0.416812	0.29	0.08	6.6e-11
PDCD7	3.41e-05	0.280373	0.485	0.361	1
PDCD5	0.000224132	-0.277283	0.55	0.623	1
PDCD4	1.03e-10	0.42487	0.654	0.469	3.46e-06
PCSK1	1.68e-08	0.271114	0.192	0.061	0.000564861
PCOLCE2	7.67e-40	-1.23545	0.589	0.893	2.58e-35
PCNXL4	4.6e-06	0.347188	0.373	0.232	0.155148
PCMTD1	6.33e-07	0.317978	0.686	0.535	0.021321
PCM1	1.62e-08	0.332992	0.728	0.57	0.000545371
PCDH17	2.38e-13	0.342925	0.249	0.068	8.03e-09
PBX1	3.58e-09	0.33907	0.604	0.404	0.000120784
PARVB	4.1e-06	-0.254593	0.213	0.363	0.138148
PARM1	4.34e-14	0.43283	0.385	0.154	1.46e-09
PAPPA2	2.5e-08	0.358372	0.349	0.18	0.000843692
PAM	1.12e-14	-0.615951	0.388	0.613	3.78e-10
PALLD	1.74e-08	0.468046	0.589	0.426	0.000585997
PABPC1	1.59e-06	0.293681	0.855	0.756	0.0536795
OTUD6B-AS1	4.85e-06	0.34134	0.556	0.404	0.163379
OSR2	1.28e-15	0.575596	0.456	0.201	4.33e-11
OSGIN2	4.73e-07	0.290568	0.272	0.135	0.0159521
OMD	1.11e-10	-0.486409	0.311	0.52	3.73e-06
OLFML3	2.63e-08	0.399604	0.888	0.807	0.000884629
OLFML2B	1.79e-27	0.888143	0.751	0.424	6.04e-23
OLFML1	1.5e-06	0.279802	0.592	0.424	0.0506365
OCIAD2	1.51e-11	-0.614905	0.272	0.473	5.09e-07
OAF	1.88e-20	-0.977007	0.302	0.58	6.35e-16
NUDT10	2.95e-13	0.251462	0.189	0.035	9.95e-09
NUCKS1	8.73e-18	0.39577	0.979	0.939	2.94e-13
NTRK2	4.57e-12	-0.574282	0.763	0.865	1.54e-07
NTAN1	7.14e-06	-0.320543	0.311	0.441	0.240469
NRP2	1.27e-15	-0.492565	0.044	0.254	4.29e-11
NRIP1	5.58e-10	0.301692	0.553	0.328	1.88e-05
NR4A3	5.11e-21	0.422843	0.198	0.01	1.72e-16
NR4A2	4.92e-43	1.19687	0.556	0.123	1.66e-38
NR4A1	8.34e-75	2.09053	0.82	0.244	2.81e-70
NR1H2	7.73e-08	0.285961	0.556	0.355	0.00260477
NR1D1	8.27e-08	-0.298413	0.033	0.145	0.00278562
NPNT	9.75e-22	0.685222	0.695	0.389	3.29e-17
NPM1	1.44e-08	0.321126	0.95	0.908	0.000485477
NPDC1	6.01e-09	0.365262	0.627	0.43	0.000202557
NPC2	1.13e-15	-0.439968	0.926	0.971	3.8e-11
NOVA1	3.74e-11	0.403826	0.627	0.408	1.26e-06
NNMT	4.56e-14	-0.819685	0.533	0.725	1.54e-09
NME4	5.97e-08	0.32795	0.636	0.465	0.00200996
NME1	1.81e-08	-0.354844	0.228	0.4	0.000610914
NLRP1	5.16e-07	0.343031	0.506	0.357	0.0173898
NKTR	4.31e-05	0.275955	0.672	0.547	1
NINJ2	1.84e-05	-0.254633	0.092	0.197	0.620417
NGFRAP1	2.9e-30	0.657588	0.953	0.842	9.77e-26
NFKBIZ	2.89e-05	0.516244	0.467	0.355	0.974008
NFKBIA	0.0319417	0.41814	0.74	0.713	1
NFIL3	6.87e-58	1.30191	0.725	0.197	2.31e-53
NFIC	9.01e-10	0.361603	0.923	0.85	3.04e-05
NFIB	4.07e-21	0.574835	0.967	0.852	1.37e-16
NFIA	1.1e-32	0.880466	0.849	0.592	3.72e-28
NET1	4.87e-08	0.395212	0.37	0.207	0.00163933
NEFM	1.26e-09	-0.481349	0.012	0.129	4.23e-05
NEFL	6.51e-16	-0.684413	0.024	0.223	2.19e-11
NEDD9	3.18e-06	0.295762	0.317	0.178	0.107129
NEBL	3.41e-15	-0.441278	0.05	0.256	1.15e-10
NDUFB7	1.23e-07	-0.301067	0.784	0.828	0.00414952
NDUFA4	1.53e-08	-0.292086	0.905	0.928	0.000514832
NDRG2	3.26e-19	0.62593	0.74	0.473	1.1e-14
NDFIP1	6.48e-05	-0.295287	0.692	0.754	1
NCOA7	5.47e-19	0.837743	0.574	0.305	1.84e-14
NCL	2.66e-12	0.427074	0.911	0.793	8.97e-08
NCAM1	1.65e-29	-1.08737	0.151	0.52	5.56e-25
NBN	6.75e-09	0.346226	0.453	0.273	0.000227574
NAV3	2.18e-14	0.437817	0.186	0.029	7.34e-10
NAP1L5	7.87e-14	0.34738	0.281	0.088	2.65e-09
NAMPT	7.1e-08	0.422506	0.429	0.268	0.00239356
NAALAD2	1.99e-13	0.273709	0.18	0.031	6.69e-09
N4BP2L2	3.04e-06	0.259476	0.846	0.785	0.102374
MYOF	0.000138164	-0.318208	0.284	0.398	1
MYOC	0.0218895	-0.74718	0.595	0.625	1
MYO1D	1.12e-13	-0.364783	0.053	0.254	3.77e-09
MYO1C	0.000136018	-0.306897	0.325	0.428	1
MYL6	7.01e-05	-0.325412	0.982	0.975	1
MYL12B	1.69e-17	-0.545639	0.926	0.939	5.69e-13
MYL12A	6.65e-07	-0.367774	0.882	0.875	0.0224149
MYH9	1.09e-05	-0.287929	0.275	0.418	0.365783
MYH11	4.27e-22	0.50349	0.399	0.105	1.44e-17
MYDGF	1.54e-05	-0.343545	0.719	0.746	0.519876
MYC	0.000377883	0.610593	0.328	0.24	1
MYBL1	3.36e-06	-0.327498	0.056	0.16	0.11323
MYADM	1.02e-06	0.608867	0.686	0.59	0.034496
MXRA5	9.96e-23	-0.857051	0.225	0.535	3.36e-18
MXI1	2.22e-06	0.284326	0.45	0.293	0.0748626
MTUS1	1.95e-14	0.569226	0.607	0.369	6.56e-10
MTURN	9.07e-06	-0.273162	0.157	0.287	0.305497
MTSS1	1.1e-07	-0.289473	0.074	0.207	0.00370342
MT-ND5	5.25e-67	-1.17042	0.956	0.988	1.77e-62
MT-ND4L	6.81e-23	-0.680594	0.651	0.852	2.29e-18
MT-ND4	2.23e-92	-1.25231	0.994	1	7.5e-88
MT-ND3	3.54e-86	-1.29984	1	1	1.19e-81
MT-ND2	1.15e-98	-1.46587	0.988	1	3.86e-94
MT-ND1	7.41e-105	-1.67284	0.988	1	2.5e-100
MT-CYB	5.68e-91	-1.14462	0.997	1	1.91e-86
MT-CO3	6.19e-92	-1.47545	1	1	2.09e-87
MT-CO2	1.4e-79	-1.07835	1	1	4.7e-75
MT-CO1	2.41e-37	-0.605326	1	1	8.13e-33
MT-ATP6	1.07e-108	-1.77323	1	1	3.6e-104
MT2A	1.12e-09	1.19711	0.988	0.98	3.78e-05
MT1X	2.33e-05	-0.385987	0.627	0.734	0.784028
MT1M	0.736145	0.421395	0.651	0.666	1
MT1E	6.35e-06	0.932436	0.876	0.832	0.21388
MT1A	1.4e-06	0.407195	0.21	0.096	0.0470349
MSX1	6.7e-06	-0.295566	0.317	0.475	0.225835
MSI2	1.98e-10	0.351565	0.42	0.213	6.66e-06
MRPS6	1.34e-07	-0.437147	0.393	0.535	0.00451825
MRPL51	8.42e-08	-0.316659	0.716	0.789	0.00283552
MRPL41	0.000287441	-0.260217	0.589	0.668	1
MRPL34	6.82e-05	-0.27472	0.467	0.574	1
MRPL18	2.52e-06	-0.269215	0.444	0.57	0.0850205
MRPL17	8.55e-05	-0.255317	0.29	0.41	1
MRPL14	5.56e-05	-0.307641	0.447	0.555	1
MRC2	1.07e-07	0.335645	0.825	0.709	0.00361884
MPP6	4.13e-10	0.318763	0.37	0.182	1.39e-05
MPHOSPH8	2.69e-06	0.298294	0.787	0.666	0.0905763
MPG	4.87e-05	-0.273525	0.642	0.715	1
MPC2	0.000225848	-0.265665	0.547	0.611	1
MNS1	1.22e-08	0.282336	0.32	0.154	0.000410483
MN1	1.81e-08	-0.270114	0.044	0.176	0.000610635
MMP23B	2.31e-12	0.391776	0.453	0.209	7.78e-08
MMP2	2.93e-24	-0.861303	0.908	0.949	9.88e-20
MLLT11	2.67e-07	0.28745	0.183	0.07	0.00899526
MLF1	0.000107743	0.293881	0.222	0.127	1
MKX	3.12e-06	-0.321495	0.204	0.344	0.105166
MKNK2	1.34e-05	0.297969	0.314	0.189	0.449943
MIR22HG	1.3e-21	0.952612	0.568	0.283	4.39e-17
MINOS1	6.41e-05	-0.251957	0.71	0.744	1
MIDN	0.00642471	0.374541	0.337	0.27	1
MIA	9.79e-10	-0.472112	0.003	0.111	3.3e-05
MGST3	9.3e-13	-0.375216	0.888	0.932	3.13e-08
MGP	2.03e-08	-0.295613	0.982	1	0.000685147
MGARP	9.66e-10	-0.333865	0.071	0.232	3.26e-05
MFGE8	4.32e-53	-1.94569	0.494	0.846	1.45e-48
MFAP5	4.01e-20	-0.9722	0.178	0.49	1.35e-15
METRNL	3.63e-13	0.571596	0.837	0.65	1.22e-08
MET	2.6e-18	-0.585943	0.044	0.283	8.75e-14
MEOX1	1.65e-18	-0.693865	0.13	0.404	5.57e-14
MEIS2	1e-11	0.415781	0.432	0.219	3.38e-07
MEGF6	4.05e-19	-0.684981	0.098	0.371	1.36e-14
MEG3	8.34e-29	1.43019	0.882	0.705	2.81e-24
MEDAG	0.64028	0.322687	0.246	0.287	1
MCOLN3	3.63e-28	-0.863527	0.018	0.33	1.22e-23
MCL1	1.05e-17	0.878945	0.76	0.574	3.55e-13
MBNL1-AS1	8.57e-09	-0.332295	0.059	0.201	0.000288796
MBNL1	3.61e-06	-0.384901	0.683	0.773	0.121554
MARVELD1	2.56e-07	-0.39432	0.325	0.463	0.00861657
MARCKSL1	1.01e-06	0.398725	0.393	0.246	0.0341964
MAPRE1	8.3e-08	0.312571	0.379	0.217	0.00279766
MAPK10	3.24e-10	0.278185	0.331	0.148	1.09e-05
MAP1A	9.11e-07	-0.411443	0.485	0.623	0.0306944
MAOA	2.93e-07	0.267067	0.322	0.17	0.0098561
MANF	4.61e-06	-0.369621	0.402	0.516	0.155253
MAN1C1	5.93e-07	0.255574	0.382	0.23	0.0199843
MAGED2	4.06e-05	0.296229	0.769	0.67	1
MAFF	2.65e-20	0.849737	0.547	0.26	8.92e-16
MAFB	0.267776	-0.353965	0.521	0.5	1
LXN	1.36e-17	-0.881145	0.222	0.473	4.59e-13
LUM	1.9e-13	-0.631151	0.988	0.986	6.42e-09
LTBP4	7.56e-10	-0.41867	0.902	0.945	2.55e-05
LTBP2	7.26e-08	-0.349119	0.775	0.844	0.00244772
LTBP1	1.64e-16	0.608969	0.796	0.617	5.51e-12
LSM7	1.09e-05	-0.277987	0.577	0.676	0.367544
LRRN4CL	5.94e-06	-0.32982	0.393	0.518	0.200288
LRRC17	2.11e-54	1.29713	0.675	0.178	7.1e-50
LRRC15	1.37e-23	-0.836186	0.015	0.285	4.61e-19
LRP1	5.02e-06	-0.365465	0.893	0.902	0.169269
LOX	1.14e-09	-0.654111	0.21	0.398	3.85e-05
LMOD1	6.33e-15	0.567218	0.355	0.129	2.13e-10
LMO4	3.98e-07	-0.397881	0.441	0.574	0.0134027
LITAF	6.11e-07	0.325826	0.79	0.637	0.0205937
LINC00473	9.94e-18	0.362513	0.166	0.008	3.35e-13
LINC00152	2.12e-17	-0.471311	0.071	0.314	7.16e-13
LIMCH1	2.46e-09	-0.307682	0.154	0.34	8.3e-05
LHFPL2	1.82e-06	-0.363644	0.228	0.369	0.0612437
LHFP	2.16e-14	-0.574444	0.136	0.385	7.29e-10
LGMN	2.4e-09	0.382927	0.604	0.404	8.1e-05
LGI4	1.23e-19	0.425026	0.361	0.098	4.15e-15
LGALS3BP	3.68e-27	0.688551	0.914	0.662	1.24e-22
LGALS3	2.16e-65	-1.07564	0.97	0.994	7.27e-61
LGALS1	5.38e-27	-0.595423	0.994	0.996	1.81e-22
LEPR	3.31e-11	-0.571043	0.089	0.27	1.11e-06
LDB2	4.41e-09	0.284684	0.246	0.094	0.000148643
LCA5	1.23e-16	0.409727	0.32	0.092	4.15e-12
LBR	1.57e-06	0.266496	0.263	0.135	0.052925
LAMTOR2	4.06e-06	-0.303697	0.355	0.48	0.136864
KTN1	3.21e-07	0.315882	0.79	0.666	0.0108062
KRT7	0.000185318	-0.289604	0.036	0.105	1
KMT2A	3.87e-07	0.335303	0.683	0.516	0.0130494
KLK4	8.92e-10	-0.375897	0	0.105	3.01e-05
KLF9	5.73e-22	0.898172	0.769	0.527	1.93e-17
KLF4	2.45e-19	1.15064	0.74	0.555	8.26e-15
KLF3	1.67e-06	0.361415	0.538	0.383	0.0563148
KLF2	3.77e-11	0.977111	0.731	0.586	1.27e-06
KLF13	4.55e-06	-0.297371	0.216	0.352	0.153425
KLF10	4.5e-10	0.662282	0.488	0.318	1.52e-05
KITLG	2.18e-06	0.263633	0.314	0.17	0.0735927
KHDRBS3	1.11e-13	0.482604	0.462	0.225	3.73e-09
KERA	9.59e-09	0.460433	0.574	0.381	0.000323155
KDM6B	1.12e-07	0.261049	0.228	0.098	0.00376249
KDELR3	4.81e-19	-0.598966	0.127	0.393	1.62e-14
KDELC2	8.35e-07	0.310186	0.565	0.41	0.0281194
KCNN4	3.28e-13	-0.298822	0.003	0.152	1.1e-08
KCNMA1	0.00169423	-0.580782	0.604	0.609	1
KCNE3	7.4e-12	0.264158	0.192	0.043	2.49e-07
JUND	7.97e-62	1.28422	0.994	0.955	2.69e-57
JUNB	5.7e-30	1.5078	0.873	0.717	1.92e-25
JUN	1.24e-06	0.598772	0.985	0.971	0.0418141
JMJD1C	1.66e-06	0.311919	0.669	0.516	0.0560374
JAM3	0.000809038	-0.252186	0.308	0.408	1
JAG1	0.000147484	0.27498	0.272	0.166	1
IVNS1ABP	8.62e-06	-0.339581	0.216	0.348	0.29039
ITPRIPL2	3.65e-05	-0.360002	0.352	0.463	1
ITPR3	1.13e-08	-0.279943	0.041	0.17	0.000382199
ITPR1	3.08e-13	0.280338	0.263	0.076	1.04e-08
ITPA	2.95e-07	-0.297851	0.231	0.389	0.00993004
ITM2B	1.68e-32	0.455532	1	0.998	5.68e-28
ITM2A	2.59e-15	0.58423	0.642	0.381	8.73e-11
ITGBL1	1.62e-19	-0.716714	0.417	0.697	5.47e-15
ITGB5	0.000134677	-0.323408	0.618	0.695	1
ITGAV	1.92e-09	-0.551608	0.379	0.525	6.48e-05
ITGA10	5.99e-09	-0.361026	0.038	0.168	0.000201874
ITGA1	3.28e-06	-0.262258	0.127	0.252	0.110545
ISL2	1.38e-05	-0.308715	0.148	0.268	0.466596
ISCU	6.05e-07	-0.283784	0.843	0.902	0.0203968
IRX3	9.48e-19	0.66825	0.609	0.316	3.2e-14
IRF2BPL	1.02e-07	0.256974	0.405	0.236	0.00344116
IRF2BP2	1.37e-13	0.521862	0.692	0.488	4.62e-09
IRF1	0.00837564	0.634691	0.308	0.248	1
IQGAP1	1.47e-06	-0.382856	0.595	0.691	0.0496925
INHBA	4.59e-25	-0.834679	0.089	0.414	1.54e-20
ING1	2.49e-14	0.605116	0.441	0.217	8.4e-10
IMPDH2	3.84e-05	0.254728	0.695	0.592	1
ILK	1.94e-06	-0.292949	0.604	0.707	0.0652854
IL6ST	7.98e-05	0.279014	0.766	0.658	1
IL34	1.78e-06	-0.340367	0.219	0.357	0.0598734
IL33	8.26e-06	-0.63029	0.178	0.295	0.278233
IL1R1	5.04e-05	-0.259857	0.246	0.371	1
IL18	7.46e-18	-0.684226	0.127	0.387	2.51e-13
IL11RA	5.54e-12	0.491284	0.577	0.352	1.87e-07
IKBIP	1.46e-07	-0.31644	0.195	0.352	0.00492611
IGSF21	3.17e-09	0.26621	0.148	0.035	0.000106834
IGFBP6	5.19e-33	-0.95885	0.973	0.998	1.75e-28
IGFBP5	3.29e-63	1.52166	0.985	0.693	1.11e-58
IGFBP4	1.27e-22	0.602791	0.991	0.941	4.26e-18
IGFBP3	1.63e-27	1.41981	0.772	0.432	5.51e-23
IGF2	1.03e-22	0.996854	0.364	0.094	3.46e-18
IGF1	1.88e-67	2.03129	0.932	0.494	6.32e-63
IFRD1	1.24e-09	0.539189	0.435	0.252	4.19e-05
IFITM3	1.7e-26	0.538991	0.994	0.959	5.71e-22
IFITM2	8.06e-07	0.361363	0.808	0.699	0.0271669
IFI6	1.01e-07	0.366648	0.565	0.393	0.00339401
IFI27L2	3.78e-06	-0.312546	0.544	0.643	0.127316
IER5L	2.63e-21	-0.637748	0.183	0.486	8.87e-17
IER3	0.572064	0.345122	0.444	0.512	1
IER2	4.84e-13	0.757058	0.822	0.666	1.63e-08
IDS	4.47e-07	0.294949	0.669	0.518	0.0150687
IDI1	5.35e-06	0.265238	0.311	0.178	0.180115
ID4	1.57e-06	0.624635	0.515	0.367	0.0529011
ID3	0.308002	0.522815	0.689	0.691	1
ID2	4.14e-08	-0.440825	0.302	0.482	0.00139334
HTRA1	3.92e-42	-1.25539	0.574	0.879	1.32e-37
HTATSF1	2.53e-06	0.276651	0.473	0.32	0.0852767
HSPH1	1.5e-10	0.412932	0.417	0.221	5.04e-06
HSPG2	4.5e-14	-0.591055	0.343	0.576	1.52e-09
HSPD1	2.32e-07	0.341747	0.698	0.535	0.00780051
HSPB6	1.66e-45	1.13695	0.825	0.432	5.59e-41
HSPA1B	4.97e-13	0.65474	0.586	0.369	1.68e-08
HSP90AB1	8.78e-35	0.746768	0.985	0.947	2.96e-30
HSP90AA1	4.3e-13	0.366128	0.982	0.971	1.45e-08
HSD3B7	2.59e-05	-0.296192	0.139	0.254	0.872547
HSD17B13	2.62e-09	-0.269265	0.009	0.119	8.84e-05
HSD11B2	5.47e-15	0.297126	0.192	0.029	1.84e-10
HSD11B1	9.28e-06	0.383543	0.367	0.234	0.312581
HS6ST2	2.99e-13	0.252995	0.18	0.031	1.01e-08
HS3ST1	3.62e-15	0.366107	0.178	0.023	1.22e-10
HPD	4.2e-12	0.258002	0.169	0.031	1.41e-07
HOOK1	1.81e-29	0.796012	0.37	0.064	6.11e-25
HOMER3	3.72e-05	-0.275431	0.228	0.35	1
HNRNPU	2.08e-09	0.408529	0.781	0.611	7.01e-05
HNRNPC	3.36e-10	0.401839	0.805	0.666	1.13e-05
HNRNPA2B1	1.92e-07	0.3098	0.938	0.912	0.00648313
HNRNPA1	4.6e-14	0.477332	0.926	0.871	1.55e-09
HNRNPA0	1.05e-10	0.408627	0.737	0.547	3.53e-06
HMGN3	7.54e-12	0.414666	0.754	0.566	2.54e-07
HMGN2	2.48e-12	0.390303	0.876	0.789	8.35e-08
HMGN1	8.5e-08	0.340877	0.811	0.652	0.00286254
HMGB2	1.17e-07	0.388147	0.586	0.422	0.00395115
HMCN2	1.19e-19	0.703326	0.456	0.178	4.01e-15
HLA-DRB1	1.12e-10	0.445366	0.24	0.08	3.77e-06
HLA-DPA1	1.44e-11	0.350335	0.379	0.168	4.85e-07
HLA-C	2.6e-18	-0.492921	0.935	0.967	8.77e-14
HIC1	2.73e-12	0.398227	0.382	0.164	9.18e-08
HES1	0.112731	0.261755	0.234	0.193	1
HCFC1R1	4.26e-25	-0.79565	0.704	0.871	1.44e-20
HBB	0.0491897	0.497382	0.314	0.236	1
HAS2	5.43e-11	0.340819	0.189	0.047	1.83e-06
HAPLN3	7.15e-14	-0.36347	0.015	0.18	2.41e-09
H6PD	5.03e-06	0.267796	0.565	0.395	0.16934
H3F3B	1.39e-18	0.443226	1	0.988	4.69e-14
H2AFZ	0.000413737	0.298947	0.814	0.711	1
H2AFJ	0.000602062	-0.257404	0.689	0.736	1
H1F0	6.96e-12	0.589003	0.533	0.318	2.34e-07
GYPC	0.00110341	-0.275065	0.763	0.781	1
GULP1	0.000264381	0.254678	0.42	0.303	1
GUK1	2.02e-09	-0.375689	0.817	0.859	6.81e-05
GTF3A	6.34e-08	-0.354106	0.272	0.441	0.00213697
GTF2F2	1.18e-07	-0.335478	0.216	0.385	0.00397104
GSTP1	1.05e-07	-0.273544	0.982	0.982	0.00353717
GSTO1	1.24e-10	-0.429305	0.541	0.701	4.18e-06
GSTM5	2.7e-45	1.05074	0.719	0.258	9.11e-41
GSTM3	5.88e-25	0.747463	0.784	0.529	1.98e-20
GSN	5.78e-18	0.495358	1	0.994	1.95e-13
GSE1	8.64e-08	0.263856	0.284	0.133	0.00291267
GRN	8.22e-09	-0.404635	0.601	0.725	0.000276818
GREM2	1.2e-16	0.41571	0.263	0.059	4.06e-12
GREM1	3.68e-19	-0.974617	0	0.209	1.24e-14
GRAMD3	0.000239801	-0.262369	0.231	0.336	1
GPX8	0.000201102	-0.267498	0.464	0.561	1
GPX4	1.63e-41	-0.90835	0.95	0.971	5.5e-37
GPX3	1.05e-06	-0.388277	0.464	0.619	0.0354682
GPX1	6.83e-16	-0.590034	0.692	0.82	2.3e-11
GPRC5A	3.09e-06	0.338734	0.411	0.273	0.104017
GPNMB	6.51e-15	-0.489576	0.867	0.932	2.19e-10
GPHA2	1.75e-12	0.454584	0.148	0.018	5.89e-08
GPC6	4e-10	0.377476	0.393	0.199	1.35e-05
GPC1	1.51e-07	-0.299118	0.112	0.254	0.00507274
GPBP1	1.24e-06	0.290183	0.639	0.471	0.0418681
GOLGB1	0.000117878	0.350132	0.725	0.639	1
GOLGA8B	7.92e-06	0.281546	0.29	0.162	0.267021
GNPDA1	0.00035767	-0.26382	0.254	0.363	1
GNG5	3.97e-07	-0.325553	0.639	0.721	0.0133897
GLUL	2.92e-22	0.689328	0.763	0.506	9.84e-18
GLT8D2	3.85e-11	0.427003	0.722	0.57	1.3e-06
GLIPR2	4.35e-08	-0.40464	0.402	0.551	0.00146449
GLIPR1	3.34e-06	0.426206	0.411	0.283	0.112636
GJA1	6.48e-18	-0.656812	0.254	0.523	2.18e-13
GINM1	1.97e-05	0.274289	0.719	0.594	0.662756
GHR	4.48e-10	0.33053	0.376	0.18	1.51e-05
GGT5	1.84e-15	0.457746	0.633	0.334	6.21e-11
GFRA1	9.21e-25	0.647342	0.607	0.258	3.1e-20
GFPT2	2.17e-07	0.25951	0.269	0.131	0.00732095
GDF10	1.62e-16	0.537563	0.467	0.197	5.47e-12
GCC2	1.38e-05	0.417534	0.592	0.492	0.464483
GBP2	3.4e-14	0.541395	0.666	0.453	1.15e-09
GBP1	1.15e-28	1.30801	0.595	0.268	3.86e-24
GATM	7.35e-19	-0.582048	0.083	0.348	2.48e-14
GAS6	4.67e-05	-0.348794	0.775	0.824	1
GAS1	3.16e-19	0.846871	0.905	0.779	1.07e-14
GAPDH	1.59e-29	-0.713103	0.964	0.986	5.35e-25
GAMT	8.06e-06	0.264279	0.559	0.393	0.271638
GALNT5	6.6e-10	-0.297916	0.03	0.164	2.22e-05
GALNT15	1.08e-09	-0.370199	0.021	0.15	3.65e-05
GADD45B	0.000330968	0.722579	0.533	0.439	1
GABARAPL1	1.16e-42	1.10547	0.822	0.451	3.91e-38
GAA	2.56e-06	-0.325272	0.237	0.381	0.0863622
G0S2	0.000268478	0.641973	0.42	0.318	1
FZD7	1.07e-08	0.345003	0.358	0.189	0.000360314
FXYD1	1.71e-43	1.0217	0.938	0.533	5.77e-39
FXR1	2.43e-07	0.341093	0.618	0.461	0.00819902
FTL	2.7e-24	-0.455622	0.997	1	9.09e-20
FTH1	1.78e-49	-0.773465	1	1	5.99e-45
FST	1.34e-05	0.48289	0.358	0.225	0.452905
FRMD4B	4.69e-07	-0.254566	0.065	0.186	0.01581
FRA10AC1	1.03e-06	0.293294	0.453	0.289	0.0347106
FOXO3	5.51e-06	0.262903	0.55	0.387	0.185728
FOXF1	9.34e-05	0.300944	0.376	0.258	1
FOSL2	5.13e-15	0.442081	0.358	0.131	1.73e-10
FOSB	8.29e-17	1.24209	0.837	0.738	2.79e-12
FOS	7.88e-14	0.719965	0.959	0.908	2.66e-09
FNDC3A	6.11e-05	0.262657	0.544	0.414	1
FNDC1	7.54e-41	-1.51562	0.136	0.576	2.54e-36
FMOD	4.15e-32	-1.50258	0.467	0.744	1.4e-27
FLNA	4.93e-13	-0.644546	0.571	0.697	1.66e-08
FLCN	0.000103442	-0.277453	0.118	0.217	1
FKBP9	1.35e-05	-0.320584	0.488	0.596	0.454913
FKBP5	2.29e-17	0.547621	0.651	0.385	7.72e-13
FKBP1A	0.000181343	-0.26419	0.612	0.672	1
FILIP1L	7.62e-47	1.85041	0.678	0.25	2.57e-42
FIBIN	6.68e-12	-0.563402	0.249	0.471	2.25e-07
FHL1	3.3e-05	0.340055	0.822	0.76	1
FGL2	5.84e-08	0.330519	0.379	0.213	0.0019669
FGFR1OP2	7.61e-08	0.339538	0.583	0.408	0.00256533
FGF7	3.16e-19	0.650768	0.852	0.613	1.06e-14
FGF10	5e-24	0.695519	0.497	0.178	1.69e-19
FGD5	1.34e-07	0.258011	0.24	0.107	0.00452698
FERMT2	0.00234044	0.276953	0.589	0.527	1
FBXW5	2.9e-05	-0.348619	0.358	0.475	0.9761
FBLN5	7.69e-07	-0.383466	0.385	0.525	0.0258993
FBLN1	6.9e-27	0.705616	0.997	0.986	2.32e-22
FAXDC2	1.18e-07	0.290461	0.45	0.256	0.00396288
FAT1	1.59e-13	-0.407433	0.047	0.234	5.36e-09
FAS	5.29e-10	0.375075	0.417	0.217	1.78e-05
FAP	2.22e-08	-0.454295	0.376	0.529	0.000749238
FAM89B	8.04e-09	-0.387185	0.467	0.607	0.000270869
FAM53C	1.32e-16	0.433975	0.325	0.094	4.45e-12
FAM43A	0.000318676	0.499194	0.352	0.262	1
FAM3C	9.49e-13	-0.552823	0.399	0.582	3.2e-08
FAM213A	3.99e-08	0.341458	0.411	0.236	0.00134287
FAM195B	9.85e-09	-0.389249	0.464	0.602	0.000331895
FAM180B	1.17e-05	-0.35333	0.109	0.221	0.394254
FAM177A1	2e-11	-0.47586	0.405	0.584	6.74e-07
FAM171B	2.41e-12	0.398881	0.447	0.221	8.1e-08
FAM162B	2.96e-09	0.273821	0.296	0.127	9.98e-05
FAM150B	2.33e-07	-0.366941	0.201	0.359	0.00785389
FAM133B	1.75e-08	0.388056	0.589	0.414	0.000590842
FAM127A	1.07e-09	0.384236	0.751	0.619	3.6e-05
FAM126A	7.23e-07	-0.27515	0.124	0.264	0.0243486
FAM114A1	2.64e-06	-0.371748	0.621	0.68	0.0889592
FAM110B	9.45e-09	0.322597	0.311	0.154	0.000318548
FAM107B	0.000475988	-0.303365	0.234	0.336	1
FAM107A	0.000835638	0.259057	0.311	0.207	1
FAH	9.2e-07	-0.317361	0.216	0.357	0.0309838
FADS2	1.15e-11	0.433478	0.432	0.217	3.86e-07
F3	2.38e-07	0.426448	0.195	0.078	0.00803131
F2R	0.000364822	-0.253625	0.086	0.172	1
F10	4.19e-39	0.94325	0.837	0.439	1.41e-34
EYA4	3.75e-07	0.264364	0.272	0.133	0.012625
EVI2A	3.29e-08	-0.271619	0.044	0.168	0.00110711
EVA1B	1.29e-25	-0.755194	0.476	0.734	4.35e-21
ESYT2	0.000292046	-0.253428	0.251	0.361	1
ESR1	6.33e-08	-0.355088	0.213	0.371	0.00213204
ERRFI1	3.98e-16	0.551604	0.302	0.09	1.34e-11
ERC1	2.82e-09	0.415199	0.432	0.248	9.51e-05
EPS8	1.78e-16	-0.428083	0.086	0.33	5.99e-12
EPHX1	1.35e-05	0.289249	0.737	0.617	0.454356
ENPP1	3.72e-14	0.533533	0.399	0.17	1.25e-09
ENO1	1.19e-21	-0.699087	0.68	0.822	4.01e-17
EN1	1.84e-06	-0.272636	0.169	0.311	0.0619897
EMP3	9.6e-14	-0.451304	0.929	0.961	3.23e-09
EMP2	2.49e-09	0.321908	0.805	0.643	8.37e-05
EMD	1.07e-06	0.290821	0.506	0.355	0.0359027
EMB	3.85e-12	0.343823	0.281	0.1	1.3e-07
ELL2	3.04e-16	0.579143	0.562	0.316	1.03e-11
ELANE	1.6e-16	0.351303	0.216	0.035	5.38e-12
EIF5A	1.78e-05	-0.311611	0.568	0.664	0.599128
EIF5	1.04e-05	0.373855	0.746	0.656	0.349169
EIF4B	7.1e-11	0.383542	0.775	0.623	2.39e-06
EIF4A2	2.29e-14	0.408078	0.917	0.818	7.72e-10
EIF3E	5.91e-07	0.27957	0.917	0.836	0.0199186
EIF2AK2	1.38e-06	0.29242	0.527	0.371	0.0465256
EIF1B	2.79e-05	0.312353	0.751	0.621	0.939548
EIF1	2.29e-16	0.35367	1	0.994	7.71e-12
EHD2	0.000301831	-0.253495	0.361	0.465	1
EGR2	9.79e-16	0.366559	0.237	0.049	3.3e-11
EGR1	1.73e-48	1.48835	0.899	0.666	5.82e-44
EGFLAM	0.000158208	-0.286579	0.13	0.227	1
EFNB2	8.48e-19	0.440256	0.317	0.074	2.86e-14
EDIL3	8.6e-05	0.286157	0.355	0.234	1
ECM2	4.33e-10	-0.49574	0.438	0.607	1.46e-05
ECM1	2.71e-34	-1.04335	0.225	0.633	9.13e-30
ECHDC2	4.05e-14	0.439315	0.627	0.371	1.37e-09
ECE1	3.79e-11	0.437326	0.524	0.314	1.28e-06
EBF1	7.01e-13	0.415136	0.633	0.375	2.36e-08
DYNLT1	1.73e-05	-0.312679	0.678	0.719	0.583286
DYNLRB1	9.27e-06	-0.283546	0.79	0.807	0.31244
DYNLL1	4.12e-21	-0.553991	0.914	0.951	1.39e-16
DUSP8	1.83e-18	0.402885	0.228	0.033	6.18e-14
DUSP23	1.15e-12	-0.34346	0.104	0.316	3.89e-08
DUSP1	2.45e-12	0.569034	0.962	0.885	8.24e-08
DTD1	7.8e-12	-0.434802	0.26	0.471	2.63e-07
DST	0.0380009	-0.292279	0.74	0.74	1
DSE	0.00834469	-0.288441	0.42	0.482	1
DPT	2.1e-09	0.42569	0.923	0.801	7.07e-05
DPP4	3.36e-26	-0.723967	0.012	0.301	1.13e-21
DPM3	5.52e-07	0.307824	0.607	0.439	0.0185961
DNAJC1	4.68e-08	0.344587	0.672	0.514	0.00157805
DNAJB1	6.38e-07	0.50825	0.467	0.336	0.0214811
DNAJA1	3.11e-16	0.665823	0.855	0.707	1.05e-11
DLX5	3.1e-16	-0.487938	0.083	0.326	1.04e-11
DKK3	2.86e-40	-1.38607	0.506	0.814	9.64e-36
DIRAS3	0.0005197	0.50271	0.485	0.387	1
DIO3OS	2.27e-05	0.274769	0.37	0.246	0.763643
DEK	4e-07	0.330374	0.799	0.668	0.0134624
DDX5	3.43e-14	0.52047	0.97	0.916	1.15e-09
DDX3Y	9.16e-10	0.410205	0.556	0.348	3.09e-05
DDX3X	1.94e-05	0.316799	0.604	0.469	0.652785
DDX21	0.00212181	0.301168	0.417	0.336	1
DDX17	1.27e-06	0.302188	0.814	0.721	0.0428584
DDIT4L	6.43e-05	-0.347911	0.16	0.268	1
DDB2	7.91e-08	-0.421147	0.195	0.346	0.00266606
DCXR	9.01e-05	0.260837	0.444	0.316	1
DCLK1	7.38e-06	0.277599	0.639	0.484	0.248746
DBI	3.2e-10	-0.534201	0.615	0.697	1.08e-05
DAPK2	1.17e-07	-0.377306	0.136	0.279	0.00392947
DAD1	3.77e-11	-0.40742	0.876	0.904	1.27e-06
DAB2	2.47e-07	-0.378178	0.393	0.549	0.0083206
CYR61	2.65e-15	1.54467	0.825	0.697	8.94e-11
CYP1B1	4.07e-36	1.16573	0.63	0.211	1.37e-31
CYGB	0.00481258	-0.279963	0.275	0.352	1
CYCS	1.62e-05	0.458455	0.589	0.471	0.546939
CYB5R3	5.25e-07	-0.328456	0.805	0.84	0.0177041
CXXC5	5.04e-05	-0.273942	0.198	0.314	1
CXCL12	3.47e-41	1.19683	0.713	0.273	1.17e-36
CWF19L2	5.7e-08	0.338917	0.479	0.291	0.00192093
CUTA	2.53e-08	-0.334408	0.74	0.814	0.000852122
CTTN	1.57e-05	-0.251987	0.367	0.512	0.528783
CTSK	4.51e-18	-0.620393	0.908	0.943	1.52e-13
CTSH	3.37e-19	-0.766718	0.391	0.639	1.14e-14
CTSF	2.84e-09	0.421659	0.828	0.699	9.58e-05
CTSA	1.64e-06	-0.322242	0.373	0.512	0.0551661
CTHRC1	5.73e-54	-2.38759	0.13	0.66	1.93e-49
CTGF	0.288069	0.680159	0.577	0.611	1
CTD-3252C9.4	1.73e-11	0.403239	0.254	0.082	5.82e-07
CTBP2	9.21e-08	0.298789	0.485	0.307	0.00310315
CSTB	3.47e-13	-0.447988	0.84	0.904	1.17e-08
CSRNP1	4.6e-27	0.968817	0.488	0.174	1.55e-22
CSPG4	1.55e-05	-0.255446	0.118	0.238	0.5238
CSDE1	2.06e-06	0.265845	0.793	0.695	0.0692993
CRYAB	5e-15	-0.548743	0.834	0.922	1.68e-10
CRTAC1	2.71e-24	-0.918498	0.012	0.287	9.14e-20
CRLF1	2.26e-05	-0.416662	0.112	0.223	0.761484
CRISPLD2	3.79e-26	0.849784	0.707	0.395	1.28e-21
CRIP2	1.22e-23	-1.00418	0.278	0.598	4.1e-19
CRIP1	1.35e-11	-0.866557	0.198	0.404	4.56e-07
CRIM1	1.17e-05	-0.273189	0.178	0.301	0.39437
CREM	1.88e-17	0.747898	0.429	0.193	6.33e-13
CREB5	2.01e-06	0.347628	0.284	0.158	0.0678442
CRABP2	4.52e-05	-0.527261	0.648	0.725	1
CRABP1	4.23e-28	1.10544	0.479	0.135	1.42e-23
CPXM2	1.48e-22	-0.808327	0.127	0.432	4.97e-18
CPQ	1.12e-07	0.28634	0.719	0.564	0.00378868
CPM	1.41e-19	0.661328	0.426	0.154	4.74e-15
CPED1	6.33e-05	-0.25478	0.216	0.34	1
CPE	1.09e-62	1.39268	0.837	0.252	3.67e-58
CPAMD8	2.31e-08	-0.302908	0.033	0.15	0.000778776
COX7A2	2.17e-07	-0.304351	0.805	0.842	0.00729708
COX7A1	0.00025808	-0.306617	0.707	0.738	1
COPZ2	9.45e-08	-0.402047	0.604	0.699	0.00318249
COPRS	1.46e-05	-0.282415	0.462	0.584	0.490742
COMP	9.12e-69	-3.04442	0.334	0.844	3.07e-64
COL8A2	1.6e-17	-0.583927	0.16	0.42	5.39e-13
COL8A1	0.00848344	-0.258852	0.145	0.209	1
COL6A3	1.14e-53	-1.31247	0.879	0.969	3.83e-49
COL6A1	6.55e-14	-0.549714	0.953	0.963	2.21e-09
COL5A2	4.06e-05	-0.471434	0.432	0.52	1
COL5A1	0.0333256	-0.271912	0.426	0.459	1
COL4A5	3.22e-13	0.275523	0.175	0.029	1.08e-08
COL4A4	1.44e-11	0.416218	0.37	0.168	4.85e-07
COL4A2	4.03e-07	-0.425494	0.266	0.412	0.0135946
COL3A1	5.01e-16	-1.30016	0.849	0.885	1.69e-11
COL1A2	1.72e-21	-1.29461	0.967	0.992	5.8e-17
COL1A1	3.56e-38	-2.10727	0.882	0.955	1.2e-33
COL12A1	2.57e-26	-1.32923	0.275	0.596	8.65e-22
COL11A1	1.11e-17	-0.54445	0.062	0.303	3.75e-13
CNTFR	3.8e-18	0.503244	0.399	0.143	1.28e-13
CNN3	5e-13	-0.588332	0.672	0.768	1.68e-08
CNN1	9.88e-27	1.09158	0.45	0.129	3.33e-22
CMYA5	1.97e-05	0.319756	0.47	0.338	0.664269
CLVS2	1.14e-06	0.366532	0.417	0.256	0.0383254
CLU	2.66e-33	-1.66352	0.97	0.984	8.95e-29
CLTB	7.7e-16	-0.598964	0.734	0.814	2.6e-11
CLTA	2.49e-13	-0.422028	0.757	0.852	8.38e-09
CLIC1	6.76e-18	-0.591176	0.852	0.906	2.28e-13
CLEC3B	3.86e-09	-0.328143	0.044	0.182	0.000129973
CLEC2B	5.49e-10	-0.369835	0.074	0.234	1.85e-05
CLEC11A	2.43e-07	0.255264	0.237	0.107	0.00817283
CKS1B	2.26e-05	0.28901	0.55	0.416	0.762963
CKB	0.0861857	-0.266109	0.405	0.43	1
CIRBP	1.76e-19	0.509854	0.982	0.916	5.94e-15
CILP2	1.75e-36	-1.59903	0.041	0.439	5.91e-32
CILP	6.43e-22	0.593113	0.598	0.277	2.17e-17
CIB2	3.01e-07	0.293168	0.322	0.174	0.0101471
CHST2	5.78e-17	0.568713	0.405	0.156	1.95e-12
CHRDL1	2.04e-08	0.32307	0.399	0.213	0.000686171
CHMP1B	1.98e-19	1.04887	0.512	0.254	6.67e-15
CHI3L2	2.94e-06	-0.40346	0.05	0.15	0.099153
CHD9	3.89e-09	0.309676	0.766	0.607	0.000131237
CHD1	6.69e-10	0.422992	0.396	0.207	2.26e-05
CHAD	9.38e-21	-1.38917	0.095	0.369	3.16e-16
CFD	8.11e-62	1.63308	0.997	0.797	2.73e-57
CES1	1.78e-22	0.60456	0.426	0.135	5.99e-18
CEP350	4.69e-06	0.268116	0.405	0.256	0.157904
CEP290	5.98e-06	0.340863	0.337	0.205	0.201447
CEBPZ	2.43e-09	0.302265	0.538	0.33	8.19e-05
CEBPD	1.53e-63	1.73319	0.956	0.736	5.17e-59
CEBPB	9.77e-21	0.774897	0.766	0.549	3.29e-16
CDKN2A	4.88e-16	-1.2209	0.053	0.266	1.65e-11
CDKN1C	1.39e-10	0.53287	0.834	0.672	4.69e-06
CDKN1A	1.36e-07	0.563891	0.5	0.346	0.004567
CDH3	2.92e-07	-0.282809	0.089	0.217	0.00984982
CDH13	2.33e-26	-0.933981	0.024	0.324	7.85e-22
CDC5L	0.000251107	0.260076	0.485	0.369	1
CDC42EP5	1.16e-12	-0.506501	0.361	0.576	3.9e-08
CDC42EP4	2.5e-08	0.358539	0.459	0.283	0.000842627
CDC42EP1	2.64e-05	-0.275864	0.243	0.365	0.890241
CDA	4.36e-11	-0.412147	0.053	0.217	1.47e-06
CD9	1.16e-51	-1.16706	0.861	0.963	3.9e-47
CD8B	2.98e-12	-0.310288	0.018	0.17	1e-07
CD79B	2.59e-39	1.19639	0.722	0.301	8.72e-35
CD74	9.87e-05	0.440876	0.538	0.439	1
CD63	4.89e-22	-0.477256	0.997	0.992	1.65e-17
CD44	7.14e-20	-0.723467	0.325	0.615	2.41e-15
CD40	1.32e-10	0.306091	0.379	0.182	4.43e-06
CD276	3.92e-11	-0.468001	0.278	0.48	1.32e-06
CD151	4.48e-23	-0.775714	0.822	0.887	1.51e-18
CD109	2.4e-25	-0.921583	0.225	0.551	8.1e-21
CCNL1	6.99e-06	0.517777	0.595	0.473	0.235499
CCNH	1.48e-06	0.290285	0.358	0.213	0.0499286
CCNG2	2.73e-09	0.422177	0.559	0.381	9.2e-05
CCND2	2.48e-19	0.553924	0.772	0.51	8.34e-15
CCL2	6.63e-05	-0.781428	0.107	0.209	1
CCDC85B	5.55e-19	-0.721246	0.615	0.791	1.87e-14
CCDC80	4.55e-40	0.901905	0.994	0.967	1.53e-35
CCDC71L	0.000301872	0.486051	0.441	0.35	1
CCDC59	0.000266464	0.250256	0.521	0.402	1
CCDC186	1.55e-05	0.322666	0.541	0.408	0.521778
CBR1	3.51e-08	-0.338735	0.388	0.543	0.00118412
CAV2	1.8e-07	-0.372309	0.311	0.463	0.00606221
CAV1	5.06e-31	-1.01363	0.645	0.865	1.71e-26
CARHSP1	8.45e-12	-0.350523	0.13	0.342	2.85e-07
CAPG	2.62e-38	-1.07804	0.624	0.846	8.83e-34
CAMK2N1	4.35e-05	0.322025	0.417	0.289	1
CALU	6.49e-05	-0.301645	0.651	0.713	1
CALM1	1.45e-09	-0.344327	0.935	0.943	4.88e-05
CALD1	9.16e-19	0.439163	0.994	0.98	3.09e-14
CADM2	8.82e-14	0.401537	0.21	0.045	2.97e-09
CADM1	1.16e-37	-1.50171	0.166	0.578	3.91e-33
CAB39L	2.38e-20	0.731511	0.615	0.32	8.01e-16
CA12	4.27e-05	-0.253267	0.287	0.42	1
C9orf3	0.000555639	-0.271793	0.45	0.533	1
C9orf16	2.24e-19	-0.717948	0.467	0.689	7.54e-15
C8orf22	3.28e-18	0.866355	0.414	0.148	1.1e-13
C6orf48	4.95e-17	0.52988	0.831	0.668	1.67e-12
C6orf1	8.71e-05	-0.283327	0.207	0.326	1
C4orf48	1.26e-15	-0.54438	0.263	0.523	4.23e-11
C3	1.15e-11	0.566729	0.574	0.326	3.88e-07
C21orf33	1.01e-15	-0.304988	0.003	0.178	3.41e-11
C1S	5.89e-12	0.324592	0.982	0.969	1.98e-07
C1R	6.51e-07	0.347605	0.991	0.965	0.0219466
C1QTNF3	3.05e-23	-0.877291	0.033	0.314	1.03e-18
C1orf54	3.14e-14	0.369777	0.361	0.133	1.06e-09
C1orf122	1.06e-06	-0.349827	0.518	0.621	0.0358589
C19orf70	5.09e-14	-0.506764	0.556	0.738	1.71e-09
C19orf24	0.000416428	-0.272143	0.314	0.408	1
C17orf89	2.21e-06	-0.324204	0.456	0.576	0.0746039
C14orf166	2.97e-05	-0.288531	0.672	0.742	1
C12orf75	8.89e-21	-0.667408	0.071	0.344	2.99e-16
C11orf96	2.04e-87	3.34134	0.902	0.316	6.88e-83
C10orf54	1.72e-05	-0.307503	0.263	0.398	0.579317
BZW1	2.17e-05	0.335113	0.657	0.541	0.729645
BTG3	1.14e-05	0.314248	0.393	0.268	0.382485
BTG2	6.73e-93	2.5157	0.976	0.598	2.27e-88
BTG1	1.47e-06	0.344945	0.858	0.725	0.0494482
BTD	3.48e-08	0.285647	0.311	0.154	0.00117248
BTBD3	8.24e-10	0.300387	0.178	0.049	2.78e-05
BSDC1	6.92e-09	0.331792	0.408	0.223	0.000233277
BRI3	6.98e-23	-0.575589	0.802	0.918	2.35e-18
BRD4	2.37e-06	0.288486	0.515	0.359	0.0798574
BPTF	3.08e-12	0.453139	0.743	0.559	1.04e-07
BOD1L1	1.47e-06	0.32491	0.686	0.553	0.0494488
BOC	5.67e-06	0.278518	0.518	0.361	0.191102
BMPER	1.12e-49	0.960833	0.527	0.07	3.76e-45
BLVRB	3.75e-06	-0.295356	0.648	0.748	0.126332
BIRC3	0.00016327	-0.276911	0.133	0.232	1
BIN1	1.18e-06	0.278345	0.491	0.324	0.0396147
BHLHE41	4.67e-08	-0.403685	0.278	0.443	0.00157318
BGN	1.35e-25	-0.910347	0.453	0.781	4.55e-21
BEX4	8.79e-14	0.498671	0.654	0.4	2.96e-09
BEX2	1.27e-07	0.251685	0.24	0.1	0.0042687
BCLAF1	7.88e-11	0.434815	0.74	0.568	2.66e-06
BCL6	1.31e-11	0.420251	0.385	0.18	4.4e-07
BCL2	5.03e-07	0.347707	0.32	0.18	0.0169426
BBX	2.19e-18	0.62752	0.79	0.572	7.37e-14
BAZ2B	8.15e-13	0.413709	0.536	0.299	2.75e-08
BAX	8.72e-14	-0.548716	0.263	0.484	2.94e-09
BASP1	4.95e-25	-0.777044	0.018	0.303	1.67e-20
BAMBI	1.97e-11	-0.273844	0.003	0.131	6.65e-07
BAG1	0.000196763	-0.251796	0.402	0.506	1
B4GAT1	1.36e-11	0.334615	0.476	0.24	4.59e-07
B3GLCT	8.77e-08	0.33242	0.346	0.186	0.00295523
ATXN7L3B	6.04e-07	0.314712	0.538	0.379	0.0203527
ATRX	6.94e-07	0.279519	0.793	0.656	0.0233764
ATRAID	3.28e-07	0.279828	0.876	0.803	0.0110431
ATP6V0E1	8.66e-08	-0.346191	0.902	0.895	0.00291933
ATP6V0D1	0.000289288	0.346687	0.544	0.439	1
ATP6V0B	0.000181835	-0.263773	0.464	0.543	1
ATP5G1	2.35e-06	-0.307505	0.577	0.707	0.0793417
ATP5E	1.85e-09	-0.335009	0.926	0.949	6.25e-05
ATP1B1	1.37e-08	-0.366298	0.136	0.303	0.000461896
ATOX1	5.17e-11	-0.465359	0.58	0.697	1.74e-06
ATN1	3.06e-06	0.264963	0.435	0.283	0.103188
ATL3	2.93e-08	-0.391386	0.379	0.537	0.000987541
ATF3	2.48e-34	1.43968	0.689	0.316	8.34e-30
ASPN	8.02e-42	-2.27016	0.104	0.553	2.7e-37
ARRDC3	5.05e-11	0.441075	0.574	0.355	1.7e-06
ARPC3	1.22e-11	-0.444072	0.71	0.795	4.11e-07
ARPC2	2.24e-08	-0.407056	0.695	0.75	0.000754027
ARPC1B	3.25e-35	-0.963362	0.485	0.77	1.1e-30
ARL6IP1	3.03e-11	0.400249	0.604	0.383	1.02e-06
ARL4C	1.89e-06	-0.251675	0.027	0.117	0.0637538
ARL2	2.77e-08	-0.347856	0.66	0.768	0.000932185
ARID5B	1.89e-35	1.16062	0.879	0.631	6.38e-31
ARID4B	0.000109786	0.252343	0.642	0.527	1
ARHGEF10	0.000762968	-0.253561	0.145	0.227	1
ARHGAP29	3.54e-10	-0.427709	0.175	0.361	1.19e-05
ARHGAP28	1.89e-06	0.265663	0.349	0.207	0.0636189
ARHGAP20	2.14e-11	0.319569	0.18	0.041	7.2e-07
ARHGAP1	7.98e-05	-0.30075	0.24	0.357	1
ARGLU1	5.97e-08	0.337921	0.701	0.57	0.00201143
ARF5	2.51e-08	-0.399364	0.37	0.523	0.00084671
AR	4.66e-10	0.347111	0.834	0.648	1.57e-05
AQP1	1.8e-06	-0.760107	0.42	0.529	0.0606211
APOE	5.25e-05	0.772794	0.263	0.152	1
APOD	0.721776	-0.336885	0.964	0.945	1
APOC1	2.03e-08	0.554928	0.16	0.045	0.000684903
APCDD1	6.95e-07	0.324114	0.435	0.279	0.0234321
AP3S1	3.77e-06	-0.315973	0.441	0.547	0.126964
ANXA5	9.78e-17	-0.450824	0.964	0.967	3.29e-12
ANXA4	4.82e-39	-1.05876	0.707	0.885	1.62e-34
ANXA2	1.01e-25	-0.589923	0.997	0.994	3.4e-21
ANXA1	7.85e-17	-0.511946	0.929	0.977	2.65e-12
ANTXR1	7.1e-11	-0.500548	0.29	0.49	2.39e-06
ANKRD65	8.74e-11	0.285312	0.219	0.068	2.95e-06
ANKRD11	0.000249845	0.261022	0.654	0.529	1
ANK2	5.88e-12	-0.43684	0.391	0.607	1.98e-07
ANGPTL7	2.28e-41	-2.29111	0.322	0.744	7.68e-37
ANGPTL5	3.4e-22	-0.873423	0.021	0.281	1.15e-17
ANGPT1	2.36e-12	0.503884	0.411	0.199	7.95e-08
ANG	6.95e-07	0.33124	0.66	0.51	0.0234233
AMIGO2	1.5e-20	0.511257	0.299	0.061	5.05e-16
AMD1	2.88e-05	0.367685	0.405	0.277	0.970373
ALDH2	8.81e-09	0.340198	0.743	0.561	0.000296708
ALDH1A3	1.07e-17	0.557516	0.305	0.08	3.61e-13
ALDH1A1	4.12e-27	0.732284	0.817	0.471	1.39e-22
AKR1C2	8.31e-15	-0.51777	0.127	0.361	2.8e-10
AKIRIN1	1.61e-08	0.300585	0.352	0.186	0.000542249
AKAP9	2.38e-07	0.305437	0.825	0.695	0.00802396
AKAP13	3.61e-17	0.542016	0.802	0.559	1.22e-12
AKAP12	1.25e-37	1.03302	0.92	0.672	4.2e-33
AHNAK2	2.73e-12	-0.672745	0.55	0.73	9.2e-08
AHNAK	3.33e-09	-0.363316	0.938	0.961	0.000112251
AHI1	5.66e-05	0.287785	0.571	0.445	1
AGTRAP	9.42e-07	-0.333229	0.269	0.412	0.0317428
AGPAT5	2.57e-08	0.299799	0.225	0.09	0.000864413
AEBP1	1.92e-11	-0.540833	0.87	0.914	6.48e-07
ADM	0.0217338	0.573521	0.302	0.248	1
ADIRF	0.000297666	-0.262888	0.991	0.99	1
ADH1C	6.18e-09	0.394018	0.269	0.111	0.000208392
ADGRL3	3.75e-23	0.467416	0.26	0.031	1.26e-18
ADGRD1	4.38e-23	0.676102	0.426	0.133	1.48e-18
ADD3	2.91e-08	0.322936	0.822	0.691	0.000980025
ADAMTS2	5.86e-09	-0.340453	0.077	0.225	0.000197501
ADAMTS1	1.96e-86	2.59346	0.861	0.291	6.62e-82
ADAM12	1.73e-09	-0.300319	0.009	0.121	5.84e-05
ACTN1	2.75e-08	-0.447638	0.399	0.551	0.000926164
ACTG1	4.8e-15	-0.458542	0.994	0.994	1.62e-10
ACTA2	5.81e-23	0.598638	0.645	0.336	1.96e-18
ACOT9	1.18e-06	-0.279496	0.16	0.305	0.0398761
ACKR3	3.94e-16	0.78739	0.598	0.338	1.33e-11
ACIN1	4.05e-07	0.281445	0.438	0.273	0.0136392
ACAN	5.93e-12	-0.382058	0.015	0.162	2e-07
ABLIM1	9.06e-08	0.348675	0.521	0.338	0.00305156
ABHD2	6.76e-07	-0.381831	0.219	0.361	0.0227698
ABHD14B	1.93e-08	0.294823	0.497	0.305	0.000650656
ABHD14A	2.2e-11	0.389785	0.601	0.389	7.42e-07
ABCC3	1.74e-06	-0.304967	0.124	0.258	0.0585944
ABCA8	2.67e-19	0.539919	0.429	0.148	8.99e-15
2022-09-11	2.07e-06	-0.403828	0.42	0.549	0.06963
2022-09-09	0.000208683	-0.253607	0.237	0.346	1
2022-09-06	1.98e-11	0.379831	0.53	0.301	6.66e-07

## Sheet: C4FB DMED DEGs
	p_val	avg_log2FC	pct.1	pct.2	p_val_adj
ZYX	1.86763e-07	0.471581	0.507	0.248	0.00629279
ZSCAN18	0.000203023	0.36453	0.493	0.283	1
ZNF593	0.000367506	0.356931	0.44	0.252	1
ZNF521	0.000328225	-0.467608	0.213	0.434	1
ZNF503	0.00017539	-0.543071	0.333	0.564	1
ZNF462	0.00590272	-0.304154	0.08	0.207	1
ZNF331	1.48485e-14	1.48648	0.48	0.137	5.00305e-10
ZNF24	0.00259059	0.316096	0.467	0.307	1
ZMYND8	0.0117884	-0.274842	0.067	0.182	1
ZHX1	0.000187997	0.293283	0.44	0.236	1
ZFYVE16	0.0187521	0.275101	0.36	0.238	1
ZFP36L2	0.07895	-0.299899	0.893	0.92	1
ZFP36L1	0.0390684	0.327247	0.867	0.818	1
ZFP36	6.43418e-22	1.66112	0.96	0.697	2.16793e-17
ZFHX4	0.00194361	-0.501598	0.613	0.736	1
ZFHX3	0.130804	-0.26399	0.667	0.717	1
ZDHHC9	1.71748e-07	0.404184	0.373	0.135	0.00578689
ZCRB1	0.00208881	-0.372052	0.413	0.594	1
ZC3H15	7.69454e-05	0.442264	0.667	0.492	1
ZC3H12A	3.48105e-08	0.263735	0.2	0.039	0.0011729
ZBTB21	1.73175e-05	0.409821	0.293	0.119	0.583495
ZBTB16	0.00149851	0.264523	0.307	0.162	1
YTHDC2	0.000538011	0.290246	0.28	0.129	1
YPEL2	0.339553	0.269075	0.307	0.254	1
YIPF2	0.0800135	-0.252535	0.413	0.469	1
YBX3	6.28712e-10	0.698854	0.973	0.832	2.11838e-05
XRCC6	0.00184936	0.313167	0.8	0.668	1
XRCC5	0.0117875	0.262249	0.773	0.654	1
XBP1	1.47104e-09	0.818237	0.8	0.547	4.95652e-05
WWTR1	0.0160196	0.296555	0.453	0.328	1
WSB1	0.00218088	0.46962	0.853	0.734	1
WNK1	0.0266525	-0.357892	0.4	0.496	1
WIPF1	0.00168579	-0.420781	0.227	0.4	1
WEE1	1.98678e-05	0.531383	0.387	0.18	0.669427
WDR34	0.0279246	-0.28121	0.267	0.377	1
WBP4	3.23632e-05	0.394615	0.573	0.33	1
WBP2	0.00300153	0.287758	0.587	0.406	1
WAPL	0.00574715	0.258353	0.32	0.186	1
VPS36	5.34372e-05	0.389911	0.533	0.303	1
VPS13C	0.137664	-0.295427	0.347	0.42	1
VOPP1	0.00951534	-0.279122	0.187	0.332	1
VMP1	0.000828666	0.436228	0.72	0.572	1
VKORC1	0.00138936	-0.34589	0.68	0.811	1
VIT	2.19778e-14	0.752935	0.573	0.178	7.40519e-10
VIMP	1.16004e-05	0.461023	0.773	0.549	0.390864
VIM	8.772e-08	0.325059	1	1	0.00295564
VEGFA	5.25199e-14	0.72452	0.493	0.137	1.7696e-09
VDAC3	0.016434	-0.318497	0.373	0.49	1
VCAN	1.94267e-06	0.827543	0.773	0.605	0.0654562
USP36	0.00145687	0.335707	0.187	0.074	1
USP15	0.00485934	0.318902	0.44	0.279	1
USMG5	0.0135992	-0.303563	0.72	0.754	1
UQCRH	0.00382359	-0.291829	0.72	0.842	1
UQCRB	0.050714	-0.256001	0.933	0.918	1
UGP2	0.00390671	0.474731	0.747	0.588	1
UBXN4	0.000726648	0.282853	0.933	0.801	1
UBXN1	0.0472001	0.267869	0.813	0.711	1
UBE2S	1.92427e-06	0.380203	0.44	0.197	0.0648363
UBE2G2	0.00427657	0.321933	0.507	0.33	1
UBE2E2	0.0131813	-0.27836	0.2	0.33	1
UBE2D3	5.6052e-05	0.359705	0.827	0.648	1
UBE2B	0.000779922	0.320238	0.867	0.701	1
UBC	6.43958e-08	0.624384	0.973	0.992	0.00216975
UBB	4.37059e-06	0.392157	0.96	0.928	0.147263
UBALD2	2.23906e-07	0.516938	0.413	0.166	0.00754429
UAP1	1.16339e-18	1.32313	0.84	0.467	3.91994e-14
TXNIP	1.61594e-05	-0.880041	0.733	0.811	0.544473
TXNDC17	0.0214514	-0.316734	0.373	0.494	1
TXN	0.0141605	-0.299732	0.787	0.836	1
TUSC3	0.000337006	-0.405318	0.133	0.316	1
TUBB6	2.83817e-06	0.48886	0.813	0.516	0.0956292
TUBB4B	2.32075e-15	1.02467	0.907	0.576	7.81954e-11
TUBB	1.12045e-09	-0.680333	0.827	0.934	3.77524e-05
TUBA1C	0.0207738	0.314723	0.68	0.594	1
TUBA1A	0.192392	-0.389362	0.933	0.943	1
TTC3	0.00010102	-0.567418	0.627	0.754	1
TTC19	8.55765e-06	0.3744	0.44	0.215	0.288341
TSPYL2	1.14425e-07	0.52332	0.627	0.318	0.00385544
TSPO	3.8611e-18	-1.06212	0.907	0.961	1.30096e-13
TSPAN8	0.0116607	0.30641	0.413	0.287	1
TSPAN4	0.00636243	0.304987	0.88	0.779	1
TSKU	0.0246463	0.376735	0.507	0.381	1
TSC22D3	0.000146736	0.752903	0.613	0.461	1
TSC22D2	3.63684e-07	0.529362	0.413	0.18	0.012254
TRPS1	0.113362	-0.28066	0.307	0.379	1
TRIOBP	1.00721e-05	0.405573	0.627	0.375	0.339371
TRIB1	3.02114e-16	0.711432	0.32	0.045	1.01794e-11
TRAPPC1	0.00492929	-0.361844	0.48	0.598	1
TPR	0.00250778	0.360696	0.693	0.57	1
TPM4	0.0162898	0.310208	0.813	0.74	1
TPM1	0.0399528	-0.30812	0.827	0.807	1
TP53I13	0.0954727	-0.253643	0.493	0.535	1
TOR3A	0.00295787	0.333537	0.307	0.174	1
TOP1	0.000123783	0.4899	0.613	0.402	1
TOB1	5.14369e-05	-0.498976	0.28	0.504	1
TNXB	0.0214975	0.395303	0.853	0.721	1
TNS3	0.0695375	-0.268704	0.173	0.244	1
TNS1	0.000226683	0.378965	0.547	0.326	1
TNFRSF12A	1.03049e-19	1.49929	0.893	0.451	3.47213e-15
TNFAIP8L3	0.0010568	0.262426	0.28	0.131	1
TNFAIP8	0.0115695	-0.27341	0.147	0.293	1
TNC	0.000119661	-0.523587	0.027	0.215	1
TMX4	0.00554322	0.253967	0.747	0.553	1
TMX2	0.00494569	0.288613	0.453	0.291	1
TMSB4X	0.000278009	-0.523728	1	0.994	1
TMSB10	0.0305067	-0.26281	1	0.99	1
TMPO	0.000118627	0.338045	0.413	0.217	1
TMOD3	0.193308	0.25049	0.427	0.4	1
TMEM65	0.00134181	0.2774	0.293	0.145	1
TMEM54	0.0507566	-0.276636	0.293	0.383	1
TMEM50B	0.000481803	0.344637	0.573	0.379	1
TMEM47	0.0128197	-0.302372	0.32	0.455	1
TMEM259	0.00354102	0.354407	0.533	0.359	1
TMEM176B	1.73577e-40	1.67785	0.76	0.121	5.84851e-36
TMEM176A	9.39469e-39	1.34498	0.707	0.098	3.16545e-34
TMEM165	0.000928536	0.357029	0.56	0.395	1
TMEM160	0.000721512	-0.383458	0.267	0.463	1
TMEM119	7.03147e-07	-0.592575	0.12	0.42	0.0236918
TMEM100	7.80153e-09	0.776951	0.493	0.213	0.000262865
TMED5	6.56182e-05	0.435645	0.427	0.238	1
TMED3	0.0065196	-0.313251	0.44	0.557	1
TMED10	0.0772123	-0.262055	0.827	0.764	1
TMC3	0.00398104	0.288839	0.213	0.098	1
TMBIM6	1.25605e-05	0.344714	0.947	0.846	0.423215
TMBIM4	2.1986e-05	0.38608	0.907	0.764	0.740797
TMBIM1	0.000854665	0.383163	0.76	0.602	1
TMA7	0.000835899	-0.317514	0.867	0.92	1
TM4SF1	0.00101383	-0.362358	0.24	0.465	1
TKT	0.00414951	0.255833	0.573	0.387	1
TIMP3	5.08919e-28	1.94508	1	0.961	1.71475e-23
TIMP2	0.00450411	-0.295844	0.96	0.984	1
TIMP1	3.32349e-05	0.879285	0.987	0.963	1
TIMM8B	0.0239911	-0.303744	0.413	0.502	1
THY1	5.91447e-11	-0.910376	0.413	0.805	1.99282e-06
THSD4	0.00802406	-0.281442	0.067	0.182	1
THOC7	0.00147133	-0.309341	0.373	0.527	1
THBS4	2.93236e-14	-2.12171	0.147	0.672	9.88031e-10
TGOLN2	0.0401744	-0.250638	0.573	0.67	1
TGM2	3.6722e-28	1.14703	0.44	0.041	1.23731e-23
TGFBR1	0.00083105	0.312955	0.373	0.205	1
TGFB2	0.0716737	-0.323307	0.227	0.318	1
TFPI	2.05765e-11	0.893898	0.76	0.447	6.93305e-07
TFAM	0.0119578	0.259047	0.4	0.275	1
TCF12	0.0876457	-0.282486	0.36	0.443	1
TCEB2	0.000265878	-0.334827	0.907	0.926	1
TBX3	0.133462	-0.269896	0.627	0.648	1
TBL1XR1	0.00887736	-0.331354	0.413	0.545	1
TBC1D5	0.00788612	-0.320453	0.133	0.262	1
TANK	0.0071745	0.272319	0.413	0.285	1
TAGLN2	2.88561e-19	1.01701	0.987	0.842	9.72277e-15
TAF1D	0.0288023	0.272805	0.6	0.453	1
TAF10	0.0126785	0.269212	0.707	0.559	1
SYNE1	0.244578	-0.286576	0.627	0.643	1
SYNCRIP	0.00165055	0.366038	0.627	0.465	1
SYAP1	8.49426e-05	0.287082	0.453	0.23	1
SWI5	0.0423867	-0.295217	0.36	0.434	1
SVIP	5.42035e-06	0.482986	0.48	0.246	0.182633
SVBP	0.00352077	-0.301628	0.267	0.443	1
SULF2	1.60349e-05	-0.663589	0.187	0.42	0.540279
SUB1	0.000159708	0.28799	0.88	0.717	1
STX12	3.02407e-10	0.809168	0.493	0.186	1.01893e-05
STRA13	0.00463428	-0.29162	0.267	0.432	1
STOM	0.0157931	0.321933	0.653	0.49	1
STK24	3.2754e-05	0.400841	0.6	0.357	1
STAT3	1.14117e-07	0.794224	0.747	0.475	0.00384505
ST3GAL4	2.80228e-07	0.591942	0.533	0.279	0.00944201
ST3GAL1	4.881e-05	0.364934	0.333	0.15	1
ST13	0.037609	0.255659	0.893	0.805	1
SSPN	6.53597e-05	-0.484164	0.827	0.863	1
SSC5D	0.00063709	-0.587511	0.333	0.525	1
SRSF7	0.000269247	0.332243	0.867	0.711	1
SRSF5	0.000420261	0.440192	0.933	0.84	1
SRSF11	0.0347792	0.286771	0.76	0.717	1
SRRM2	0.004867	0.271101	0.893	0.742	1
SRPX	0.00155949	0.355792	0.413	0.25	1
SRP14	1.91082e-05	-0.303968	1	0.977	0.64383
SREBF1	4.88233e-07	0.304681	0.333	0.111	0.0164505
SRD5A2	0.0155352	0.295819	0.333	0.215	1
SPTY2D1	0.0556577	0.271998	0.24	0.16	1
SPTSSA	3.24994e-06	0.463013	0.533	0.293	0.109503
SPSB3	0.0396041	-0.28516	0.293	0.379	1
SPSB1	8.05878e-08	0.404629	0.32	0.1	0.00271532
SPOCK3	4.18419e-05	0.399983	0.493	0.248	1
SPHK1	1.56754e-06	0.261908	0.267	0.082	0.0528167
SPG20	1.26189e-06	0.446335	0.707	0.457	0.0425182
SPATS2L	5.48066e-06	0.6286	0.787	0.576	0.184665
SPARCL1	1.7144e-09	0.666463	0.987	0.836	5.7765e-05
SPARC	4.21127e-08	-0.864937	0.8	0.926	0.00141895
SOX4	0.000206674	-0.799884	0.413	0.574	1
SORBS2	0.009256	-0.35082	0.293	0.422	1
SOCS3	7.69813e-12	1.04141	0.747	0.402	2.59381e-07
SNX9	0.0116616	0.291719	0.68	0.568	1
SNX7	0.0134812	-0.328794	0.24	0.373	1
SNX5	0.0669312	-0.254346	0.307	0.389	1
SNTB2	0.00132792	-0.41668	0.24	0.414	1
SNHG8	0.0464368	-0.331359	0.64	0.705	1
SNCG	0.105512	-0.264294	0.307	0.389	1
SMYD4	0.00192107	0.252969	0.32	0.174	1
SMTN	0.0169355	0.291384	0.253	0.15	1
SMOC2	0.000277482	0.250222	0.16	0.051	1
SMIM20	0.0493925	-0.254131	0.32	0.408	1
SMC5	0.0379145	0.302998	0.413	0.303	1
SMARCC2	0.0304613	-0.267623	0.173	0.285	1
SMARCA5	6.82315e-06	0.468136	0.667	0.43	0.229899
SMAD3	0.000950746	0.254331	0.427	0.24	1
SLPI	0.0118843	0.275647	0.893	0.744	1
SLIT3	7.45793e-05	0.321181	0.373	0.168	1
SLCO3A1	0.00537653	-0.357047	0.133	0.277	1
SLC5A3	0.016713	-0.386579	0.093	0.209	1
SLC44A1	0.075017	-0.345306	0.36	0.404	1
SLC38A1	0.00525236	0.281993	0.347	0.207	1
SLC2A3	1.37536e-14	0.872148	0.493	0.139	4.63414e-10
SLC29A1	0.00497314	0.349626	0.52	0.377	1
SLC25A37	0.0969672	0.277955	0.667	0.641	1
SLC19A2	2.35085e-12	0.573161	0.373	0.088	7.92095e-08
SKIL	0.000430374	0.352977	0.52	0.334	1
SIX2	0.000451287	0.314359	0.307	0.143	1
SIX1	0.000417924	-0.524452	0.32	0.51	1
SIGIRR	3.36114e-06	0.347859	0.4	0.17	0.11325
SHARPIN	0.0256042	-0.273836	0.253	0.359	1
SH3BP5	1.2515e-11	0.84343	0.92	0.715	4.2168e-07
SGCD	0.00337486	-0.385591	0.16	0.305	1
SGCB	0.0311591	-0.304041	0.36	0.445	1
SGCA	0.0228653	-0.33638	0.053	0.143	1
SFRP2	0.000484402	-1.14267	0.773	0.838	1
SFRP1	0.000825867	0.295971	0.147	0.049	1
SFPQ	0.00135444	0.364655	0.72	0.613	1
SESN3	0.000522457	-0.431184	0.08	0.25	1
SERTM1	9.66792e-10	0.361941	0.213	0.035	3.25751e-05
SERTAD4-AS1	0.000755791	-0.462616	0.333	0.518	1
SERTAD1	1.27844e-17	1.06893	0.72	0.285	4.30757e-13
SERPING1	4.64554e-09	0.574393	0.987	0.945	0.000156527
SERPINF1	4.34278e-13	0.672298	1	0.98	1.46326e-08
SERPINE1	3.82704e-09	1.61982	0.453	0.176	0.000128948
SERINC3	0.000464235	0.416232	0.747	0.537	1
SERINC1	0.00904918	0.294287	0.773	0.609	1
SERF2	1.02279e-05	-0.365414	0.987	0.984	0.344618
SENP6	2.55391e-05	0.428314	0.68	0.422	0.860514
SEMA4A	1.40031e-10	0.400977	0.24	0.041	4.7182e-06
SEMA3C	0.0372515	-0.348767	0.28	0.387	1
SEMA3B	5.75484e-05	-0.583592	0.293	0.523	1
SELK	6.76817e-08	0.564971	0.813	0.635	0.00228047
SEC61G	0.0775506	-0.276682	0.76	0.76	1
SEC31A	0.0170826	-0.280461	0.613	0.697	1
SDPR	0.00477622	-0.423396	0.227	0.373	1
SDK1	3.30112e-06	0.318807	0.227	0.066	0.111228
SCX	1.50086e-12	-1.98026	0.093	0.52	5.05701e-08
SCRG1	0.119991	-0.460314	0.307	0.369	1
SCN1B	0.00183066	0.315163	0.36	0.221	1
SCARF2	0.0121063	-0.330666	0.253	0.385	1
SCARA5	1.97273e-08	0.468211	0.253	0.059	0.000664692
SCARA3	6.38765e-10	-1.16578	0.133	0.496	2.15226e-05
SBDS	0.000241062	0.446336	0.893	0.793	1
SATB2	9.00989e-05	0.269332	0.2	0.068	1
SAT1	5.79307e-26	1.85956	0.987	0.682	1.95192e-21
SARS	0.0022917	0.283369	0.627	0.445	1
SARAF	8.02971e-06	0.420655	0.96	0.766	0.270553
SAMHD1	7.81231e-07	0.460698	0.56	0.273	0.0263228
SAMD4B	6.61857e-05	0.288425	0.467	0.24	1
SAA1	0.000165246	-0.866538	0	0.164	1
S100B	0.000180342	-0.574333	0.053	0.238	1
S100A6	4.92801e-06	-0.304413	1	1	0.166044
S100A4	9.67712e-15	-1.07426	0.987	0.994	3.26061e-10
S100A16	0.00701256	0.343094	0.72	0.6	1
RYBP	0.00177728	0.312683	0.453	0.295	1
RTN4	0.00181232	0.270258	0.933	0.869	1
RRBP1	0.0648411	-0.301063	0.8	0.766	1
RRAS	0.00631276	0.320594	0.893	0.805	1
RPRM	2.96051e-15	1.24798	0.507	0.156	9.97516e-11
RPLP0	0.000302448	0.411704	0.947	0.943	1
RP11-356J5.12	6.74042e-06	-0.489006	0.067	0.32	0.227112
RP11-14N7.2	2.05445e-05	0.291969	0.267	0.098	0.692228
RP11-136K7.2	7.01099e-06	-0.613381	0	0.221	0.236228
RORA	0.03064	0.265057	0.36	0.25	1
ROMO1	3.42406e-05	-0.525881	0.573	0.705	1
ROBO1	0.073472	-0.273121	0.187	0.277	1
RNF213	0.0339962	-0.295992	0.24	0.346	1
RNF175	2.70256e-06	-0.459873	0	0.238	0.0910602
RNASEH2B	0.0554541	-0.255694	0.227	0.32	1
RNASE4	6.4704e-07	0.559806	0.68	0.389	0.0218014
RIN2	9.40994e-05	-0.476406	0.147	0.367	1
RHOQ	1.19849e-16	1.08826	0.84	0.502	4.03819e-12
RHOG	0.00462295	0.322246	0.44	0.295	1
RHOBTB3	0.148435	0.258469	0.613	0.564	1
RHOB	1.02439e-22	1.67511	1	0.684	3.45159e-18
RGS3	1.70414e-07	-0.671877	0.067	0.391	0.00574194
RGS2	9.76103e-08	0.803934	0.427	0.178	0.00328888
RGCC	1.29465e-22	1.5229	0.493	0.086	4.36219e-18
RFC1	0.0189897	-0.289454	0.333	0.453	1
REV3L	0.00351017	0.302444	0.627	0.451	1
REEP5	0.000296799	0.367667	0.84	0.74	1
RDH10	6.85195e-08	0.34122	0.173	0.031	0.0023087
RCN3	1.17515e-05	-0.546779	0.547	0.756	0.395956
RCN2	0.014046	-0.332933	0.547	0.602	1
RBX1	0.0126424	-0.270558	0.76	0.764	1
RBPJ	0.0428541	-0.298167	0.56	0.625	1
RBP4	0.000119583	-0.697803	0.28	0.523	1
RBMS1	1.92636e-08	0.74444	0.773	0.553	0.000649068
RBM43	0.0121223	-0.360519	0.173	0.299	1
RBM39	0.000592494	0.501595	0.92	0.838	1
RASSF8	0.000689	0.287827	0.613	0.389	1
RASL12	0.000166163	0.368598	0.373	0.195	1
RASD1	3.83346e-29	2.79496	0.733	0.193	1.29165e-24
RARRES2	0.00151661	0.384503	0.76	0.557	1
RARRES1	0.0963624	0.549305	0.613	0.541	1
RARA-AS1	0.00964142	0.335667	0.2	0.105	1
RAP1B	0.0244242	0.260504	0.547	0.404	1
RANBP2	0.00242807	0.322662	0.373	0.223	1
RAN	0.00143954	0.291508	0.907	0.758	1
RAMP2	1.22058e-11	0.892857	0.933	0.703	4.11261e-07
RABGAP1L	0.0130594	-0.293064	0.133	0.264	1
RAB32	0.00538758	0.270079	0.68	0.537	1
RAB13	0.0046341	0.371868	0.68	0.512	1
R3HDM2	0.0655982	-0.32076	0.187	0.268	1
PYCARD	4.18446e-06	-0.870285	0.253	0.5	0.140991
PVRL2	1.37204e-05	0.360535	0.44	0.217	0.462294
PUM3	2.4712e-06	0.31378	0.427	0.184	0.0832645
PTPRS	0.00686033	-0.365322	0.24	0.393	1
PTPN11	0.00146096	0.263855	0.44	0.262	1
PTP4A1	3.56957e-06	0.561855	0.4	0.193	0.120273
PTOV1	0.0016421	0.285489	0.653	0.51	1
PTMS	0.0021826	-0.493092	0.813	0.879	1
PTHLH	7.65879e-06	0.390996	0.32	0.127	0.258055
PTGIS	0.030243	0.29543	0.653	0.535	1
PTGFRN	0.0516015	-0.250462	0.253	0.342	1
PTGDS	8.94669e-16	1.92416	0.653	0.234	3.0145e-11
PTEN	0.0589699	-0.255344	0.493	0.564	1
PSTPIP1	8.57969e-05	-0.327493	0	0.176	1
PSMD6	0.00485379	0.261295	0.453	0.291	1
PSMD12	0.28212	0.255029	0.373	0.301	1
PSMB7	0.00713168	-0.321346	0.507	0.617	1
PRUNE2	2.26068e-07	-0.839026	0.227	0.527	0.00761712
PRSS23	4.23486e-06	0.472438	0.933	0.865	0.142689
PRRX2	0.00177682	0.36268	0.773	0.668	1
PRRX1	2.66466e-05	-0.532943	0.827	0.914	0.897831
PRPF40A	0.0247424	0.298083	0.587	0.475	1
PROS1	0.00122704	-0.458485	0.333	0.496	1
PROCR	0.0952657	0.383073	0.32	0.252	1
PRLR	0.000655823	-0.512884	0.093	0.27	1
PRKAR1A	0.00192221	0.449879	0.653	0.529	1
PRG4	0.00468531	-1.02414	0.04	0.162	1
PRELP	0.0106195	-0.257978	0.933	0.986	1
PRDX4	0.0141063	-0.343874	0.6	0.656	1
PRDX2	0.0010695	-0.341839	0.8	0.861	1
PRDM2	0.140218	0.270591	0.293	0.227	1
PPTC7	4.84777e-05	0.345208	0.32	0.135	1
PPP3CA	0.000737403	-0.443103	0.533	0.67	1
PPP2R3A	0.00385025	-0.253658	0.107	0.258	1
PPP1R3C	0.0110874	-0.326156	0.147	0.283	1
PPP1R15A	1.1467e-09	0.692062	0.853	0.549	3.8637e-05
PPP1R12C	5.59927e-07	0.420462	0.36	0.137	0.0188662
PPM1N	6.8457e-09	0.251277	0.16	0.02	0.000230659
PPM1L	0.000287695	0.300408	0.36	0.178	1
PPIG	0.00785725	0.28469	0.8	0.682	1
PPIC	0.00141494	-0.50192	0.573	0.658	1
PPIB	0.0167242	-0.313572	0.973	0.916	1
PPDPF	1.89924e-13	-0.881229	0.653	0.861	6.39929e-09
POP5	0.0187443	-0.278428	0.24	0.367	1
POLR2I	0.0574161	-0.264107	0.587	0.662	1
POLR1D	0.00831857	0.32049	0.64	0.518	1
PODNL1	0.000129675	-0.370822	0.04	0.227	1
PODN	0.000761136	0.417159	0.867	0.713	1
PNRC2	1.19974e-06	0.52819	0.653	0.385	0.040424
PNRC1	9.92251e-05	0.516724	0.933	0.777	1
PNPLA8	5.43048e-06	0.421965	0.493	0.248	0.182975
PNISR	6.38245e-05	0.456572	0.907	0.752	1
PMP22	1.62063e-12	0.876289	0.92	0.893	5.46057e-08
PMAIP1	0.00227404	-0.278627	0	0.113	1
PLXDC2	0.0714866	-0.326048	0.88	0.846	1
PLXDC1	8.57202e-10	0.647996	0.227	0.041	2.88826e-05
PLTP	0.0119977	0.437021	0.68	0.545	1
PLS3	8.31997e-07	-0.734829	0.307	0.557	0.0280333
PLPP3	0.000204558	0.48978	0.947	0.842	1
PLOD2	4.25361e-07	0.501471	0.56	0.279	0.0143321
PLK3	0.00205621	0.261565	0.387	0.227	1
PLGRKT	0.000485432	-0.349026	0.093	0.285	1
PLEKHO1	0.000141432	0.55258	0.547	0.355	1
PLEKHF1	0.000516383	-0.327377	0.133	0.348	1
PLEKHA1	0.123736	-0.252089	0.347	0.402	1
PLEC	0.0914728	-0.308559	0.507	0.539	1
PLCL2	8.4739e-08	0.360611	0.293	0.086	0.00285519
PLCD3	0.104805	-0.275419	0.293	0.361	1
PLAUR	2.2111e-06	0.485692	0.547	0.285	0.0745008
PLAC9	0.0030878	0.265155	0.987	0.881	1
PKM	4.98309e-06	-0.658742	0.787	0.852	0.1679
PKIG	0.00729017	0.305714	0.627	0.492	1
PITX2	0.00514933	-0.254908	0.013	0.119	1
PITX1	0.00146563	-0.300573	0.013	0.143	1
PITPNC1	1.0503e-11	0.394573	0.267	0.045	3.53887e-07
PITPNB	0.000994328	0.274894	0.427	0.256	1
PITHD1	0.00174841	0.268671	0.507	0.318	1
PINK1	0.000356815	0.30203	0.56	0.375	1
PIK3R1	0.00138632	-0.666411	0.467	0.59	1
PIEZO2	1.34636e-05	-0.536015	0.107	0.363	0.453642
PID1	0.00455929	-0.353937	0.373	0.51	1
PHYKPL	0.000158237	0.280083	0.4	0.199	1
PHYHIP	2.44549e-06	0.335428	0.253	0.078	0.0823984
PHPT1	0.000667415	-0.551532	0.773	0.785	1
PHLDB2	0.0920257	0.286551	0.28	0.205	1
PHLDB1	0.00234231	0.37857	0.507	0.383	1
PHLDA3	0.00202563	-0.481995	0.667	0.766	1
PHLDA1	0.0858654	-0.366773	0.147	0.217	1
PHF20	4.45594e-05	0.429292	0.627	0.404	1
PHF1	0.00648934	0.273059	0.427	0.264	1
PHACTR4	0.0319089	-0.251704	0.12	0.221	1
PGRMC2	0.0442591	0.379109	0.653	0.518	1
PGRMC1	0.00555575	0.260112	0.987	0.861	1
PGM2L1	5.36859e-15	1.11412	0.76	0.367	1.80889e-10
PGLS	0.10403	-0.256896	0.653	0.645	1
PGF	3.63601e-13	0.517016	0.24	0.031	1.22512e-08
PER2	2.11877e-06	0.344327	0.253	0.078	0.0713898
PER1	5.697e-13	0.714075	0.44	0.119	1.91955e-08
PENK	0.108015	0.535211	0.213	0.141	1
PEMT	0.0141881	0.315025	0.387	0.264	1
PDLIM7	0.00877526	0.394444	0.493	0.352	1
PDLIM4	1.76213e-06	0.465553	0.8	0.566	0.0593731
PDLIM3	2.95501e-08	0.814719	0.613	0.322	0.00099566
PDLIM2	3.03584e-06	-0.57502	0.493	0.715	0.10229
PDK4	3.38741e-21	2.15682	0.707	0.244	1.14135e-16
PDIA6	0.0273054	-0.25791	0.6	0.674	1
PDGFC	0.00045383	-0.351157	0.053	0.23	1
PDE5A	0.147707	-0.292662	0.293	0.361	1
PDE4DIP	1.94237e-05	-0.476035	0.173	0.457	0.654461
PDE4D	7.89788e-09	0.319323	0.213	0.041	0.000266111
PDE10A	4.21044e-05	0.271165	0.12	0.025	1
PCSK1	0.00198696	0.502901	0.16	0.061	1
PCOLCE2	3.33702e-05	-0.691831	0.813	0.893	1
PCOLCE	1.10294e-06	-0.65867	0.813	0.873	0.0371623
PCNA	0.0016748	-0.346824	0.187	0.367	1
PCM1	0.00169267	0.325688	0.76	0.57	1
PCGF5	0.000668361	0.355168	0.36	0.191	1
PAM	0.0497398	-0.356756	0.573	0.613	1
PALMD	0.000315157	0.344379	0.24	0.098	1
PALM	0.000156747	0.413286	0.56	0.367	1
PALLD	0.0186636	0.322326	0.56	0.426	1
PABPC4	7.92478e-05	0.388233	0.547	0.311	1
P4HA3	0.00114551	0.355228	0.893	0.742	1
P4HA2	1.96484e-05	0.345456	0.467	0.23	0.662033
P3H3	0.0675968	-0.321819	0.307	0.379	1
OSTN	3.0882e-06	0.3244	0.187	0.045	0.104054
OST4	0.010045	-0.258276	0.893	0.91	1
OSR2	1.56092e-06	0.632602	0.44	0.201	0.0525935
OSBPL1A	0.323376	-0.308243	0.467	0.461	1
ORAI3	0.00151293	0.257991	0.4	0.223	1
OMD	0.000657533	-0.486271	0.333	0.52	1
OLFM1	0.0033484	-0.270669	0.093	0.244	1
OGN	8.99511e-12	-1.33729	0.627	0.807	3.03081e-07
OCIAD2	2.27334e-06	-0.700138	0.187	0.473	0.076598
OAT	0.0289852	0.257245	0.653	0.551	1
OAF	4.82488e-05	-0.770874	0.387	0.58	1
NUMBL	0.000149051	0.320091	0.467	0.264	1
NUFIP2	0.00655906	0.343352	0.507	0.344	1
NUDT5	0.000937214	0.392319	0.493	0.311	1
NUDT4	0.0827258	-0.280343	0.373	0.457	1
NUCB2	0.00558205	-0.368711	0.693	0.748	1
NTRK2	9.18342e-15	-1.1974	0.6	0.865	3.09426e-10
NTN4	0.00040707	0.431113	0.56	0.369	1
NRP2	1.28091e-05	-0.523147	0.027	0.254	0.431589
NREP	0.0515862	-0.349333	0.28	0.377	1
NR4A3	3.69091e-22	0.40972	0.253	0.01	1.24362e-17
NR4A2	9.42703e-25	1.13269	0.613	0.123	3.17634e-20
NR4A1	3.61362e-40	2.2172	0.907	0.244	1.21757e-35
NR3C1	0.00171652	-0.411474	0.347	0.508	1
NR2F2	0.00354848	-0.492532	0.467	0.6	1
NR2F1	0.0015108	-0.254573	0	0.121	1
NR1H2	2.52255e-07	0.567716	0.64	0.355	0.00849947
NPM1	0.00778824	0.258428	0.933	0.908	1
NPEPPS	0.0329116	-0.303818	0.267	0.367	1
NOVA1	9.4102e-08	0.817657	0.68	0.408	0.00317067
NOP58	0.00465277	0.275696	0.4	0.242	1
NOL3	0.00677418	-0.279847	0.093	0.221	1
NNMT	3.39285e-09	0.806377	0.907	0.725	0.000114319
NMI	0.00139739	-0.318497	0.173	0.357	1
NME1	0.0214664	-0.321388	0.307	0.4	1
NKTR	0.00169763	0.380704	0.707	0.547	1
NID1	0.00011146	0.441989	0.533	0.305	1
NFKBIZ	6.13349e-05	0.382289	0.587	0.355	1
NFKBIA	0.15106	0.285233	0.787	0.713	1
NFIX	1.19859e-05	-0.615969	0.693	0.807	0.403852
NFIL3	3.16223e-14	0.971906	0.573	0.197	1.06548e-09
NFIA	3.92521e-07	0.58277	0.84	0.592	0.0132256
NFATC2	0.000210165	0.399281	0.187	0.064	1
NEXN	0.00386407	-0.381084	0.173	0.342	1
NEU1	0.0113851	0.349421	0.547	0.426	1
NEGR1	0.000170087	0.33615	0.507	0.285	1
NEFM	0.00100003	-0.523802	0	0.129	1
NEFL	6.23149e-06	-0.771744	0	0.223	0.209964
NEBL	0.00244842	-0.311493	0.093	0.256	1
NEAT1	7.14561e-07	0.597556	0.973	0.947	0.0240764
NDUFS6	0.0700624	-0.252533	0.707	0.725	1
NDUFC1	0.0071169	-0.287201	0.76	0.764	1
NDUFB8	0.0164811	0.270317	0.92	0.732	1
NDUFB4	0.0226129	-0.269897	0.72	0.793	1
NDUFB3	0.040787	-0.282126	0.453	0.533	1
NDUFB1	0.00180624	-0.394096	0.573	0.689	1
NDUFA4	0.00565541	-0.257618	0.907	0.928	1
NDUFA3	0.00110327	-0.36834	0.347	0.527	1
NDUFA12	0.0117738	-0.295914	0.573	0.674	1
NDUFA1	0.00999022	-0.299963	0.8	0.793	1
NDRG2	0.011184	0.263701	0.627	0.473	1
NCOA7	5.28161e-19	1.21734	0.747	0.305	1.77959e-14
NCL	0.000824183	0.30208	0.92	0.793	1
NCAM1	8.03716e-13	-1.32883	0.08	0.52	2.70804e-08
NBL1	2.79006e-05	0.42886	0.947	0.818	0.940083
NAPA	0.00248712	0.336324	0.547	0.395	1
NAMPT	1.94309e-13	0.836129	0.64	0.268	6.54703e-09
NAA38	0.0119713	-0.315219	0.587	0.676	1
MYOF	0.100952	-0.337215	0.347	0.398	1
MYOC	0.0122401	-1.07078	0.52	0.625	1
MYO1D	0.00600094	-0.329992	0.12	0.254	1
MYLK	1.05175e-08	-1.01136	0.387	0.666	0.000354375
MYL9	2.01964e-06	0.644186	0.92	0.795	0.0680498
MYL6	0.086951	-0.270616	1	0.975	1
MYL12A	0.0441108	-0.257752	0.92	0.875	1
MYH11	4.11984e-06	0.406836	0.307	0.105	0.138814
MYH10	0.0733401	-0.272808	0.32	0.41	1
MYC	1.2397e-07	0.578206	0.507	0.24	0.00417704
MYBL1	0.000205097	-0.439093	0	0.16	1
MYADM	1.82007e-24	1.32016	0.947	0.59	6.13254e-20
MXRA5	3.18522e-07	-0.700728	0.213	0.535	0.0107323
MVP	0.000765933	0.350228	0.56	0.408	1
MTX1	7.70457e-05	0.278595	0.56	0.338	1
MTR	0.00316116	0.266483	0.347	0.203	1
MT-ND5	2.13256e-26	-1.36455	0.933	0.988	7.18546e-22
MT-ND4L	5.2483e-17	-1.12246	0.56	0.852	1.76836e-12
MT-ND4	2.47535e-38	-1.85925	0.973	1	8.34043e-34
MT-ND3	3.84649e-39	-2.01106	0.96	1	1.29604e-34
MT-ND2	7.15935e-41	-2.08297	0.96	1	2.41227e-36
MT-ND1	2.15783e-39	-2.06225	0.96	1	7.27058e-35
MT-CYB	1.4456e-35	-1.44145	0.987	1	4.87079e-31
MT-CO3	1.65232e-35	-1.79966	0.987	1	5.56732e-31
MT-CO2	1.19554e-32	-1.39157	0.987	1	4.02825e-28
MT-CO1	2.16916e-24	-1.0376	0.987	1	7.30876e-20
MT-ATP6	1.41892e-41	-2.60738	0.947	1	4.78089e-37
MT2A	1.37941e-05	0.892576	1	0.98	0.46478
MT1X	0.00123168	-0.314304	0.56	0.734	1
MT1M	5.46874e-05	-0.43084	0.413	0.666	1
MT1E	4.83974e-10	-0.868085	0.573	0.832	1.6307e-05
MT1A	0.00310818	0.48442	0.2	0.096	1
MSI2	2.56268e-05	0.437926	0.427	0.213	0.86347
MRPS6	0.000211477	-0.539331	0.347	0.535	1
MRPS34	0.03205	-0.255122	0.453	0.555	1
MRPL54	0.00951958	0.26188	0.653	0.504	1
MRPL51	9.63713e-06	-0.514153	0.76	0.789	0.324713
MRPL34	0.00201765	-0.378021	0.4	0.574	1
MRGPRF	4.01667e-05	0.517575	0.667	0.467	1
MRC2	0.000362873	-0.428779	0.6	0.709	1
MPHOSPH8	0.000137153	0.39122	0.88	0.666	1
MOB1A	0.00779534	-0.292127	0.267	0.426	1
MN1	0.000273157	-0.352341	0.013	0.176	1
MMP3	2.0667e-05	0.495606	0.227	0.074	0.696352
MMP2	0.0495539	-0.349501	0.973	0.949	1
MMP14	0.0376016	-0.42	0.307	0.412	1
MLLT11	1.0209e-05	0.350155	0.227	0.07	0.343982
MLF2	0.00513849	0.327187	0.68	0.549	1
MKX	9.66313e-05	-0.494126	0.133	0.344	1
MKNK2	0.00638754	0.300457	0.32	0.189	1
MIR99AHG	0.0276505	-0.299526	0.387	0.477	1
MIR22HG	7.06432e-11	0.628393	0.64	0.283	2.38025e-06
MINOS1	0.0230627	-0.258462	0.653	0.744	1
MIER1	0.0315628	0.298282	0.6	0.494	1
MIDN	8.59823e-06	0.695383	0.467	0.27	0.289709
MIA3	0.00642079	0.398149	0.56	0.404	1
MIA	0.00251745	-0.475874	0	0.111	1
MGST2	0.00208234	0.339472	0.387	0.234	1
MGST1	6.95082e-09	0.597463	0.92	0.674	0.000234201
MGP	0.000246884	0.491852	1	1	1
MGLL	4.87722e-05	-0.393872	0.12	0.365	1
MGAT1	1.54612e-07	0.502395	0.627	0.344	0.0052095
MGARP	4.3637e-05	-0.437871	0.027	0.232	1
MFSD12	7.71304e-10	0.516403	0.387	0.121	2.59883e-05
MFGE8	3.10745e-06	-1.01087	0.813	0.846	0.104703
MFAP5	0.265777	0.373965	0.387	0.49	1
MFAP4	2.02391e-13	1.17663	0.973	0.84	6.81936e-09
METRNL	1.87743e-18	1.07455	0.907	0.65	6.3258e-14
MET	5.78563e-06	-0.609232	0.04	0.283	0.194941
MESDC1	3.83483e-08	0.555161	0.347	0.117	0.00129211
MEOX1	6.00956e-06	-0.690327	0.147	0.404	0.202486
MEGF6	9.16338e-08	-0.836521	0.067	0.371	0.00308751
MEG3	2.25154e-12	1.31831	0.947	0.705	7.58636e-08
MEF2C	0.00104287	-0.33019	0.067	0.232	1
MEDAG	2.15083e-26	1.53738	0.8	0.287	7.24699e-22
MDK	0.00189513	-0.730253	0.6	0.713	1
MCOLN3	2.30471e-08	-0.875057	0.013	0.33	0.000776548
MCL1	3.43569e-20	1.34618	0.92	0.574	1.15762e-15
MCC	0.00273018	-0.279036	0.08	0.234	1
MBNL2	0.0154472	-0.330564	0.413	0.551	1
MBNL1	3.58097e-05	-0.571303	0.587	0.773	1
MBD2	0.00480997	0.263004	0.533	0.379	1
MATN2	0.000373731	-0.5368	0.547	0.668	1
MAT2A	2.63239e-07	0.598146	0.587	0.324	0.00886957
MASP1	0.0402499	-0.269036	0.187	0.287	1
MARVELD1	0.00593376	-0.40146	0.347	0.463	1
MARCKSL1	4.24439e-05	0.531543	0.44	0.246	1
MARCKS	1.80674e-06	-0.822249	0.587	0.758	0.0608763
MAPRE1	3.56439e-06	0.325256	0.467	0.217	0.120098
MAPK1IP1L	2.4243e-05	0.355078	0.52	0.266	0.816845
MAP9	0.0313502	0.336513	0.413	0.301	1
MAP1LC3A	0.00767394	0.343552	0.56	0.395	1
MAP1B	0.213183	-0.337533	0.987	0.928	1
MAP1A	0.245267	-0.253569	0.6	0.623	1
MAOB	0.00165431	-0.269682	0.027	0.168	1
MALAT1	0.00060386	-0.270623	1	0.998	1
MAFK	0.000173898	0.304392	0.227	0.086	1
MAFF	3.57474e-20	1.12926	0.747	0.26	1.20447e-15
MAFB	0.00339184	-0.700038	0.36	0.5	1
MAF	0.0138608	-0.35722	0.293	0.422	1
MACF1	0.0750228	0.25533	0.747	0.611	1
M6PR	0.000319579	0.290638	0.48	0.252	1
LZTS2	0.000491122	0.256982	0.373	0.201	1
LYPLAL1	0.0326112	-0.25574	0.147	0.254	1
LXN	0.000580803	-0.646806	0.28	0.473	1
LUM	4.46596e-06	-0.59908	0.96	0.986	0.150476
LUC7L2	0.00202437	0.253542	0.44	0.256	1
LUC7L	0.00621562	0.312983	0.347	0.213	1
LTBP4	0.00278824	0.281837	0.96	0.945	1
LTBP3	0.0324041	-0.316151	0.76	0.795	1
LSP1	0.000167072	0.296018	0.373	0.178	1
LRRFIP1	1.83867e-10	0.970003	0.733	0.477	6.19523e-06
LRRC32	0.000773256	0.380123	0.147	0.049	1
LRRC15	4.57485e-06	-0.80901	0.04	0.285	0.154145
LRP6	0.0270771	-0.443484	0.573	0.629	1
LRP3	0.000128523	0.355354	0.52	0.309	1
LPAR1	6.906e-06	0.41367	0.653	0.395	0.232691
LOXL1	0.928859	0.549871	0.413	0.42	1
LOX	0.0217183	-0.596904	0.293	0.398	1
LMO4	0.0167707	-0.360828	0.48	0.574	1
LMO3	0.110531	-0.296604	0.28	0.348	1
LMNA	1.28762e-18	1.05104	1	0.963	4.33851e-14
LMCD1	0.0215622	0.29929	0.227	0.131	1
LMAN1	0.00520465	-0.337791	0.64	0.703	1
LIX1L	0.048928	-0.265098	0.307	0.412	1
LITAF	1.24259e-06	0.632905	0.827	0.637	0.041868
LINC01436	6.17062e-08	0.405446	0.333	0.109	0.00207913
LINC00998	0.001246	-0.263049	0.147	0.324	1
LINC00473	3.90111e-22	0.768771	0.24	0.008	1.31444e-17
LIMCH1	0.00114139	-0.305096	0.147	0.34	1
LHFP	0.0073978	-0.553937	0.253	0.385	1
LGMN	8.43421e-15	0.865926	0.8	0.404	2.84182e-10
LGALS3BP	5.79742e-05	0.4862	0.853	0.662	1
LGALS1	8.51693e-08	-0.521419	1	0.996	0.0028697
LEPR	0.101953	0.371593	0.347	0.27	1
LDLRAD4	2.19372e-05	0.413965	0.373	0.166	0.739152
LDHB	0.00209963	0.270615	0.84	0.697	1
LDHA	1.50045e-05	0.480226	0.933	0.852	0.50556
LBR	8.14447e-05	0.369791	0.307	0.135	1
LARP6	0.000912761	0.356704	0.653	0.465	1
LAMTOR2	0.0507572	-0.254119	0.4	0.48	1
LAMP1	0.0481906	-0.299644	0.733	0.76	1
LAMA4	0.00140042	-0.349173	0.373	0.555	1
KRTCAP2	0.0289245	-0.258898	0.613	0.678	1
KRT7	0.0104649	-0.341876	0.013	0.105	1
KRR1	0.00644416	0.251403	0.56	0.418	1
KRIT1	0.0146588	0.252734	0.44	0.303	1
KMT2A	0.0205463	0.29133	0.627	0.516	1
KLK4	0.00341132	-0.375897	0	0.105	1
KLF9	2.9338e-14	0.990533	0.867	0.527	9.88515e-10
KLF6	0.00173444	0.782202	0.827	0.764	1
KLF5	0.014012	-0.269183	0.107	0.221	1
KLF4	2.10484e-14	0.961007	0.88	0.555	7.09206e-10
KLF2	8.13439e-13	1.36813	0.907	0.586	2.7408e-08
KIF21A	4.83246e-05	0.352562	0.28	0.113	1
KIAA1462	5.97258e-05	-0.431209	0.107	0.33	1
KIAA1109	0.106761	-0.255963	0.253	0.338	1
KIAA0368	0.0256159	0.293886	0.333	0.217	1
KERA	3.45058e-08	-1.34931	0.053	0.381	0.00116264
KDM6B	3.17482e-05	0.293955	0.267	0.098	1
KDM5B	0.0238402	0.285444	0.36	0.238	1
KDELR3	6.34375e-06	-0.535904	0.12	0.393	0.213746
KCTD3	7.711e-05	0.323697	0.387	0.184	1
KCTD12	0.0170847	-0.298396	0.147	0.256	1
KCNQ1OT1	0.00257274	-0.504237	0.267	0.428	1
KCNMA1	1.689e-11	-1.65174	0.24	0.609	5.69091e-07
KCNK1	0.0175074	0.315241	0.36	0.25	1
KCNE4	1.99401e-09	0.584717	0.253	0.053	6.71863e-05
KAT8	9.29304e-05	0.357243	0.413	0.219	1
JUND	2.91383e-34	1.68412	1	0.955	9.81786e-30
JUNB	2.62303e-20	1.98614	0.933	0.717	8.83804e-16
JUN	5.71593e-05	0.289735	0.987	0.971	1
JMJD1C	0.000601031	0.41482	0.693	0.516	1
JDP2	0.00212243	0.539869	0.52	0.369	1
IWS1	1.17461e-06	0.467529	0.533	0.273	0.0395774
ITPRIP	8.32723e-09	0.34901	0.28	0.072	0.000280578
ITM2B	9.7214e-09	0.407157	1	0.998	0.000327553
ITM2A	0.000375263	0.446069	0.587	0.381	1
ITGBL1	0.000423815	-0.481673	0.48	0.697	1
ITGB1BP1	0.00191512	-0.366742	0.413	0.564	1
ITGB1	3.76017e-06	-0.599109	0.813	0.898	0.126695
ITGAV	0.00724762	-0.455776	0.4	0.525	1
ITGA5	9.76382e-06	0.450998	0.333	0.141	0.328982
ITGA2	0.00151961	-0.301639	0.027	0.164	1
ITGA10	0.00122811	-0.391503	0.027	0.168	1
ITGA1	0.00335235	-0.279542	0.093	0.252	1
ISL2	0.000148013	-0.441028	0.067	0.268	1
ISL1	0.00436931	-0.420107	0.267	0.41	1
ISG20	6.75695e-10	0.389824	0.373	0.102	2.27669e-05
ISCU	0.00388183	-0.288106	0.787	0.902	1
IRF2BPL	0.0222416	-0.285794	0.12	0.236	1
IPO7	0.00899989	0.251078	0.347	0.219	1
IP6K2	0.103557	0.262484	0.373	0.326	1
INHBA	0.000415882	-0.468562	0.187	0.414	1
IL6ST	0.0133225	0.398546	0.773	0.658	1
IL18	0.000640338	-0.428526	0.187	0.387	1
IL17RD	0.00975661	-0.312837	0.093	0.213	1
IL17D	3.63761e-06	0.341908	0.693	0.426	0.122566
IK	0.0128276	0.290758	0.733	0.561	1
IGFBP4	1.56636e-30	1.65264	1	0.941	5.27771e-26
IGFBP3	0.0535922	-0.705569	0.36	0.432	1
IGFBP2	1.26593e-05	0.653602	0.24	0.084	0.426542
IGF2R	0.0170508	-0.323894	0.2	0.324	1
IGF2	1.11813e-06	0.719596	0.28	0.094	0.0376744
IGF1	1.37843e-12	0.894439	0.933	0.494	4.64449e-08
IFRD1	0.000181833	0.409876	0.453	0.252	1
IFITM2	3.31884e-05	0.518609	0.813	0.699	1
IFI6	0.00280858	-0.514682	0.253	0.393	1
IFI35	0.000335673	0.324387	0.493	0.287	1
IFI27L2	0.000288546	-0.489576	0.467	0.643	1
IER5L	6.08183e-09	-0.745065	0.12	0.486	0.000204921
IER3	0.00485423	0.562301	0.68	0.512	1
IER2	9.05576e-14	1.20614	0.88	0.666	3.05125e-09
IDI1	0.00529396	0.261682	0.307	0.178	1
IDH1	0.0112702	-0.326188	0.16	0.289	1
ID4	1.41595e-05	0.884095	0.587	0.367	0.477089
ID2	2.58947e-05	-0.75323	0.24	0.482	0.872496
ID1	0.000345409	-1.06243	0.333	0.506	1
HYI	0.0254429	-0.268811	0.44	0.596	1
HTRA1	2.04734e-07	-0.837903	0.787	0.879	0.00689832
HSPH1	3.74089e-09	0.735569	0.507	0.221	0.000126046
HSPD1	0.0352238	0.274854	0.64	0.535	1
HSPB8	2.31956e-07	0.832037	0.467	0.234	0.00781553
HSPB6	0.000394962	0.418228	0.627	0.432	1
HSPB1	0.0154367	-0.266068	0.867	0.863	1
HSPA8	0.000232435	0.338203	0.907	0.828	1
HSP90B1	0.00792181	-0.336763	0.827	0.885	1
HSP90AB1	0.000271695	0.391915	0.987	0.947	1
HSD11B1	2.43215e-35	1.6419	0.853	0.234	8.19488e-31
HS6ST3	2.69195e-06	0.388203	0.28	0.092	0.0907025
HRCT1	0.00011254	-0.462177	0.04	0.227	1
HP1BP3	0.23757	-0.264507	0.72	0.744	1
HOOK3	8.22892e-06	0.458957	0.627	0.381	0.277265
HNRNPU	0.00160644	0.365728	0.773	0.611	1
HNRNPM	0.0323951	0.281122	0.68	0.545	1
HNRNPF	0.00233059	0.289423	0.64	0.473	1
HNRNPDL	0.00163519	0.304826	0.853	0.76	1
HNRNPC	0.00422943	0.327221	0.8	0.666	1
HNRNPAB	0.0357092	0.282501	0.52	0.408	1
HNRNPA2B1	4.88413e-08	0.504475	0.987	0.912	0.00164566
HNRNPA1	0.000547336	0.325923	0.907	0.871	1
HNRNPA0	6.45433e-11	0.682386	0.853	0.547	2.17472e-06
HNMT	0.000223116	-0.41661	0.093	0.289	1
HMOX1	7.49129e-05	0.356266	0.293	0.121	1
HMGA1	1.20327e-06	0.421032	0.267	0.082	0.0405428
HMCN2	0.0440493	0.261716	0.267	0.178	1
HLA-F	1.92363e-06	0.288453	0.453	0.191	0.0648148
HLA-E	0.0525876	-0.251345	0.867	0.842	1
HLA-DRB1	1.06552e-11	0.77212	0.347	0.08	3.59016e-07
HLA-DPB1	2.28125e-05	0.500791	0.533	0.318	0.768643
HLA-DPA1	1.90482e-05	0.427282	0.387	0.168	0.64181
HLA-C	0.000582891	-0.363564	0.987	0.967	1
HIST1H4C	0.186786	-0.264629	0.627	0.643	1
HIPK3	2.41909e-05	0.449913	0.467	0.242	0.815088
HINT2	0.0281441	-0.278626	0.333	0.447	1
HINT1	0.00227234	-0.31624	0.893	0.891	1
HIGD1A	5.50333e-06	0.449978	0.76	0.51	0.185429
HEYL	5.56114e-22	0.388587	0.24	0.008	1.87377e-17
HES4	1.98746e-14	0.783004	0.28	0.039	6.69655e-10
HERC2	0.0140882	-0.273085	0.093	0.207	1
HECTD1	0.0133675	0.280692	0.507	0.377	1
HECA	8.93194e-08	0.251692	0.253	0.064	0.00300953
HDLBP	0.000540069	-0.397973	0.48	0.643	1
HCFC1R1	5.12037e-07	-0.640422	0.707	0.871	0.0172526
HBB	0.0641417	-0.431415	0.147	0.236	1
HAS2	1.96237e-13	0.695923	0.293	0.047	6.612e-09
HAND2	0.00033424	-0.284204	0.04	0.219	1
HAGH	0.00565546	0.266969	0.387	0.244	1
HACD4	0.00327623	-0.265216	0.16	0.338	1
H3F3B	3.12029e-07	0.432915	1	0.988	0.0105135
GYPC	0.00359298	0.343721	0.84	0.781	1
GTPBP4	0.00129797	0.255385	0.347	0.184	1
GTF2H5	3.45669e-05	-0.475049	0.36	0.59	1
GTF2F2	0.0105107	-0.252077	0.24	0.385	1
GSTM5	0.0103663	0.278155	0.387	0.258	1
GSTM2	0.00261409	0.331018	0.2	0.09	1
GSPT1	0.00609815	0.254744	0.587	0.406	1
GSN	2.38399e-12	0.850759	1	0.994	8.03262e-08
GRINA	2.06467e-05	0.400087	0.573	0.348	0.695668
GREM1	1.41128e-05	-0.974617	0	0.209	0.475517
GPX8	0.00246826	-0.389708	0.413	0.561	1
GPX3	1.40328e-10	1.11424	0.827	0.619	4.72822e-06
GPRC5A	2.65441e-25	1.23601	0.8	0.273	8.94378e-21
GOLGB1	0.129395	0.283813	0.653	0.639	1
GOLGA8B	0.00181257	0.34336	0.307	0.162	1
GOLGA8A	0.00785223	0.262234	0.213	0.109	1
GOLGA4	0.000776366	0.350472	0.72	0.6	1
GNS	0.00867739	-0.297685	0.187	0.332	1
GNPDA1	0.0949324	-0.301312	0.293	0.363	1
GNL1	2.2144e-05	0.384652	0.573	0.33	0.746119
GNG5	0.00550073	0.261996	0.813	0.721	1
GLTSCR2	0.000264169	0.366304	0.907	0.84	1
GLT8D1	0.0456247	-0.250388	0.32	0.43	1
GLS	0.3161	-0.262402	0.4	0.398	1
GLIPR1	8.01633e-05	0.408348	0.493	0.283	1
GK5	0.390212	-0.267929	0.36	0.371	1
GJA1	0.00229982	-0.401275	0.36	0.523	1
GGT5	6.18275e-10	0.72918	0.667	0.334	2.08322e-05
GFRA1	0.000860913	0.308095	0.44	0.258	1
GFPT2	5.88206e-07	0.425446	0.347	0.131	0.019819
GEM	0.00225376	0.623979	0.507	0.359	1
GDF15	0.0957328	0.548192	0.2	0.133	1
GBP1	0.00102386	0.448514	0.44	0.268	1
GATM	0.000153531	-0.480305	0.133	0.348	1
GAS7	1.87211e-07	0.450662	0.467	0.195	0.00630788
GAS2	0.000506523	-0.303814	0.013	0.164	1
GAS1	0.0621978	-0.2538	0.733	0.779	1
GAPDH	0.00380974	-0.358214	0.96	0.986	1
GALNT5	0.000165246	-0.339108	0	0.164	1
GALNT2	1.42402e-06	0.484744	0.52	0.275	0.0479809
GALNT15	2.69424e-06	0.401623	0.373	0.15	0.0907798
GADD45A	0.0240561	-0.345555	0.307	0.43	1
GABARAPL1	2.35011e-16	1.11022	0.8	0.451	7.91845e-12
GABARAP	3.34808e-09	0.635382	0.773	0.5	0.00011281
G0S2	2.43067e-05	0.628121	0.547	0.318	0.818988
FZD8	0.00586331	-0.255375	0.04	0.164	1
FYN	3.51736e-05	0.429254	0.52	0.311	1
FXYD6	6.65225e-05	0.506129	0.44	0.232	1
FXYD5	4.29249e-14	1.06014	0.867	0.564	1.44631e-09
FXYD1	6.05006e-07	0.428394	0.933	0.533	0.0203851
FTL	0.000116663	-0.282833	1	1	1
FTH1	1.48374e-05	-0.390362	1	1	0.49993
FSTL3	2.49119e-08	0.68389	0.587	0.307	0.000839382
FST	1.30514e-08	0.922441	0.507	0.225	0.000439755
FSCN1	0.00629417	-0.326428	0.093	0.223	1
FRMD4B	0.000215352	-0.28369	0.013	0.186	1
FRA10AC1	0.000626143	0.261024	0.493	0.289	1
FOXP1	0.0334193	-0.374	0.453	0.523	1
FOXO1	0.00336392	0.373395	0.4	0.275	1
FOSL2	9.95763e-08	0.439749	0.373	0.131	0.00335512
FOSB	1.49933e-17	1.26773	0.987	0.738	5.05183e-13
FOS	2.75619e-16	0.936985	1	0.908	9.2867e-12
FNDC1	1.08751e-11	-1.51185	0.187	0.576	3.66426e-07
FN1	0.154905	-0.33662	0.92	0.959	1
FMOD	2.23793e-16	-1.89398	0.347	0.744	7.54049e-12
FLT3LG	0.000118798	0.299552	0.28	0.121	1
FLNA	0.047482	-0.371167	0.667	0.697	1
FLCN	0.0039174	-0.355802	0.08	0.217	1
FKBP9	1.80194e-08	-0.782102	0.307	0.596	0.000607144
FKBP2	0.00311561	-0.413301	0.64	0.717	1
FKBP10	0.0910012	-0.260699	0.533	0.555	1
FILIP1L	4.45142e-35	1.91143	0.853	0.25	1.49986e-30
FIBIN	0.0719598	0.260358	0.56	0.471	1
FHL2	0.56047	0.273332	0.28	0.264	1
FHL1	0.00470837	0.381792	0.813	0.76	1
FGFR1OP2	0.00173852	0.339477	0.6	0.408	1
FGFR1	0.00492384	0.334691	0.853	0.744	1
FGF7	2.08707e-07	0.654093	0.853	0.613	0.00703219
FGF2	0.0246926	0.319794	0.587	0.463	1
FGF10	4.28904e-05	0.372361	0.387	0.178	1
FDX1	0.00211342	0.313616	0.427	0.264	1
FBXW5	0.0185593	-0.377928	0.387	0.475	1
FBXO32	0.00832811	-0.345662	0.093	0.221	1
FBXO2	0.0013713	-0.58575	0.173	0.355	1
FBXO17	0.0599635	-0.259323	0.253	0.361	1
FBN1	0.00149562	0.680506	0.707	0.572	1
FBLN5	0.00392601	0.435899	0.653	0.525	1
FBLN1	1.99182e-06	0.589244	1	0.986	0.0671124
FAT4	0.0187367	-0.377169	0.2	0.309	1
FAT1	0.0585706	-0.261663	0.147	0.234	1
FAM96B	0.00747766	0.261597	0.787	0.633	1
FAM65B	1.0155e-13	0.506876	0.307	0.051	3.42163e-09
FAM3C	0.0819417	-0.269289	0.533	0.582	1
FAM195B	0.0719461	-0.251582	0.573	0.602	1
FAM184A	0.0042428	0.336248	0.2	0.094	1
FAM177A1	0.0107162	-0.34669	0.467	0.584	1
FAM150B	0.00514116	-0.440551	0.2	0.359	1
FAM134B	0.0274535	-0.274738	0.16	0.287	1
FAM129A	0.0129246	-0.377404	0.533	0.613	1
FAM127A	1.99631e-05	0.537983	0.787	0.619	0.672637
FAM118A	4.42303e-05	-0.570691	0.053	0.262	1
FAM114A1	0.0441917	-0.290141	0.667	0.68	1
FAM107B	0.000466038	-0.44545	0.147	0.336	1
FAH	5.50353e-06	-0.527303	0.107	0.357	0.185436
FAF2	0.0041768	0.251493	0.44	0.273	1
FADS2	0.0164255	0.251257	0.333	0.217	1
F8A1	0.000246776	-0.29113	0.013	0.178	1
F3	7.56299e-21	1.07446	0.453	0.078	2.54827e-16
F2R	0.00158262	0.766569	0.307	0.172	1
F10	4.53738e-13	0.90173	0.813	0.439	1.52882e-08
EZR	0.0832689	-0.285686	0.6	0.682	1
EVI2A	0.00133246	-0.297906	0.027	0.168	1
EVA1B	0.00795817	-0.336836	0.627	0.734	1
ETS2	5.97763e-10	0.428784	0.307	0.074	2.0141e-05
ESR1	6.61902e-06	-0.54901	0.12	0.371	0.223021
ERRFI1	7.52679e-15	0.707645	0.413	0.09	2.53608e-10
ERAP2	1.36536e-08	-0.603718	0	0.322	0.000460045
EPHX1	4.37972e-05	0.366341	0.84	0.617	1
EPHA3	0.000277482	0.261782	0.16	0.051	1
ENY2	0.00278584	0.290979	0.733	0.607	1
ENTPD1	1.57348e-13	0.322158	0.16	0.008	5.3017e-09
ENO1	0.00804545	-0.360572	0.8	0.822	1
EMP3	0.00013305	0.410416	0.96	0.961	1
EMP2	0.000107028	0.377528	0.787	0.643	1
EMP1	3.38347e-14	0.963899	0.933	0.793	1.14003e-09
EMILIN1	0.00882397	-0.296639	0.333	0.51	1
EMD	5.46235e-06	0.545632	0.587	0.355	0.184049
EMC7	0.0314563	0.257335	0.707	0.57	1
EMC4	0.000624245	0.381488	0.693	0.514	1
ELP5	3.23362e-05	0.313326	0.413	0.201	1
ELN	0.0152029	0.473041	0.64	0.541	1
ELL2	7.23891e-09	0.669266	0.627	0.316	0.000243908
EIF5B	0.00350548	0.298	0.693	0.52	1
EIF5A	0.0163439	-0.302119	0.547	0.664	1
EIF5	0.0143705	0.326591	0.787	0.656	1
EIF4EBP2	0.0910694	-0.275748	0.347	0.42	1
EIF4A1	4.69038e-08	0.684457	0.72	0.451	0.00158038
EIF1B	0.0273922	0.282725	0.747	0.621	1
EIF1AX	0.00836994	0.308039	0.76	0.686	1
EIF1	1.40209e-16	0.542538	1	0.994	4.7242e-12
EHMT2	0.00154498	-0.272405	0.013	0.145	1
EGR2	3.33741e-13	0.501878	0.293	0.049	1.12451e-08
EGR1	2.5377e-15	1.17674	0.933	0.666	8.55052e-11
EGFR	0.00278392	0.329218	0.48	0.305	1
EGFLAM	0.0417939	-0.31439	0.133	0.227	1
EFEMP1	2.41901e-07	0.564124	0.493	0.219	0.0081506
EEF1B2	0.00305215	0.277686	0.947	0.869	1
EEA1	0.00792848	0.332051	0.72	0.664	1
ECM2	6.16509e-05	-0.579077	0.44	0.607	1
ECM1	5.95838e-11	-1.06495	0.267	0.633	2.00762e-06
EBPL	0.0164545	-0.289289	0.253	0.383	1
EAPP	0.0345887	-0.254709	0.427	0.555	1
E2F4	0.000849949	0.280553	0.333	0.172	1
DUSP8	1.26015e-19	0.545307	0.32	0.033	4.24594e-15
DUSP6	9.04796e-16	0.944923	0.587	0.189	3.04862e-11
DUSP4	7.95864e-06	0.273004	0.187	0.049	0.268158
DUSP10	1.357e-08	0.29569	0.173	0.027	0.000457227
DUSP1	2.37504e-06	0.546091	0.987	0.885	0.0800246
DTD1	0.0178995	-0.27043	0.347	0.471	1
DSE	0.177892	-0.26843	0.44	0.482	1
DRAP1	0.0340839	-0.283299	0.68	0.717	1
DPY30	0.0100182	-0.309099	0.293	0.441	1
DPP7	0.00922548	0.283153	0.76	0.648	1
DPP4	5.29622e-08	-0.737966	0	0.301	0.00178451
DNPH1	0.0491952	-0.297458	0.427	0.49	1
DNPEP	0.000627162	0.326418	0.467	0.281	1
DNAJC8	0.052527	0.258655	0.72	0.654	1
DNAJA1	2.21263e-05	0.453004	0.88	0.707	0.745525
DMKN	0.00199256	-0.342586	0.227	0.395	1
DLX5	3.46759e-07	-0.615266	0.04	0.326	0.0116837
DLGAP4	0.0359118	0.255538	0.44	0.318	1
DKK3	5.58467e-18	-1.63548	0.413	0.814	1.8817e-13
DIO3OS	0.00025685	0.393071	0.44	0.246	1
DHRS3	0.0213705	-0.320688	0.573	0.699	1
DHCR7	8.86998e-09	0.506496	0.307	0.086	0.000298865
DGKH	0.00425554	0.32735	0.187	0.082	1
DES	2.08744e-12	0.527662	0.333	0.066	7.03341e-08
DENR	0.0300176	-0.2588	0.187	0.314	1
DEFB1	9.49628e-19	1.05367	0.573	0.143	3.19968e-14
DDX52	0.0185934	0.282334	0.267	0.156	1
DDX5	3.69837e-19	1.00695	1	0.916	1.24613e-14
DDX3Y	0.000518786	0.433184	0.56	0.348	1
DDX3X	7.85056e-06	0.454342	0.693	0.469	0.264517
DDX21	6.50931e-05	0.409868	0.547	0.336	1
DDX17	0.001538	0.397246	0.8	0.721	1
DDR2	3.26726e-08	0.611441	0.88	0.621	0.00110087
DDOST	0.00547903	-0.331423	0.533	0.641	1
DDIT4L	0.0115915	-0.381978	0.147	0.268	1
DDB2	0.019773	-0.360433	0.227	0.346	1
DDAH2	0.0024184	0.289272	0.947	0.893	1
DCXR	4.8856e-06	0.392024	0.587	0.316	0.164615
DBN1	0.00366814	0.329012	0.387	0.246	1
DBI	0.00902121	-0.432957	0.693	0.697	1
DAXX	0.000109702	0.253879	0.307	0.135	1
DAPK2	0.00423237	-0.364383	0.133	0.279	1
DAP	0.0240752	-0.279841	0.253	0.375	1
DAB2	0.0974092	-0.252646	0.507	0.549	1
CYTL1	2.73377e-05	0.581415	0.16	0.041	0.921117
CYSTM1	0.00175834	0.349513	0.867	0.717	1
CYR61	9.10895e-10	1.48337	0.893	0.697	3.06917e-05
CYP1B1	1.41488e-10	0.639639	0.573	0.211	4.76731e-06
CYGB	3.70014e-06	0.57874	0.6	0.352	0.124673
CYCS	0.000109791	0.519484	0.64	0.471	1
CYB5A	0.0127329	-0.288865	0.613	0.736	1
CXXC5	0.0476081	0.296839	0.4	0.314	1
CXCL14	0.109745	0.986811	0.2	0.133	1
CXCL12	1.76184e-06	0.377024	0.587	0.273	0.0593633
CTSH	2.62634e-11	-1.01334	0.24	0.639	8.84919e-07
CTR9	0.00995342	0.25534	0.373	0.232	1
CTHRC1	3.87183e-09	-1.81062	0.4	0.66	0.000130458
CTGF	5.13323e-07	1.86479	0.827	0.611	0.0172959
CTD-3252C9.4	2.48634e-07	0.368032	0.28	0.082	0.00837749
CTBP2	0.000450381	0.310894	0.507	0.307	1
CST3	4.25118e-06	0.509979	1	0.998	0.143239
CSRNP1	7.09895e-28	1.20599	0.72	0.174	2.39192e-23
CSNK1G3	0.00774824	0.357582	0.333	0.205	1
CSNK1G2	0.00619188	0.278941	0.32	0.189	1
CSNK1A1	0.00197569	0.419435	0.707	0.555	1
CRYAB	0.899566	0.351875	0.96	0.922	1
CRTAC1	4.72544e-07	-0.942665	0.013	0.287	0.0159219
CRLF1	0.352529	0.270927	0.16	0.223	1
CRISPLD2	6.4363e-15	1.20588	0.76	0.395	2.16865e-10
CRIP1	0.129181	-0.69867	0.36	0.404	1
CREM	5.05797e-22	1.35678	0.64	0.193	1.70423e-17
CREBZF	8.97673e-05	0.359998	0.44	0.225	1
CREB5	5.37363e-25	1.05103	0.653	0.158	1.81059e-20
CREB3L1	0.00437022	-0.257936	0.067	0.207	1
CRABP2	0.000127708	-0.617497	0.507	0.725	1
CRABP1	0.00218694	-0.502815	0.013	0.135	1
CPXM2	2.56458e-06	-0.781985	0.173	0.432	0.0864108
CPED1	0.00149812	-0.361004	0.16	0.34	1
CPE	0.00107701	0.466627	0.427	0.252	1
COX7C	0.00181251	-0.321147	0.907	0.959	1
COX7A1	0.00127398	-0.442988	0.613	0.738	1
COX20	0.00201557	-0.411014	0.373	0.518	1
COQ6	0.0121452	0.273492	0.227	0.125	1
COPZ2	0.00670456	-0.382342	0.64	0.699	1
COMP	2.20015e-11	-1.0228	0.413	0.844	7.41318e-07
COLGALT2	4.28589e-06	0.381506	0.28	0.096	0.144409
COL8A2	3.5171e-08	-0.693831	0.093	0.42	0.00118505
COL8A1	0.231282	0.263467	0.267	0.209	1
COL6A3	6.98482e-09	-0.774027	0.947	0.969	0.000235347
COL6A1	1.58159e-07	-0.68375	0.92	0.963	0.005329
COL5A2	0.194024	-0.286456	0.493	0.52	1
COL5A1	7.50343e-05	-0.562203	0.24	0.459	1
COL4A2	0.001178	0.393126	0.6	0.412	1
COL4A1	4.49195e-15	1.12132	0.667	0.297	1.51352e-10
COL3A1	6.71891e-12	-1.34889	0.64	0.885	2.26387e-07
COL1A2	1.06542e-18	-1.96191	0.947	0.992	3.58983e-14
COL1A1	2.58462e-20	-2.46789	0.72	0.955	8.70862e-16
COL18A1	4.30062e-05	0.286651	0.6	0.344	1
COL15A1	0.117854	-0.279578	0.107	0.172	1
COL14A1	2.8009e-07	-0.884761	0.827	0.908	0.00943736
COL12A1	4.77337e-11	-1.58127	0.253	0.596	1.60834e-06
COL11A1	1.38668e-07	-0.641558	0.013	0.303	0.00467227
CNTN4	7.73412e-12	0.291535	0.227	0.031	2.60593e-07
CNPY4	0.0196076	-0.270503	0.28	0.412	1
CNN3	0.0384637	-0.265745	0.707	0.768	1
CNN1	8.98994e-06	0.668299	0.32	0.129	0.302907
CNIH4	0.00226437	0.35845	0.627	0.477	1
CMTM3	9.81078e-07	0.50217	0.693	0.432	0.0330564
CMKLR1	1.12545e-06	0.299209	0.267	0.078	0.037921
CMIP	1.0748e-08	0.370081	0.213	0.041	0.000362143
CMC2	3.95867e-05	0.299717	0.36	0.168	1
CMBL	0.00167843	-0.311955	0.16	0.326	1
CLU	2.67385e-16	-2.03167	0.973	0.984	9.00925e-12
CLTC	0.00821739	-0.280567	0.36	0.531	1
CLTB	0.00016659	-0.512803	0.773	0.814	1
CLN5	0.000454143	0.283861	0.467	0.258	1
CLK4	0.00980687	-0.320667	0.093	0.217	1
CLIC4	0.112018	-0.267625	0.52	0.555	1
CLIC3	0.00705819	-0.342219	0.067	0.197	1
CLDND1	0.000700715	0.324731	0.48	0.307	1
CLCF1	6.97842e-06	0.278457	0.187	0.049	0.235131
CILP2	2.38562e-12	-1.72372	0	0.439	8.03812e-08
CILP	3.02746e-10	1.00423	0.613	0.277	1.02007e-05
CHSY1	1.06257e-06	0.375211	0.333	0.123	0.0358021
CHST7	1.98782e-06	0.373525	0.333	0.125	0.0669777
CHRDL1	2.98168e-09	0.58477	0.533	0.213	0.000100465
CHMP1B	7.57292e-13	1.0406	0.6	0.254	2.55162e-08
CHIC2	0.000148203	0.265474	0.333	0.156	1
CHI3L2	0.0197562	-0.383175	0.053	0.15	1
CHD9	0.000619834	0.318588	0.827	0.607	1
CHD1	7.05784e-09	0.651261	0.493	0.207	0.000237807
CHCHD5	0.0656715	-0.25894	0.307	0.385	1
CHAD	4.84182e-09	-1.54596	0.027	0.369	0.00016314
CGRRF1	0.00127839	0.250109	0.387	0.213	1
CFLAR	0.149572	0.261451	0.48	0.426	1
CFH	4.37144e-06	0.384629	0.987	0.828	0.147291
CFD	1.57708e-23	1.71249	1	0.797	5.31381e-19
CFAP97	0.563673	0.306451	0.427	0.4	1
CES1	8.15311e-09	0.554054	0.387	0.135	0.000274711
CELF2	4.30903e-05	0.466876	0.64	0.426	1
CELF1	0.035962	-0.279174	0.173	0.273	1
CEBPG	1.95177e-05	0.384902	0.413	0.195	0.65763
CEBPD	2.5223e-26	2.16313	0.96	0.736	8.49862e-22
CEBPB	1.70217e-06	0.842298	0.733	0.549	0.0573528
CDYL	0.0276576	0.289893	0.307	0.203	1
CDV3	0.0301006	0.287394	0.613	0.512	1
CDKN2A	1.54493e-06	-1.30878	0.013	0.266	0.052055
CDKN1A	0.00115276	0.463852	0.547	0.346	1
CDIPT	0.0402716	-0.258052	0.48	0.561	1
CDH3	0.001059	-0.286039	0.053	0.217	1
CDH13	4.38324e-08	-0.94782	0.013	0.324	0.00147689
CDH11	0.00402235	-0.408782	0.227	0.377	1
CDC5L	5.90693e-06	0.443569	0.653	0.369	0.199028
CDC42EP5	1.55957e-06	-0.593511	0.307	0.576	0.052548
CDC42EP1	0.00557403	0.266728	0.547	0.365	1
CD9	5.26566e-08	-0.666037	0.973	0.963	0.00177421
CD8B	0.000119235	-0.335242	0	0.17	1
CD74	0.0460948	0.42397	0.56	0.439	1
CD55	0.035078	0.447957	0.453	0.359	1
CD320	0.000990469	-0.38001	0.24	0.439	1
CD248	7.66059e-05	0.616165	0.413	0.217	1
CD109	7.24437e-06	-0.799285	0.333	0.551	0.244092
CCT8	0.00419196	0.308341	0.587	0.43	1
CCT7	0.00532441	0.287359	0.707	0.559	1
CCNL2	3.71865e-05	0.393975	0.493	0.264	1
CCNL1	5.93456e-08	0.5908	0.813	0.473	0.00199959
CCNH	0.00801347	0.269319	0.347	0.213	1
CCNG2	0.00925234	-0.295264	0.227	0.381	1
CCNG1	0.00691405	-0.302158	0.16	0.309	1
CCND2	3.19356e-10	0.636167	0.827	0.51	1.07604e-05
CCND1	2.53776e-07	0.490254	0.453	0.193	0.00855071
CCDC82	0.00671682	0.298775	0.387	0.262	1
CCDC80	0.213797	0.346159	0.973	0.967	1
CCDC71L	0.00948255	0.342143	0.48	0.35	1
CCDC53	0.0058977	-0.323548	0.507	0.605	1
CCDC186	0.125045	0.309824	0.48	0.408	1
CBX5	0.00142406	-0.454372	0.333	0.502	1
CBLB	5.98197e-05	0.293539	0.28	0.113	1
CAV2	0.0117432	-0.301509	0.293	0.463	1
CAV1	8.05679e-14	-1.13756	0.587	0.865	2.71466e-09
CASC4	0.0283489	-0.277504	0.427	0.539	1
CAPRIN1	0.0098143	-0.350344	0.213	0.34	1
CAPG	2.82186e-09	-0.834395	0.72	0.846	9.50796e-05
CANX	0.0203758	-0.295204	0.693	0.764	1
CAMK2N1	7.06417e-05	0.385492	0.52	0.289	1
CALR	0.000865945	-0.425154	0.8	0.852	1
CADM2	1.58282e-05	0.275562	0.173	0.045	0.533315
CADM1	1.41135e-13	-1.68443	0.133	0.578	4.7554e-09
CAB39L	0.00363878	0.487403	0.44	0.32	1
CA5B	0.0103143	0.287327	0.347	0.215	1
CA12	2.89198e-08	-0.677683	0.08	0.42	0.000974422
C9orf16	0.00262695	-0.445022	0.613	0.689	1
C8orf59	0.00514506	-0.273744	0.64	0.734	1
C8orf46	0.0419768	-0.274269	0.133	0.223	1
C8orf22	0.000114798	0.423729	0.333	0.148	1
C4orf48	6.09296e-06	-0.616307	0.28	0.523	0.205296
C4orf3	0.000745547	0.338996	0.88	0.775	1
C3	3.71937e-06	0.675138	0.613	0.326	0.12532
C2orf40	2.69443e-09	-1.18372	0.253	0.617	9.07861e-05
C1QTNF3	7.38247e-08	-0.942389	0.013	0.314	0.00248745
C1QTNF2	0.000312683	-0.353358	0.04	0.215	1
C1orf132	3.4883e-05	0.336446	0.227	0.076	1
C17orf89	0.0696193	-0.25775	0.52	0.576	1
C17orf58	6.64105e-06	0.641955	0.293	0.113	0.223763
C16orf89	7.55783e-10	0.399356	0.2	0.031	2.54653e-05
C15orf61	0.00519739	0.272955	0.493	0.336	1
C14orf2	0.0269002	-0.262885	0.733	0.793	1
C12orf75	1.23997e-06	-0.635559	0.067	0.344	0.0417796
C11orf96	1.96059e-45	3.44084	0.973	0.316	6.60602e-41
C11orf31	0.0106748	-0.343373	0.64	0.66	1
C11orf24	7.41595e-15	0.596177	0.547	0.164	2.49873e-10
C10orf54	0.0343037	-0.338714	0.307	0.398	1
BZW1	0.000466886	0.365466	0.733	0.541	1
BTN3A2	0.0012646	-0.310191	0.04	0.189	1
BTG3	0.00073283	0.358642	0.44	0.268	1
BTG2	1.35204e-28	2.17091	0.987	0.598	4.55555e-24
BTBD3	0.000197086	0.257997	0.16	0.049	1
BOD1L1	7.80852e-05	0.420649	0.773	0.553	1
BNIP2	0.00463299	0.27027	0.44	0.285	1
BNC2	0.0133185	-0.27065	0.2	0.326	1
BIN1	3.3877e-07	0.723916	0.587	0.324	0.0114145
BHLHE41	0.000114402	-0.502062	0.213	0.443	1
BHLHE40	0.000493335	-0.334567	0.12	0.318	1
BGN	1.51759e-08	-0.505624	0.347	0.781	0.000511336
BEX4	0.000145277	0.371758	0.64	0.4	1
BCO2	2.39431e-08	0.435227	0.24	0.055	0.000806737
BCLAF1	0.00782662	0.282319	0.693	0.568	1
BCL7B	0.000143045	0.290433	0.413	0.207	1
BCL6	4.91867e-08	0.404349	0.453	0.18	0.0016573
BCL2	0.00355276	0.27285	0.32	0.18	1
BCCIP	0.00040715	0.31264	0.333	0.166	1
BBS5	0.0120829	0.252898	0.133	0.057	1
BAX	0.0384847	-0.357925	0.413	0.484	1
BAMBI	0.000901469	-0.281063	0	0.131	1
BAG2	0.0395194	0.295749	0.547	0.434	1
B4GALT1	0.000210536	0.428995	0.44	0.25	1
B3GNT2	2.53476e-05	0.257469	0.16	0.041	0.854064
ATPIF1	0.000590719	-0.404324	0.627	0.791	1
ATP6V0A1	0.000904826	0.313528	0.307	0.148	1
ATP5J	0.0120508	-0.277116	0.813	0.869	1
ATP5I	9.58354e-07	-0.539616	0.667	0.814	0.0322908
ATP5E	2.58036e-05	-0.425054	0.88	0.949	0.869425
ATP5B	0.0159098	0.259748	0.84	0.715	1
ATP2B1	0.00120886	0.25022	0.773	0.625	1
ATP1B3	4.55142e-12	1.16222	0.827	0.52	1.53356e-07
ATP1A1	0.00446278	0.261653	0.64	0.475	1
ATOX1	1.01861e-07	-0.729443	0.52	0.697	0.0034321
ATL3	0.0108717	-0.303485	0.44	0.537	1
ATF3	3.80028e-17	1.35949	0.787	0.316	1.28047e-12
ATE1	0.000363426	0.264424	0.36	0.178	1
ASS1	9.33034e-05	0.285376	0.24	0.088	1
ASPN	1.2106e-10	-2.00782	0.16	0.553	4.07899e-06
ASH1L	5.43377e-05	0.518551	0.68	0.463	1
ARPC3	0.00763229	-0.312911	0.76	0.795	1
ARPC1B	0.00162459	-0.40336	0.72	0.77	1
ARMCX3	0.00145693	0.335509	0.6	0.426	1
ARL6IP5	0.00830931	-0.273787	0.973	0.975	1
ARL6IP1	6.91911e-08	0.430126	0.733	0.383	0.00233132
ARL4C	0.00185436	-0.293183	0	0.117	1
ARL4A	9.9947e-05	-0.515823	0.173	0.379	1
ARL2	0.0246382	-0.278339	0.76	0.768	1
ARIH2	8.45626e-05	0.263535	0.413	0.201	1
ARID5B	2.60581e-09	0.978008	0.84	0.631	8.78001e-05
ARHGAP28	0.00933753	-0.274309	0.08	0.207	1
ARHGAP26	1.32154e-06	0.260302	0.173	0.037	0.044528
ARHGAP1	0.0782502	-0.257895	0.253	0.357	1
ARGLU1	3.91548e-05	0.451011	0.76	0.57	1
ARF5	0.000763313	-0.487502	0.373	0.523	1
ARF1	8.75994e-05	0.36867	0.867	0.779	1
AR	0.0055688	-0.549921	0.56	0.648	1
AQP1	1.97316e-06	-0.956949	0.227	0.529	0.0664835
APOE	0.0419798	1.63276	0.227	0.152	1
APOD	2.36167e-05	0.46583	1	0.945	0.795741
APOC1	0.000120125	0.278704	0.16	0.045	1
APH1A	0.00505894	0.261878	0.667	0.475	1
APBB2	0.00178896	-0.347291	0.133	0.303	1
AP1S1	0.00800782	-0.322223	0.2	0.328	1
AP000769.1	0.108581	-0.25733	0.187	0.266	1
ANXA5	0.00275132	-0.321601	0.907	0.967	1
ANXA4	3.39539e-10	-0.915044	0.72	0.885	1.14404e-05
ANTXR1	0.00414126	-0.403453	0.347	0.49	1
ANP32E	0.00219292	0.251538	0.507	0.326	1
ANP32B	0.00026423	0.362298	0.8	0.609	1
ANKRD9	0.00110405	0.432901	0.36	0.205	1
ANKRD65	4.39856e-06	0.269919	0.227	0.068	0.148205
ANKRD35	0.0635798	-0.27473	0.373	0.445	1
ANKRD12	0.00444941	0.301927	0.813	0.689	1
ANK2	0.00978541	0.478182	0.733	0.607	1
ANGPTL7	1.31026e-24	-4.14075	0.08	0.744	4.4148e-20
ANGPTL5	1.87129e-06	-0.891722	0.027	0.281	0.0630513
ANGPT1	0.000400683	0.38558	0.373	0.199	1
ANG	3.04505e-05	0.4404	0.72	0.51	1
ANAPC16	0.0107254	-0.322069	0.627	0.666	1
AMOTL2	0.0155131	-0.287071	0.12	0.248	1
AMIGO2	5.46906e-14	0.550507	0.333	0.061	1.84274e-09
AMD1	6.79468e-05	0.406033	0.493	0.277	1
ALG13	0.0385428	0.253353	0.28	0.18	1
ALDH2	7.5368e-08	0.615491	0.84	0.561	0.00253945
ALDH1A3	3.83445e-10	0.619584	0.32	0.08	1.29198e-05
AKR1C2	0.00358231	-0.382681	0.2	0.361	1
AKR1A1	0.00608321	-0.345719	0.613	0.678	1
AKAP13	1.39938e-06	0.557082	0.747	0.559	0.0471508
AKAP12	9.05443e-12	0.89279	0.92	0.672	3.0508e-07
AHNAK2	1.58246e-05	-0.762903	0.533	0.73	0.533196
AHNAK	0.000571245	-0.341995	0.907	0.961	1
AHI1	0.00268019	0.452245	0.587	0.445	1
AHCYL1	0.0309001	0.323543	0.56	0.492	1
AES	0.00939512	0.320201	0.907	0.799	1
AEBP1	3.8069e-07	-0.77953	0.827	0.914	0.012827
ADIRF	6.90652e-06	-0.545289	0.947	0.99	0.232708
ADGRD1	1.91851e-20	0.893959	0.56	0.133	6.46424e-16
ADCY2	0.00942647	-0.254427	0.12	0.254	1
ADAMTSL4	0.0333911	-0.289943	0.2	0.318	1
ADAMTS2	0.00302615	-0.343622	0.08	0.225	1
ADAMTS1	1.10647e-23	2.33591	0.76	0.291	3.72813e-19
ADAM33	8.47945e-08	0.404347	0.467	0.184	0.00285707
ADAM12	0.004521	-0.302772	0.013	0.121	1
ACVRL1	0.000100621	0.296776	0.48	0.246	1
ACTR1A	0.000102817	0.265978	0.52	0.289	1
ACTN1	0.010144	-0.422586	0.44	0.551	1
ACTA2	0.00421121	0.294308	0.507	0.336	1
ACOX1	2.03105e-05	0.383976	0.4	0.184	0.684343
ACOT13	0.00443987	-0.28078	0.147	0.301	1
ACKR3	2.87656e-14	1.4055	0.707	0.338	9.69226e-10
ACAN	0.000184124	-0.409268	0	0.162	1
ACAA2	0.00334632	0.283048	0.533	0.371	1
AC145124.2	9.57941e-07	0.288911	0.253	0.072	0.0322768
AC090498.1	1.05711e-05	-0.484343	0.12	0.375	0.356184
AC013461.1	0.00557403	0.341456	0.52	0.369	1
ABTB2	0.000348145	0.279712	0.2	0.074	1
ABLIM1	1.32987e-14	0.869843	0.733	0.338	4.48086e-10
ABL2	0.000880942	0.343192	0.4	0.227	1
ABL1	6.11384e-06	0.378137	0.467	0.232	0.206
ABI3BP	0.000914052	0.403666	0.707	0.588	1
ABHD14B	0.000105282	0.416402	0.507	0.305	1
ABCC3	0.00295015	-0.340107	0.107	0.258	1
ABCA9	5.20652e-13	0.400788	0.253	0.035	1.75429e-08
ABCA8	4.70272e-07	0.443502	0.4	0.148	0.0158453
ABCA6	2.71355e-05	0.325288	0.347	0.148	0.914304
2022-09-09	0.0816492	-0.257373	0.267	0.346	1

## Sheet: C5FB non-DM DEGs
	p_val	avg_log2FC	pct.1	pct.2	p_val_adj
ZFP36L2	9.46198e-27	-0.365399	0.993	0.982	3.18812e-22
ZFP36L1	3.59976e-09	0.272377	0.949	0.903	0.00012129
ZFP36	1.78475e-101	1.76224	0.92	0.712	6.01355e-97
ZFAND5	4.74362e-36	0.460152	0.722	0.485	1.59832e-31
ZCCHC24	5.3435e-08	-0.272658	0.659	0.673	0.00180044
ZC3H12A	3.12211e-40	0.255541	0.181	0.033	1.05196e-35
ZBTB7A	1.49824e-08	-0.259409	0.523	0.575	0.000504818
ZBTB16	1.75802e-60	0.487667	0.573	0.247	5.92346e-56
XBP1	8.50056e-19	0.331808	0.654	0.476	2.86418e-14
WEE1	6.79762e-47	0.409381	0.394	0.144	2.29039e-42
VMP1	9.79229e-13	0.269303	0.728	0.574	3.29941e-08
VLDLR	2.86981e-41	0.340315	0.326	0.112	9.66953e-37
VCAN	6.36886e-33	-0.623237	0.872	0.919	2.14593e-28
VAPA	4.77898e-19	0.260702	0.857	0.683	1.61023e-14
VAMP2	4.5281e-34	0.355422	0.909	0.725	1.5257e-29
UGCG	2.44474e-22	0.27186	0.394	0.211	8.23731e-18
UBC	1.36442e-33	0.357607	1	0.992	4.59727e-29
UBALD2	4.1401e-39	0.552501	0.525	0.285	1.39496e-34
UBA52	8.5056e-25	-0.252216	0.99	0.985	2.86588e-20
UAP1	1.5062e-28	0.417429	0.797	0.607	5.07499e-24
TYMP	2.15989e-10	-0.344086	0.313	0.408	7.27754e-06
TXNIP	1.14527e-13	0.502921	0.951	0.944	3.85888e-09
TXN	6.98694e-15	-0.278346	0.866	0.891	2.35418e-10
TUBB	5.92366e-18	-0.316287	0.896	0.905	1.99592e-13
TUBA1A	3.30514e-19	0.367608	0.969	0.916	1.11363e-14
TSPO	3.54408e-13	-0.26037	0.916	0.921	1.19414e-08
TSPAN8	2.34469e-45	0.504999	0.703	0.425	7.90021e-41
TSKU	7.72947e-13	0.25134	0.547	0.4	2.60437e-08
TSHZ2	1.22659e-31	-0.551828	0.537	0.681	4.13288e-27
TSC22D3	1.43785e-45	0.693958	0.851	0.656	4.84469e-41
TSC22D2	2.38627e-32	0.367035	0.396	0.186	8.04029e-28
TSC22D1	5.79392e-47	0.585683	0.834	0.594	1.9522e-42
TRIM47	9.91435e-11	-0.262506	0.284	0.387	3.34054e-06
TRIB1	1.50375e-43	0.333004	0.2	0.039	5.06675e-39
TRA2B	1.13957e-22	0.34784	0.673	0.489	3.83965e-18
TPST1	2.77712e-27	0.343734	0.673	0.448	9.35722e-23
TPPP3	4.80105e-07	-0.425968	0.338	0.405	0.0161767
TPM2	6.89264e-16	0.298438	0.916	0.785	2.32241e-11
TOPORS	3.35472e-15	0.261377	0.513	0.357	1.13034e-10
TOMM7	3.63908e-29	-0.348072	0.953	0.966	1.22615e-24
TNXB	7.79575e-41	-0.529318	0.959	0.969	2.6267e-36
TNNT3	0.0834656	0.28329	0.407	0.37	1
TNFSF10	8.01512e-19	-0.387365	0.348	0.499	2.70061e-14
TNFRSF12A	5.64083e-22	0.57651	0.442	0.273	1.90062e-17
TMEM176B	2.06261e-28	-0.55749	0.48	0.661	6.94976e-24
TMEM176A	2.86472e-17	-0.393353	0.381	0.533	9.65238e-13
TMEM100	1.25492e-17	0.312761	0.508	0.33	4.22834e-13
TLE4	1.51829e-47	0.460175	0.411	0.156	5.11574e-43
TIPARP	2.09446e-87	0.941195	0.56	0.215	7.05708e-83
THBS4	8.70077e-24	-0.693564	0.128	0.307	2.93164e-19
THBS2	2.50633e-09	-0.284235	0.333	0.416	8.44483e-05
THBS1	1.24656e-30	0.524637	0.261	0.097	4.20018e-26
TGM2	7.47134e-32	0.346307	0.459	0.223	2.51739e-27
TGFB1	3.82781e-09	-0.268048	0.264	0.351	0.000128974
TFPI	1.34587e-30	0.38004	0.931	0.839	4.53479e-26
TCEB1	3.24647e-14	0.264235	0.702	0.525	1.09386e-09
SYNPO2	1.78226e-17	0.28647	0.592	0.397	6.00516e-13
SSR3	1.63244e-17	0.278815	0.851	0.682	5.50036e-13
SRSF7	5.3081e-09	-0.259315	0.786	0.798	0.000178851
SRPX	4.00529e-21	0.355678	0.698	0.513	1.34954e-16
SRD5A2	3.12354e-72	0.463505	0.292	0.049	1.05245e-67
SPTAN1	1.06535e-08	-0.263831	0.595	0.631	0.000358958
SPRY2	5.47516e-18	0.388386	0.643	0.471	1.8448e-13
SPOCK3	1.31414e-20	0.300595	0.141	0.042	4.42788e-16
SPOCK1	6.01332e-11	-0.359513	0.464	0.557	2.02613e-06
SPARC	2.37327e-05	-0.365903	0.967	0.957	0.799651
SOX4	2.18706e-05	-0.251089	0.581	0.616	0.736909
SOD3	1.33337e-17	-0.296265	0.981	0.983	4.49266e-13
SOD2	8.85192e-14	0.423605	0.841	0.735	2.98256e-09
SOCS3	8.37512e-17	1.60342	0.452	0.375	2.82191e-12
SNHG9	1.03149e-19	0.250303	0.381	0.21	3.47549e-15
SNHG8	3.1484e-09	-0.257543	0.715	0.733	0.000106082
SMOC2	1.73867e-13	0.305517	0.415	0.27	5.85828e-09
SMARCA1	2.26383e-24	0.33231	0.554	0.342	7.62774e-20
SMAD9	6.5371e-11	-0.255337	0.167	0.271	2.20261e-06
SLPI	3.08665e-15	0.639247	0.736	0.66	1.04002e-10
SLITRK4	2.50454e-39	0.44238	0.616	0.344	8.43878e-35
SLC2A3	1.74099e-15	0.419169	0.415	0.272	5.86611e-11
SLC29A1	5.51371e-08	-0.267893	0.513	0.572	0.00185779
SLC19A2	4.01339e-33	0.281802	0.29	0.106	1.35227e-28
SIX2	2.29428e-40	0.310891	0.258	0.073	7.73033e-36
SIX1	8.95385e-18	-0.448444	0.585	0.675	3.01691e-13
SIGIRR	3.81052e-23	0.266567	0.49	0.286	1.28392e-18
SHOX2	1.00276e-55	0.406192	0.383	0.118	3.37871e-51
SFRP4	1.44433e-15	-0.481405	0.835	0.874	4.86654e-11
SFRP1	1.92808e-47	0.906924	0.765	0.514	6.49646e-43
SERTAD4	4.54359e-07	-0.261423	0.277	0.347	0.0153092
SERTAD1	5.2549e-45	0.69293	0.561	0.31	1.77059e-40
SERPING1	3.96885e-17	0.252524	0.999	0.991	1.33727e-12
SERPINF1	1.67353e-57	0.42434	0.999	0.989	5.63878e-53
SERPINE2	2.64154e-25	-0.503332	0.511	0.664	8.90041e-21
SERPINE1	1.40293e-26	0.971649	0.344	0.167	4.72702e-22
SEPP1	7.25439e-19	0.279169	0.968	0.922	2.4443e-14
SDPR	3.17874e-55	0.571235	0.517	0.22	1.07104e-50
SCN7A	2.41139e-41	0.366208	0.249	0.066	8.12495e-37
SCARA5	5.09869e-11	0.255125	0.811	0.714	1.71795e-06
SBDS	3.95236e-25	0.367796	0.881	0.75	1.33171e-20
SAV1	1.49628e-18	0.28229	0.732	0.559	5.04156e-14
SAT1	1.13359e-13	0.379706	0.847	0.761	3.81953e-09
SASH1	8.19114e-09	-0.267991	0.532	0.588	0.000275992
S100A6	9.60536e-58	-0.399984	1	1	3.23643e-53
S100A4	8.07342e-21	-0.3798	0.986	0.991	2.72026e-16
S100A16	2.08268e-09	-0.338364	0.607	0.648	7.01738e-05
S100A13	6.719e-43	-0.41235	0.979	0.98	2.2639e-38
S100A10	2.00965e-17	-0.367884	0.994	0.998	6.77131e-13
RNF13	9.88103e-17	0.251466	0.693	0.504	3.32931e-12
RND3	3.42305e-26	0.401992	0.928	0.778	1.15336e-21
RHOU	1.52794e-21	0.296237	0.292	0.138	5.14823e-17
RHOB	2.24961e-169	1.3804	0.97	0.722	7.57983e-165
RGS5	1.91413e-59	0.573019	0.313	0.076	6.44948e-55
RGS3	7.04494e-10	-0.371103	0.197	0.29	2.37372e-05
RGCC	4.39204e-50	0.944815	0.479	0.216	1.47986e-45
RBM3	1.80286e-13	-0.278656	0.736	0.773	6.07456e-09
RASD1	1.16651e-45	0.939591	0.562	0.303	3.93043e-41
RARRES2	3.3879e-20	-0.532572	0.65	0.731	1.14152e-15
PXDC1	1.96091e-23	0.539746	0.607	0.429	6.60711e-19
PTPRS	1.33113e-33	0.399077	0.661	0.409	4.48512e-29
PTN	2.5358e-78	1.0119	0.951	0.85	8.54413e-74
PTGS2	1.08897e-34	0.400978	0.198	0.051	3.66916e-30
PTGES	2.34181e-10	-0.287432	0.261	0.351	7.89049e-06
PTGDS	1.80431e-130	2.71364	0.634	0.183	6.07946e-126
PSAP	2.5786e-49	0.353131	0.998	0.983	8.68833e-45
PRSS12	2.66921e-12	-0.276263	0.126	0.236	8.99365e-08
PRRX2	1.41631e-42	-0.560131	0.732	0.823	4.77211e-38
PRRX1	1.89106e-21	-0.336167	0.962	0.962	6.37174e-17
PRKCDBP	4.94723e-13	-0.260901	0.909	0.903	1.66692e-08
PRCP	1.59877e-20	0.278328	0.689	0.492	5.38688e-16
PPP1R15B	8.2685e-26	0.349008	0.357	0.178	2.78599e-21
PPP1R15A	7.89792e-15	0.416825	0.811	0.705	2.66112e-10
PPP1R14A	5.25373e-25	0.30491	0.278	0.116	1.77019e-20
PPP1CB	3.52108e-32	0.409894	0.841	0.677	1.18639e-27
PPDPF	2.53908e-34	-0.503411	0.758	0.816	8.55518e-30
PNRC1	2.76647e-58	0.793629	0.961	0.872	9.32135e-54
PLXDC2	1.03713e-13	-0.324236	0.891	0.901	3.49449e-09
PLXDC1	7.81847e-22	0.283987	0.696	0.483	2.63436e-17
PLPP3	3.06474e-73	0.821517	0.981	0.877	1.03263e-68
PLP2	1.07491e-09	-0.254259	0.791	0.798	3.6218e-05
PLAUR	5.04468e-12	0.409842	0.345	0.232	1.69975e-07
PLA2G2A	1.26947e-22	1.06674	0.16	0.049	4.27734e-18
PIM1	1.4498e-51	1.27246	0.419	0.188	4.88497e-47
PI16	2.55605e-22	-0.533611	0.833	0.889	8.61235e-18
PHLDB1	7.60817e-07	-0.272677	0.584	0.604	0.025635
PHLDA3	1.23191e-55	-0.634843	0.58	0.761	4.15079e-51
PHLDA1	4.95245e-19	0.352521	0.338	0.186	1.66868e-14
PGRMC1	1.52114e-18	0.322509	0.899	0.786	5.12531e-14
PGF	1.99593e-89	0.836825	0.412	0.093	6.7251e-85
PFDN5	1.19295e-28	-0.349066	0.953	0.97	4.01953e-24
PERP	1.94775e-29	-0.442609	0.512	0.672	6.56276e-25
PER2	1.32488e-34	0.322428	0.296	0.107	4.46404e-30
PER1	5.00434e-41	0.33981	0.328	0.115	1.68616e-36
PENK	9.53663e-31	0.363369	0.457	0.233	3.21327e-26
PEMT	1.3847e-22	0.326856	0.483	0.293	4.66559e-18
PDZRN4	2.62002e-23	0.37005	0.704	0.499	8.82788e-19
PDLIM3	4.26519e-15	0.361884	0.735	0.578	1.43711e-10
PDK4	1.85006e-95	1.10749	0.74	0.382	6.2336e-91
PDGFRB	1.11327e-13	-0.320048	0.803	0.827	3.75104e-09
PCLO	5.00036e-13	-0.296638	0.069	0.171	1.68482e-08
PAMR1	7.59362e-18	-0.364933	0.166	0.313	2.55859e-13
OSR2	5.17795e-33	0.474856	0.551	0.315	1.74466e-28
OLFML2A	1.0214e-36	-0.561469	0.222	0.445	3.44152e-32
NUDT4	4.35783e-23	0.346376	0.556	0.346	1.46833e-18
NRIP1	3.15748e-19	0.294878	0.523	0.34	1.06388e-14
NR4A1	2.5033e-100	1.23478	0.6	0.218	8.43462e-96
NR1D2	1.60885e-24	0.294635	0.314	0.148	5.42085e-20
NPR3	1.46831e-21	-0.461587	0.186	0.352	4.94733e-17
NPNT	1.74945e-24	0.309957	0.294	0.133	5.8946e-20
NOVA1	2.42281e-25	0.379988	0.74	0.533	8.16343e-21
NGFRAP1	7.89763e-27	0.353483	0.896	0.786	2.66103e-22
NFYB	3.82276e-19	0.305318	0.64	0.464	1.28804e-14
NFKBIZ	5.34773e-12	0.419417	0.514	0.396	1.80186e-07
NFKBIA	3.77453e-61	0.922133	0.864	0.656	1.27179e-56
NFIX	2.05786e-10	-0.264362	0.899	0.864	6.93376e-06
NFIL3	2.87078e-78	0.922905	0.606	0.269	9.6728e-74
NEXN	1.68433e-31	0.42882	0.517	0.288	5.67517e-27
NBL1	1.55723e-21	0.340178	0.951	0.853	5.24694e-17
NAMPT	9.77121e-33	0.432476	0.516	0.282	3.29231e-28
NACA	7.31178e-35	-0.301896	0.988	0.986	2.46363e-30
MYOC	7.82178e-96	1.44492	0.905	0.635	2.63547e-91
MYLK	3.96107e-55	0.59601	0.563	0.254	1.33464e-50
MYH11	2.79499e-50	0.491724	0.426	0.158	9.41743e-46
MYC	4.19391e-69	1.08138	0.403	0.126	1.4131e-64
MYADM	1.3306e-18	0.460452	0.858	0.776	4.48334e-14
MXRA7	1.03797e-24	0.301677	0.938	0.829	3.49733e-20
MXRA5	1.74222e-35	-0.625375	0.458	0.645	5.87022e-31
MT2A	8.97972e-51	1.73365	0.996	0.989	3.02563e-46
MT1X	3.9757e-31	1.15088	0.616	0.42	1.33957e-26
MT1M	4.86742e-08	0.925371	0.512	0.443	0.00164003
MT1E	7.16822e-33	1.73471	0.695	0.535	2.41526e-28
MT1A	1.0737e-19	0.309663	0.193	0.076	3.61771e-15
MPG	4.13067e-12	-0.266577	0.755	0.743	1.39179e-07
MMP3	2.43454e-13	0.460779	0.195	0.094	8.20295e-09
MLF1	2.53993e-23	0.269011	0.296	0.136	8.55805e-19
MIR22HG	1.01762e-62	0.892724	0.587	0.302	3.42876e-58
MFGE8	3.30488e-39	0.465492	0.969	0.911	1.11354e-34
MFAP5	1.29311e-14	-0.419086	0.815	0.892	4.357e-10
MFAP4	1.25962e-20	0.261701	1	0.996	4.24417e-16
MEOX1	2.93738e-17	-0.374967	0.161	0.299	9.89722e-13
MEG3	2.29547e-22	0.563774	0.814	0.674	7.73435e-18
MCL1	6.65163e-63	0.796687	0.844	0.6	2.2412e-58
MAP4K4	8.21408e-08	-0.260748	0.32	0.393	0.00276765
MAP1LC3B	5.74762e-15	0.304028	0.773	0.607	1.9366e-10
MAP1A	1.0528e-07	-0.258687	0.692	0.697	0.0035473
MAFF	3.27518e-47	0.653828	0.543	0.29	1.10354e-42
MAFB	3.8464e-13	0.288595	0.511	0.356	1.296e-08
LTBP2	2.70629e-26	-0.443195	0.905	0.932	9.11858e-22
LRRC32	1.52738e-17	-0.374642	0.142	0.281	5.14634e-13
LRP6	1.07075e-11	-0.327146	0.594	0.637	3.60778e-07
LRP1	1.09928e-36	-0.387048	0.974	0.981	3.70391e-32
LOXL1	2.52855e-17	-0.513278	0.573	0.665	8.5197e-13
LOX	1.75022e-10	-0.291681	0.381	0.477	5.89718e-06
LINC00969	7.52931e-12	-0.317192	0.346	0.446	2.53693e-07
LGI4	4.32823e-48	0.418246	0.42	0.163	1.45836e-43
LGALS3	1.51598e-48	-0.385223	0.996	0.996	5.10793e-44
LAMC1	1.45591e-16	-0.343733	0.832	0.854	4.90555e-12
LAMA2	3.70225e-20	-0.434823	0.795	0.828	1.24744e-15
KLF9	2.34348e-87	0.940298	0.879	0.631	7.89611e-83
KLF6	2.71947e-17	0.541567	0.883	0.807	9.16298e-13
KLF4	4.86181e-44	0.788317	0.831	0.644	1.63814e-39
KLF2	7.20814e-35	0.766267	0.866	0.723	2.42871e-30
KLF10	4.02364e-15	0.590562	0.488	0.382	1.35573e-10
KCNQ1OT1	1.81201e-09	-0.478748	0.301	0.393	6.1054e-05
KANK2	6.3359e-09	-0.263557	0.78	0.776	0.000213482
JUND	8.63374e-106	0.930022	0.995	0.982	2.90905e-101
JUNB	2.43009e-17	1.32929	0.805	0.808	8.18794e-13
JDP2	3.34032e-20	0.394403	0.634	0.467	1.12549e-15
ITPKC	1.68636e-22	0.284929	0.234	0.097	5.68201e-18
ITM2A	9.70523e-46	0.5873	0.871	0.679	3.27008e-41
ITGBL1	2.01917e-37	-0.603558	0.659	0.806	6.80339e-33
ISLR	1.6318e-19	-0.365694	0.838	0.862	5.49819e-15
IRF2BP2	1.80947e-20	0.318969	0.846	0.672	6.09684e-16
IRF1	2.02599e-19	1.06705	0.486	0.363	6.82636e-15
INTS6	2.4679e-05	-0.261963	0.313	0.36	0.831533
INHBA	1.76993e-09	0.270557	0.561	0.448	5.96361e-05
IL32	1.29033e-14	0.269682	0.829	0.678	4.34765e-10
IL1R1	6.29955e-10	-0.282354	0.451	0.526	2.12257e-05
IGFBP7	1.36565e-39	0.474736	1	0.996	4.60141e-35
IGFBP5	1.17791e-120	1.26708	0.976	0.81	3.96885e-116
IGFBP3	9.71284e-07	-0.252287	0.228	0.311	0.0327264
IGF1	3.62963e-47	0.808606	0.879	0.714	1.22297e-42
IFITM3	4.23517e-81	0.517276	0.999	0.989	1.427e-76
IFITM2	4.53322e-10	0.267577	0.908	0.845	1.52742e-05
IFI6	3.23021e-29	0.519939	0.549	0.344	1.08839e-24
IER5L	1.02309e-64	-0.720852	0.283	0.583	3.44722e-60
IER5	2.15501e-09	0.250235	0.325	0.219	7.26108e-05
IER3	0.741415	0.67487	0.453	0.526	1
IER2	3.51838e-15	0.471596	0.823	0.717	1.18548e-10
ID3	3.19009e-13	-0.266626	0.561	0.668	1.07487e-08
ID2	7.02339e-07	-0.267713	0.245	0.316	0.0236646
HTRA3	1.2772e-17	-0.479681	0.412	0.536	4.3034e-13
HSPG2	2.42017e-19	-0.395118	0.758	0.817	8.15452e-15
HSPB6	1.19108e-51	0.585367	0.827	0.589	4.01321e-47
HSPA1B	3.68e-30	0.484318	0.625	0.406	1.23994e-25
HSP90AA1	1.15922e-22	0.278169	0.981	0.975	3.90589e-18
HSD11B1	9.67973e-45	0.627048	0.882	0.706	3.26149e-40
HNRNPA0	2.70511e-16	0.251827	0.757	0.604	9.11461e-12
HMCN2	3.8606e-54	0.48946	0.461	0.175	1.30079e-49
HLA-B	1.22623e-14	0.262502	0.958	0.919	4.13165e-10
HEY1	2.44988e-14	-0.318988	0.144	0.269	8.25463e-10
HEXIM1	1.98825e-08	-0.320793	0.341	0.415	0.000669921
HES1	3.26423e-36	-0.591947	0.283	0.516	1.09985e-31
HBB	0.928257	0.831565	0.301	0.273	1
HBA2	0.0074842	0.524849	0.135	0.165	1
HAS2	1.00944e-12	0.345357	0.345	0.221	3.40122e-08
H3F3B	1.90475e-20	0.275959	0.999	0.994	6.41788e-16
GSTM5	5.60399e-42	0.482351	0.612	0.341	1.88821e-37
GSTM3	6.1866e-23	0.320952	0.811	0.613	2.08451e-18
GSN	1.2043e-24	0.290794	1	1	4.05778e-20
GPX4	4.34588e-24	-0.283439	0.981	0.981	1.4643e-19
GPX3	1.57292e-39	0.534409	0.979	0.918	5.29981e-35
GPRC5A	2.93437e-12	0.268084	0.347	0.223	9.88706e-08
GOLIM4	1.84634e-10	-0.300251	0.721	0.742	6.22105e-06
GLUL	1.79366e-50	0.567354	0.829	0.597	6.04356e-46
GLTSCR2	2.19226e-21	-0.336765	0.872	0.887	7.3866e-17
GLT8D2	4.10633e-14	0.252425	0.789	0.622	1.38359e-09
GEM	6.55138e-05	-0.291877	0.34	0.383	1
GBP1	1.0731e-72	0.703516	0.566	0.234	3.61571e-68
GAS7	3.07268e-16	-0.371669	0.496	0.582	1.03531e-11
GAS1	8.19316e-25	0.433701	0.908	0.798	2.7606e-20
GALNT15	2.23635e-21	-0.567385	0.208	0.372	7.53515e-17
GADD45B	1.28122e-11	1.30728	0.591	0.522	4.31693e-07
GADD45A	8.42447e-12	0.31428	0.415	0.276	2.83854e-07
GABARAPL1	7.22802e-16	0.252553	0.715	0.545	2.43541e-11
G0S2	2.62103e-16	0.687182	0.768	0.66	8.83128e-12
FXYD6	1.71525e-28	0.424926	0.752	0.548	5.77937e-24
FXYD5	4.07061e-27	-0.491735	0.446	0.626	1.37155e-22
FTH1	1.85603e-36	-0.29458	1	0.999	6.25372e-32
FST	1.11973e-21	0.439933	0.508	0.327	3.77282e-17
FOXO1	6.33615e-19	0.272383	0.514	0.328	2.1349e-14
FOSL2	1.5888e-43	0.378127	0.397	0.159	5.35331e-39
FOSB	0.000122132	0.822926	0.74	0.824	1
FOS	2.39987e-10	0.302892	0.949	0.944	8.08612e-06
FLCN	4.64582e-10	-0.262182	0.173	0.266	1.56536e-05
FKBP5	8.95286e-29	0.327596	0.573	0.339	3.01658e-24
FILIP1L	1.49344e-112	1.36767	0.758	0.387	5.03198e-108
FGFR1	4.6556e-19	-0.353532	0.81	0.844	1.56866e-14
FGF7	2.83114e-21	0.37328	0.911	0.786	9.53925e-17
FBN1	5.1993e-37	-0.683371	0.925	0.933	1.75185e-32
FBLN1	8.31875e-114	0.715218	0.999	0.996	2.80292e-109
FAU	1.47812e-32	-0.267044	0.998	0.997	4.98039e-28
FAM133B	1.04279e-14	0.272609	0.579	0.415	3.51358e-10
FAM127A	1.93787e-28	0.354461	0.865	0.705	6.52947e-24
FAM118A	1.41258e-11	-0.386562	0.251	0.362	4.75956e-07
F3	2.81407e-65	0.835888	0.679	0.353	9.48173e-61
F2R	7.30702e-20	-0.609245	0.666	0.724	2.46203e-15
EZR	1.53326e-51	0.610579	0.587	0.296	5.16616e-47
ERRFI1	1.78329e-26	0.316794	0.375	0.186	6.00863e-22
EPHX1	2.29725e-25	0.345517	0.962	0.875	7.74036e-21
EMP3	2.60607e-10	-0.253773	0.97	0.961	8.78089e-06
EMP2	4.68346e-21	0.335237	0.921	0.802	1.57805e-16
EMP1	0.00591906	0.306686	0.958	0.954	1
ELN	1.13995e-14	-0.526197	0.607	0.676	3.84095e-10
EIF5	5.83799e-14	0.270714	0.872	0.802	1.96705e-09
EGR2	6.34363e-61	0.556986	0.42	0.137	2.13742e-56
EGR1	9.92156e-117	1.2755	0.932	0.724	3.34297e-112
EFEMP1	7.64128e-15	-0.450577	0.624	0.706	2.57465e-10
EEF1D	2.52719e-23	-0.326091	0.946	0.954	8.51512e-19
EDIL3	3.85857e-27	0.380228	0.399	0.199	1.30011e-22
DUSP1	2.99103e-116	1.16166	0.977	0.794	1.0078e-111
DNAJB4	1.23619e-29	0.290033	0.402	0.191	4.16522e-25
DNAJB1	2.49517e-21	0.486071	0.591	0.42	8.40722e-17
DNAJA1	8.15967e-34	0.535085	0.866	0.745	2.74932e-29
DLX5	3.67838e-44	-0.522361	0.137	0.399	1.23939e-39
DKK3	5.32302e-21	0.461157	0.742	0.602	1.79354e-16
DIRAS3	1.87306e-09	0.311274	0.28	0.181	6.31107e-05
DIO3OS	3.61594e-25	0.371349	0.539	0.328	1.21836e-20
DHRS3	2.64055e-12	0.255947	0.922	0.829	8.89706e-08
DDX5	2.19249e-21	0.323419	0.98	0.962	7.38738e-17
DDX21	2.07104e-15	0.306621	0.564	0.407	6.97818e-11
DDB2	3.07185e-10	-0.264598	0.241	0.339	1.03503e-05
CYTL1	8.16761e-15	0.655692	0.222	0.112	2.75199e-10
CYR61	4.28155e-201	2.35703	0.952	0.692	1.44262e-196
CYP4B1	7.86172e-27	0.356742	0.493	0.276	2.64893e-22
CYCS	7.12322e-13	0.265907	0.57	0.42	2.4001e-08
CXXC5	1.15607e-11	-0.345392	0.486	0.573	3.89528e-07
CXCL12	2.31048e-20	0.401603	0.823	0.685	7.78492e-16
CTSH	7.14115e-09	-0.289158	0.426	0.496	0.000240614
CTHRC1	6.2552e-47	-0.897467	0.444	0.666	2.10763e-42
CTGF	8.57094e-61	1.62342	0.953	0.918	2.88789e-56
CST3	1.46236e-46	0.319699	1	1	4.92726e-42
CSRP2	5.73552e-22	0.295655	0.249	0.106	1.93252e-17
CSRP1	5.02419e-19	0.304606	0.788	0.604	1.69285e-14
CSRNP1	3.3374e-105	1.02834	0.493	0.136	1.1245e-100
CRLF1	2.49042e-13	-0.358368	0.499	0.649	8.39123e-09
CRISPLD2	4.2032e-24	0.525551	0.615	0.424	1.41623e-19
CRIP1	0.0781815	-0.268684	0.611	0.577	1
CREB5	5.0392e-30	0.428528	0.476	0.254	1.69791e-25
CPM	8.12507e-27	0.254077	0.165	0.044	2.73766e-22
CPE	1.79118e-48	0.805241	0.403	0.156	6.03519e-44
COPRS	5.32182e-12	-0.29542	0.601	0.643	1.79313e-07
COMP	4.82401e-70	-1.49219	0.347	0.697	1.6254e-65
COL6A3	2.23622e-43	-0.502514	0.976	0.984	7.53474e-39
COL6A1	3.9889e-18	-0.305256	0.982	0.987	1.34402e-13
COL5A3	9.76225e-11	-0.284134	0.165	0.264	3.28929e-06
COL4A2	1.11e-10	-0.348992	0.705	0.735	3.74002e-06
COL4A1	3.40359e-07	-0.284836	0.755	0.76	0.0114681
COL3A1	6.13918e-24	-0.664666	0.953	0.962	2.06853e-19
COL1A1	7.37917e-30	-0.663831	0.92	0.955	2.48634e-25
COL15A1	2.45952e-20	0.318278	0.581	0.385	8.2871e-16
COL14A1	6.72033e-33	-0.521128	0.951	0.977	2.26435e-28
CMKLR1	9.3736e-21	-0.463637	0.366	0.514	3.15834e-16
CLU	0.00582084	0.351721	0.921	0.915	1
CITED2	5.11327e-40	0.575381	0.424	0.194	1.72287e-35
CILP	3.5703e-28	0.461818	0.891	0.755	1.20298e-23
CHST7	7.98521e-18	0.279451	0.547	0.362	2.69054e-13
CFH	8.63761e-22	-0.357481	0.996	0.999	2.91036e-17
CFD	5.71964e-70	0.669398	1	0.998	1.92717e-65
CES1	5.51869e-45	0.440389	0.461	0.194	1.85947e-40
CEBPD	1.9211e-121	1.20654	0.973	0.834	6.47297e-117
CEBPB	4.84958e-39	0.597484	0.767	0.555	1.63402e-34
CDKN1A	2.26663e-34	0.658128	0.488	0.273	7.6372e-30
CDA	9.2836e-11	-0.302475	0.152	0.251	3.12802e-06
CD9	4.83263e-27	-0.417161	0.944	0.962	1.62831e-22
CD79B	1.78892e-71	0.895012	0.521	0.2	6.02758e-67
CD248	9.61695e-06	-0.313206	0.699	0.701	0.324034
CCNG2	7.26306e-25	0.411433	0.642	0.443	2.44722e-20
CCL2	5.34034e-08	0.630086	0.205	0.127	0.00179937
CCDC71L	3.26928e-19	0.480319	0.492	0.331	1.10155e-14
CAT	1.45322e-12	0.261836	0.734	0.596	4.89647e-08
CALD1	4.64195e-39	0.320936	1	0.992	1.56406e-34
CAB39L	3.16066e-29	0.376684	0.632	0.389	1.06495e-24
C9orf3	1.74147e-16	-0.348526	0.425	0.539	5.86772e-12
C2orf40	6.94996e-55	0.678178	0.663	0.341	2.34172e-50
C21orf33	2.86489e-38	-0.329604	0.006	0.188	9.65297e-34
C1QTNF7	7.10825e-20	-0.461429	0.413	0.543	2.39505e-15
C14orf132	2.54693e-11	-0.251401	0.192	0.3	8.58162e-07
C11orf96	2.54684e-65	1.39272	0.868	0.689	8.58133e-61
BZW1	5.09561e-17	0.274984	0.784	0.637	1.71692e-12
BTG3	4.57048e-22	0.261375	0.437	0.239	1.53998e-17
BTG2	7.32838e-208	1.85712	0.955	0.579	2.46922e-203
BMPER	7.16145e-46	0.262321	0.187	0.03	2.41298e-41
BMP4	4.64665e-16	0.252751	0.504	0.337	1.56564e-11
BGN	4.65108e-30	-0.556859	0.445	0.65	1.56713e-25
BEX4	4.68944e-34	0.344803	0.595	0.326	1.58006e-29
BCL6	7.69122e-22	0.296631	0.499	0.302	2.59148e-17
BASP1	1.14198e-31	-0.495337	0.214	0.432	3.84777e-27
B3GLCT	6.71231e-25	0.281849	0.391	0.2	2.26164e-20
ATP6V0D1	4.47552e-16	0.456969	0.625	0.476	1.50798e-11
ATP2B1	1.00394e-09	-0.263372	0.81	0.821	3.38267e-05
ATF3	3.69982e-108	1.21584	0.555	0.164	1.24662e-103
ASPN	3.76819e-45	-0.889694	0.199	0.464	1.26965e-40
ARRDC3	8.2314e-14	0.296713	0.636	0.474	2.77349e-09
ARID5B	7.40503e-73	0.866266	0.924	0.73	2.49505e-68
ARHGDIB	1.08108e-15	-0.372623	0.297	0.433	3.64259e-11
APP	1.80778e-25	0.282703	0.97	0.903	6.09114e-21
APOD	1.50976e-32	0.525318	0.999	0.999	5.08699e-28
ANGPTL1	7.95499e-18	0.311389	0.39	0.23	2.68036e-13
AMOTL2	9.54073e-22	0.305541	0.409	0.225	3.21465e-17
AMD1	1.02055e-12	0.260116	0.48	0.333	3.43865e-08
ALDH1A3	1.11714e-27	0.491783	0.532	0.328	3.76408e-23
AKIRIN1	5.14715e-33	0.357528	0.438	0.217	1.73428e-28
AHNAK2	1.11258e-14	-0.40691	0.512	0.592	3.74874e-10
AHNAK	2.2401e-62	-0.570359	0.962	0.976	7.54779e-58
ADM	6.55412e-10	0.367389	0.321	0.214	2.20834e-05
ADGRL3	2.63858e-37	0.307566	0.311	0.11	8.89042e-33
ADAMTS4	1.69646e-18	0.269803	0.123	0.036	5.71606e-14
ADAMTS1	9.94363e-118	1.56867	0.629	0.23	3.35041e-113
ACTB	2.5296e-62	0.563217	0.998	0.992	8.52325e-58
ACTA2	2.45224e-30	0.528715	0.695	0.466	8.26259e-26
ACKR3	3.48757e-48	0.789982	0.833	0.642	1.1751e-43

## Sheet: C5FB DMED DEGs
	p_val	avg_log2FC	pct.1	pct.2	p_val_adj
ZYX	1.97721e-22	0.460979	0.589	0.341	6.66203e-18
ZNF704	4.65873e-09	-0.362231	0.303	0.433	0.000156971
ZNF503	6.67603e-07	-0.268329	0.506	0.597	0.0224942
ZNF385A	4.90239e-13	0.329907	0.308	0.154	1.65181e-08
ZNF331	2.1028e-13	0.367576	0.339	0.176	7.08518e-09
ZNF22	2.39968e-07	-0.273276	0.265	0.389	0.00808547
ZMAT3	4.93782e-06	-0.282597	0.206	0.306	0.166375
ZFP36L2	1.06554e-14	-0.361429	0.972	0.982	3.59022e-10
ZFP36	4.05691e-89	1.23356	0.987	0.712	1.36694e-84
ZFHX4	7.85079e-17	-0.475665	0.735	0.814	2.64525e-12
ZEB2	1.8234e-05	-0.302644	0.483	0.552	0.614375
ZC3H6	3.90529e-06	-0.275917	0.29	0.395	0.131585
ZBTB21	1.25339e-19	0.258058	0.288	0.112	4.22318e-15
YBX3	5.80521e-22	0.353157	0.987	0.948	1.95601e-17
XBP1	1.11443e-50	0.741417	0.81	0.476	3.75495e-46
WNT2	6.11998e-14	0.255467	0.206	0.079	2.06207e-09
WISP2	1.16451e-07	0.48438	0.913	0.881	0.00392369
WEE1	5.41908e-40	0.550164	0.427	0.144	1.8259e-35
WDR1	1.31095e-10	0.254196	0.542	0.36	4.41711e-06
WBP5	4.84286e-15	0.351192	0.835	0.672	1.63175e-10
VPS13C	2.10748e-08	-0.315788	0.432	0.543	0.000710094
VMP1	5.07736e-24	0.555759	0.792	0.574	1.71077e-19
VIMP	1.30583e-13	0.306565	0.838	0.667	4.39987e-09
VIM	1.24386e-42	0.307246	1	1	4.19107e-38
VCP	1.15383e-11	0.278871	0.717	0.548	3.88771e-07
VASN	2.22392e-57	0.930473	0.776	0.418	7.49329e-53
VAMP5	1.00885e-08	-0.255143	0.83	0.885	0.000339922
UQCRFS1	1.83522e-09	0.252855	0.74	0.555	6.18358e-05
UQCRB	2.49172e-10	-0.290259	0.925	0.907	8.3956e-06
UPF2	3.61163e-05	-0.254313	0.224	0.306	1
UGDH	1.7519e-10	0.278222	0.545	0.365	5.90286e-06
UBE2S	9.29464e-14	0.255093	0.406	0.226	3.13173e-09
UBE2D3	5.18674e-14	0.319281	0.866	0.708	1.74762e-09
UBE2B	3.33164e-13	0.292757	0.902	0.763	1.12256e-08
UBC	6.48507e-16	0.309066	0.995	0.992	2.18508e-11
UAP1	1.20592e-72	1.09885	0.9	0.607	4.06322e-68
TXNIP	1.3098e-14	-0.39703	0.877	0.944	4.41323e-10
TUBB6	5.45918e-18	0.442784	0.751	0.524	1.83942e-13
TUBB4B	7.00811e-47	0.77909	0.897	0.642	2.36131e-42
TUBB	2.87098e-21	-0.463377	0.877	0.905	9.67347e-17
TUBA1C	7.25825e-26	0.585524	0.702	0.454	2.4456e-21
TUBA1A	8.73412e-24	0.468941	0.979	0.916	2.94287e-19
TTC3	6.52212e-26	-0.61418	0.635	0.777	2.19756e-21
TSPYL2	9.71066e-20	0.377454	0.545	0.308	3.27191e-15
TSPO	5.52306e-13	-0.367918	0.877	0.921	1.86094e-08
TSKU	1.47115e-25	0.538613	0.65	0.4	4.95691e-21
TSHZ2	3.49914e-19	-0.570554	0.512	0.681	1.179e-14
TSC22D3	3.3831e-21	0.580338	0.828	0.656	1.1399e-16
TSC22D2	5.94889e-24	0.386816	0.419	0.186	2.00442e-19
TRIB1	4.10905e-33	0.36557	0.206	0.039	1.3845e-28
TOMM7	2.51798e-10	-0.272089	0.967	0.966	8.4841e-06
TNRC6B	1.89302e-08	-0.333708	0.638	0.739	0.000637834
TNFSF10	6.81458e-13	-0.437707	0.329	0.499	2.2961e-08
TNFRSF1A	2.14821e-10	0.31775	0.73	0.59	7.23819e-06
TNFRSF12A	5.90124e-123	1.8995	0.815	0.273	1.98836e-118
TNFAIP6	3.39676e-32	0.784111	0.758	0.495	1.14451e-27
TMEM259	8.83434e-12	0.269371	0.555	0.354	2.97664e-07
TMEM208	9.86735e-13	0.276493	0.643	0.446	3.3247e-08
TMEM176A	1.22632e-06	0.282111	0.686	0.533	0.0413197
TMEM119	7.04425e-16	-0.415713	0.139	0.339	2.37349e-11
TMEM115	2.63282e-11	0.251513	0.524	0.345	8.87103e-07
TMEM100	6.30297e-13	0.343099	0.53	0.33	2.12372e-08
TMED5	1.16286e-20	0.347766	0.486	0.254	3.91815e-16
TMBIM4	1.08772e-19	0.383103	0.918	0.758	3.66497e-15
TMBIM1	8.50801e-23	0.472254	0.812	0.598	2.86669e-18
TM4SF1	6.72872e-15	0.549732	0.347	0.179	2.26718e-10
TLN2	3.44533e-06	-0.273822	0.296	0.392	0.116087
TLN1	2.29749e-07	-0.313757	0.596	0.657	0.00774116
TIPARP	7.98293e-25	0.426691	0.458	0.215	2.68977e-20
TIMP3	1.40917e-46	0.662456	1	0.999	4.74807e-42
TIMP1	6.17823e-29	0.892295	0.997	0.994	2.08169e-24
THY1	1.09369e-11	-0.477549	0.607	0.745	3.68508e-07
THRA	3.82173e-05	-0.265059	0.288	0.361	1
THBS4	4.6059e-13	-0.718558	0.118	0.307	1.55191e-08
THBS2	6.47035e-08	0.305773	0.568	0.416	0.00218012
THBS1	2.75036e-39	0.651017	0.342	0.097	9.26705e-35
TGM2	2.96899e-40	0.883914	0.537	0.223	1.00037e-35
TFDP2	3.84094e-10	-0.389878	0.411	0.526	1.29417e-05
TCF7L1	1.30954e-07	-0.304784	0.337	0.445	0.00441238
TCF4	2.06037e-12	-0.397946	0.843	0.86	6.94223e-08
TCEB2	2.60137e-10	-0.258063	0.931	0.934	8.76506e-06
TBX3	4.73913e-08	-0.373651	0.455	0.542	0.0015968
TBL1XR1	1.36525e-11	-0.357334	0.486	0.621	4.60009e-07
TAGLN2	5.15234e-68	0.803711	0.977	0.902	1.73603e-63
TAF10	1.42101e-09	0.260428	0.686	0.521	4.78796e-05
SYNE1	4.25289e-07	-0.298045	0.586	0.664	0.0143297
SYNCRIP	1.06292e-13	0.349752	0.699	0.509	3.58139e-09
SVIL	2.89451e-16	-0.487746	0.301	0.484	9.75277e-12
SVEP1	5.97435e-08	-0.302988	0.139	0.255	0.002013
STX12	9.88979e-25	0.392461	0.522	0.269	3.33227e-20
STAT3	2.77504e-13	0.389733	0.725	0.556	9.35023e-09
ST3GAL4	6.35692e-25	0.513925	0.617	0.365	2.1419e-20
SSPN	6.62622e-28	-0.524123	0.864	0.91	2.23264e-23
SRSF5	4.73921e-14	0.301914	0.949	0.844	1.59683e-09
SRSF3	8.17427e-17	0.345093	0.897	0.75	2.75424e-12
SRPX2	3.01112e-13	0.321188	0.468	0.282	1.01457e-08
SPTSSA	2.1453e-18	0.349043	0.512	0.29	7.22837e-14
SPTBN1	1.37544e-07	-0.291404	0.905	0.907	0.0046344
SPON2	7.04148e-12	0.394806	0.99	0.957	2.37256e-07
SPOCK3	6.31673e-23	0.267946	0.177	0.042	2.12836e-18
SPOCK1	5.723e-10	-0.445922	0.419	0.557	1.92831e-05
SPHK1	4.19833e-20	0.404854	0.488	0.256	1.41459e-15
SPATS2L	8.18923e-05	-0.260341	0.638	0.655	1
SPARCL1	0.000157969	-0.253036	0.997	0.992	1
SPARC	2.11521e-06	-0.534822	0.979	0.957	0.0712697
SOX4	1.48438e-16	-0.635671	0.442	0.616	5.00147e-12
SOD3	1.04444e-31	-0.582856	0.977	0.983	3.51915e-27
SOCS3	7.11896e-44	0.734251	0.743	0.375	2.39866e-39
SOBP	9.53056e-12	-0.371542	0.29	0.441	3.21123e-07
SNTB2	2.04493e-09	-0.321576	0.355	0.483	6.8902e-05
SNRPN	4.17075e-09	0.271497	0.697	0.543	0.000140529
SNHG8	3.60115e-13	-0.417023	0.692	0.733	1.21337e-08
SNHG7	5.86559e-07	-0.301618	0.483	0.565	0.0197635
SLPI	2.48825e-06	0.363733	0.753	0.66	0.083839
SLIT2	3.5925e-19	-0.551528	0.47	0.648	1.21046e-14
SLC5A3	3.11596e-08	-0.358361	0.087	0.203	0.00104989
SLC44A1	5.3328e-13	-0.406585	0.391	0.542	1.79683e-08
SLC43A3	3.01782e-11	0.262796	0.411	0.239	1.01682e-06
SLC3A2	1.72566e-12	0.315978	0.74	0.555	5.81443e-08
SLC38A2	5.63698e-09	0.283745	0.599	0.428	0.000189933
SLC38A1	7.78109e-21	0.284464	0.247	0.082	2.62176e-16
SLC2A3	6.94916e-44	0.752979	0.609	0.272	2.34145e-39
SLC19A2	5.10414e-47	0.4962	0.388	0.106	1.71979e-42
SKIL	2.57779e-08	0.253161	0.743	0.589	0.000868561
SIX2	2.30493e-24	0.293422	0.244	0.073	7.76622e-20
SIX1	8.90849e-17	-0.507578	0.509	0.675	3.00163e-12
SGK1	1.20693e-34	0.521911	0.239	0.052	4.06661e-30
SFRP4	1.24612e-30	-0.9837	0.763	0.874	4.19866e-26
SFRP2	2.11852e-15	-0.497644	0.871	0.939	7.13813e-11
SFRP1	0.360329	-0.294971	0.545	0.514	1
SESN3	8.07966e-19	-0.432273	0.08	0.288	2.72236e-14
SERTAD4	1.42472e-07	-0.352443	0.239	0.347	0.00480044
SERTAD1	1.6893e-65	0.9075	0.72	0.31	5.69194e-61
SERPINF1	1.98541e-32	0.423939	0.995	0.989	6.68964e-28
SERPINE1	9.21705e-78	2.15141	0.568	0.167	3.10559e-73
SELK	2.69413e-12	0.285654	0.802	0.648	9.07759e-08
SBDS	3.23093e-39	0.55217	0.941	0.75	1.08863e-34
SAT1	4.55506e-108	1.62941	0.961	0.761	1.53478e-103
SASH1	1.46749e-20	-0.545479	0.38	0.588	4.94455e-16
S100A4	7.31578e-29	-0.610614	0.992	0.991	2.46498e-24
S100A16	1.12766e-27	0.655419	0.83	0.648	3.79952e-23
S100A11	2.70353e-30	0.399951	1	0.991	9.10926e-26
S100A10	1.24334e-23	0.466948	1	0.998	4.18931e-19
RTN4	2.89716e-32	0.433073	0.972	0.93	9.76171e-28
RP1-79C4.4	6.36569e-09	-0.260888	0.077	0.196	0.000214486
ROMO1	3.18003e-14	-0.407524	0.604	0.715	1.07148e-09
RNF213	2.03242e-06	-0.296777	0.37	0.457	0.0684805
RNF13	4.2422e-09	0.254231	0.676	0.504	0.000142937
RND3	7.32216e-09	0.373728	0.884	0.778	0.000246713
RNASE4	3.13834e-37	0.577781	0.794	0.507	1.05743e-32
RHOQ	4.7481e-22	0.48986	0.866	0.704	1.59983e-17
RHOC	3.92513e-11	0.308528	0.913	0.836	1.32253e-06
RHOB	4.99636e-87	1.24614	0.977	0.722	1.68347e-82
RGS3	2.67516e-10	-0.441591	0.147	0.29	9.01367e-06
RGS2	1.61762e-34	0.578325	0.29	0.079	5.45042e-30
RGCC	1.05373e-176	2.52095	0.848	0.216	3.55043e-172
RFC1	1.34845e-07	-0.296375	0.416	0.524	0.00454348
RCAN1	1.21344e-09	0.300907	0.347	0.208	4.08855e-05
RBMS1	1.60747e-21	0.43832	0.866	0.743	5.4162e-17
RBM8A	4.99709e-22	0.418658	0.815	0.588	1.68372e-17
RBM43	9.4873e-13	-0.388968	0.177	0.343	3.19665e-08
RBM39	2.01623e-14	0.33666	0.941	0.85	6.7935e-10
RBBP6	1.7671e-11	0.268832	0.607	0.412	5.95407e-07
RASD1	8.08012e-61	2.05985	0.663	0.303	2.72252e-56
RARRES2	3.96098e-10	-0.483795	0.658	0.731	1.33461e-05
RAN	3.09743e-12	0.276154	0.887	0.763	1.04365e-07
RAMP2	8.38202e-08	0.256829	0.967	0.929	0.00282424
RAB32	1.96957e-28	0.535615	0.781	0.538	6.63626e-24
R3HDM2	1.98846e-08	-0.282341	0.213	0.348	0.000669991
QKI	4.26945e-06	-0.272875	0.581	0.637	0.143855
PXDC1	2.48589e-25	0.541002	0.681	0.429	8.37595e-21
PVRL2	2.60473e-28	0.40097	0.504	0.229	8.77639e-24
PTPRS	9.40476e-06	-0.277611	0.319	0.409	0.316884
PTPN13	4.19839e-09	-0.37443	0.483	0.574	0.00014146
PTP4A2	1.36276e-09	0.251711	0.843	0.726	4.59168e-05
PTP4A1	3.28158e-15	0.265924	0.344	0.168	1.1057e-10
PTOV1	2.78961e-11	0.270545	0.674	0.478	9.39931e-07
PTGR1	2.7304e-14	0.254953	0.522	0.306	9.1998e-10
PTGDS	0.493156	0.513698	0.201	0.183	1
PTEN	2.21675e-06	-0.252441	0.527	0.6	0.0746913
PSMA2	2.39556e-09	0.263169	0.756	0.59	8.07161e-05
PRRX1	1.14599e-39	-0.639173	0.923	0.962	3.86129e-35
PRR13	1.948e-12	0.252533	0.656	0.45	6.5636e-08
PRPF38B	1.18168e-11	0.283847	0.638	0.431	3.98154e-07
PROS1	1.44346e-06	-0.297299	0.329	0.43	0.0486359
PROCR	0.000365735	0.323916	0.545	0.449	1
PRELP	1.20265e-13	0.451571	0.979	0.966	4.05222e-09
PRDX1	8.25189e-16	0.267292	0.987	0.952	2.78039e-11
PQLC2L	3.10068e-07	-0.286024	0.175	0.287	0.0104474
PPP2R1A	9.11034e-10	0.27557	0.692	0.53	3.06964e-05
PPP1R15A	8.63417e-42	0.69476	0.92	0.705	2.9092e-37
PPDPF	1.02957e-33	-0.684224	0.694	0.816	3.46902e-29
PNRC2	3.65093e-15	0.360989	0.707	0.492	1.23014e-10
PNRC1	6.84402e-11	-0.384141	0.823	0.872	2.30602e-06
PLXNC1	6.32684e-06	-0.257852	0.208	0.307	0.213176
PLSCR4	6.56955e-06	-0.264909	0.535	0.593	0.221354
PLK3	1.55488e-25	0.417694	0.537	0.276	5.23901e-21
PLEKHF1	4.30002e-12	-0.291891	0.152	0.324	1.44885e-07
PLEKHA5	1.93648e-14	-0.466252	0.44	0.588	6.52478e-10
PLAUR	9.78967e-46	0.640167	0.573	0.232	3.29853e-41
PLAC9	4.43923e-11	-0.255411	1	0.995	1.49575e-06
PITPNC1	2.44077e-50	0.518944	0.398	0.107	8.22393e-46
PIK3R1	8.94845e-34	-0.810545	0.553	0.751	3.01509e-29
PID1	2.84994e-08	-0.322277	0.602	0.667	0.000960258
PI16	7.20244e-06	-0.369675	0.861	0.889	0.242679
PHPT1	4.04652e-11	-0.407908	0.694	0.778	1.36343e-06
PHLDA3	5.3283e-06	-0.250601	0.712	0.761	0.179532
PHLDA2	3.24093e-12	0.271177	0.262	0.127	1.092e-07
PHF20	2.33368e-24	0.502841	0.676	0.42	7.86311e-20
PGM2L1	1.8833e-62	0.785689	0.55	0.174	6.3456e-58
PGF	7.32655e-91	1.10729	0.491	0.093	2.46861e-86
PET100	1.89651e-06	-0.256754	0.44	0.528	0.063901
PER3	1.84081e-19	0.307046	0.373	0.169	6.20241e-15
PER2	6.83728e-35	0.372421	0.352	0.107	2.30375e-30
PER1	8.01626e-42	0.436651	0.391	0.115	2.701e-37
PENK	6.68896e-28	0.843542	0.501	0.233	2.25378e-23
PEMT	8.06407e-32	0.599709	0.576	0.293	2.71711e-27
PDS5B	2.58441e-06	-0.268146	0.362	0.461	0.0870791
PDPN	3.4967e-15	0.300815	0.401	0.21	1.17818e-10
PDLIM4	3.00805e-24	0.540747	0.712	0.487	1.01353e-19
PDLIM3	7.88389e-26	0.611168	0.802	0.578	2.6564e-21
PDLIM2	3.95358e-13	-0.41053	0.607	0.681	1.33212e-08
PDK4	1.90435e-17	0.701531	0.584	0.382	6.41652e-13
PDGFRB	6.1897e-11	-0.361118	0.797	0.827	2.08556e-06
PDE5A	4.64064e-13	-0.446328	0.296	0.46	1.56362e-08
PDE4DIP	8.22195e-07	-0.282794	0.388	0.489	0.0277031
PDE4B	1.37319e-11	0.288754	0.237	0.111	4.62683e-07
PCOLCE2	6.26558e-36	-0.743381	0.92	0.962	2.11113e-31
PCOLCE	2.52339e-08	-0.319814	0.825	0.856	0.000850231
PCDH18	3.51587e-14	-0.449243	0.476	0.637	1.18464e-09
PCBP2	1.5823e-10	-0.306917	0.702	0.776	5.3314e-06
PBX1	2.06655e-11	-0.407855	0.465	0.583	6.96303e-07
PALM	1.98948e-10	0.270143	0.751	0.571	6.70335e-06
PABPC4	6.67562e-13	0.290792	0.625	0.409	2.24928e-08
P4HA3	2.24071e-12	0.388043	0.548	0.366	7.54986e-08
OSR2	2.20682e-15	0.365442	0.522	0.315	7.43565e-11
OSBPL1A	7.48205e-10	-0.36211	0.447	0.558	2.521e-05
OLFML2A	2.43285e-13	-0.472818	0.278	0.445	8.19723e-09
OLFML1	2.39815e-06	-0.301291	0.488	0.553	0.0808033
OGN	9.93081e-25	-0.863319	0.427	0.647	3.34609e-20
OAT	5.72756e-12	0.264606	0.763	0.577	1.92984e-07
NTRK2	3.65013e-36	-0.67732	0.725	0.869	1.22987e-31
NTN4	1.49472e-10	0.257692	0.746	0.569	5.03631e-06
NR4A3	3.94526e-84	0.380938	0.231	0.007	1.32931e-79
NR4A2	2.32548e-70	0.702478	0.378	0.066	7.83546e-66
NR4A1	5.41605e-205	2.27763	0.902	0.218	1.82489e-200
NR3C1	1.80399e-13	-0.412338	0.532	0.651	6.07837e-09
NR2F2	4.97247e-18	-0.562762	0.704	0.787	1.67542e-13
NR1H2	1.88021e-13	0.275598	0.653	0.437	6.33517e-09
NR1D2	4.25742e-55	0.605016	0.486	0.148	1.43449e-50
NPEPPS	5.51408e-06	-0.270027	0.329	0.423	0.185791
NOVA1	4.58351e-60	0.914206	0.864	0.533	1.54437e-55
NOTCH3	1.61269e-07	-0.305451	0.126	0.237	0.0054338
NNMT	2.39927e-68	0.95831	0.972	0.838	8.08411e-64
NFKBIA	4.26849e-11	0.425426	0.794	0.656	1.43823e-06
NFIX	1.53996e-24	-0.560634	0.848	0.864	5.18874e-20
NFIL3	4.72802e-09	0.293995	0.419	0.269	0.000159306
NFIB	3.50408e-47	-0.682828	0.928	0.963	1.18066e-42
NFATC2	7.46277e-25	0.340525	0.203	0.052	2.5145e-20
NFATC1	4.62514e-25	0.341804	0.319	0.116	1.55839e-20
NEGR1	2.41454e-05	-0.250297	0.63	0.682	0.813556
NEAT1	2.61222e-49	0.851944	0.974	0.945	8.80161e-45
NDUFB1	7.64879e-18	-0.450642	0.586	0.719	2.57718e-13
NDUFA3	5.90889e-05	-0.253692	0.458	0.521	1
NCK1	1.96116e-07	-0.269745	0.278	0.401	0.00660794
NBL1	1.47655e-17	0.392639	0.961	0.853	4.97508e-13
NAPA	1.57955e-08	0.266252	0.602	0.443	0.000532214
NAMPT	3.41385e-20	0.454338	0.506	0.282	1.15026e-15
MYOC	7.31196e-22	0.900771	0.812	0.635	2.46369e-17
MYL12A	1.42619e-17	0.305213	0.959	0.887	4.80539e-13
MYH10	4.95055e-08	-0.317324	0.252	0.372	0.00166804
MYCBP2	2.04068e-11	-0.424667	0.594	0.692	6.87585e-07
MYC	1.79439e-31	0.579401	0.362	0.126	6.04601e-27
MYADM	5.84288e-94	1.10402	0.977	0.776	1.9687e-89
MXRA5	1.53915e-46	-0.976275	0.288	0.645	5.18601e-42
MVP	7.56933e-08	0.259927	0.622	0.494	0.00255041
MTUS1	5.25222e-11	-0.407402	0.563	0.674	1.76968e-06
MT2A	2.71033e-07	0.464523	0.99	0.989	0.00913218
MT1M	2.65177e-10	-0.297179	0.28	0.443	8.93487e-06
MT1E	2.57092e-12	-0.336636	0.35	0.535	8.66245e-08
MSX1	1.41409e-07	0.259854	0.776	0.644	0.00476464
MSI2	1.36134e-16	0.295501	0.414	0.217	4.58691e-12
MRPS6	1.73135e-11	-0.564177	0.339	0.471	5.83361e-07
MRPL51	2.45184e-18	-0.49882	0.625	0.722	8.26121e-14
MRGPRF	2.01991e-10	0.320552	0.64	0.491	6.8059e-06
MRC2	6.67719e-09	-0.353516	0.671	0.725	0.000224981
MORF4L2	1.94433e-10	0.250813	0.82	0.671	6.55123e-06
MMP3	1.35976e-61	1.45698	0.411	0.094	4.58158e-57
MMP23B	2.8837e-14	-0.477962	0.162	0.342	9.71634e-10
MLLT11	1.75389e-51	0.431929	0.288	0.049	5.90955e-47
MIR99AHG	6.42683e-05	-0.259462	0.326	0.407	1
MIR22HG	2.0565e-53	0.6934	0.686	0.302	6.92917e-49
MIDN	1.82468e-18	0.412072	0.501	0.285	6.14808e-14
MID1IP1	1.4549e-07	0.336981	0.406	0.275	0.00490215
MGAT1	1.05787e-16	0.357103	0.692	0.485	3.56439e-12
MFGE8	2.97123e-39	0.606847	0.985	0.911	1.00113e-34
MFAP5	1.42524e-24	-0.835698	0.781	0.892	4.80219e-20
MFAP4	1.12201e-20	0.381636	1	0.996	3.78049e-16
METTL7A	3.81798e-05	-0.258665	0.501	0.57	1
METRNL	1.46889e-64	0.932198	0.923	0.735	4.94929e-60
MESDC1	3.22346e-50	0.626379	0.524	0.186	1.08611e-45
MEOX1	7.95507e-09	-0.352023	0.172	0.299	0.000268038
MEG3	6.62221e-41	0.982452	0.882	0.674	2.23129e-36
MEDAG	5.90464e-45	0.923687	0.82	0.537	1.98951e-40
MDK	0.00057818	-0.306814	0.62	0.633	1
MCL1	4.15653e-106	1.32059	0.933	0.6	1.4005e-101
MBP	2.85548e-09	-0.349048	0.154	0.293	9.62125e-05
MATN2	9.24089e-14	-0.459284	0.532	0.657	3.11363e-09
MAT2A	6.84999e-16	0.364356	0.483	0.284	2.30804e-11
MARCKS	7.39573e-24	-0.665053	0.44	0.637	2.49192e-19
MAPKAPK2	6.27127e-18	0.262446	0.398	0.192	2.11304e-13
MAPK1IP1L	2.05127e-32	0.485416	0.653	0.34	6.91155e-28
MAP7D3	1.11541e-05	-0.268866	0.308	0.397	0.375827
MAP7D1	1.51156e-16	0.322893	0.535	0.311	5.09306e-12
MAP1LC3A	2.55279e-08	0.280515	0.555	0.396	0.000860138
MAFF	4.90575e-57	0.701207	0.679	0.29	1.65294e-52
MAFB	9.8234e-06	-0.256819	0.257	0.356	0.330989
MAF	1.16488e-22	-0.536456	0.231	0.475	3.92495e-18
M6PR	1.71619e-14	0.257982	0.506	0.297	5.78254e-10
LUM	5.65976e-25	-0.669426	0.992	0.99	1.907e-20
LTBP1	1.61963e-23	-0.616334	0.71	0.808	5.45719e-19
LRRFIP1	6.00365e-64	1.03173	0.758	0.397	2.02287e-59
LRP6	5.12414e-27	-0.667648	0.414	0.637	1.72653e-22
LRP1	5.23088e-20	-0.373341	0.967	0.981	1.76249e-15
LPP	3.02114e-12	-0.391422	0.746	0.811	1.01794e-07
LOXL1	2.33789e-15	-0.642116	0.532	0.665	7.87728e-11
LMO3	3.74213e-07	-0.282282	0.224	0.34	0.0126087
LMNA	3.57693e-97	1.05431	0.997	0.966	1.20521e-92
LMCD1	1.11474e-12	-0.433532	0.344	0.514	3.75601e-08
LITAF	4.71037e-20	0.465656	0.841	0.668	1.58711e-15
LINC01436	1.04773e-12	0.305795	0.401	0.224	3.53023e-08
LINC00969	3.67451e-10	-0.366709	0.306	0.446	1.23809e-05
LHFP	3.95821e-13	-0.434204	0.404	0.561	1.33368e-08
LGMN	1.00045e-14	0.347442	0.833	0.67	3.37092e-10
LDHA	1.10096e-28	0.502569	0.972	0.878	3.70956e-24
LARP6	5.8184e-08	0.250878	0.769	0.636	0.00196045
LAMA4	2.44889e-26	-0.579408	0.589	0.766	8.25129e-22
LAMA2	3.21285e-05	-0.295927	0.81	0.828	1
KNOP1	1.07102e-08	-0.323151	0.188	0.32	0.000360871
KLF9	9.89687e-42	0.682571	0.902	0.631	3.33465e-37
KLF6	6.76833e-16	0.633122	0.897	0.807	2.28052e-11
KLF4	2.27145e-22	0.522854	0.851	0.644	7.65341e-18
KLF2	2.92401e-28	0.78333	0.91	0.723	9.85216e-24
KITLG	7.4831e-14	-0.410934	0.208	0.391	2.52136e-09
KIF5B	1.98828e-11	0.281442	0.815	0.658	6.69932e-07
KIAA1109	4.93384e-06	-0.276906	0.314	0.411	0.166241
KCTD12	3.83909e-19	-0.568006	0.301	0.51	1.29354e-14
KCNQ1OT1	4.14825e-05	-0.327763	0.306	0.393	1
KCNE4	1.34137e-08	0.393609	0.406	0.273	0.000451962
KANK2	3.75883e-08	-0.318359	0.725	0.776	0.0012665
JUND	5.62911e-170	1.47228	1	0.982	1.89667e-165
JUNB	1.1276e-67	1.27166	0.972	0.808	3.79934e-63
JDP2	2.70529e-25	0.565793	0.704	0.467	9.11519e-21
JAK1	1.0764e-07	-0.302798	0.635	0.688	0.00362684
IWS1	2.45128e-20	0.369165	0.576	0.324	8.25935e-16
ITGBL1	4.13169e-12	-0.417652	0.674	0.806	1.39213e-07
ITGB1BP1	4.19591e-10	-0.36298	0.584	0.664	1.41377e-05
ITGB1	1.04757e-25	-0.502221	0.897	0.949	3.52968e-21
ITGAV	8.8516e-06	-0.279568	0.437	0.514	0.298246
ITGA5	8.07481e-39	0.609747	0.612	0.293	2.72073e-34
ISLR	8.22092e-22	-0.500379	0.743	0.862	2.76996e-17
ISL1	4.09247e-06	-0.255158	0.362	0.463	0.137892
ISG20	1.19509e-26	0.369553	0.388	0.153	4.02674e-22
IRX3	2.91167e-05	-0.297401	0.414	0.487	0.981058
IRF1	1.70046e-06	-0.345267	0.265	0.363	0.0572951
INTS6	8.16997e-05	-0.262788	0.28	0.36	1
IMPA2	5.69596e-12	0.264548	0.334	0.183	1.9192e-07
IL33	5.62626e-13	-0.419182	0.316	0.478	1.89571e-08
IL32	2.18391e-24	0.481074	0.877	0.678	7.35846e-20
IL17RD	2.04957e-08	-0.262746	0.118	0.244	0.000690582
IL11RA	4.2841e-06	-0.293089	0.337	0.427	0.144349
IGFBP4	4.18877e-46	0.689164	1	0.982	1.41136e-41
IGFBP2	2.72043e-29	0.995008	0.799	0.58	9.1662e-25
IGF1	4.47078e-12	0.476065	0.851	0.714	1.50638e-07
IFRD1	1.17841e-08	0.253604	0.483	0.331	0.000397055
IFITM1	1.22364e-09	-0.304932	0.113	0.248	4.12295e-05
IFIT3	3.16511e-14	-0.355051	0.131	0.318	1.06645e-09
IFIT2	5.33515e-09	-0.257082	0.111	0.24	0.000179763
IFI27L2	1.29018e-15	-0.455089	0.512	0.653	4.34712e-11
IFI16	8.10261e-18	-0.416979	0.653	0.765	2.73009e-13
IER5L	6.14333e-38	-0.746902	0.26	0.583	2.06993e-33
IER3	1.89003e-05	0.411398	0.625	0.526	0.636827
IER2	1.25952e-58	0.971902	0.954	0.717	4.24382e-54
ID4	0.000460149	0.291426	0.427	0.339	1
ID2	2.97109e-06	-0.26793	0.213	0.316	0.100108
ID1	5.845e-05	0.277887	0.267	0.181	1
HSPH1	2.97292e-25	0.475469	0.548	0.291	1.00169e-20
HSPG2	2.11953e-05	-0.272833	0.82	0.817	0.714154
HSPB8	2.3369e-40	0.524549	0.332	0.091	7.87394e-36
HSPB2	1.12563e-09	0.280459	0.604	0.436	3.79269e-05
HSPA8	2.02757e-21	0.402523	0.954	0.833	6.83171e-17
HSP90B1	8.61973e-17	-0.412824	0.92	0.927	2.90433e-12
HSD11B1	6.81095e-50	0.789278	0.938	0.706	2.29488e-45
HPSE2	2.49862e-08	-0.270526	0.108	0.226	0.000841885
HOXA13	9.43174e-09	-0.32015	0.226	0.353	0.000317793
HOXA10	1.29617e-12	-0.393439	0.278	0.441	4.36731e-08
HNRNPF	2.31422e-11	0.273415	0.735	0.561	7.79755e-07
HNRNPA3	4.00293e-09	-0.305571	0.792	0.816	0.000134875
HNRNPA0	3.24462e-40	0.571741	0.861	0.604	1.09324e-35
HNMT	2.24262e-15	-0.401659	0.247	0.442	7.55627e-11
HLA-E	1.82346e-09	-0.278307	0.892	0.879	6.14397e-05
HLA-C	2.06268e-11	-0.293369	0.977	0.967	6.94998e-07
HLA-A	2.44638e-19	-0.365013	0.985	0.987	8.24283e-15
HIST1H4C	2.28761e-17	-0.576049	0.617	0.711	7.70786e-13
HIGD1A	1.03324e-12	0.336051	0.769	0.576	3.48141e-08
HEY1	9.61475e-11	-0.393689	0.126	0.269	3.23959e-06
HES4	2.19701e-21	0.469105	0.306	0.122	7.40259e-17
HES1	5.3224e-45	-0.994902	0.147	0.516	1.79333e-40
HDLBP	1.68836e-09	-0.307355	0.578	0.655	5.68878e-05
HBB	4.95967e-16	-0.609677	0.085	0.273	1.67111e-11
HBA2	2.48819e-06	-0.326036	0.077	0.165	0.0838372
HAS2	1.39105e-11	0.405353	0.378	0.221	4.687e-07
HAGH	1.52075e-10	0.255216	0.496	0.322	5.12402e-06
H3F3B	1.49824e-24	0.334823	0.997	0.994	5.04816e-20
H2AFJ	1.5638e-09	0.2597	0.918	0.811	5.26906e-05
GSTO1	1.14566e-10	0.253097	0.848	0.757	3.8602e-06
GRINA	8.9976e-14	0.278884	0.607	0.394	3.03165e-09
GPX3	2.04425e-70	0.955755	0.997	0.918	6.88791e-66
GPX1	5.64498e-21	0.412199	0.949	0.837	1.90202e-16
GPRC5A	1.58814e-95	1.06172	0.704	0.223	5.35106e-91
GPM6B	5.07712e-13	0.331279	0.586	0.385	1.71069e-08
GOLIM4	2.93943e-14	-0.438481	0.666	0.742	9.90412e-10
GNB2	7.78153e-13	0.286684	0.843	0.71	2.62191e-08
GLRX	5.26328e-12	0.287193	0.648	0.452	1.77341e-07
GLG1	3.32251e-09	-0.28146	0.707	0.757	0.000111949
GFPT2	1.98706e-21	0.300775	0.368	0.159	6.69519e-17
GDF10	4.94537e-07	-0.345226	0.527	0.603	0.0166629
GBP1	4.6368e-15	0.372374	0.416	0.234	1.56232e-10
GAS1	1.47316e-11	-0.41533	0.73	0.798	4.96368e-07
GALNT15	3.55841e-11	0.262721	0.568	0.372	1.19897e-06
GABARAPL1	2.63288e-43	0.701479	0.815	0.545	8.87124e-39
GABARAP	1.13259e-29	0.480213	0.763	0.49	3.81616e-25
G0S2	0.000218419	0.325962	0.707	0.66	1
FXYD6	5.87072e-16	0.384943	0.748	0.548	1.97808e-11
FXYD5	3.4258e-20	0.48484	0.843	0.626	1.15429e-15
FSTL3	1.98695e-53	0.868094	0.784	0.442	6.69482e-49
FST	4.44711e-12	0.415214	0.512	0.327	1.49841e-07
FRMD6	1.01605e-15	-0.526443	0.432	0.577	3.42348e-11
FOXP1	2.90181e-08	-0.335588	0.53	0.639	0.000977736
FOSL2	7.28409e-14	0.283439	0.319	0.159	2.4543e-09
FOSB	7.31284e-27	0.557874	0.956	0.824	2.46399e-22
FOS	8.80471e-63	0.790857	1	0.944	2.96666e-58
FN1	1.04266e-11	-0.374794	0.987	0.965	3.51314e-07
FLCN	8.73296e-06	-0.258355	0.175	0.266	0.294248
FKBP9	8.52704e-06	-0.257037	0.45	0.525	0.28731
FILIP1L	2.17904e-148	1.74036	0.915	0.387	7.34205e-144
FHL2	9.87441e-11	0.358744	0.614	0.424	3.32708e-06
FHL1	4.28711e-07	0.276527	0.918	0.838	0.014445
FGL2	2.39293e-19	-0.571737	0.545	0.692	8.06274e-15
FGFBP2	1.90138e-16	0.253678	0.121	0.028	6.4065e-12
FGF7	1.57157e-15	0.506509	0.895	0.786	5.29524e-11
FGF2	2.72929e-24	0.531054	0.62	0.365	9.19607e-20
FBN1	1.86018e-07	-0.396439	0.954	0.933	0.00626768
FBLN2	1.73665e-11	-0.332766	0.938	0.956	5.85148e-07
FBLN1	8.28947e-35	0.530336	0.997	0.996	2.79305e-30
FAXDC2	4.24501e-17	-0.497616	0.296	0.484	1.43031e-12
FAM96B	1.71051e-15	0.29985	0.823	0.654	5.76339e-11
FAM43A	1.11226e-07	-0.271182	0.193	0.32	0.00374765
FAM180B	0.00200935	-0.257948	0.414	0.472	1
FAM129A	1.35261e-06	-0.325687	0.627	0.671	0.0455749
FAM127A	1.01779e-16	0.391646	0.861	0.705	3.42933e-12
FAM118A	7.36196e-31	-0.741259	0.075	0.362	2.48054e-26
FAM107B	1.45595e-05	-0.27768	0.231	0.319	0.490568
F3	6.93584e-12	0.494575	0.535	0.353	2.33696e-07
EZR	5.796e-27	0.564596	0.571	0.296	1.9529e-22
ETS2	4.20765e-20	0.279537	0.242	0.083	1.41773e-15
ESR1	1.02948e-13	-0.351319	0.103	0.276	3.46874e-09
ERRFI1	3.38993e-22	0.447944	0.396	0.186	1.1422e-17
ERAP2	1.54681e-48	-0.763095	0.036	0.434	5.21182e-44
EPHX1	5.85931e-07	-0.256906	0.887	0.875	0.0197424
ENAH	7.98924e-06	-0.279334	0.409	0.493	0.269189
EMP3	5.43883e-23	0.49288	0.987	0.961	1.83256e-18
EMP2	3.59769e-16	0.396907	0.9	0.802	1.21221e-11
EMP1	1.15892e-36	0.567344	0.997	0.954	3.90487e-32
EMD	7.63479e-12	0.260472	0.573	0.379	2.57247e-07
EMC6	2.30236e-14	0.276214	0.504	0.3	7.75758e-10
ELL2	6.08e-15	0.365269	0.53	0.321	2.0486e-10
EIF4H	2.98011e-08	0.25117	0.697	0.543	0.00100412
EIF4A1	1.29915e-42	0.682223	0.784	0.486	4.37735e-38
EIF1	2.38887e-79	0.512975	1	0.998	8.04906e-75
EGR2	7.07742e-26	0.362129	0.36	0.137	2.38466e-21
EGR1	2.44695e-65	0.961673	0.959	0.724	8.24476e-61
EFEMP1	1.35146e-15	-0.559447	0.578	0.706	4.55359e-11
EBF1	3.29058e-43	-0.831817	0.532	0.782	1.10873e-38
DYNC1H1	2.25457e-06	-0.282636	0.581	0.631	0.0759656
DUSP8	1.89553e-63	0.37948	0.275	0.032	6.38679e-59
DUSP6	6.30775e-22	0.55833	0.666	0.415	2.12533e-17
DUSP4	4.24895e-41	0.258599	0.167	0.017	1.43164e-36
DUSP1	3.70403e-90	1.34567	0.985	0.794	1.24804e-85
DSEL	2.27522e-05	-0.258279	0.347	0.427	0.766611
DPT	7.2651e-23	-0.653068	0.915	0.946	2.4479e-18
DNAJB4	1.95445e-13	0.306042	0.357	0.191	6.58534e-09
DNAJA1	1.04204e-23	0.475943	0.887	0.745	3.51104e-19
DLX5	2.68654e-30	-0.613275	0.098	0.399	9.05204e-26
DKK3	2.28063e-11	-0.46397	0.463	0.602	7.68437e-07
DHRS3	1.02071e-18	-0.518801	0.73	0.829	3.43918e-14
DEXI	1.12652e-09	0.269525	0.656	0.494	3.79569e-05
DES	1.09855e-33	0.409431	0.29	0.077	3.70145e-29
DEFB1	2.22506e-113	1.15044	0.625	0.121	7.49712e-109
DDX5	2.96418e-73	0.723213	0.99	0.962	9.98751e-69
DDX3X	5.93701e-09	0.26113	0.663	0.52	0.000200041
DDX21	3.73345e-15	0.365881	0.614	0.407	1.25795e-10
DDX17	6.49583e-27	0.4756	0.92	0.742	2.18871e-22
DDB2	1.8595e-10	-0.35807	0.193	0.339	6.26541e-06
DCXR	1.27583e-16	0.294556	0.414	0.21	4.29878e-12
DBN1	7.15289e-10	0.283642	0.65	0.493	2.4101e-05
DBI	2.20399e-08	-0.304258	0.766	0.796	0.000742613
CYTL1	7.78201e-90	2.50036	0.519	0.112	2.62207e-85
CYR61	1.05995e-116	2.16197	0.982	0.692	3.5714e-112
CYP4B1	2.29458e-23	0.470077	0.532	0.276	7.73135e-19
CYP1B1	0.022	-0.293477	0.458	0.475	1
CYGB	2.28473e-06	0.283108	0.738	0.608	0.0769818
CYCS	4.35004e-32	0.532664	0.717	0.42	1.4657e-27
CYBRD1	5.22502e-11	-0.280968	0.946	0.956	1.76052e-06
CYB5R3	1.47562e-10	0.263055	0.954	0.895	4.97196e-06
CXCL14	1.83047e-31	-1.37056	0.447	0.698	6.16759e-27
CXCL12	3.06866e-10	-0.507443	0.602	0.685	1.03396e-05
CTSH	5.9285e-30	-0.692009	0.193	0.496	1.99755e-25
CTSD	2.13953e-09	0.26518	0.918	0.823	7.20892e-05
CTSB	2.02115e-11	0.281829	0.91	0.802	6.81006e-07
CTNNB1	2.18026e-14	0.327156	0.694	0.485	7.34618e-10
CTHRC1	1.09703e-21	-0.769534	0.463	0.666	3.69633e-17
CTGF	1.0217e-118	2.09912	0.992	0.918	3.44253e-114
CTD-3252C9.4	2.36841e-24	0.297674	0.244	0.072	7.98013e-20
CSRP1	4.23979e-07	0.285664	0.743	0.604	0.0142856
CSRNP1	1.42494e-127	1.0497	0.663	0.136	4.8012e-123
CRYAB	2.50809e-21	0.628317	0.905	0.808	8.45075e-17
CRISPLD2	1.55162e-17	0.477692	0.635	0.424	5.22804e-13
CRIP2	6.13678e-20	0.469121	0.864	0.697	2.06773e-15
CREM	3.91361e-55	0.832463	0.594	0.23	1.31865e-50
CREBRF	2.24456e-05	-0.302813	0.491	0.547	0.756282
CREB5	6.66388e-100	1.03601	0.761	0.254	2.24533e-95
CPED1	6.5968e-06	-0.261561	0.278	0.383	0.222273
COX7C	4.02059e-11	-0.258926	0.933	0.943	1.3547e-06
COX7A1	7.98117e-14	-0.409901	0.738	0.8	2.68918e-09
COQ10B	3.13332e-16	0.277305	0.432	0.23	1.05574e-11
COMT	1.10056e-10	0.272192	0.774	0.601	3.70822e-06
COMP	5.44458e-18	-0.361372	0.398	0.697	1.8345e-13
COMMD6	2.93664e-18	-0.391527	0.846	0.905	9.89472e-14
COLGALT2	1.43512e-10	0.298158	0.44	0.279	4.8355e-06
COL6A3	2.28093e-10	-0.313437	0.995	0.984	7.68535e-06
COL6A2	5.47976e-13	-0.268034	0.997	0.999	1.84635e-08
COL6A1	9.75794e-23	-0.420885	0.987	0.987	3.28784e-18
COL5A3	1.70772e-08	-0.321499	0.139	0.264	0.0005754
COL5A2	4.37452e-09	-0.401705	0.56	0.627	0.000147395
COL3A1	1.98902e-49	-1.27112	0.895	0.962	6.70179e-45
COL1A2	3.45568e-41	-0.782032	0.997	0.997	1.16436e-36
COL1A1	4.03742e-49	-1.27289	0.853	0.955	1.36037e-44
COL15A1	8.51595e-12	-0.40768	0.226	0.385	2.86936e-07
COL14A1	4.99076e-86	-1.31318	0.869	0.977	1.68159e-81
COL12A1	2.35462e-08	-0.305949	0.311	0.436	0.000793365
CNN1	2.26491e-31	0.392371	0.249	0.061	7.63138e-27
CMTM3	2.81943e-10	0.287905	0.812	0.667	9.49979e-06
CMC2	1.7403e-14	0.263169	0.357	0.178	5.86376e-10
CLU	9.49677e-29	-0.324429	0.756	0.915	3.19984e-24
CLTB	3.65258e-12	0.329167	0.874	0.742	1.2307e-07
CLSTN1	1.33524e-06	-0.297475	0.301	0.404	0.0449897
CLIP1	1.64823e-08	0.292759	0.681	0.518	0.000555355
CLIC1	3.84369e-17	0.303472	0.974	0.924	1.29509e-12
CITED4	4.23824e-19	0.455285	0.419	0.218	1.42803e-14
CITED2	9.87193e-11	0.332252	0.337	0.194	3.32625e-06
CHRDL1	6.04835e-21	-0.627816	0.622	0.77	2.03793e-16
CHPF	4.46417e-15	0.329469	0.517	0.312	1.50416e-10
CHMP1B	1.06703e-12	0.36598	0.419	0.247	3.59526e-08
CHIC2	1.29088e-14	0.256108	0.44	0.242	4.34949e-10
CHD1	7.61645e-20	0.399545	0.483	0.262	2.56629e-15
CFD	1.27079e-14	0.33941	0.997	0.998	4.28179e-10
CES1	1.62484e-23	0.329007	0.445	0.194	5.47474e-19
CERS2	1.81415e-15	0.319035	0.635	0.41	6.1126e-11
CEBPG	1.02e-13	0.270857	0.383	0.208	3.43677e-09
CEBPD	1.02535e-59	1.33869	0.972	0.834	3.45483e-55
CEBPB	2.52127e-27	0.644112	0.812	0.555	8.49518e-23
CDO1	3.44913e-05	-0.3035	0.365	0.442	1
CDKN1C	1.4805e-05	-0.295561	0.632	0.694	0.49884
CDC42EP1	8.24814e-12	0.294574	0.576	0.383	2.77913e-07
CD79B	5.26246e-10	0.269837	0.344	0.2	1.77313e-05
CD151	1.21701e-45	0.622829	0.967	0.861	4.1006e-41
CCT2	7.39136e-10	0.288452	0.663	0.498	2.49045e-05
CCNH	1.8206e-19	0.289943	0.486	0.253	6.13432e-15
CCND2	2.94218e-14	0.330321	0.823	0.657	9.91338e-10
CCL2	0.186492	0.645625	0.152	0.127	1
CCDC85B	1.09754e-23	0.48875	0.833	0.63	3.69807e-19
CCDC80	5.9496e-09	-0.289861	1	0.996	0.000200466
CCDC71L	4.47594e-08	0.265971	0.476	0.331	0.00150812
CCDC107	1.28211e-18	0.393853	0.774	0.575	4.31993e-14
CAV1	2.1127e-25	-0.532137	0.697	0.869	7.11854e-21
CAST	3.38957e-17	-0.444955	0.887	0.91	1.14208e-12
CAMK2N1	1.63468e-15	0.421115	0.83	0.669	5.50788e-11
CAMK2D	1.35342e-05	-0.262488	0.303	0.399	0.456022
CALR	7.15196e-07	-0.26211	0.871	0.864	0.0240978
CAB39L	1.81761e-19	0.422285	0.625	0.389	6.12427e-15
C4orf3	7.63911e-09	0.251442	0.915	0.828	0.000257392
C3	1.13968e-07	-0.388902	0.658	0.744	0.00384005
C1S	6.27423e-20	-0.33902	0.969	0.986	2.11404e-15
C1QTNF7	1.45709e-11	-0.456236	0.396	0.543	4.90951e-07
C1orf43	6.67696e-12	0.280347	0.668	0.461	2.24974e-07
C11orf96	1.63892e-80	1.74269	0.933	0.689	5.52218e-76
C11orf24	3.40071e-74	0.698914	0.609	0.186	1.14584e-69
BZW1	1.80912e-15	0.345986	0.81	0.637	6.09565e-11
BTG3	8.90671e-19	0.348324	0.455	0.239	3.00103e-14
BTG2	4.38239e-118	1.7533	0.956	0.579	1.4766e-113
BTG1	2.34616e-05	-0.256352	0.794	0.806	0.790514
BSG	4.51376e-14	0.293016	0.949	0.864	1.52087e-09
BOC	5.56032e-09	-0.323821	0.55	0.643	0.000187349
BIN1	7.85481e-07	0.270594	0.422	0.297	0.026466
BICC1	5.99786e-10	-0.393457	0.398	0.517	2.02092e-05
BHLHE41	1.96911e-07	-0.318017	0.237	0.351	0.00663471
BGN	6.61002e-35	-0.778738	0.288	0.65	2.22718e-30
BEX4	1.70848e-13	0.281083	0.524	0.326	5.75655e-09
BCL7B	6.90814e-19	0.339015	0.46	0.24	2.32763e-14
BAG2	1.84982e-13	0.419266	0.632	0.458	6.23278e-09
AXL	8.93249e-44	0.673144	0.889	0.642	3.00971e-39
AUP1	1.346e-11	0.259684	0.684	0.474	4.53522e-07
ATP5I	1.90014e-19	-0.445486	0.751	0.814	6.40234e-15
ATP5E	7.06184e-18	-0.36071	0.943	0.962	2.37942e-13
ATP2B1	1.2978e-09	-0.334803	0.799	0.821	4.37282e-05
ATP1B3	4.21951e-27	0.599015	0.697	0.438	1.42172e-22
ATOX1	1.5643e-05	-0.254081	0.576	0.624	0.527075
ATF3	2.85635e-94	1.1992	0.638	0.164	9.62417e-90
ASPN	2.35759e-09	-0.614831	0.344	0.464	7.94365e-05
ASPH	3.01181e-06	-0.263165	0.686	0.716	0.10148
ARNTL	1.276e-15	-0.365221	0.062	0.239	4.29936e-11
ARID5B	1.15767e-20	0.532731	0.879	0.73	3.90064e-16
ARID5A	4.82728e-29	0.273294	0.29	0.086	1.6265e-24
ARHGAP20	2.41964e-15	-0.335372	0.075	0.257	8.15273e-11
ARHGAP18	2.09897e-11	-0.421389	0.288	0.445	7.07228e-07
ARF4	9.95188e-11	0.283307	0.864	0.731	3.35319e-06
ARF1	3.82235e-14	0.283949	0.923	0.801	1.2879e-09
AR	4.49868e-25	-0.641828	0.532	0.696	1.51578e-20
AQP3	2.0225e-30	0.609408	0.298	0.091	6.81462e-26
AQP1	1.25768e-06	-0.448033	0.237	0.343	0.0423763
APP	2.5605e-10	-0.325204	0.879	0.903	8.62737e-06
APOE	1.74375e-16	-0.664819	0.247	0.487	5.87538e-12
APOC1	2.54781e-05	-0.331516	0.121	0.213	0.858459
ANXA2	1.70924e-13	0.270191	1	0.996	5.75912e-09
ANXA1	5.70021e-21	0.305209	0.992	0.982	1.92063e-16
ANKRD9	1.95853e-22	0.339832	0.365	0.154	6.59908e-18
ANKRD37	1.16312e-17	0.340885	0.283	0.116	3.91903e-13
ANK2	3.367e-24	0.708776	0.756	0.557	1.13448e-19
ANGPT1	0.00177926	-0.255758	0.308	0.369	1
ALDOA	9.06407e-15	0.28772	0.972	0.927	3.05405e-10
ALDH1A3	9.88205e-15	0.43259	0.522	0.328	3.32966e-10
ALDH1A1	4.55326e-18	-0.459891	0.748	0.836	1.53418e-13
AKR1C2	1.86862e-12	-0.406385	0.388	0.536	6.29612e-08
AKIRIN1	1.06817e-15	0.279106	0.414	0.217	3.5991e-11
AKAP13	7.86006e-17	0.384993	0.874	0.712	2.64837e-12
AHR	6.39422e-15	0.302529	0.362	0.188	2.15447e-10
AHNAK2	3.43604e-05	-0.30042	0.53	0.592	1
AHNAK	7.97943e-31	-0.525687	0.967	0.976	2.68859e-26
ADRM1	7.42346e-12	0.282905	0.658	0.467	2.50126e-07
ADM	4.02502e-21	0.812095	0.429	0.214	1.35619e-16
ADGRD1	1.65356e-30	0.439126	0.476	0.202	5.57152e-26
ADGRA2	9.27151e-10	-0.31394	0.326	0.469	3.12394e-05
ADAMTS5	5.98964e-16	-0.402937	0.072	0.257	2.01815e-11
ADAMTS1	2.86533e-87	1.51906	0.676	0.23	9.65445e-83
ACTG1	3.70643e-46	0.517621	1	0.996	1.24884e-41
ACTB	1.98758e-35	0.428288	0.997	0.992	6.69697e-31
ACKR3	5.96937e-52	1.06587	0.897	0.642	2.01132e-47
AC090498.1	2.44878e-19	-0.409256	0.118	0.335	8.25092e-15
ABL2	4.5935e-33	0.584612	0.535	0.254	1.54773e-28
ABL1	2.04528e-12	0.270411	0.517	0.318	6.89136e-08
ABCC9	5.51401e-10	-0.299066	0.108	0.249	1.85789e-05
ABCA8	0.000232958	-0.299987	0.684	0.693	1
ABCA10	1.17653e-07	-0.256881	0.095	0.205	0.00396419
A4GALT	2.51693e-10	0.315245	0.74	0.56	8.48055e-06

[truncated: 2 more sheets: C6FB non-DM DEGs, C6FB DMED DEGs]
