# Supplementary material for: Single-cell transcriptome atlas of the human corpus cavernosum
Source: Nat Commun. 2022 Jul 25;13:4302. doi: 10.1038/s41467-022-31950-9 (PMC9314400; doi:10.1038/s41467-022-31950-9)
Supplement: Supplementary file 13 — Supplementary Dataset 10 [file 41467_2022_31950_MOESM13_ESM.xlsx]

## Sheet: SKL2001_vs_NC.edgeR_diff
gene id	gene name	description	gene_type	GO_id	GO_term	KO_ID	KO_Description	kegg_id	kegg_term	locus	SKL_1_count	SKL_2_count	NC_1_count	NC_2_count	SKL_1_FPKM	SKL_2_FPKM	NC_1_FPKM	NC_2_FPKM	SKL	NC	log2FC	Pvalue	Qvalue	updown
ENSG00000104435	STMN2	stathmin 2 [Source:HGNC Symbol;Acc:HGNC:10577]	protein_coding	GO:0009987|GO:0032502|GO:0016020|GO:0050896|GO:0005515|GO:0030427|GO:0043227|GO:0007017|GO:0005622|GO:0050793|GO:0043229|GO:0044297|GO:0048523|GO:0016043|GO:0031252|GO:0042995|GO:0012505|GO:0050794|GO:0048856|GO:0007275|GO:0006996|GO:0005737|GO:0032886|GO:0045595|GO:1990089|GO:0051961|GO:0097708|GO:0043254|GO:0005768|GO:0051128|GO:0030027|GO:0043025|GO:0000226|GO:0043231|GO:0030426|GO:0045597|GO:…	cellular process|developmental process|membrane|response to stimulus|protein binding|site of polarized growth|membrane-bounded organelle|microtubule-based process|intracellular|regulation of developmental process|intracellular organelle|cell body|negative regulation of cellular process|cellular component organization|cell leading edge|cell projection|endomembrane system|regulation of cellular pro…	-	-	-	-	8:79611117-79666158	3736	4130	6	8	90.5692	98.3161	0.158827	0.209394	94.4427	0.18411	9.00272	7.22792e-192	2.06906e-187	UP
ENSG00000162706	CADM3	cell adhesion molecule 3 [Source:HGNC Symbol;Acc:HGNC:17601]	protein_coding	GO:0009987|GO:0045202|GO:0030054|GO:0016020|GO:0031224|GO:0005515|GO:0060076|GO:0005911|GO:0071944|GO:0007155|GO:0097060|GO:0016043|GO:0098793|GO:0033036|GO:0005886|GO:0008104|GO:0042802|GO:0031226|GO:0042734|GO:0098609|GO:0099056|GO:0016021|GO:0098688|GO:0046983|GO:0098742|GO:0005887|GO:0045216|GO:0042803|GO:0034332|GO:0007157|GO:0007156	cellular process|synapse|cell junction|membrane|intrinsic component of membrane|protein binding|excitatory synapse|cell-cell junction|cell periphery|cell adhesion|synaptic membrane|cellular component organization|presynapse|macromolecule localization|plasma membrane|protein localization|identical protein binding|intrinsic component of plasma membrane|presynaptic membrane|cell-cell adhesion|integr…	K06780	cell adhesion molecule 3[-]	hsa04514	Cell adhesion molecules - Homo sapiens (human)聽	1:159171609-159203313	2836	2619	1	0	29.6546	26.892	0.0114144	0	28.2733	0.00570718	12.2744	1.35532e-182	1.93987e-178	UP
ENSG00000167654	ATCAY	ATCAY kinesin light chain interacting caytaxin [Source:HGNC Symbol;Acc:HGNC:779]	protein_coding	GO:0009987|GO:0045202|GO:0003824|GO:0032502|GO:0030054|GO:0016020|GO:0008152|GO:0044237|GO:0031224|GO:0005515|GO:0016787|GO:0030427|GO:0071704|GO:0051641|GO:0043227|GO:0005622|GO:0043229|GO:0009892|GO:0031090|GO:0019222|GO:0048523|GO:0016043|GO:0098793|GO:0042995|GO:0006807|GO:0033036|GO:0009056|GO:0050794|GO:0048856|GO:0042180|GO:0007275|GO:0006996|GO:0005737|GO:0031323|GO:0008104|GO:0031324|GO:…	cellular process|synapse|catalytic activity|developmental process|cell junction|membrane|metabolic process|cellular metabolic process|intrinsic component of membrane|protein binding|hydrolase activity|site of polarized growth|organic substance metabolic process|cellular localization|membrane-bounded organelle|intracellular|intracellular organelle|negative regulation of metabolic process|organelle…	-	-	-	-	19:3879864-3928082	1825	1794	0	0	12.6231	12.185	0	0	12.404	0	Inf	1.02135e-160	9.74575e-157	UP
ENSG00000167680	SEMA6B	semaphorin 6B [Source:HGNC Symbol;Acc:HGNC:10739]	protein_coding	GO:0009987|GO:0005576|GO:0032502|GO:0023052|GO:0040011|GO:0016020|GO:0045499|GO:0050896|GO:0007165|GO:0031224|GO:0005515|GO:0005615|GO:0048589|GO:0050793|GO:0071944|GO:0007154|GO:0048523|GO:0016043|GO:0040017|GO:0040008|GO:0040012|GO:0005886|GO:0050794|GO:0048856|GO:0048870|GO:0040013|GO:0009653|GO:0045926|GO:0007275|GO:0051272|GO:0045595|GO:0050920|GO:0048640|GO:0051961|GO:2000145|GO:0031226|GO:…	cellular process|extracellular region|developmental process|signaling|locomotion|membrane|chemorepellent activity|response to stimulus|signal transduction|intrinsic component of membrane|protein binding|extracellular space|developmental growth|regulation of developmental process|cell periphery|cell communication|negative regulation of cellular process|cellular component organization|positive regu…	K06842	semaphorin 6[-]	hsa04360	Axon guidance - Homo sapiens (human)聽	19:4542593-4581776	1597	1701	1	5	17.6554	18.4662	0.0120681	0.0596848	18.0608	0.0358764	8.97561	1.01618e-142	7.2723e-139	UP
ENSG00000130294	KIF1A	kinesin family member 1A [Source:HGNC Symbol;Acc:HGNC:888]	protein_coding	GO:0009987|GO:0045202|GO:0032991|GO:0003824|GO:0032502|GO:0016020|GO:0005515|GO:0016787|GO:0098794|GO:0051641|GO:0036094|GO:0043227|GO:0097367|GO:0007017|GO:0005622|GO:0050793|GO:0043229|GO:0008283|GO:0044297|GO:0031090|GO:0043167|GO:0016043|GO:0098793|GO:0008021|GO:0042995|GO:0033036|GO:0097159|GO:0012505|GO:0050794|GO:0048856|GO:0019898|GO:0009653|GO:0099512|GO:0051649|GO:0007275|GO:0005737|GO:…	cellular process|synapse|macromolecular complex|catalytic activity|developmental process|membrane|protein binding|hydrolase activity|postsynapse|cellular localization|small molecule binding|membrane-bounded organelle|carbohydrate derivative binding|microtubule-based process|intracellular|regulation of developmental process|intracellular organelle|cell proliferation|cell body|organelle membrane|io…	-	-	-	-	2:240713761-240824293	1340	1158	0	1	1.61288	1.36869	0	0.00129986	1.49079	0.000649932	11.1635	3.40759e-122	1.95091e-118	UP
ENSG00000101210	EEF1A2	eukaryotic translation elongation factor 1 alpha 2 [Source:HGNC Symbol;Acc:HGNC:3192]	protein_coding	GO:0009987|GO:0045202|GO:0032991|GO:0003824|GO:0016020|GO:0008152|GO:0050896|GO:0044237|GO:0005515|GO:0016787|GO:0071704|GO:0036094|GO:0043227|GO:0097367|GO:0005622|GO:0043229|GO:0009058|GO:0044297|GO:0031090|GO:0019222|GO:0043167|GO:0009893|GO:0006807|GO:0097159|GO:0009056|GO:0050794|GO:0005737|GO:0031323|GO:0044093|GO:0010035|GO:0043025|GO:0006629|GO:0005774|GO:0031325|GO:0043231|GO:0019538|GO:…	cellular process|synapse|macromolecular complex|catalytic activity|membrane|metabolic process|response to stimulus|cellular metabolic process|protein binding|hydrolase activity|organic substance metabolic process|small molecule binding|membrane-bounded organelle|carbohydrate derivative binding|intracellular|intracellular organelle|biosynthetic process|cell body|organelle membrane|regulation of me…	K03231	elongation factor 1-alpha[-]	hsa03013|hsa05140|hsa05134	RNA transport - Homo sapiens (human)聽|Leishmaniasis - Homo sapiens (human)聽|Legionellosis - Homo sapiens (human)聽	20:63488013-63499239	1569	1348	7	5	10.8498	9.15354	0.0528537	0.0373327	10.0017	0.0450932	7.79311	4.52793e-121	2.16027e-117	UP
ENSG00000198910	L1CAM	L1 cell adhesion molecule [Source:HGNC Symbol;Acc:HGNC:6470]	protein_coding	GO:0009987|GO:0032502|GO:0030054|GO:0040011|GO:0002376|GO:0016020|GO:0050896|GO:0045927|GO:0031224|GO:0005515|GO:0030427|GO:0030055|GO:0048589|GO:0050793|GO:0071944|GO:0044297|GO:0007155|GO:0050900|GO:0016043|GO:0042995|GO:0040008|GO:0005886|GO:0050794|GO:0009986|GO:0048856|GO:0048870|GO:0038023|GO:0009653|GO:0007275|GO:0045595|GO:0030307|GO:0005912|GO:0019904|GO:0051128|GO:0043025|GO:0016477|GO:…	cellular process|developmental process|cell junction|locomotion|immune system process|membrane|response to stimulus|positive regulation of growth|intrinsic component of membrane|protein binding|site of polarized growth|cell-substrate junction|developmental growth|regulation of developmental process|cell periphery|cell body|cell adhesion|leukocyte migration|cellular component organization|cell pro…	K06550	L1 cell adhesion molecule[-]	hsa04360|hsa04514	Axon guidance - Homo sapiens (human)聽|Cell adhesion molecules - Homo sapiens (human)聽	X:153861514-153886173	2052	1965	28	33	9.38177	8.82208	0.139775	0.162893	9.10192	0.151334	5.91036	1.10707e-120	4.52727e-117	UP
ENSG00000168743	NPNT	nephronectin [Source:HGNC Symbol;Acc:HGNC:27405]	protein_coding	GO:0009987|GO:0005198|GO:0032991|GO:0005576|GO:0032502|GO:0023052|GO:0016020|GO:0008152|GO:0050896|GO:0007165|GO:0044237|GO:0031224|GO:0044877|GO:0005515|GO:0005615|GO:0071704|GO:0031012|GO:0043227|GO:0045785|GO:0098636|GO:0005622|GO:0050793|GO:0043229|GO:0009058|GO:0071944|GO:0007154|GO:0007155|GO:0030155|GO:0019222|GO:0043167|GO:0016043|GO:0009893|GO:0043235|GO:0006807|GO:0033036|GO:0005886|GO:…	cellular process|structural molecule activity|macromolecular complex|extracellular region|developmental process|signaling|membrane|metabolic process|response to stimulus|signal transduction|cellular metabolic process|intrinsic component of membrane|macromolecular complex binding|protein binding|extracellular space|organic substance metabolic process|extracellular matrix|membrane-bounded organelle…	K06824	nephronectin[-]	hsa04512	ECM-receptor interaction - Homo sapiens (human)聽	4:105894775-106004027	2778	2700	63	62	13.4406	12.8278	0.332808	0.323864	13.1342	0.328336	5.32201	1.32477e-118	4.74037e-115	UP
ENSG00000054356	PTPRN	protein tyrosine phosphatase receptor type N [Source:HGNC Symbol;Acc:HGNC:9676]	protein_coding	GO:0009987|GO:0000003|GO:0045202|GO:0048511|GO:0003824|GO:0032502|GO:0023052|GO:0030054|GO:0022414|GO:0016020|GO:0008152|GO:0050896|GO:0007165|GO:0044237|GO:0031224|GO:0005515|GO:0016787|GO:0071704|GO:0051641|GO:0043227|GO:0042698|GO:0005622|GO:0043229|GO:0009058|GO:0071944|GO:0008283|GO:0007154|GO:0044297|GO:0031090|GO:0048609|GO:0019222|GO:0022602|GO:0016043|GO:0009893|GO:0098793|GO:0042995|GO:…	cellular process|reproduction|synapse|rhythmic process|catalytic activity|developmental process|signaling|cell junction|reproductive process|membrane|metabolic process|response to stimulus|signal transduction|cellular metabolic process|intrinsic component of membrane|protein binding|hydrolase activity|organic substance metabolic process|cellular localization|membrane-bounded organelle|ovulation c…	K07817	receptor-type tyrosine-protein phosphatase N[3.1.3.48]	hsa04940	Type I diabetes mellitus - Homo sapiens (human)聽	2:219289623-219309648	4036	4951	94	106	16.6484	20.0547	0.423371	0.472071	18.3515	0.447721	5.35716	3.13633e-118	9.97563e-115	UP
ENSG00000225783	MIAT	myocardial infarction associated transcript [Source:HGNC Symbol;Acc:HGNC:33425]	lncRNA	-	-	-	-	-	-	22:26646411-26676475	1960	1962	45	42	3.13514	3.08177	0.0785932	0.0725316	3.10845	0.0755624	5.36239	5.0425e-111	1.44347e-107	UP
ENSG00000102109	PCSK1N	proprotein convertase subtilisin/kexin type 1 inhibitor [Source:HGNC Symbol;Acc:HGNC:17301]	protein_coding	GO:0009987|GO:0098772|GO:0005576|GO:0023052|GO:0008152|GO:0050896|GO:0007165|GO:0044237|GO:0005515|GO:0005615|GO:0071704|GO:0042445|GO:0043227|GO:0005622|GO:0043229|GO:0009892|GO:0007154|GO:0019222|GO:0048523|GO:0030234|GO:0006807|GO:0012505|GO:0050794|GO:0009991|GO:0009409|GO:0005737|GO:0016486|GO:0031323|GO:0007186|GO:0097708|GO:0031324|GO:0044092|GO:0005102|GO:0043231|GO:0030141|GO:0019538|GO:…	cellular process|molecular function regulator|extracellular region|signaling|metabolic process|response to stimulus|signal transduction|cellular metabolic process|protein binding|extracellular space|organic substance metabolic process|hormone metabolic process|membrane-bounded organelle|intracellular|intracellular organelle|negative regulation of metabolic process|cell communication|regulation of…	-	-	-	-	X:48831096-48835610	2224	2478	29	49	89.9849	98.4549	1.28117	2.14047	94.2199	1.71082	5.78327	1.65514e-110	4.30727e-107	UP
ENSG00000131409	LRRC4B	leucine rich repeat containing 4B [Source:HGNC Symbol;Acc:HGNC:25042]	protein_coding	GO:0009987|GO:0045202|GO:0032502|GO:0030054|GO:0016020|GO:0031224|GO:0005515|GO:0098794|GO:0050793|GO:0071944|GO:0098984|GO:0099572|GO:0007155|GO:0097060|GO:0016043|GO:0098978|GO:0098793|GO:0042995|GO:0005886|GO:0099634|GO:0050794|GO:0048856|GO:0044089|GO:0007275|GO:0031226|GO:0032279|GO:0051128|GO:0005102|GO:0051963|GO:0098839|GO:0045211|GO:0099060|GO:0042734|GO:0014069|GO:0099055|GO:0051130|GO:…	cellular process|synapse|developmental process|cell junction|membrane|intrinsic component of membrane|protein binding|postsynapse|regulation of developmental process|cell periphery|neuron to neuron synapse|postsynaptic specialization|cell adhesion|synaptic membrane|cellular component organization|glutamatergic synapse|presynapse|cell projection|plasma membrane|postsynaptic specialization membrane…	K16360	netrin-G3 ligand[-]	hsa04514	Cell adhesion molecules - Homo sapiens (human)聽	19:50516892-50568435	955	966	3	0	13.5796	13.4885	0.0465805	0	13.534	0.0232902	9.18265	1.1985e-106	2.85901e-103	UP
ENSG00000099194	SCD	stearoyl-CoA desaturase [Source:HGNC Symbol;Acc:HGNC:10571]	protein_coding	GO:0009987|GO:0003824|GO:0016020|GO:0008152|GO:0050896|GO:0044237|GO:0031224|GO:0005515|GO:0071704|GO:0043227|GO:0005622|GO:0005789|GO:0043229|GO:0009058|GO:0019222|GO:0043167|GO:0016491|GO:0012505|GO:0042175|GO:0005737|GO:0006790|GO:0006629|GO:0043231|GO:0043169|GO:0031227|GO:0044281|GO:0016705|GO:0044255|GO:0055114|GO:0006082|GO:0016021|GO:0005783|GO:0010033|GO:1901360|GO:0044249|GO:0019216|GO:…	cellular process|catalytic activity|membrane|metabolic process|response to stimulus|cellular metabolic process|intrinsic component of membrane|protein binding|organic substance metabolic process|membrane-bounded organelle|intracellular|endoplasmic reticulum membrane|intracellular organelle|biosynthetic process|regulation of metabolic process|ion binding|oxidoreductase activity|endomembrane system…	K00507	stearoyl-CoA desaturase (Delta-9 desaturase)[1.14.19.1]	hsa01100|hsa04152|hsa03320|hsa01212|hsa01040	Metabolic pathways - Homo sapiens (human)聽|AMPK signaling pathway - Homo sapiens (human)聽|PPAR signaling pathway - Homo sapiens (human)聽|Fatty acid metabolism - Homo sapiens (human)聽|Biosynthesis of unsaturated fatty acids - Homo sapiens (human)聽	10:100347233-100364826	4306	4352	51539	52700	47.0688	46.7142	615.128	621.945	46.8915	618.536	-3.72146	2.68679e-104	5.91632e-101	DOWN
ENSG00000118971	CCND2	cyclin D2 [Source:HGNC Symbol;Acc:HGNC:1583]	protein_coding	GO:0009987|GO:0032991|GO:0098772|GO:0007610|GO:0016020|GO:0008152|GO:0050896|GO:0044237|GO:0005515|GO:0044216|GO:0071704|GO:0043227|GO:0005622|GO:0043229|GO:0008283|GO:0031090|GO:0019222|GO:0048523|GO:0009893|GO:0030234|GO:0007626|GO:0006807|GO:0012505|GO:0050794|GO:1902494|GO:0051726|GO:0005737|GO:0031323|GO:0090068|GO:0030534|GO:0044093|GO:0007049|GO:0060548|GO:0031325|GO:0009314|GO:0043231|GO:…	cellular process|macromolecular complex|molecular function regulator|behavior|membrane|metabolic process|response to stimulus|cellular metabolic process|protein binding|other organism cell|organic substance metabolic process|membrane-bounded organelle|intracellular|intracellular organelle|cell proliferation|organelle membrane|regulation of metabolic process|negative regulation of cellular process…	K10151	G1/S-specific cyclin-D2[-]	hsa05200|hsa04151|hsa05165|hsa05206|hsa05166|hsa05203|hsa05169|hsa04510|hsa05202|hsa04310|hsa04630|hsa04390|hsa04218|hsa05162|hsa04068|hsa04110|hsa04115|hsa04917|hsa04340	Pathways in cancer - Homo sapiens (human)聽|PI3K-Akt signaling pathway - Homo sapiens (human)聽|Human papillomavirus infection - Homo sapiens (human)聽|MicroRNAs in cancer - Homo sapiens (human)聽|Human T-cell leukemia virus 1 infection - Homo sapiens (human)聽|Viral carcinogenesis - Homo sapiens (human)聽|Epstein-Barr virus infection - Homo sapiens (human)聽|Focal adhesion - Homo sapiens (human)聽|Trans…	12:4269771-4305353	9405	9500	430	426	38.0132	37.7051	1.89764	1.85895	37.8591	1.87829	4.33315	8.43831e-104	1.72539e-100	UP
ENSG00000168280	KIF5C	kinesin family member 5C [Source:HGNC Symbol;Acc:HGNC:6325]	protein_coding	GO:0009987|GO:0032991|GO:0003824|GO:0032502|GO:0040011|GO:0050896|GO:0005515|GO:0016787|GO:0030427|GO:0051641|GO:0036094|GO:0097367|GO:0007017|GO:0005622|GO:0043229|GO:0044297|GO:0043167|GO:0016043|GO:0042995|GO:0033036|GO:0097159|GO:0005929|GO:0048856|GO:0009653|GO:0051668|GO:0099512|GO:0051649|GO:0007275|GO:0006996|GO:0005737|GO:0008104|GO:0043025|GO:0045184|GO:0030426|GO:0051656|GO:0036477|GO:…	cellular process|macromolecular complex|catalytic activity|developmental process|locomotion|response to stimulus|protein binding|hydrolase activity|site of polarized growth|cellular localization|small molecule binding|carbohydrate derivative binding|microtubule-based process|intracellular|intracellular organelle|cell body|ion binding|cellular component organization|cell projection|macromolecule l…	K10396	kinesin family member 5[-]	hsa05022|hsa05010|hsa05014|hsa05016|hsa05020|hsa04144|hsa05012|hsa05132|hsa04728|hsa05223	Pathways of neurodegeneration - multiple diseases - Homo sapiens (human)聽|Alzheimer disease - Homo sapiens (human)聽|Amyotrophic lateral sclerosis - Homo sapiens (human)聽|Huntington disease - Homo sapiens (human)聽|Prion disease - Homo sapiens (human)聽|Endocytosis - Homo sapiens (human)聽|Parkinson disease - Homo sapiens (human)聽|Salmonella infection - Homo sapiens (human)聽|Dopaminergic synapse - Ho…	2:148875227-149026759	948	919	2	3	1.07118	1.0197	0.00246802	0.00365968	1.04544	0.00306385	8.41455	3.63753e-103	6.94187e-100	UP
ENSG00000105088	OLFM2	olfactomedin 2 [Source:HGNC Symbol;Acc:HGNC:17189]	protein_coding	GO:0009987|GO:0045202|GO:0032991|GO:0005576|GO:0032502|GO:0030054|GO:0007610|GO:0016020|GO:0031224|GO:0005515|GO:0043227|GO:0036166|GO:0005622|GO:0050793|GO:0043229|GO:0071944|GO:1902495|GO:0097060|GO:0098978|GO:0043235|GO:0007626|GO:0033036|GO:0005886|GO:0050794|GO:0048856|GO:0005737|GO:0045595|GO:0008104|GO:1905174|GO:1900239|GO:0031226|GO:0034702|GO:0045184|GO:0043231|GO:0032940|GO:0045597|GO:…	cellular process|synapse|macromolecular complex|extracellular region|developmental process|cell junction|behavior|membrane|intrinsic component of membrane|protein binding|membrane-bounded organelle|phenotypic switching|intracellular|regulation of developmental process|intracellular organelle|cell periphery|transmembrane transporter complex|synaptic membrane|glutamatergic synapse|receptor complex|…	-	-	-	-	19:9853718-9936552	2388	2732	84	79	29.9784	33.6787	1.15139	1.07073	31.8286	1.11106	4.84031	4.61241e-102	8.25218e-99	UP
ENSG00000143387	CTSK	cathepsin K [Source:HGNC Symbol;Acc:HGNC:2536]	protein_coding	GO:0009987|GO:0005576|GO:0003824|GO:0032502|GO:0023052|GO:0002376|GO:0016020|GO:0008152|GO:0050896|GO:0007165|GO:0006955|GO:0044237|GO:0044877|GO:0005515|GO:0016787|GO:0005615|GO:0071704|GO:0042445|GO:0043227|GO:0097367|GO:0005622|GO:0050793|GO:0043229|GO:0071944|GO:0007154|GO:0002684|GO:0002253|GO:0016043|GO:0002682|GO:0006807|GO:0005886|GO:0012505|GO:0009056|GO:0050794|GO:0009986|GO:0048856|GO:…	cellular process|extracellular region|catalytic activity|developmental process|signaling|immune system process|membrane|metabolic process|response to stimulus|signal transduction|immune response|cellular metabolic process|macromolecular complex binding|protein binding|hydrolase activity|extracellular space|organic substance metabolic process|hormone metabolic process|membrane-bounded organelle|ca…	K01371	cathepsin K[3.4.22.38]	hsa04210|hsa04142|hsa04380|hsa04620|hsa05323	Apoptosis - Homo sapiens (human)聽|Lysosome - Homo sapiens (human)聽|Osteoclast differentiation - Homo sapiens (human)聽|Toll-like receptor signaling pathway - Homo sapiens (human)聽|Rheumatoid arthritis - Homo sapiens (human)聽	1:150794880-150809577	5361	5138	60038	63106	12.098	11.3858	147.933	153.752	11.7419	150.843	-3.6833	2.19705e-100	3.69958e-97	DOWN
ENSG00000105605	CACNG7	calcium voltage-gated channel auxiliary subunit gamma 7 [Source:HGNC Symbol;Acc:HGNC:13626]	protein_coding	GO:0009987|GO:0045202|GO:0032991|GO:0098772|GO:0032502|GO:0023052|GO:0005215|GO:0016020|GO:0008152|GO:0050896|GO:0007165|GO:0044237|GO:0045927|GO:0031224|GO:0005515|GO:0098794|GO:0071704|GO:0051641|GO:0043227|GO:0048589|GO:0005622|GO:0050793|GO:0043229|GO:0071944|GO:0098984|GO:0099572|GO:0007154|GO:1902495|GO:0044297|GO:0016247|GO:0019222|GO:0097060|GO:0016043|GO:0098978|GO:0043235|GO:0042995|GO:…	cellular process|synapse|macromolecular complex|molecular function regulator|developmental process|signaling|transporter activity|membrane|metabolic process|response to stimulus|signal transduction|cellular metabolic process|positive regulation of growth|intrinsic component of membrane|protein binding|postsynapse|organic substance metabolic process|cellular localization|membrane-bounded organelle…	K04872	voltage-dependent calcium channel gamma-7[-]	hsa04010|hsa04921|hsa04261|hsa05414|hsa05410|hsa04260|hsa05412	MAPK signaling pathway - Homo sapiens (human)聽|Oxytocin signaling pathway - Homo sapiens (human)聽|Adrenergic signaling in cardiomyocytes - Homo sapiens (human)聽|Dilated cardiomyopathy - Homo sapiens (human)聽|Hypertrophic cardiomyopathy - Homo sapiens (human)聽|Cardiac muscle contraction - Homo sapiens (human)聽|Arrhythmogenic right ventricular cardiomyopathy - Homo sapiens (human)聽	19:53909335-53943941	836	897	3	2	12.4269	13.0933	0.0486939	0.0320913	12.7601	0.0403926	8.30333	4.45482e-99	7.08466e-96	UP
ENSG00000104888	SLC17A7	solute carrier family 17 member 7 [Source:HGNC Symbol;Acc:HGNC:16704]	protein_coding	GO:0009987|GO:0045202|GO:0032502|GO:0023052|GO:0030054|GO:0005215|GO:0007610|GO:0016020|GO:0050896|GO:0007165|GO:0031224|GO:0098794|GO:0051641|GO:0031300|GO:0043227|GO:0060076|GO:0005622|GO:0005326|GO:0043229|GO:0071944|GO:0007154|GO:0048786|GO:0031090|GO:0030672|GO:0016043|GO:0098793|GO:0008021|GO:0042995|GO:0005886|GO:0012505|GO:0050794|GO:0048856|GO:0038023|GO:0022857|GO:0051649|GO:0007275|GO:…	cellular process|synapse|developmental process|signaling|cell junction|transporter activity|behavior|membrane|response to stimulus|signal transduction|intrinsic component of membrane|postsynapse|cellular localization|intrinsic component of organelle membrane|membrane-bounded organelle|excitatory synapse|intracellular|neurotransmitter transporter activity|intracellular organelle|cell periphery|cel…	K12302	MFS transporter, ACS family, solute carrier family 17 (sodium-dependent inorganic phosphate cotransporter), member 6/7/8[-]	hsa04723|hsa04724|hsa04721|hsa05033	Retrograde endocannabinoid signaling - Homo sapiens (human)聽|Glutamatergic synapse - Homo sapiens (human)聽|Synaptic vesicle cycle - Homo sapiens (human)聽|Nicotine addiction - Homo sapiens (human)聽	19:49429401-49442360	795	736	2	1	5.88734	5.35218	0.0161751	0.00799747	5.61976	0.0120863	8.86099	2.49563e-94	3.75999e-91	UP
ENSG00000135439	AGAP2	ArfGAP with GTPase domain, ankyrin repeat and PH domain 2 [Source:HGNC Symbol;Acc:HGNC:16921]	protein_coding	GO:0009987|GO:0098772|GO:0005576|GO:0003824|GO:0032502|GO:0023052|GO:0016020|GO:0008152|GO:0050896|GO:0007165|GO:0044237|GO:0005515|GO:0016787|GO:0005615|GO:0071704|GO:0051641|GO:0036094|GO:0043227|GO:0097367|GO:0005622|GO:0050793|GO:0043229|GO:0009058|GO:0008283|GO:0009892|GO:0007154|GO:0019222|GO:0048523|GO:0043167|GO:0016043|GO:0009893|GO:0030234|GO:0030496|GO:0006807|GO:0033036|GO:0097159|GO:…	cellular process|molecular function regulator|extracellular region|catalytic activity|developmental process|signaling|membrane|metabolic process|response to stimulus|signal transduction|cellular metabolic process|protein binding|hydrolase activity|extracellular space|organic substance metabolic process|cellular localization|small molecule binding|membrane-bounded organelle|carbohydrate derivative…	K17848	Arf-GAP with GTPase, ANK repeat and PH domain-containing protein 2[-]	hsa04144|hsa04068	Endocytosis - Homo sapiens (human)聽|FoxO signaling pathway - Homo sapiens (human)聽	12:57723761-57742157	801	839	5	3	4.85042	4.98896	0.0330569	0.0196126	4.91969	0.0263348	7.54545	1.19203e-93	1.70615e-90	UP
ENSG00000196557	CACNA1H	calcium voltage-gated channel subunit alpha1 H [Source:HGNC Symbol;Acc:HGNC:1395]	protein_coding	GO:0009987|GO:0000003|GO:0032991|GO:0032502|GO:0023052|GO:0022414|GO:0005215|GO:0016020|GO:0008152|GO:0050896|GO:0044237|GO:0031224|GO:0048646|GO:0005515|GO:0071704|GO:0042445|GO:0009058|GO:0071944|GO:0007154|GO:1902495|GO:0043167|GO:0019953|GO:0042995|GO:0051050|GO:0007340|GO:0005886|GO:0050794|GO:0048856|GO:0009653|GO:0022857|GO:2000344|GO:0042180|GO:0007275|GO:0060627|GO:0031226|GO:0034702|GO:…	cellular process|reproduction|macromolecular complex|developmental process|signaling|reproductive process|transporter activity|membrane|metabolic process|response to stimulus|cellular metabolic process|intrinsic component of membrane|anatomical structure formation involved in morphogenesis|protein binding|organic substance metabolic process|hormone metabolic process|biosynthetic process|cell peri…	K04855	voltage-dependent calcium channel T type alpha-1H[-]	hsa04010|hsa04020|hsa04934|hsa04925|hsa04713|hsa04927|hsa04929	MAPK signaling pathway - Homo sapiens (human)聽|Calcium signaling pathway - Homo sapiens (human)聽|Cushing syndrome - Homo sapiens (human)聽|Aldosterone synthesis and secretion - Homo sapiens (human)聽|Circadian entrainment - Homo sapiens (human)聽|Cortisol synthesis and secretion - Homo sapiens (human)聽|GnRH secretion - Homo sapiens (human)聽	16:1153106-1221771	722	721	3	2	2.67302	2.62121	0.0121279	0.00799277	2.64712	0.0100603	8.0396	2.76968e-90	3.77546e-87	UP
ENSG00000072832	CRMP1	collapsin response mediator protein 1 [Source:HGNC Symbol;Acc:HGNC:2365]	protein_coding	GO:0009987|GO:0003824|GO:0032502|GO:0040011|GO:0008152|GO:0050896|GO:0044237|GO:0005515|GO:0016787|GO:0030427|GO:0071704|GO:0043227|GO:0007017|GO:0005622|GO:0050793|GO:0043229|GO:0044297|GO:0048523|GO:0016043|GO:0030496|GO:0042995|GO:0006807|GO:0050794|GO:0048856|GO:0009653|GO:0007275|GO:0006996|GO:0005737|GO:0045595|GO:0006725|GO:0051961|GO:0042802|GO:0044092|GO:0051128|GO:0043025|GO:0000226|GO:…	cellular process|catalytic activity|developmental process|locomotion|metabolic process|response to stimulus|cellular metabolic process|protein binding|hydrolase activity|site of polarized growth|organic substance metabolic process|membrane-bounded organelle|microtubule-based process|intracellular|regulation of developmental process|intracellular organelle|cell body|negative regulation of cellular…	-	-	-	-	4:5748084-5893086	1137	1227	3	18	7.23744	7.66956	0.0208518	0.123705	7.4535	0.0722784	6.68821	1.4771e-89	1.92198e-86	UP
ENSG00000092051	JPH4	junctophilin 4 [Source:HGNC Symbol;Acc:HGNC:20156]	protein_coding	GO:0009987|GO:0032991|GO:0023052|GO:0007610|GO:0016020|GO:0050896|GO:0007165|GO:0031224|GO:0005515|GO:0051641|GO:0043227|GO:0005622|GO:0005789|GO:0043229|GO:0071944|GO:0007154|GO:0031090|GO:0048523|GO:0042995|GO:0005886|GO:0012505|GO:0050794|GO:0023051|GO:0042175|GO:0051649|GO:0051283|GO:0005737|GO:0043198|GO:0051208|GO:0033017|GO:0001816|GO:0001817|GO:0010646|GO:0048167|GO:0043231|GO:0036477|GO:…	cellular process|macromolecular complex|signaling|behavior|membrane|response to stimulus|signal transduction|intrinsic component of membrane|protein binding|cellular localization|membrane-bounded organelle|intracellular|endoplasmic reticulum membrane|intracellular organelle|cell periphery|cell communication|organelle membrane|negative regulation of cellular process|cell projection|plasma membrane…	-	-	-	-	14:23568035-23578790	579	690	0	0	3.51986	4.11905	0	0	3.81946	0	Inf	1.3695e-87	1.70449e-84	UP
ENSG00000104833	TUBB4A	tubulin beta 4A class IVa [Source:HGNC Symbol;Acc:HGNC:20774]	protein_coding	GO:0009987|GO:0005198|GO:0005576|GO:0003824|GO:0005515|GO:0005200|GO:0016787|GO:0005615|GO:0036094|GO:0043227|GO:0097367|GO:0007017|GO:0005622|GO:0043229|GO:0044297|GO:0048523|GO:0043167|GO:0016043|GO:0043209|GO:0042995|GO:0097159|GO:0005929|GO:0050794|GO:0051726|GO:0099512|GO:0006996|GO:0005737|GO:0032886|GO:0043254|GO:0051128|GO:0043025|GO:0000226|GO:0007049|GO:0043231|GO:0070062|GO:0022406|GO:…	cellular process|structural molecule activity|extracellular region|catalytic activity|protein binding|structural constituent of cytoskeleton|hydrolase activity|extracellular space|small molecule binding|membrane-bounded organelle|carbohydrate derivative binding|microtubule-based process|intracellular|intracellular organelle|cell body|negative regulation of cellular process|ion binding|cellular co…	K07375	tubulin beta[-]	hsa05022|hsa05010|hsa05014|hsa05016|hsa05020|hsa05012|hsa05132|hsa05130|hsa04145|hsa04540	Pathways of neurodegeneration - multiple diseases - Homo sapiens (human)聽|Alzheimer disease - Homo sapiens (human)聽|Amyotrophic lateral sclerosis - Homo sapiens (human)聽|Huntington disease - Homo sapiens (human)聽|Prion disease - Homo sapiens (human)聽|Parkinson disease - Homo sapiens (human)聽|Salmonella infection - Homo sapiens (human)聽|Pathogenic Escherichia coli infection - Homo sapiens (human)聽…	19:6494319-6502848	574	672	0	0	4.76323	5.47596	0	0	5.1196	0	Inf	1.89368e-87	2.25868e-84	UP
ENSG00000106483	SFRP4	secreted frizzled related protein 4 [Source:HGNC Symbol;Acc:HGNC:10778]	protein_coding	GO:0009987|GO:0005576|GO:0032502|GO:0023052|GO:0008152|GO:0050896|GO:0007165|GO:0051051|GO:0044237|GO:0005515|GO:0043433|GO:0005615|GO:0071704|GO:0043227|GO:0005622|GO:0050793|GO:0043229|GO:0009058|GO:0008283|GO:0007154|GO:0019222|GO:0048523|GO:0016043|GO:0009893|GO:0006807|GO:0051050|GO:0050794|GO:0023051|GO:0009986|GO:0048856|GO:0009653|GO:0007275|GO:0045684|GO:0005737|GO:0045595|GO:0031323|GO:…	cellular process|extracellular region|developmental process|signaling|metabolic process|response to stimulus|signal transduction|negative regulation of transport|cellular metabolic process|protein binding|negative regulation of sequence-specific DNA binding transcription factor activity|extracellular space|organic substance metabolic process|membrane-bounded organelle|intracellular|regulation of …	K02185	secreted frizzled-related protein 4[-]	hsa04310	Wnt signaling pathway - Homo sapiens (human)聽	7:37905932-38025695	1280	1368	12304	12837	18.3603	19.2689	192.702	198.8	18.8146	195.751	-3.37909	4.47226e-86	5.12092e-83	DOWN
ENSG00000076706	MCAM	melanoma cell adhesion molecule [Source:HGNC Symbol;Acc:HGNC:6934]	protein_coding	GO:0009987|GO:0005576|GO:0032502|GO:0030054|GO:0040011|GO:0016020|GO:0050896|GO:0031224|GO:0048646|GO:0030055|GO:0005615|GO:0043227|GO:0005622|GO:0043229|GO:0071944|GO:0007155|GO:0040017|GO:0040012|GO:0005886|GO:0050794|GO:0009986|GO:0048856|GO:0048870|GO:0009653|GO:0007275|GO:0003014|GO:0001525|GO:0051272|GO:2000145|GO:0005912|GO:0048514|GO:0016477|GO:0043231|GO:2000147|GO:0016021|GO:0009897|GO:…	cellular process|extracellular region|developmental process|cell junction|locomotion|membrane|response to stimulus|intrinsic component of membrane|anatomical structure formation involved in morphogenesis|cell-substrate junction|extracellular space|membrane-bounded organelle|intracellular|intracellular organelle|cell periphery|cell adhesion|positive regulation of locomotion|regulation of locomotio…	-	-	-	-	11:119308529-119321521	2671	2804	145	134	12.4168	12.8002	0.735994	0.672547	12.6085	0.70427	4.16212	1.34087e-85	1.4763e-82	UP
ENSG00000214736	TOMM6	translocase of outer mitochondrial membrane 6 [Source:HGNC Symbol;Acc:HGNC:34528]	protein_coding	GO:0009987|GO:0032991|GO:0016020|GO:0008152|GO:0044237|GO:0005515|GO:0019867|GO:0043227|GO:0005622|GO:0043229|GO:0031090|GO:0033036|GO:0009056|GO:0098796|GO:0005737|GO:0008104|GO:0045184|GO:0043231|GO:0031966|GO:0098799|GO:0071702|GO:0006914|GO:0005739|GO:0071705|GO:0015031|GO:0005741|GO:0005742|GO:0005740|GO:0042886|GO:0015833|GO:0016236	cellular process|macromolecular complex|membrane|metabolic process|cellular metabolic process|protein binding|outer membrane|membrane-bounded organelle|intracellular|intracellular organelle|organelle membrane|macromolecule localization|catabolic process|membrane protein complex|cytoplasm|protein localization|establishment of protein localization|intracellular membrane-bounded organelle|mitochondr…	-	-	-	-	6:41787662-41789898	3	2	425	402	0.156787	0.102649	24.2525	22.6833	0.129718	23.4679	-7.49917	1.19339e-84	1.26526e-81	DOWN
ENSG00000154118	JPH3	junctophilin 3 [Source:HGNC Symbol;Acc:HGNC:14203]	protein_coding	GO:0009987|GO:0032991|GO:0023052|GO:0040011|GO:0007610|GO:0016020|GO:0050896|GO:0007165|GO:0031224|GO:0005515|GO:0051641|GO:0043227|GO:0005622|GO:0005789|GO:0043229|GO:0071944|GO:0007154|GO:0031090|GO:0048523|GO:0005886|GO:0012505|GO:0050794|GO:0023051|GO:0042175|GO:0051649|GO:0051283|GO:0005737|GO:0051208|GO:0033017|GO:0010646|GO:0048167|GO:0043231|GO:0030314|GO:0050877|GO:0007267|GO:0010469|GO:…	cellular process|macromolecular complex|signaling|locomotion|behavior|membrane|response to stimulus|signal transduction|intrinsic component of membrane|protein binding|cellular localization|membrane-bounded organelle|intracellular|endoplasmic reticulum membrane|intracellular organelle|cell periphery|cell communication|organelle membrane|negative regulation of cellular process|plasma membrane|endo…	-	-	-	-	16:87601835-87698156	615	911	0	0	3.99047	5.80455	0	0	4.89751	0	Inf	4.74391e-82	4.84997e-79	UP
ENSG00000116254	CHD5	chromodomain helicase DNA binding protein 5 [Source:HGNC Symbol;Acc:HGNC:16816]	protein_coding	GO:0009987|GO:0000003|GO:0032991|GO:0003824|GO:0032502|GO:0023052|GO:0022414|GO:0016020|GO:0008152|GO:0050896|GO:0007165|GO:0044237|GO:0005515|GO:0016787|GO:0007289|GO:0071704|GO:0036094|GO:0043227|GO:0035092|GO:0097367|GO:0005622|GO:0043229|GO:0009058|GO:0008283|GO:0007154|GO:0048609|GO:0019222|GO:0017053|GO:0048523|GO:0043167|GO:0016043|GO:0019953|GO:0006807|GO:0097159|GO:0050794|GO:0023051|GO:…	cellular process|reproduction|macromolecular complex|catalytic activity|developmental process|signaling|reproductive process|membrane|metabolic process|response to stimulus|signal transduction|cellular metabolic process|protein binding|hydrolase activity|spermatid nucleus differentiation|organic substance metabolic process|small molecule binding|membrane-bounded organelle|sperm chromatin condensa…	-	-	-	-	1:6101787-6180321	883	897	5	15	4.28046	4.26996	0.0264634	0.0785084	4.27521	0.0524859	6.34792	1.85807e-81	1.83411e-78	UP
ENSG00000141524	TMC6	transmembrane channel like 6 [Source:HGNC Symbol;Acc:HGNC:18021]	protein_coding	GO:0009987|GO:0005576|GO:0002376|GO:0005215|GO:0016020|GO:0050896|GO:0006955|GO:0031224|GO:0005515|GO:0005615|GO:0043227|GO:0005622|GO:0005789|GO:0043229|GO:0071944|GO:0031090|GO:0045321|GO:0005886|GO:0012505|GO:0042175|GO:0022857|GO:0005737|GO:0097708|GO:0031226|GO:0002366|GO:0002263|GO:0002274|GO:0043231|GO:0030141|GO:0070062|GO:0032940|GO:0005635|GO:0043299|GO:0001775|GO:0005794|GO:0012506|GO:…	cellular process|extracellular region|immune system process|transporter activity|membrane|response to stimulus|immune response|intrinsic component of membrane|protein binding|extracellular space|membrane-bounded organelle|intracellular|endoplasmic reticulum membrane|intracellular organelle|cell periphery|organelle membrane|leukocyte activation|plasma membrane|endomembrane system|nuclear outer mem…	-	-	-	-	17:78107397-78132407	618	715	4	5	1.4123	1.60452	0.00998077	0.0123376	1.50841	0.0111592	7.07866	1.08303e-80	1.03343e-77	UP
ENSG00000116661	FBXO2	F-box protein 2 [Source:HGNC Symbol;Acc:HGNC:13581]	protein_coding	GO:0009987|GO:0045202|GO:0032991|GO:0003824|GO:0016020|GO:0008152|GO:0050896|GO:0044237|GO:0033218|GO:0005515|GO:0098794|GO:0071704|GO:0043227|GO:0005622|GO:0043229|GO:0008283|GO:0031090|GO:0019222|GO:0048523|GO:0016740|GO:0030246|GO:0042995|GO:0006807|GO:0012505|GO:0009056|GO:0050794|GO:1902494|GO:0005737|GO:0031323|GO:1901135|GO:0042277|GO:0043231|GO:0019538|GO:0036477|GO:0051171|GO:1901698|GO:…	cellular process|synapse|macromolecular complex|catalytic activity|membrane|metabolic process|response to stimulus|cellular metabolic process|amide binding|protein binding|postsynapse|organic substance metabolic process|membrane-bounded organelle|intracellular|intracellular organelle|cell proliferation|organelle membrane|regulation of metabolic process|negative regulation of cellular process|tran…	K10099	F-box protein 2[-]	hsa04141|hsa04120	Protein processing in endoplasmic reticulum - Homo sapiens (human)聽|Ubiquitin mediated proteolysis - Homo sapiens (human)聽	1:11637018-11655785	1379	1461	54	61	16.4439	17.1077	0.703077	0.785332	16.7758	0.744205	4.49454	4.66674e-80	4.30936e-77	UP
ENSG00000105376	ICAM5	intercellular adhesion molecule 5 [Source:HGNC Symbol;Acc:HGNC:5348]	protein_coding	GO:0009987|GO:0002376|GO:0016020|GO:0050896|GO:0006955|GO:0031224|GO:0044877|GO:0005515|GO:0071944|GO:0007155|GO:0016043|GO:0002682|GO:0005886|GO:0031226|GO:0005102|GO:0050776|GO:0098609|GO:0043062|GO:0050839|GO:0016021|GO:0016192|GO:0005887|GO:0030198|GO:0005178|GO:0006909|GO:0006897	cellular process|immune system process|membrane|response to stimulus|immune response|intrinsic component of membrane|macromolecular complex binding|protein binding|cell periphery|cell adhesion|cellular component organization|regulation of immune system process|plasma membrane|intrinsic component of plasma membrane|receptor binding|regulation of immune response|cell-cell adhesion|extracellular str…	-	-	-	-	19:10289952-10296778	648	672	8	6	6.27246	6.38754	0.0845509	0.0627021	6.33	0.0736265	6.42584	2.10843e-79	1.88613e-76	UP
ENSG00000121769	FABP3	fatty acid binding protein 3 [Source:HGNC Symbol;Acc:HGNC:3557]	protein_coding	GO:0009987|GO:0005576|GO:0032502|GO:0005215|GO:0008152|GO:0050896|GO:0044237|GO:0005515|GO:0005615|GO:0071704|GO:0051641|GO:0036094|GO:0043227|GO:0005622|GO:0009058|GO:0008283|GO:0019222|GO:0048523|GO:0043167|GO:0009893|GO:0006807|GO:0033036|GO:0009056|GO:0050794|GO:0008289|GO:0042180|GO:0051649|GO:0005737|GO:0031323|GO:0006629|GO:0031325|GO:0070062|GO:0043177|GO:0051171|GO:0009725|GO:1901698|GO:…	cellular process|extracellular region|developmental process|transporter activity|metabolic process|response to stimulus|cellular metabolic process|protein binding|extracellular space|organic substance metabolic process|cellular localization|small molecule binding|membrane-bounded organelle|intracellular|biosynthetic process|cell proliferation|regulation of metabolic process|negative regulation of…	K08752	fatty acid-binding protein 3, muscle and heart[-]	hsa03320	PPAR signaling pathway - Homo sapiens (human)聽	1:31365253-31376850	140	168	1725	1749	3.49288	4.11589	46.9909	47.1115	3.80439	47.0512	-3.6285	2.39784e-79	2.08001e-76	DOWN
ENSG00000170891	CYTL1	cytokine like 1 [Source:HGNC Symbol;Acc:HGNC:24435]	protein_coding	GO:0009987|GO:0005576|GO:0032502|GO:0023052|GO:0008152|GO:0050896|GO:0007165|GO:0044237|GO:0051091|GO:0005515|GO:0005615|GO:0071704|GO:0009058|GO:0007154|GO:0019222|GO:0009893|GO:0006807|GO:0050794|GO:0048856|GO:0007275|GO:0031323|GO:0006725|GO:0048871|GO:0044093|GO:0006790|GO:1901135|GO:0005102|GO:0048513|GO:0048839|GO:0006139|GO:0031325|GO:0019538|GO:0051171|GO:0051090|GO:0044281|GO:0042592|GO:…	cellular process|extracellular region|developmental process|signaling|metabolic process|response to stimulus|signal transduction|cellular metabolic process|positive regulation of sequence-specific DNA binding transcription factor activity|protein binding|extracellular space|organic substance metabolic process|biosynthetic process|cell communication|regulation of metabolic process|positive regulat…	-	-	-	-	4:5014586-5019458	1454	1664	66	68	46.7801	52.5716	2.31851	2.36205	49.6759	2.34028	4.40779	3.33642e-79	2.80907e-76	UP
ENSG00000159212	CLIC6	chloride intracellular channel 6 [Source:HGNC Symbol;Acc:HGNC:2065]	protein_coding	GO:0032991|GO:0005576|GO:0005215|GO:0016020|GO:0031224|GO:0005515|GO:0005615|GO:0043227|GO:0005622|GO:0071944|GO:1902495|GO:0005886|GO:0022857|GO:0005737|GO:0034702|GO:0005102|GO:0070062|GO:0051049|GO:0016021|GO:0031982|GO:1903561|GO:0022803|GO:0006811|GO:0015075|GO:0001664|GO:0043269|GO:0034707|GO:0055085|GO:0015267|GO:0005216|GO:0034220|GO:0006820|GO:0050780|GO:0008509|GO:0034765|GO:0098656|GO:…	macromolecular complex|extracellular region|transporter activity|membrane|intrinsic component of membrane|protein binding|extracellular space|membrane-bounded organelle|intracellular|cell periphery|transmembrane transporter complex|plasma membrane|transmembrane transporter activity|cytoplasm|ion channel complex|receptor binding|extracellular exosome|regulation of transport|integral component of m…	-	-	-	-	21:34668994-34718227	884	763	9	11	6.72894	5.70322	0.0747982	0.0904023	6.21608	0.0826002	6.23372	4.87078e-79	3.98374e-76	UP
ENSG00000164694	FNDC1	fibronectin type III domain containing 1 [Source:HGNC Symbol;Acc:HGNC:21184]	protein_coding	GO:0005576|GO:0005515|GO:0043227|GO:0005622|GO:0043229|GO:0043231|GO:0031981|GO:0005654|GO:0005634|GO:0016604|GO:0016607	extracellular region|protein binding|membrane-bounded organelle|intracellular|intracellular organelle|intracellular membrane-bounded organelle|nuclear lumen|nucleoplasm|nucleus|nuclear body|nuclear speck	-	-	-	-	6:159169400-159272108	1534	1396	46	24	11.1469	9.96126	0.364968	0.188288	10.5541	0.276628	5.25371	6.04596e-79	4.80755e-76	UP
ENSG00000157064	NMNAT2	nicotinamide nucleotide adenylyltransferase 2 [Source:HGNC Symbol;Acc:HGNC:16789]	protein_coding	GO:0009987|GO:0045202|GO:0003824|GO:0016020|GO:0008152|GO:0044237|GO:0071704|GO:0036094|GO:0043227|GO:0097367|GO:0005622|GO:0043229|GO:0009058|GO:0031090|GO:0043167|GO:0016740|GO:0042995|GO:0006807|GO:0097159|GO:0012505|GO:0005737|GO:0006725|GO:0097708|GO:0005768|GO:0006139|GO:0043231|GO:0044281|GO:0005794|GO:0012506|GO:0120025|GO:0016772|GO:0043005|GO:0034641|GO:0031982|GO:1901360|GO:0044249|GO:…	cellular process|synapse|catalytic activity|membrane|metabolic process|cellular metabolic process|organic substance metabolic process|small molecule binding|membrane-bounded organelle|carbohydrate derivative binding|intracellular|intracellular organelle|biosynthetic process|organelle membrane|ion binding|transferase activity|cell projection|nitrogen compound metabolic process|organic cyclic compo…	K06210	nicotinamide mononucleotide adenylyltransferase[2.7.7.1 2.7.7.18]	hsa01100|hsa01240|hsa00760	Metabolic pathways - Homo sapiens (human)聽|Biosynthesis of cofactors - Homo sapiens (human)聽|Nicotinate and nicotinamide metabolism - Homo sapiens (human)聽	1:183248237-183418380	832	799	15	9	6.45918	6.09119	0.12715	0.0754336	6.27519	0.101292	5.95307	4.02298e-78	3.11248e-75	UP
ENSG00000018236	CNTN1	contactin 1 [Source:HGNC Symbol;Acc:HGNC:2171]	protein_coding	GO:0009987|GO:0045202|GO:0005576|GO:0032502|GO:0023052|GO:0016020|GO:0008152|GO:0050896|GO:0007165|GO:0044237|GO:0031224|GO:0005515|GO:0098794|GO:0005615|GO:0071704|GO:0043227|GO:0050793|GO:0071944|GO:0007154|GO:0007155|GO:0019222|GO:0097060|GO:0016043|GO:0009893|GO:0030246|GO:0098793|GO:0006807|GO:0051050|GO:0005886|GO:0050794|GO:0048856|GO:0007275|GO:0045595|GO:0031323|GO:0043270|GO:0031226|GO:…	cellular process|synapse|extracellular region|developmental process|signaling|membrane|metabolic process|response to stimulus|signal transduction|cellular metabolic process|intrinsic component of membrane|protein binding|postsynapse|extracellular space|organic substance metabolic process|membrane-bounded organelle|regulation of developmental process|cell periphery|cell communication|cell adhesion…	K06759	contactin 1[-]	hsa04514	Cell adhesion molecules - Homo sapiens (human)聽	12:40692439-41072415	622	622	6	5	3.02829	2.97371	0.0318975	0.0262844	3.001	0.029091	6.68873	7.42543e-78	5.56803e-75	UP
ENSG00000105290	APLP1	amyloid beta precursor like protein 1 [Source:HGNC Symbol;Acc:HGNC:597]	protein_coding	GO:0009987|GO:0005576|GO:0032502|GO:0016020|GO:0050896|GO:0031224|GO:0005515|GO:0031012|GO:0097367|GO:0005622|GO:0071944|GO:0007155|GO:0043167|GO:0005886|GO:0048856|GO:0009653|GO:0007275|GO:0005737|GO:0042802|GO:0005102|GO:0048513|GO:0005604|GO:0043169|GO:1901698|GO:0016021|GO:0010033|GO:0008201|GO:0005539|GO:0008219|GO:0009887|GO:0016192|GO:0007399|GO:0071310|GO:0010243|GO:0014070|GO:0048471|GO:…	cellular process|extracellular region|developmental process|membrane|response to stimulus|intrinsic component of membrane|protein binding|extracellular matrix|carbohydrate derivative binding|intracellular|cell periphery|cell adhesion|ion binding|plasma membrane|anatomical structure development|anatomical structure morphogenesis|multicellular organism development|cytoplasm|identical protein bindin…	-	-	-	-	19:35867899-35879792	2976	3186	194	166	23.7835	25.0029	1.69284	1.4323	24.3932	1.56257	3.96449	7.58587e-78	5.56803e-75	UP
ENSG00000149968	MMP3	matrix metallopeptidase 3 [Source:HGNC Symbol;Acc:HGNC:7173]	protein_coding	GO:0009987|GO:0005576|GO:0003824|GO:0023052|GO:0008152|GO:0050896|GO:0007165|GO:0044237|GO:0005515|GO:0016787|GO:0005615|GO:0071704|GO:0031012|GO:0009892|GO:0007154|GO:0019222|GO:0048523|GO:0043167|GO:0016043|GO:0006807|GO:0009056|GO:0050794|GO:0044089|GO:0031323|GO:0043254|GO:0031324|GO:0010035|GO:0051128|GO:0006979|GO:0007166|GO:0009314|GO:0019538|GO:0080135|GO:0043169|GO:0031334|GO:1901698|GO:…	cellular process|extracellular region|catalytic activity|signaling|metabolic process|response to stimulus|signal transduction|cellular metabolic process|protein binding|hydrolase activity|extracellular space|organic substance metabolic process|extracellular matrix|negative regulation of metabolic process|cell communication|regulation of metabolic process|negative regulation of cellular process|io…	K01394	matrix metalloproteinase-3 (stromelysin 1, progelatinase)[3.4.24.17]	hsa05171|hsa05417|hsa05202|hsa04668|hsa05215|hsa04657|hsa05323	Coronavirus disease - COVID-19 - Homo sapiens (human)聽|Lipid and atherosclerosis - Homo sapiens (human)聽|Transcriptional misregulation in cancer - Homo sapiens (human)聽|TNF signaling pathway - Homo sapiens (human)聽|Prostate cancer - Homo sapiens (human)聽|IL-17 signaling pathway - Homo sapiens (human)聽|Rheumatoid arthritis - Homo sapiens (human)聽	11:102835801-102843609	136	132	1399	1504	3.86196	3.6808	43.3766	46.1104	3.77138	44.7435	-3.56851	2.01268e-77	1.44038e-74	DOWN
ENSG00000130477	UNC13A	unc-13 homolog A [Source:HGNC Symbol;Acc:HGNC:23150]	protein_coding	GO:0009987|GO:0045202|GO:0032502|GO:0023052|GO:0030054|GO:0016020|GO:0008152|GO:0050896|GO:0007165|GO:0044237|GO:0016079|GO:0045927|GO:0005515|GO:0071704|GO:0051641|GO:0043227|GO:0048589|GO:0005622|GO:0050793|GO:0043229|GO:0016081|GO:0071944|GO:0016082|GO:0007154|GO:0048786|GO:0031090|GO:0098831|GO:0007269|GO:0031594|GO:0019222|GO:0097060|GO:0043167|GO:0030672|GO:0016043|GO:0098978|GO:0098793|GO:…	cellular process|synapse|developmental process|signaling|cell junction|membrane|metabolic process|response to stimulus|signal transduction|cellular metabolic process|synaptic vesicle exocytosis|positive regulation of growth|protein binding|organic substance metabolic process|cellular localization|membrane-bounded organelle|developmental growth|intracellular|regulation of developmental process|int…	K15293	protein unc-13 A/B/C[-]	hsa04721	Synaptic vesicle cycle - Homo sapiens (human)聽	19:17601328-17688365	1783	966	2	1	7.40223	3.93813	0.00906789	0.00448345	5.67018	0.00677567	9.70882	2.09731e-77	1.46433e-74	UP
ENSG00000141750	STAC2	SH3 and cysteine rich domain 2 [Source:HGNC Symbol;Acc:HGNC:23990]	protein_coding	GO:0009987|GO:0023052|GO:0016020|GO:0050896|GO:0007165|GO:0005515|GO:0051641|GO:1903829|GO:0005622|GO:0071944|GO:0007154|GO:0043167|GO:0016043|GO:0051050|GO:0033036|GO:0005886|GO:0050794|GO:0019898|GO:0005737|GO:0008104|GO:0031234|GO:0044093|GO:0043270|GO:0051128|GO:0032880|GO:0061024|GO:0043169|GO:0042383|GO:0019897|GO:0009898|GO:0098562|GO:0051130|GO:0010256|GO:0051049|GO:0003012|GO:0032411|GO:…	cellular process|signaling|membrane|response to stimulus|signal transduction|protein binding|cellular localization|positive regulation of cellular protein localization|intracellular|cell periphery|cell communication|ion binding|cellular component organization|positive regulation of transport|macromolecule localization|plasma membrane|regulation of cellular process|extrinsic component of membrane|…	-	-	-	-	17:39210541-39225945	628	602	1	7	7.27818	6.8511	0.0126511	0.0875887	7.06464	0.0501199	7.13909	6.44859e-77	4.39517e-74	UP
ENSG00000006283	CACNA1G	calcium voltage-gated channel subunit alpha1 G [Source:HGNC Symbol;Acc:HGNC:1394]	protein_coding	GO:0009987|GO:0045202|GO:0032991|GO:0023052|GO:0005215|GO:0016020|GO:0050896|GO:0031224|GO:0005515|GO:0005622|GO:0071944|GO:0007154|GO:1902495|GO:0042995|GO:0051050|GO:0005886|GO:0050794|GO:0022857|GO:0005737|GO:0086065|GO:0060627|GO:0031226|GO:0034702|GO:0010035|GO:0042391|GO:0001518|GO:0097110|GO:0032940|GO:0050877|GO:0007267|GO:0042592|GO:0042592|GO:0051049|GO:0005891|GO:0003012|GO:0003254|GO:…	cellular process|synapse|macromolecular complex|signaling|transporter activity|membrane|response to stimulus|intrinsic component of membrane|protein binding|intracellular|cell periphery|cell communication|transmembrane transporter complex|cell projection|positive regulation of transport|plasma membrane|regulation of cellular process|transmembrane transporter activity|cytoplasm|cell communication …	K04854	voltage-dependent calcium channel T type alpha-1G[-]	hsa04010|hsa04020|hsa04934|hsa04925|hsa04713|hsa04927|hsa04929|hsa04930	MAPK signaling pathway - Homo sapiens (human)聽|Calcium signaling pathway - Homo sapiens (human)聽|Cushing syndrome - Homo sapiens (human)聽|Aldosterone synthesis and secretion - Homo sapiens (human)聽|Circadian entrainment - Homo sapiens (human)聽|Cortisol synthesis and secretion - Homo sapiens (human)聽|GnRH secretion - Homo sapiens (human)聽|Type II diabetes mellitus - Homo sapiens (human)聽	17:50560715-50627474	1803	1669	70	90	5.58372	5.07558	0.236698	0.300921	5.32965	0.268809	4.30939	2.67838e-76	1.74253e-73	UP
ENSG00000162490	DRAXIN	dorsal inhibitory axon guidance protein [Source:HGNC Symbol;Acc:HGNC:25054]	protein_coding	GO:0009987|GO:0005576|GO:0032502|GO:0023052|GO:0040011|GO:0050896|GO:0007165|GO:0005515|GO:0048589|GO:0050793|GO:0007154|GO:0048523|GO:0016043|GO:0040008|GO:0050794|GO:0023051|GO:0048856|GO:0009653|GO:0045926|GO:0007275|GO:0045595|GO:0048640|GO:0051961|GO:0060322|GO:0051128|GO:0007166|GO:0010646|GO:0048513|GO:0060548|GO:0060560|GO:0048638|GO:0030900|GO:0045596|GO:0030308|GO:0007267|GO:0032535|GO:…	cellular process|extracellular region|developmental process|signaling|locomotion|response to stimulus|signal transduction|protein binding|developmental growth|regulation of developmental process|cell communication|negative regulation of cellular process|cellular component organization|regulation of growth|regulation of cellular process|regulation of signaling|anatomical structure development|anat…	-	-	-	-	1:11691710-11725857	536	577	6	2	4.17251	4.41071	0.0510014	0.016806	4.29161	0.0339037	6.98393	2.67659e-76	1.74253e-73	UP
ENSG00000115457	IGFBP2	insulin like growth factor binding protein 2 [Source:HGNC Symbol;Acc:HGNC:5471]	protein_coding	GO:0009987|GO:0000003|GO:0005576|GO:0032502|GO:0023052|GO:0022414|GO:0002376|GO:0016020|GO:0008152|GO:0050896|GO:0007165|GO:0044237|GO:0005515|GO:0005615|GO:0071704|GO:0043227|GO:0045785|GO:0005622|GO:0043229|GO:0071944|GO:0008283|GO:0007154|GO:0007155|GO:0030155|GO:0002684|GO:0048523|GO:0045321|GO:0002682|GO:0006807|GO:0040008|GO:0005886|GO:0050794|GO:0023051|GO:0045177|GO:0043627|GO:0009991|GO:…	cellular process|reproduction|extracellular region|developmental process|signaling|reproductive process|immune system process|membrane|metabolic process|response to stimulus|signal transduction|cellular metabolic process|protein binding|extracellular space|organic substance metabolic process|membrane-bounded organelle|positive regulation of cell adhesion|intracellular|intracellular organelle|cell…	-	-	-	-	2:216632828-216664436	2333	2664	154	156	18.3205	20.5427	1.32042	1.32261	19.4316	1.32151	3.87814	3.15433e-75	2.00658e-72	UP
ENSG00000112972	HMGCS1	3-hydroxy-3-methylglutaryl-CoA synthase 1 [Source:HGNC Symbol;Acc:HGNC:5007]	protein_coding	GO:0009987|GO:0000003|GO:0003824|GO:0032502|GO:0022414|GO:0008152|GO:0050896|GO:0044237|GO:0005515|GO:0071704|GO:0036094|GO:0016853|GO:0005622|GO:0009058|GO:0008144|GO:0019222|GO:0016740|GO:0048856|GO:0003006|GO:0009991|GO:0007275|GO:0007548|GO:0005737|GO:0048732|GO:0048608|GO:0042802|GO:0006790|GO:0060322|GO:0007584|GO:0010035|GO:0016746|GO:0006629|GO:0048513|GO:0009314|GO:0043177|GO:0009725|GO:…	cellular process|reproduction|catalytic activity|developmental process|reproductive process|metabolic process|response to stimulus|cellular metabolic process|protein binding|organic substance metabolic process|small molecule binding|isomerase activity|intracellular|biosynthetic process|drug binding|regulation of metabolic process|transferase activity|anatomical structure development|developmental…	K01641	hydroxymethylglutaryl-CoA synthase[2.3.3.10]	hsa01100|hsa03320|hsa00280|hsa00650|hsa00900|hsa00072	Metabolic pathways - Homo sapiens (human)聽|PPAR signaling pathway - Homo sapiens (human)聽|Valine, leucine and isoleucine degradation - Homo sapiens (human)聽|Butanoate metabolism - Homo sapiens (human)聽|Terpenoid backbone biosynthesis - Homo sapiens (human)聽|Synthesis and degradation of ketone bodies - Homo sapiens (human)聽	5:43287470-43313512	779	808	6482	6150	4.2222	4.30045	38.3601	35.9881	4.26132	37.1741	-3.12492	9.2489e-75	5.75563e-72	DOWN
ENSG00000204291	COL15A1	collagen type XV alpha 1 chain [Source:HGNC Symbol;Acc:HGNC:2192]	protein_coding	GO:0009987|GO:0005198|GO:0032991|GO:0005576|GO:0032502|GO:0023052|GO:0016020|GO:0008152|GO:0050896|GO:0007165|GO:0031224|GO:0048646|GO:0005615|GO:0071704|GO:0031012|GO:0043227|GO:0005622|GO:0043229|GO:0007154|GO:0007155|GO:0016043|GO:0012505|GO:0009056|GO:0050794|GO:0048856|GO:0005201|GO:0009653|GO:0007275|GO:0001525|GO:0005737|GO:0048514|GO:0005604|GO:0043231|GO:0070062|GO:0043062|GO:0048468|GO:…	cellular process|structural molecule activity|macromolecular complex|extracellular region|developmental process|signaling|membrane|metabolic process|response to stimulus|signal transduction|intrinsic component of membrane|anatomical structure formation involved in morphogenesis|extracellular space|organic substance metabolic process|extracellular matrix|membrane-bounded organelle|intracellular|in…	K08135	collagen, type XV, alpha[-]	hsa04974	Protein digestion and absorption - Homo sapiens (human)聽	9:98943179-99070792	3598	3566	233	258	22.1859	21.5922	1.5687	1.71758	21.8891	1.64314	3.73568	1.1313e-74	6.89031e-72	UP
ENSG00000128510	CPA4	carboxypeptidase A4 [Source:HGNC Symbol;Acc:HGNC:15740]	protein_coding	GO:0009987|GO:0005576|GO:0003824|GO:0008152|GO:0044237|GO:0005515|GO:0016787|GO:0005615|GO:0071704|GO:0043167|GO:0016043|GO:0006807|GO:0006996|GO:0019538|GO:0043169|GO:0008233|GO:0043170|GO:0006325|GO:0044260|GO:0036211|GO:0044267|GO:0006508|GO:0051276|GO:0016569|GO:0046872|GO:0046914|GO:0008238|GO:0016570|GO:0008237|GO:0006464|GO:0018193|GO:0008270|GO:0008235|GO:0004180|GO:0043543|GO:0016573|GO:…	cellular process|extracellular region|catalytic activity|metabolic process|cellular metabolic process|protein binding|hydrolase activity|extracellular space|organic substance metabolic process|ion binding|cellular component organization|nitrogen compound metabolic process|organelle organization|protein metabolic process|cation binding|peptidase activity|macromolecule metabolic process|chromatin o…	-	-	-	-	7:130293134-130324180	2077	2327	137	114	21.9504	24.1492	1.58087	1.30074	23.0498	1.44081	3.9998	7.92576e-73	4.72673e-70	UP
ENSG00000132639	SNAP25	synaptosome associated protein 25 [Source:HGNC Symbol;Acc:HGNC:11132]	protein_coding	GO:0009987|GO:0045202|GO:0032991|GO:0032502|GO:0023052|GO:0030054|GO:0002376|GO:0005215|GO:0007610|GO:0016020|GO:0008152|GO:0050896|GO:0006955|GO:0044237|GO:0016079|GO:0031224|GO:0005515|GO:0030427|GO:0098794|GO:0071704|GO:0051641|GO:0043227|GO:0005622|GO:0050793|GO:0043229|GO:0016081|GO:0071944|GO:0016082|GO:0007154|GO:1902495|GO:0031090|GO:0007269|GO:0097060|GO:0016043|GO:0045321|GO:0098978|GO:…	cellular process|synapse|macromolecular complex|developmental process|signaling|cell junction|immune system process|transporter activity|behavior|membrane|metabolic process|response to stimulus|immune response|cellular metabolic process|synaptic vesicle exocytosis|intrinsic component of membrane|protein binding|site of polarized growth|postsynapse|organic substance metabolic process|cellular loca…	K18211	synaptosomal-associated protein 25[-]	hsa04911|hsa04721	Insulin secretion - Homo sapiens (human)聽|Synaptic vesicle cycle - Homo sapiens (human)聽	20:10218830-10307418	600	555	6	7	9.2597	8.41085	0.10111	0.116636	8.83527	0.108873	6.34256	2.09816e-72	1.22575e-69	UP
ENSG00000133169	BEX1	brain expressed X-linked 1 [Source:HGNC Symbol;Acc:HGNC:1036]	protein_coding	GO:0009987|GO:0032991|GO:0032502|GO:0023052|GO:0008152|GO:0050896|GO:0007165|GO:0044237|GO:0051091|GO:0005515|GO:0071704|GO:0043227|GO:0005622|GO:0043229|GO:0009058|GO:0007154|GO:0019222|GO:0009893|GO:0006807|GO:0050794|GO:0048856|GO:0007275|GO:0005737|GO:0031323|GO:0006725|GO:0008134|GO:0044093|GO:0005667|GO:0005102|GO:0006139|GO:0031325|GO:0043231|GO:0051171|GO:0051090|GO:0051173|GO:0048869|GO:…	cellular process|macromolecular complex|developmental process|signaling|metabolic process|response to stimulus|signal transduction|cellular metabolic process|positive regulation of sequence-specific DNA binding transcription factor activity|protein binding|organic substance metabolic process|membrane-bounded organelle|intracellular|intracellular organelle|biosynthetic process|cell communication|r…	-	-	-	-	X:103062651-103064171	664	758	14	13	47.8857	53.6794	1.10242	1.01218	50.7825	1.0573	5.58588	2.38171e-71	1.36357e-68	UP
ENSG00000105048	TNNT1	troponin T1, slow skeletal type [Source:HGNC Symbol;Acc:HGNC:11948]	protein_coding	GO:0009987|GO:0032991|GO:0032502|GO:0050896|GO:0048646|GO:0005515|GO:0005622|GO:0043229|GO:0016043|GO:0048856|GO:0009653|GO:0099512|GO:0006996|GO:0005737|GO:0005861|GO:0030017|GO:0061061|GO:0045932|GO:0003012|GO:0022607|GO:0030029|GO:0097435|GO:0048468|GO:0048869|GO:0008092|GO:0036379|GO:0031014|GO:0005856|GO:0043292|GO:0070925|GO:0050881|GO:0030048|GO:0030239|GO:0090257|GO:0007010|GO:0042692|GO:…	cellular process|macromolecular complex|developmental process|response to stimulus|anatomical structure formation involved in morphogenesis|protein binding|intracellular|intracellular organelle|cellular component organization|anatomical structure development|anatomical structure morphogenesis|supramolecular fiber|organelle organization|cytoplasm|troponin complex|sarcomere|muscle structure develop…	-	-	-	-	19:55132698-55149206	379	390	0	0	5.04158	5.0944	0	0	5.06799	0	Inf	4.36291e-71	2.44887e-68	UP
ENSG00000168824	NSG1	neuronal vesicle trafficking associated 1 [Source:HGNC Symbol;Acc:HGNC:18790]	protein_coding	GO:0009987|GO:0045202|GO:0023052|GO:0016020|GO:0008152|GO:0050896|GO:0007165|GO:0044237|GO:0031224|GO:0005515|GO:0098794|GO:0071704|GO:0051641|GO:0043227|GO:0005622|GO:0005789|GO:0043229|GO:0071944|GO:0007154|GO:0031090|GO:0019222|GO:0097060|GO:0016043|GO:0009893|GO:0098978|GO:0042995|GO:0006807|GO:0033036|GO:0098845|GO:0005886|GO:0012505|GO:0050794|GO:0023051|GO:0042175|GO:0051668|GO:0051649|GO:…	cellular process|synapse|signaling|membrane|metabolic process|response to stimulus|signal transduction|cellular metabolic process|intrinsic component of membrane|protein binding|postsynapse|organic substance metabolic process|cellular localization|membrane-bounded organelle|intracellular|endoplasmic reticulum membrane|intracellular organelle|cell periphery|cell communication|organelle membrane|re…	-	-	-	-	4:4348140-4419058	455	468	4	2	2.4208	2.44509	0.0232366	0.0114863	2.43294	0.0173614	7.13067	1.76501e-70	9.71635e-68	UP
ENSG00000182272	B4GALNT4	beta-1,4-N-acetyl-galactosaminyltransferase 4 [Source:HGNC Symbol;Acc:HGNC:26315]	protein_coding	GO:0003824|GO:0016020|GO:0031224|GO:0043227|GO:0005622|GO:0043229|GO:0031090|GO:0016740|GO:0012505|GO:0005737|GO:0043231|GO:0016757|GO:0005794|GO:0016021|GO:0000139|GO:0008194|GO:0016758|GO:0031985|GO:0008376|GO:0032580|GO:0005795|GO:0033842	catalytic activity|membrane|intrinsic component of membrane|membrane-bounded organelle|intracellular|intracellular organelle|organelle membrane|transferase activity|endomembrane system|cytoplasm|intracellular membrane-bounded organelle|transferase activity, transferring glycosyl groups|Golgi apparatus|integral component of membrane|Golgi membrane|UDP-glycosyltransferase activity|transferase activ…	K09657	beta-1,4-N-acetylgalactosaminyltransferase 4[2.4.1.244]	hsa01100|hsa00513	Metabolic pathways - Homo sapiens (human)聽|Various types of N-glycan biosynthesis - Homo sapiens (human)聽	11:369499-382117	826	785	19	23	8.98616	8.38619	0.225693	0.270148	8.68618	0.24792	5.13077	1.24777e-69	6.73936e-67	UP
ENSG00000105767	CADM4	cell adhesion molecule 4 [Source:HGNC Symbol;Acc:HGNC:30825]	protein_coding	GO:0009987|GO:0023052|GO:0030054|GO:0040011|GO:0016020|GO:0008152|GO:0050896|GO:0007165|GO:0044237|GO:0031224|GO:0005515|GO:0071704|GO:0005911|GO:0008283|GO:0009892|GO:0007154|GO:0007155|GO:0019222|GO:0048523|GO:0031252|GO:0006807|GO:0040012|GO:0050794|GO:0023051|GO:0048870|GO:0031323|GO:0031324|GO:2000145|GO:0090288|GO:0007166|GO:0090287|GO:0010646|GO:0005102|GO:0019538|GO:0051171|GO:0042127|GO:…	cellular process|signaling|cell junction|locomotion|membrane|metabolic process|response to stimulus|signal transduction|cellular metabolic process|intrinsic component of membrane|protein binding|organic substance metabolic process|cell-cell junction|cell proliferation|negative regulation of metabolic process|cell communication|cell adhesion|regulation of metabolic process|negative regulation of c…	-	-	-	-	19:43622368-43639850	873	803	26	18	21.5926	19.5033	0.702162	0.480678	20.548	0.59142	5.11867	7.35137e-68	3.89704e-65	UP
ENSG00000145423	SFRP2	secreted frizzled related protein 2 [Source:HGNC Symbol;Acc:HGNC:10777]	protein_coding	GO:0009987|GO:0000003|GO:0098772|GO:0005576|GO:0032502|GO:0023052|GO:0022414|GO:0040011|GO:0002376|GO:0008152|GO:0050896|GO:0002520|GO:0007165|GO:0044237|GO:0045927|GO:0044877|GO:0048646|GO:0005515|GO:0048018|GO:0005615|GO:0071704|GO:0048589|GO:0045785|GO:0050793|GO:0009058|GO:0008283|GO:0009892|GO:0007154|GO:0007155|GO:0030545|GO:0030155|GO:0019222|GO:0048523|GO:0016043|GO:0009893|GO:0030234|GO:…	cellular process|reproduction|molecular function regulator|extracellular region|developmental process|signaling|reproductive process|locomotion|immune system process|metabolic process|response to stimulus|immune system development|signal transduction|cellular metabolic process|positive regulation of growth|macromolecular complex binding|anatomical structure formation involved in morphogenesis|pro…	K02176	secreted frizzled-related protein 2[-]	hsa04310	Wnt signaling pathway - Homo sapiens (human)聽	4:153780591-153789083	978	1030	43	34	28.092	29.0524	1.34859	1.0544	28.5722	1.2015	4.57171	1.48782e-67	7.7437e-65	UP
ENSG00000175426	PCSK1	proprotein convertase subtilisin/kexin type 1 [Source:HGNC Symbol;Acc:HGNC:8743]	protein_coding	GO:0009987|GO:0005576|GO:0003824|GO:0023052|GO:0016020|GO:0008152|GO:0044237|GO:0005515|GO:0016787|GO:0005615|GO:0071704|GO:0042445|GO:0043227|GO:0005622|GO:0043229|GO:0009058|GO:0007154|GO:0042995|GO:0006807|GO:0012505|GO:0005737|GO:0016486|GO:0097708|GO:0042802|GO:0030133|GO:0030141|GO:0019538|GO:0008233|GO:0007267|GO:0031983|GO:0017171|GO:0120025|GO:0043005|GO:0043170|GO:0034641|GO:0031982|GO:…	cellular process|extracellular region|catalytic activity|signaling|membrane|metabolic process|cellular metabolic process|protein binding|hydrolase activity|extracellular space|organic substance metabolic process|hormone metabolic process|membrane-bounded organelle|intracellular|intracellular organelle|biosynthetic process|cell communication|cell projection|nitrogen compound metabolic process|endo…	-	-	-	-	5:96390333-96434143	1528	1470	94	96	13.4075	12.6661	0.900586	0.909447	13.0368	0.905016	3.84851	2.32173e-66	1.18682e-63	UP
ENSG00000074370	ATP2A3	ATPase sarcoplasmic/endoplasmic reticulum Ca2+ transporting 3 [Source:HGNC Symbol;Acc:HGNC:813]	protein_coding	GO:0009987|GO:0098772|GO:0003824|GO:0023052|GO:0005215|GO:0016020|GO:0008152|GO:0050896|GO:0007165|GO:0044237|GO:0031224|GO:0005515|GO:0016787|GO:0071704|GO:0036094|GO:0043227|GO:0097367|GO:0005622|GO:0005789|GO:0043229|GO:0007154|GO:0031090|GO:0019222|GO:0043167|GO:0009893|GO:0030234|GO:0006807|GO:0097159|GO:0012505|GO:0050794|GO:0023051|GO:0042175|GO:0022857|GO:0008047|GO:0005737|GO:0031323|GO:…	cellular process|molecular function regulator|catalytic activity|signaling|transporter activity|membrane|metabolic process|response to stimulus|signal transduction|cellular metabolic process|intrinsic component of membrane|protein binding|hydrolase activity|organic substance metabolic process|small molecule binding|membrane-bounded organelle|carbohydrate derivative binding|intracellular|endoplasm…	K05853	P-type Ca2+ transporter type 2A[7.2.2.10]	hsa05022|hsa05010|hsa04020|hsa04024|hsa05415|hsa04022|hsa04261|hsa05017|hsa04919|hsa04972|hsa05414|hsa05410|hsa04260|hsa05412	Pathways of neurodegeneration - multiple diseases - Homo sapiens (human)聽|Alzheimer disease - Homo sapiens (human)聽|Calcium signaling pathway - Homo sapiens (human)聽|cAMP signaling pathway - Homo sapiens (human)聽|Diabetic cardiomyopathy - Homo sapiens (human)聽|cGMP-PKG signaling pathway - Homo sapiens (human)聽|Adrenergic signaling in cardiomyocytes - Homo sapiens (human)聽|Spinocerebellar ataxia -…	17:3923870-3964464	960	955	29	42	4.16683	4.07042	0.137438	0.196817	4.11863	0.167128	4.62314	1.26203e-65	6.33804e-63	UP
ENSG00000069188	SDK2	sidekick cell adhesion molecule 2 [Source:HGNC Symbol;Acc:HGNC:19308]	protein_coding	GO:0009987|GO:0045202|GO:0032502|GO:0030054|GO:0016020|GO:0031224|GO:0048646|GO:0005515|GO:0071944|GO:0007155|GO:0016043|GO:0005886|GO:0048856|GO:0009653|GO:0007275|GO:0060042|GO:0048513|GO:0060041|GO:0050808|GO:0098609|GO:0022607|GO:0007423|GO:0010842|GO:0003407|GO:0016021|GO:0048869|GO:0009887|GO:0098742|GO:0007399|GO:0007416|GO:0045216|GO:0060219|GO:0001654|GO:0030154|GO:0048592|GO:0030182|GO:…	cellular process|synapse|developmental process|cell junction|membrane|intrinsic component of membrane|anatomical structure formation involved in morphogenesis|protein binding|cell periphery|cell adhesion|cellular component organization|plasma membrane|anatomical structure development|anatomical structure morphogenesis|multicellular organism development|retina morphogenesis in camera-type eye|anim…	-	-	-	-	17:73334384-73644445	585	528	11	9	2.43236	2.15579	0.0499389	0.0404001	2.29408	0.0451695	5.66642	2.57151e-65	1.26917e-62	UP
ENSG00000101825	MXRA5	matrix remodeling associated 5 [Source:HGNC Symbol;Acc:HGNC:7539]	protein_coding	GO:0005198|GO:0005576|GO:0050896|GO:0005515|GO:0005615|GO:0043227|GO:0005201|GO:0070062|GO:0010033|GO:0031982|GO:0071559|GO:1903561|GO:0070848	structural molecule activity|extracellular region|response to stimulus|protein binding|extracellular space|membrane-bounded organelle|extracellular matrix structural constituent|extracellular exosome|response to organic substance|vesicle|response to transforming growth factor beta|extracellular vesicle|response to growth factor	-	-	-	-	X:3308565-3346652	2832	2703	231	217	16.5613	15.522	1.47497	1.37007	16.0417	1.42252	3.4953	1.67e-64	8.10259e-62	UP
ENSG00000142235	LMTK3	lemur tyrosine kinase 3 [Source:HGNC Symbol;Acc:HGNC:19295]	protein_coding	GO:0009987|GO:0003824|GO:0016020|GO:0008152|GO:0044237|GO:0031224|GO:0005515|GO:0071704|GO:0036094|GO:0043227|GO:0097367|GO:0005622|GO:0043229|GO:0009892|GO:0031090|GO:0019222|GO:0048523|GO:0043167|GO:0016740|GO:0042995|GO:0006807|GO:0097159|GO:0012505|GO:0050794|GO:0005737|GO:0031323|GO:0031324|GO:0044092|GO:0043231|GO:0019538|GO:0043169|GO:0036477|GO:0005794|GO:0120025|GO:0016021|GO:0050790|GO:…	cellular process|catalytic activity|membrane|metabolic process|cellular metabolic process|intrinsic component of membrane|protein binding|organic substance metabolic process|small molecule binding|membrane-bounded organelle|carbohydrate derivative binding|intracellular|intracellular organelle|negative regulation of metabolic process|organelle membrane|regulation of metabolic process|negative regu…	-	-	-	-	19:48485271-48513935	580	597	14	15	4.52301	4.57167	0.119208	0.126295	4.54734	0.122752	5.21121	1.72808e-64	8.24467e-62	UP
ENSG00000166145	SPINT1	serine peptidase inhibitor, Kunitz type 1 [Source:HGNC Symbol;Acc:HGNC:11246]	protein_coding	GO:0009987|GO:0000003|GO:0098772|GO:0005576|GO:0032502|GO:0022414|GO:0016020|GO:0008152|GO:0050896|GO:0044237|GO:0031224|GO:0048646|GO:0005515|GO:0005615|GO:0071704|GO:0043227|GO:0050793|GO:0071944|GO:0008283|GO:0009892|GO:0019222|GO:0048523|GO:0016043|GO:0030234|GO:0006807|GO:0005886|GO:0050794|GO:0048856|GO:0003006|GO:0009653|GO:0035239|GO:0007275|GO:0035295|GO:0045595|GO:0031323|GO:0001892|GO:…	cellular process|reproduction|molecular function regulator|extracellular region|developmental process|reproductive process|membrane|metabolic process|response to stimulus|cellular metabolic process|intrinsic component of membrane|anatomical structure formation involved in morphogenesis|protein binding|extracellular space|organic substance metabolic process|membrane-bounded organelle|regulation of…	K15619	Kunitz-type protease inhibitor 1[-]	hsa05202|hsa05215	Transcriptional misregulation in cancer - Homo sapiens (human)聽|Prostate cancer - Homo sapiens (human)聽	15:40844018-40858207	391	360	0	2	3.01752	2.72821	0	0.0166612	2.87287	0.0083306	8.42986	2.49024e-64	1.16862e-61	UP
ENSG00000179292	TMEM151A	transmembrane protein 151A [Source:HGNC Symbol;Acc:HGNC:28497]	protein_coding	GO:0016020|GO:0031224|GO:0016021	membrane|intrinsic component of membrane|integral component of membrane	-	-	-	-	11:66291894-66296664	884	907	37	36	19.9694	20.1197	0.912616	0.878001	20.0446	0.895308	4.48468	3.54881e-64	1.63852e-61	UP
ENSG00000130303	BST2	bone marrow stromal cell antigen 2 [Source:HGNC Symbol;Acc:HGNC:1119]	protein_coding	GO:0009987|GO:0098772|GO:0005576|GO:0023052|GO:0040011|GO:0002376|GO:0016020|GO:0008152|GO:0050896|GO:0007165|GO:0006955|GO:0051051|GO:0044237|GO:0031224|GO:0005515|GO:0005615|GO:0071704|GO:0043227|GO:0005622|GO:0043229|GO:0071944|GO:0008283|GO:0009892|GO:0007154|GO:0031090|GO:0019222|GO:0048523|GO:0016043|GO:0045321|GO:0002682|GO:0051707|GO:0030234|GO:0006807|GO:0040008|GO:0040012|GO:0097159|GO:…	cellular process|molecular function regulator|extracellular region|signaling|locomotion|immune system process|membrane|metabolic process|response to stimulus|signal transduction|immune response|negative regulation of transport|cellular metabolic process|intrinsic component of membrane|protein binding|extracellular space|organic substance metabolic process|membrane-bounded organelle|intracellular|…	K06731	bone marrow stromal cell antigen 2[-]	hsa05168|hsa05170	Herpes simplex virus 1 infection - Homo sapiens (human)聽|Human immunodeficiency virus 1 infection - Homo sapiens (human)聽	19:17402939-17405630	752	866	30	23	28.2162	31.9081	1.22906	0.931727	30.0622	1.0804	4.79832	4.14326e-63	1.88262e-60	UP
ENSG00000106789	CORO2A	coronin 2A [Source:HGNC Symbol;Acc:HGNC:2255]	protein_coding	GO:0009987|GO:0032991|GO:0023052|GO:0050896|GO:0007165|GO:0044877|GO:0005515|GO:0007154|GO:0017053|GO:0050794|GO:0008092|GO:0035556|GO:0051015|GO:0003779	cellular process|macromolecular complex|signaling|response to stimulus|signal transduction|macromolecular complex binding|protein binding|cell communication|transcriptional repressor complex|regulation of cellular process|cytoskeletal protein binding|intracellular signal transduction|actin filament binding|actin binding	-	-	-	-	9:98120975-98192637	408	430	4	7	4.09378	4.23676	0.0438217	0.0758315	4.16527	0.0598266	6.12148	1.88166e-62	8.41633e-60	UP
ENSG00000173376	NDNF	neuron derived neurotrophic factor [Source:HGNC Symbol;Acc:HGNC:26256]	protein_coding	GO:0009987|GO:0005576|GO:0032502|GO:0023052|GO:0040011|GO:0008152|GO:0050896|GO:0007165|GO:0044237|GO:0048646|GO:0005515|GO:0071704|GO:0031012|GO:0045785|GO:0097367|GO:0050793|GO:0007154|GO:0007155|GO:0030155|GO:0048523|GO:0043167|GO:0016043|GO:0006807|GO:0050794|GO:0048856|GO:0048870|GO:0009653|GO:0007275|GO:0001525|GO:0045595|GO:0002931|GO:0006790|GO:1901135|GO:0048514|GO:0051128|GO:0016477|GO:…	cellular process|extracellular region|developmental process|signaling|locomotion|metabolic process|response to stimulus|signal transduction|cellular metabolic process|anatomical structure formation involved in morphogenesis|protein binding|organic substance metabolic process|extracellular matrix|positive regulation of cell adhesion|carbohydrate derivative binding|regulation of developmental proce…	-	-	-	-	4:121035613-121073021	693	736	27	22	9.20783	9.60291	0.391703	0.315588	9.40537	0.353645	4.73311	7.55574e-62	3.32755e-59	UP
ENSG00000181790	ADGRB1	adhesion G protein-coupled receptor B1 [Source:HGNC Symbol;Acc:HGNC:943]	protein_coding	GO:0009987|GO:0045202|GO:0005576|GO:0032502|GO:0023052|GO:0030054|GO:0040011|GO:0002376|GO:0016020|GO:0008152|GO:0050896|GO:0007165|GO:0006955|GO:0044237|GO:0031224|GO:0048646|GO:0005515|GO:0030055|GO:0098794|GO:0005615|GO:0071704|GO:0097367|GO:0005911|GO:0005622|GO:0050793|GO:0009058|GO:0071944|GO:0098984|GO:0099572|GO:0008283|GO:0009892|GO:0007154|GO:0007155|GO:0019222|GO:0048523|GO:0043167|GO:…	cellular process|synapse|extracellular region|developmental process|signaling|cell junction|locomotion|immune system process|membrane|metabolic process|response to stimulus|signal transduction|immune response|cellular metabolic process|intrinsic component of membrane|anatomical structure formation involved in morphogenesis|protein binding|cell-substrate junction|postsynapse|extracellular space|or…	K04596	adhesion G protein-coupled receptor B1[-]	hsa04115	p53 signaling pathway - Homo sapiens (human)聽	8:142449430-142545009	361	351	2	2	1.95607	1.86761	0.0118351	0.0116979	1.91184	0.0117665	7.34413	9.02656e-62	3.91506e-59	UP
ENSG00000008300	CELSR3	cadherin EGF LAG seven-pass G-type receptor 3 [Source:HGNC Symbol;Acc:HGNC:3230]	protein_coding	GO:0009987|GO:0032502|GO:0023052|GO:0040011|GO:0016020|GO:0008152|GO:0050896|GO:0007165|GO:0044237|GO:0031224|GO:0005515|GO:0071704|GO:0050793|GO:0071944|GO:0007154|GO:0007155|GO:0019222|GO:0043167|GO:0016043|GO:0006807|GO:0033036|GO:0005886|GO:0050794|GO:0048856|GO:0048870|GO:0038023|GO:0009653|GO:0007275|GO:0006996|GO:0031323|GO:0008104|GO:0007186|GO:0007166|GO:0032880|GO:0016477|GO:0048513|GO:…	cellular process|developmental process|signaling|locomotion|membrane|metabolic process|response to stimulus|signal transduction|cellular metabolic process|intrinsic component of membrane|protein binding|organic substance metabolic process|regulation of developmental process|cell periphery|cell communication|cell adhesion|regulation of metabolic process|ion binding|cellular component organization|…	-	-	-	-	3:48636463-48662886	1489	1448	101	109	4.75063	4.53656	0.351841	0.375463	4.6436	0.363652	3.67461	9.29717e-62	3.97225e-59	UP
ENSG00000138379	MSTN	myostatin [Source:HGNC Symbol;Acc:HGNC:4223]	protein_coding	GO:0009987|GO:0000003|GO:0048511|GO:0005576|GO:0032502|GO:0023052|GO:0022414|GO:0040011|GO:0002376|GO:0008152|GO:0050896|GO:0007165|GO:0044237|GO:0005515|GO:0005615|GO:0071704|GO:0042698|GO:0048589|GO:0097367|GO:0014823|GO:0005622|GO:0050793|GO:0009058|GO:0008283|GO:0009892|GO:0007154|GO:0050900|GO:0002684|GO:0048609|GO:0019222|GO:0022602|GO:0048523|GO:0043167|GO:0016043|GO:0009893|GO:0040017|GO:…	cellular process|reproduction|rhythmic process|extracellular region|developmental process|signaling|reproductive process|locomotion|immune system process|metabolic process|response to stimulus|signal transduction|cellular metabolic process|protein binding|extracellular space|organic substance metabolic process|ovulation cycle|developmental growth|carbohydrate derivative binding|response to activi…	K05497	growth differentiation factor 8[-]	hsa04060	Cytokine-cytokine receptor interaction - Homo sapiens (human)聽	2:190055700-190062729	429	449	8	6	8.72502	8.96722	0.17765	0.131743	8.84612	0.154697	5.83753	1.17645e-61	4.95251e-59	UP
ENSG00000062524	LTK	leukocyte receptor tyrosine kinase [Source:HGNC Symbol;Acc:HGNC:6721]	protein_coding	GO:0009987|GO:0032991|GO:0003824|GO:0032502|GO:0023052|GO:0016020|GO:0008152|GO:0050896|GO:0007165|GO:0044237|GO:0031224|GO:0005515|GO:0071704|GO:0036094|GO:0097367|GO:0050793|GO:0071944|GO:0008283|GO:0007154|GO:0019222|GO:0048523|GO:0043167|GO:0016043|GO:0016740|GO:0009893|GO:0043235|GO:0006807|GO:0097159|GO:0005886|GO:0050794|GO:0048856|GO:0038023|GO:0007275|GO:0045595|GO:0031323|GO:0044093|GO:…	cellular process|macromolecular complex|catalytic activity|developmental process|signaling|membrane|metabolic process|response to stimulus|signal transduction|cellular metabolic process|intrinsic component of membrane|protein binding|organic substance metabolic process|small molecule binding|carbohydrate derivative binding|regulation of developmental process|cell periphery|cell proliferation|cell…	-	-	-	-	15:41503637-41513887	358	332	2	0	2.96865	2.70343	0.0181122	0	2.83604	0.00905608	8.29077	2.56179e-61	1.06281e-58	UP
ENSG00000117594	HSD11B1	hydroxysteroid 11-beta dehydrogenase 1 [Source:HGNC Symbol;Acc:HGNC:5208]	protein_coding	GO:0003824|GO:0032502|GO:0016020|GO:0008152|GO:0031224|GO:0005515|GO:0071704|GO:0036094|GO:0043227|GO:0005622|GO:0005789|GO:0043229|GO:0009058|GO:0016491|GO:0048037|GO:0097159|GO:0012505|GO:0009056|GO:0048856|GO:0042175|GO:0008289|GO:0005496|GO:0007275|GO:0035295|GO:0005737|GO:0042802|GO:0006629|GO:0048513|GO:0043231|GO:0030324|GO:0050662|GO:0031227|GO:0055114|GO:0016021|GO:0005783|GO:1901360|GO:…	catalytic activity|developmental process|membrane|metabolic process|intrinsic component of membrane|protein binding|organic substance metabolic process|small molecule binding|membrane-bounded organelle|intracellular|endoplasmic reticulum membrane|intracellular organelle|biosynthetic process|oxidoreductase activity|cofactor binding|organic cyclic compound binding|endomembrane system|catabolic proc…	K15680	corticosteroid 11-beta-dehydrogenase isozyme 1[1.1.1.146]	hsa01100|hsa05204|hsa00980|hsa00140	Metabolic pathways - Homo sapiens (human)聽|Chemical carcinogenesis - Homo sapiens (human)聽|Metabolism of xenobiotics by cytochrome P450 - Homo sapiens (human)聽|Steroid hormone biosynthesis - Homo sapiens (human)聽	1:209686178-209734949	599	688	4017	4168	12.6445	14.2615	92.5863	94.9916	13.453	93.7889	-2.80149	4.47123e-61	1.82848e-58	DOWN
ENSG00000106537	TSPAN13	tetraspanin 13 [Source:HGNC Symbol;Acc:HGNC:21643]	protein_coding	GO:0098772|GO:0016020|GO:0031224|GO:0071944|GO:0016247|GO:0005886|GO:0031226|GO:0051049|GO:0099106|GO:0016021|GO:0005887|GO:0006811|GO:0043269|GO:0005246|GO:0055085|GO:0034220|GO:0006812|GO:0034765|GO:1904062|GO:0098655|GO:0030001|GO:0051924|GO:0072511|GO:1903169|GO:0070838|GO:0098662|GO:0070588|GO:0006816	molecular function regulator|membrane|intrinsic component of membrane|cell periphery|channel regulator activity|plasma membrane|intrinsic component of plasma membrane|regulation of transport|ion channel regulator activity|integral component of membrane|integral component of plasma membrane|ion transport|regulation of ion transport|calcium channel regulator activity|transmembrane transport|ion tra…	-	-	-	-	7:16753755-16784536	990	1074	58	48	27.3146	29.0981	1.74725	1.42983	28.2063	1.58854	4.15024	1.01469e-60	4.09105e-58	UP
ENSG00000163131	CTSS	cathepsin S [Source:HGNC Symbol;Acc:HGNC:2545]	protein_coding	GO:0009987|GO:0005576|GO:0003824|GO:0023052|GO:0002376|GO:0008152|GO:0050896|GO:0007165|GO:0006955|GO:0044237|GO:0044877|GO:0005515|GO:0016787|GO:0005615|GO:0071704|GO:0043227|GO:0097367|GO:0005622|GO:0043229|GO:0007154|GO:0019882|GO:0002684|GO:0002253|GO:0016043|GO:0045321|GO:0050840|GO:0002682|GO:0006807|GO:0051050|GO:0012505|GO:0009056|GO:0050794|GO:0005737|GO:0097708|GO:0044093|GO:0043270|GO:…	cellular process|extracellular region|catalytic activity|signaling|immune system process|metabolic process|response to stimulus|signal transduction|immune response|cellular metabolic process|macromolecular complex binding|protein binding|hydrolase activity|extracellular space|organic substance metabolic process|membrane-bounded organelle|carbohydrate derivative binding|intracellular|intracellular…	K01368	cathepsin S[3.4.22.27]	hsa05152|hsa04145|hsa04210|hsa04142|hsa04612	Tuberculosis - Homo sapiens (human)聽|Phagosome - Homo sapiens (human)聽|Apoptosis - Homo sapiens (human)聽|Lysosome - Homo sapiens (human)聽|Antigen processing and presentation - Homo sapiens (human)聽	1:150730188-150765792	181	206	1790	1479	1.67322	1.86999	18.0674	14.7613	1.77161	16.4143	-3.21183	1.5059e-60	5.98722e-58	DOWN
ENSG00000186480	INSIG1	insulin induced gene 1 [Source:HGNC Symbol;Acc:HGNC:6083]	protein_coding	GO:0009987|GO:0032991|GO:0032502|GO:0023052|GO:0016020|GO:0008152|GO:0050896|GO:0007165|GO:0051051|GO:0044237|GO:0031224|GO:0005515|GO:0071704|GO:0051641|GO:0043227|GO:0005622|GO:0050793|GO:0005789|GO:0043229|GO:0009058|GO:1904950|GO:0009892|GO:0007154|GO:0019222|GO:0048523|GO:0016043|GO:0009893|GO:0006807|GO:0033036|GO:0097159|GO:0012505|GO:0098796|GO:0050794|GO:1903828|GO:0023051|GO:0048856|GO:…	cellular process|macromolecular complex|developmental process|signaling|membrane|metabolic process|response to stimulus|signal transduction|negative regulation of transport|cellular metabolic process|intrinsic component of membrane|protein binding|organic substance metabolic process|cellular localization|membrane-bounded organelle|intracellular|regulation of developmental process|endoplasmic reti…	-	-	-	-	7:155297776-155310235	1149	1117	6705	7152	8.07596	7.70955	51.4568	54.273	7.89276	52.8649	-2.74371	2.38881e-60	9.36741e-58	DOWN
ENSG00000165548	TMEM63C	transmembrane protein 63C [Source:HGNC Symbol;Acc:HGNC:23787]	protein_coding	GO:0005215|GO:0016020|GO:0031224|GO:0071944|GO:0005886|GO:0038023|GO:0022857|GO:0003014|GO:0004888|GO:0016021|GO:0022803|GO:0005034|GO:0006811|GO:0015075|GO:0097205|GO:0055085|GO:0015267|GO:0005216|GO:0034220|GO:0008324|GO:0006812|GO:1990760|GO:0003094|GO:0022839|GO:0098655|GO:0005261|GO:0005227	transporter activity|membrane|intrinsic component of membrane|cell periphery|plasma membrane|signaling receptor activity|transmembrane transporter activity|renal system process|transmembrane signaling receptor activity|integral component of membrane|passive transmembrane transporter activity|osmosensor activity|ion transport|ion transmembrane transporter activity|renal filtration|transmembrane tr…	-	-	-	-	14:77116568-77259495	284	301	0	0	2.19323	2.28262	0	0	2.23793	0	Inf	4.28365e-60	1.65708e-57	UP
ENSG00000006432	MAP3K9	mitogen-activated protein kinase kinase kinase 9 [Source:HGNC Symbol;Acc:HGNC:6861]	protein_coding	GO:0009987|GO:0003824|GO:0023052|GO:0008152|GO:0050896|GO:0007165|GO:0044237|GO:0005515|GO:0071704|GO:0036094|GO:0097367|GO:0007154|GO:0004708|GO:0019222|GO:0043167|GO:0016740|GO:0009893|GO:0006807|GO:0097159|GO:0050794|GO:0023051|GO:0031323|GO:0042802|GO:0044093|GO:0010646|GO:0031325|GO:0019538|GO:0080135|GO:0051171|GO:0010941|GO:0051173|GO:0010942|GO:0009966|GO:0050790|GO:0016772|GO:0043170|GO:…	cellular process|catalytic activity|signaling|metabolic process|response to stimulus|signal transduction|cellular metabolic process|protein binding|organic substance metabolic process|small molecule binding|carbohydrate derivative binding|cell communication|MAP kinase kinase activity|regulation of metabolic process|ion binding|transferase activity|positive regulation of metabolic process|nitrogen…	-	-	-	-	14:70722526-70809534	346	325	1	2	1.09441	1.00946	0.00345277	0.00682864	1.05193	0.00514071	7.67686	9.70619e-60	3.70466e-57	UP
ENSG00000087085	ACHE	acetylcholinesterase (Cartwright blood group) [Source:HGNC Symbol;Acc:HGNC:108]	protein_coding	GO:0009987|GO:0045202|GO:0005576|GO:0003824|GO:0032502|GO:0023052|GO:0030054|GO:0016020|GO:0008152|GO:0044237|GO:0033218|GO:0031224|GO:0044877|GO:0005515|GO:0016787|GO:0005615|GO:0071704|GO:0031012|GO:0043227|GO:0005622|GO:0043229|GO:0009058|GO:0071944|GO:0043083|GO:0007154|GO:0007155|GO:0031594|GO:0019222|GO:0048523|GO:1904951|GO:0043167|GO:0016043|GO:0042165|GO:0050840|GO:0006807|GO:0051050|GO:…	cellular process|synapse|extracellular region|catalytic activity|developmental process|signaling|cell junction|membrane|metabolic process|cellular metabolic process|amide binding|intrinsic component of membrane|macromolecular complex binding|protein binding|hydrolase activity|extracellular space|organic substance metabolic process|extracellular matrix|membrane-bounded organelle|intracellular|intr…	K01049	acetylcholinesterase[3.1.1.7]	hsa04725|hsa00564	Cholinergic synapse - Homo sapiens (human)聽|Glycerophospholipid metabolism - Homo sapiens (human)聽	7:100889994-100896974	747	851	33	20	3.11792	3.48799	0.150395	0.0901272	3.30296	0.120261	4.77952	1.27361e-59	4.76071e-57	UP
ENSG00000118160	SLC8A2	solute carrier family 8 member A2 [Source:HGNC Symbol;Acc:HGNC:11069]	protein_coding	GO:0009987|GO:0045202|GO:0023052|GO:0030054|GO:0005215|GO:0007610|GO:0016020|GO:0008152|GO:0050896|GO:0098900|GO:0007165|GO:0044237|GO:0031224|GO:0005515|GO:0098794|GO:0071704|GO:0051641|GO:0071944|GO:0098984|GO:0099572|GO:0007154|GO:0044297|GO:0019222|GO:0043167|GO:0016043|GO:0009893|GO:0098793|GO:0042995|GO:0006807|GO:0005886|GO:0050794|GO:0023051|GO:0022857|GO:0051649|GO:0031323|GO:0002931|GO:…	cellular process|synapse|signaling|cell junction|transporter activity|behavior|membrane|metabolic process|response to stimulus|regulation of action potential|signal transduction|cellular metabolic process|intrinsic component of membrane|protein binding|postsynapse|organic substance metabolic process|cellular localization|cell periphery|neuron to neuron synapse|postsynaptic specialization|cell com…	K05849	solute carrier family 8 (sodium/calcium exchanger)[-]	hsa04740|hsa04020|hsa04022|hsa04261|hsa04371|hsa04974|hsa05414|hsa05410|hsa04260|hsa05412|hsa04978|hsa04961	Olfactory transduction - Homo sapiens (human)聽|Calcium signaling pathway - Homo sapiens (human)聽|cGMP-PKG signaling pathway - Homo sapiens (human)聽|Adrenergic signaling in cardiomyocytes - Homo sapiens (human)聽|Apelin signaling pathway - Homo sapiens (human)聽|Protein digestion and absorption - Homo sapiens (human)聽|Dilated cardiomyopathy - Homo sapiens (human)聽|Hypertrophic cardiomyopathy - Homo …	19:47428017-47471893	279	328	0	0	1.64313	1.8969	0	0	1.77002	0	Inf	1.28056e-59	4.76071e-57	UP
ENSG00000108947	EFNB3	ephrin B3 [Source:HGNC Symbol;Acc:HGNC:3228]	protein_coding	GO:0009987|GO:0045202|GO:0003824|GO:0032502|GO:0023052|GO:0040011|GO:0002376|GO:0007610|GO:0016020|GO:0050896|GO:0007165|GO:0031224|GO:0005515|GO:0098794|GO:0098686|GO:0045785|GO:0050793|GO:0071944|GO:0098984|GO:0099572|GO:0007154|GO:0007155|GO:0030155|GO:0002684|GO:0048523|GO:0097060|GO:0016043|GO:0045321|GO:0016740|GO:0098978|GO:0002682|GO:0098793|GO:0007626|GO:0005886|GO:0099634|GO:0050794|GO:…	cellular process|synapse|catalytic activity|developmental process|signaling|locomotion|immune system process|behavior|membrane|response to stimulus|signal transduction|intrinsic component of membrane|protein binding|postsynapse|hippocampal mossy fiber to CA3 synapse|positive regulation of cell adhesion|regulation of developmental process|cell periphery|neuron to neuron synapse|postsynaptic specia…	K05463	ephrin-B[-]	hsa04360	Axon guidance - Homo sapiens (human)聽	17:7705202-7711372	816	785	36	32	14.5472	13.7423	0.700739	0.615907	14.1447	0.658323	4.42533	1.53878e-59	5.64732e-57	UP
ENSG00000127585	FBXL16	F-box and leucine rich repeat protein 16 [Source:HGNC Symbol;Acc:HGNC:14150]	protein_coding	GO:0009987|GO:0032991|GO:0008152|GO:0044237|GO:0005515|GO:0071704|GO:0005622|GO:0006807|GO:0009056|GO:1902494|GO:0005737|GO:0019538|GO:0000151|GO:0043170|GO:1990234|GO:0044260|GO:0036211|GO:0044267|GO:0044265|GO:0006508|GO:1901565|GO:0031461|GO:0005829|GO:0030163|GO:0044257|GO:0051603|GO:0019005|GO:0006464|GO:0010498|GO:0019941|GO:0043161|GO:0043687|GO:0031146|GO:0006511|GO:0032446|GO:0016567|GO:…	cellular process|macromolecular complex|metabolic process|cellular metabolic process|protein binding|organic substance metabolic process|intracellular|nitrogen compound metabolic process|catabolic process|catalytic complex|cytoplasm|protein metabolic process|ubiquitin ligase complex|macromolecule metabolic process|transferase complex|cellular macromolecule metabolic process|protein modification p…	-	-	-	-	16:692498-705808	626	443	3	6	3.48857	2.42426	0.0182555	0.0360988	2.95642	0.0271772	6.76531	2.74217e-59	9.93638e-57	UP
ENSG00000158445	KCNB1	potassium voltage-gated channel subfamily B member 1 [Source:HGNC Symbol;Acc:HGNC:6231]	protein_coding	GO:0009987|GO:0045202|GO:0032991|GO:0023052|GO:0030054|GO:0005215|GO:0016020|GO:0050896|GO:0098900|GO:0007165|GO:0051051|GO:0031224|GO:0005515|GO:0098794|GO:0051641|GO:1903829|GO:0071944|GO:1904950|GO:0007154|GO:1902495|GO:0044297|GO:0048523|GO:1904951|GO:0097060|GO:1900454|GO:0016043|GO:0031252|GO:0042995|GO:0051050|GO:0033036|GO:0005886|GO:0050794|GO:0023051|GO:0022857|GO:0009991|GO:0051649|GO:…	cellular process|synapse|macromolecular complex|signaling|cell junction|transporter activity|membrane|response to stimulus|regulation of action potential|signal transduction|negative regulation of transport|intrinsic component of membrane|protein binding|postsynapse|cellular localization|positive regulation of cellular protein localization|cell periphery|negative regulation of establishment of pr…	-	-	-	-	20:49293394-49484297	621	608	23	19	1.52701	1.4681	0.0617516	0.0504405	1.49756	0.056096	4.73857	1.82907e-58	6.46408e-56	UP
ENSG00000145569	OTULINL	OTU deubiquitinase with linear linkage specificity like [Source:HGNC Symbol;Acc:HGNC:25629]	protein_coding	GO:0016020|GO:0008152|GO:0005515|GO:0071704|GO:0043227|GO:0005622|GO:0005789|GO:0043229|GO:0031090|GO:0006807|GO:0012505|GO:0019898|GO:0042175|GO:0005737|GO:0031312|GO:0043231|GO:0019538|GO:0005635|GO:0005783|GO:0043170|GO:0042406|GO:0006508|GO:0005634	membrane|metabolic process|protein binding|organic substance metabolic process|membrane-bounded organelle|intracellular|endoplasmic reticulum membrane|intracellular organelle|organelle membrane|nitrogen compound metabolic process|endomembrane system|extrinsic component of membrane|nuclear outer membrane-endoplasmic reticulum membrane network|cytoplasm|extrinsic component of organelle membrane|int…	-	-	-	-	5:14581792-14616180	380	371	3	6	2.84345	2.72608	0.0245122	0.048471	2.78477	0.0364916	6.25385	2.11095e-58	7.36928e-56	UP
ENSG00000078596	ITM2A	integral membrane protein 2A [Source:HGNC Symbol;Acc:HGNC:6173]	protein_coding	GO:0009987|GO:0032502|GO:0002376|GO:0016020|GO:0008152|GO:0050896|GO:0002520|GO:0006955|GO:0044237|GO:0033218|GO:0031224|GO:0005515|GO:0071704|GO:0043227|GO:0005622|GO:0043229|GO:0009058|GO:0071944|GO:0009892|GO:0019222|GO:0048523|GO:0045321|GO:0006807|GO:0005886|GO:0012505|GO:0050794|GO:0048856|GO:0048534|GO:0007275|GO:0005737|GO:0031323|GO:0031324|GO:0009890|GO:0002366|GO:1901135|GO:0002263|GO:…	cellular process|developmental process|immune system process|membrane|metabolic process|response to stimulus|immune system development|immune response|cellular metabolic process|amide binding|intrinsic component of membrane|protein binding|organic substance metabolic process|membrane-bounded organelle|intracellular|intracellular organelle|biosynthetic process|cell periphery|negative regulation of…	-	-	-	-	X:79360384-79367667	287	348	0	2	4.28951	5.10748	0	0.0322669	4.69849	0.0161335	8.186	1.11693e-57	3.85219e-55	UP
ENSG00000074211	PPP2R2C	protein phosphatase 2 regulatory subunit Bgamma [Source:HGNC Symbol;Acc:HGNC:9306]	protein_coding	GO:0009987|GO:0032991|GO:0098772|GO:0008152|GO:0044237|GO:0005515|GO:0071704|GO:0005622|GO:0019222|GO:0030234|GO:0006807|GO:0050794|GO:0008287|GO:1902494|GO:0005737|GO:0031323|GO:0019208|GO:0019538|GO:0051171|GO:0000159|GO:0050790|GO:0043170|GO:0044260|GO:0036211|GO:0051246|GO:0044267|GO:0019888|GO:0051174|GO:0006796|GO:0032268|GO:0005829|GO:0016311|GO:0010921|GO:0006464|GO:0043666|GO:0035303|GO:…	cellular process|macromolecular complex|molecular function regulator|metabolic process|cellular metabolic process|protein binding|organic substance metabolic process|intracellular|regulation of metabolic process|enzyme regulator activity|nitrogen compound metabolic process|regulation of cellular process|protein serine/threonine phosphatase complex|catalytic complex|cytoplasm|regulation of cellula…	K04354	serine/threonine-protein phosphatase 2A regulatory subunit B[-]	hsa04151|hsa05165|hsa04530|hsa04390|hsa05160|hsa04261|hsa04728|hsa04152|hsa04071|hsa05142|hsa03015	PI3K-Akt signaling pathway - Homo sapiens (human)聽|Human papillomavirus infection - Homo sapiens (human)聽|Tight junction - Homo sapiens (human)聽|Hippo signaling pathway - Homo sapiens (human)聽|Hepatitis C - Homo sapiens (human)聽|Adrenergic signaling in cardiomyocytes - Homo sapiens (human)聽|Dopaminergic synapse - Homo sapiens (human)聽|AMPK signaling pathway - Homo sapiens (human)聽|Sphingolipid si…	4:6320578-6563600	272	289	0	1	1.06615	1.11237	0	0.00423302	1.08926	0.00211651	9.00744	4.71685e-57	1.60744e-54	UP
ENSG00000109472	CPE	carboxypeptidase E [Source:HGNC Symbol;Acc:HGNC:2303]	protein_coding	GO:0009987|GO:0005576|GO:0003824|GO:0032502|GO:0023052|GO:0016020|GO:0008152|GO:0050896|GO:0007165|GO:0044237|GO:0005515|GO:0016787|GO:0005615|GO:0071704|GO:0051641|GO:0042445|GO:0043227|GO:0005622|GO:0043229|GO:0071944|GO:0007154|GO:0031090|GO:0043167|GO:0006807|GO:0033036|GO:0005886|GO:0012505|GO:0050794|GO:0048856|GO:0009653|GO:0007275|GO:0005737|GO:0016486|GO:0008104|GO:0007186|GO:0097708|GO:…	cellular process|extracellular region|catalytic activity|developmental process|signaling|membrane|metabolic process|response to stimulus|signal transduction|cellular metabolic process|protein binding|hydrolase activity|extracellular space|organic substance metabolic process|cellular localization|hormone metabolic process|membrane-bounded organelle|intracellular|intracellular organelle|cell periph…	K01294	carboxypeptidase E[3.4.17.10]	hsa04940	Type I diabetes mellitus - Homo sapiens (human)聽	4:165361194-165498547	2445	2674	255	255	39.3099	42.2169	4.47645	4.42635	40.7634	4.4514	3.19494	3.41319e-56	1.14948e-53	UP
ENSG00000197444	OGDHL	oxoglutarate dehydrogenase L [Source:HGNC Symbol;Acc:HGNC:25590]	protein_coding	GO:0009987|GO:0032991|GO:0003824|GO:0008152|GO:0044237|GO:0005515|GO:0071704|GO:0036094|GO:0043227|GO:0005622|GO:0043229|GO:0043167|GO:1990204|GO:0016491|GO:0006807|GO:0048037|GO:0097159|GO:0009056|GO:1902494|GO:0005737|GO:0006725|GO:1901135|GO:0006139|GO:0043231|GO:0043169|GO:0045239|GO:0050662|GO:0044281|GO:0019842|GO:0055114|GO:0030976|GO:0006091|GO:0006099|GO:0015980|GO:0006082|GO:0034641|GO:…	cellular process|macromolecular complex|catalytic activity|metabolic process|cellular metabolic process|protein binding|organic substance metabolic process|small molecule binding|membrane-bounded organelle|intracellular|intracellular organelle|ion binding|oxidoreductase complex|oxidoreductase activity|nitrogen compound metabolic process|cofactor binding|organic cyclic compound binding|catabolic p…	K00164	2-oxoglutarate dehydrogenase E1 component[1.2.4.2]	hsa01100|hsa01200|hsa00020	Metabolic pathways - Homo sapiens (human)聽|Carbon metabolism - Homo sapiens (human)聽|Citrate cycle (TCA cycle) - Homo sapiens (human)聽	10:49734641-49762379	372	387	5	8	2.69121	2.74927	0.0394931	0.062488	2.72024	0.0509905	5.73736	6.70329e-56	2.23126e-53	UP
ENSG00000105409	ATP1A3	ATPase Na+/K+ transporting subunit alpha 3 [Source:HGNC Symbol;Acc:HGNC:801]	protein_coding	GO:0009987|GO:0045202|GO:0032991|GO:0005576|GO:0003824|GO:0023052|GO:0005215|GO:0016020|GO:0050896|GO:0033218|GO:0031224|GO:0005515|GO:0016787|GO:0036094|GO:0043227|GO:0097367|GO:0005622|GO:0043229|GO:0071944|GO:0098984|GO:0007154|GO:1902495|GO:0044297|GO:0031090|GO:0043167|GO:0016043|GO:0042995|GO:0097159|GO:0005886|GO:0012505|GO:0023051|GO:1902494|GO:0042562|GO:0008289|GO:0022857|GO:0010644|GO:…	cellular process|synapse|macromolecular complex|extracellular region|catalytic activity|signaling|transporter activity|membrane|response to stimulus|amide binding|intrinsic component of membrane|protein binding|hydrolase activity|small molecule binding|membrane-bounded organelle|carbohydrate derivative binding|intracellular|intracellular organelle|cell periphery|neuron to neuron synapse|cell comm…	K01539	sodium/potassium-transporting ATPase subunit alpha[7.2.2.13]	hsa04024|hsa04022|hsa04261|hsa04919|hsa04974|hsa04972|hsa04925|hsa04970|hsa04976|hsa04260|hsa04911|hsa04971|hsa04918|hsa04978|hsa04961|hsa04973|hsa04960|hsa04964	cAMP signaling pathway - Homo sapiens (human)聽|cGMP-PKG signaling pathway - Homo sapiens (human)聽|Adrenergic signaling in cardiomyocytes - Homo sapiens (human)聽|Thyroid hormone signaling pathway - Homo sapiens (human)聽|Protein digestion and absorption - Homo sapiens (human)聽|Pancreatic secretion - Homo sapiens (human)聽|Aldosterone synthesis and secretion - Homo sapiens (human)聽|Salivary secretion…	19:41966582-41997497	362	320	2	4	2.32232	2.01588	0.0140123	0.027706	2.1691	0.0208591	6.70027	6.88434e-56	2.26518e-53	UP
ENSG00000135144	DTX1	deltex E3 ubiquitin ligase 1 [Source:HGNC Symbol;Acc:HGNC:3060]	protein_coding	GO:0009987|GO:0003824|GO:0032502|GO:0023052|GO:0002376|GO:0008152|GO:0050896|GO:0002520|GO:0007165|GO:0044237|GO:0005515|GO:0071704|GO:0043227|GO:0005622|GO:0050793|GO:0043229|GO:0009058|GO:0007154|GO:0007155|GO:0030155|GO:0019222|GO:0048523|GO:0043167|GO:0045321|GO:0016740|GO:0009893|GO:0002682|GO:0006807|GO:0050794|GO:0023051|GO:0048856|GO:0002683|GO:0048534|GO:0007275|GO:0005737|GO:0045595|GO:…	cellular process|catalytic activity|developmental process|signaling|immune system process|metabolic process|response to stimulus|immune system development|signal transduction|cellular metabolic process|protein binding|organic substance metabolic process|membrane-bounded organelle|intracellular|regulation of developmental process|intracellular organelle|biosynthetic process|cell communication|cell…	K06058	deltex[2.3.2.27]	hsa04330	Notch signaling pathway - Homo sapiens (human)聽	12:113056709-113098028	509	447	14	11	4.45738	3.84389	0.133866	0.104003	4.15064	0.118935	5.12509	1.564e-55	5.08764e-53	UP
ENSG00000145681	HAPLN1	hyaluronan and proteoglycan link protein 1 [Source:HGNC Symbol;Acc:HGNC:2380]	protein_coding	GO:0009987|GO:0005198|GO:0045202|GO:0005576|GO:0032502|GO:0036094|GO:0031012|GO:0097367|GO:0007155|GO:0043167|GO:0016043|GO:0048856|GO:0005201|GO:0007275|GO:0030021|GO:0043177|GO:0043062|GO:0005539|GO:0007399|GO:0030198|GO:0007417|GO:0001501|GO:0031406|GO:0005540	cellular process|structural molecule activity|synapse|extracellular region|developmental process|small molecule binding|extracellular matrix|carbohydrate derivative binding|cell adhesion|ion binding|cellular component organization|anatomical structure development|extracellular matrix structural constituent|multicellular organism development|extracellular matrix structural constituent conferring c…	-	-	-	-	5:83637805-83720855	398	447	11	9	2.92171	3.22228	0.08817	0.0713287	3.07199	0.0797493	5.26756	2.83447e-55	9.1168e-53	UP
ENSG00000095752	IL11	interleukin 11 [Source:HGNC Symbol;Acc:HGNC:5966]	protein_coding	GO:0009987|GO:0005576|GO:0032502|GO:0023052|GO:0002376|GO:0008152|GO:0050896|GO:0002520|GO:0007165|GO:0051051|GO:0044237|GO:0005515|GO:0005615|GO:0071704|GO:0005622|GO:0009058|GO:0008283|GO:0007154|GO:0019222|GO:0048523|GO:0045321|GO:0009893|GO:0006807|GO:0050794|GO:0023051|GO:0048856|GO:0048534|GO:0007275|GO:0005737|GO:0031323|GO:0051048|GO:0006725|GO:0007166|GO:0010646|GO:0005102|GO:0048513|GO:…	cellular process|extracellular region|developmental process|signaling|immune system process|metabolic process|response to stimulus|immune system development|signal transduction|negative regulation of transport|cellular metabolic process|protein binding|extracellular space|organic substance metabolic process|intracellular|biosynthetic process|cell proliferation|cell communication|regulation of met…	K05417	interleukin 11[-]	hsa04060|hsa04630|hsa04640|hsa05323	Cytokine-cytokine receptor interaction - Homo sapiens (human)聽|JAK-STAT signaling pathway - Homo sapiens (human)聽|Hematopoietic cell lineage - Homo sapiens (human)聽|Rheumatoid arthritis - Homo sapiens (human)聽	19:55364382-55370463	1876	1952	91	147	30.2126	30.8699	1.60017	2.55596	30.5412	2.07807	3.87745	3.15411e-55	1.00322e-52	UP
ENSG00000182771	GRID1	glutamate ionotropic receptor delta type subunit 1 [Source:HGNC Symbol;Acc:HGNC:4575]	protein_coding	GO:0009987|GO:0045202|GO:0005576|GO:0023052|GO:0030054|GO:0005215|GO:0007610|GO:0016020|GO:0050896|GO:0007165|GO:0031224|GO:0098794|GO:0005615|GO:0043227|GO:0071944|GO:0098984|GO:0099572|GO:0007154|GO:0097060|GO:0098978|GO:0005886|GO:0099634|GO:0050794|GO:0023051|GO:0038023|GO:0022857|GO:0031226|GO:0032279|GO:0042391|GO:0007166|GO:0030594|GO:0010646|GO:0098839|GO:0045211|GO:0035176|GO:0070062|GO:…	cellular process|synapse|extracellular region|signaling|cell junction|transporter activity|behavior|membrane|response to stimulus|signal transduction|intrinsic component of membrane|postsynapse|extracellular space|membrane-bounded organelle|cell periphery|neuron to neuron synapse|postsynaptic specialization|cell communication|synaptic membrane|glutamatergic synapse|plasma membrane|postsynaptic sp…	K05206	glutamate receptor delta-1 subunit[-]	hsa04080	Neuroactive ligand-receptor interaction - Homo sapiens (human)聽	10:85599552-86366795	277	290	2	0	2.02851	2.08544	0.0159953	0	2.05697	0.00799767	8.00673	4.63364e-55	1.45761e-52	UP
ENSG00000165716	DIPK1B	divergent protein kinase domain 1B [Source:HGNC Symbol;Acc:HGNC:28290]	protein_coding	GO:0016020|GO:0031224|GO:0005515|GO:0043227|GO:0005622|GO:0005789|GO:0043229|GO:0012505|GO:0042175|GO:0005737|GO:0043231|GO:0016021|GO:0005783	membrane|intrinsic component of membrane|protein binding|membrane-bounded organelle|intracellular|endoplasmic reticulum membrane|intracellular organelle|endomembrane system|nuclear outer membrane-endoplasmic reticulum membrane network|cytoplasm|intracellular membrane-bounded organelle|integral component of membrane|endoplasmic reticulum	-	-	-	-	9:136712572-136724742	276	318	2	1	3.44673	3.89965	0.0272767	0.0134865	3.67319	0.0203816	7.49362	1.13087e-54	3.51873e-52	UP
ENSG00000160179	ABCG1	ATP binding cassette subfamily G member 1 [Source:HGNC Symbol;Acc:HGNC:73]	protein_coding	GO:0009987|GO:0003824|GO:0032502|GO:0005215|GO:0016020|GO:0008152|GO:0050896|GO:0044237|GO:0031224|GO:0005515|GO:0016787|GO:0071704|GO:0051641|GO:0036094|GO:0043227|GO:0097367|GO:0005622|GO:0050793|GO:0005789|GO:0043229|GO:0009058|GO:0071944|GO:0031090|GO:0019222|GO:0048523|GO:1904951|GO:0043167|GO:0016043|GO:0009893|GO:0006807|GO:0051050|GO:0033036|GO:0097159|GO:0005886|GO:0012505|GO:0050794|GO:…	cellular process|catalytic activity|developmental process|transporter activity|membrane|metabolic process|response to stimulus|cellular metabolic process|intrinsic component of membrane|protein binding|hydrolase activity|organic substance metabolic process|cellular localization|small molecule binding|membrane-bounded organelle|carbohydrate derivative binding|intracellular|regulation of developmen…	K05679	ATP-binding cassette, subfamily G (WHITE), member 1[-]	hsa05417|hsa02010	Lipid and atherosclerosis - Homo sapiens (human)聽|ABC transporters - Homo sapiens (human)聽	21:42199689-42297244	250	288	1	0	1.87559	2.12173	0.00818961	0	1.99866	0.0040948	8.93102	1.61805e-54	4.98047e-52	UP
ENSG00000175928	LRRN1	leucine rich repeat neuronal 1 [Source:HGNC Symbol;Acc:HGNC:20980]	protein_coding	GO:0009987|GO:0005576|GO:0032502|GO:0016020|GO:0031224|GO:0005515|GO:0005615|GO:0031012|GO:0050793|GO:0016043|GO:0050794|GO:0048856|GO:0044089|GO:0007275|GO:0051128|GO:0051963|GO:0051130|GO:0050808|GO:0022607|GO:0016021|GO:0050803|GO:0051965|GO:0007399|GO:0050807|GO:0007416|GO:0051960	cellular process|extracellular region|developmental process|membrane|intrinsic component of membrane|protein binding|extracellular space|extracellular matrix|regulation of developmental process|cellular component organization|regulation of cellular process|anatomical structure development|positive regulation of cellular component biogenesis|multicellular organism development|regulation of cellula…	-	-	-	-	3:3799431-3849834	273	269	2	0	2.19738	2.12616	0.0175807	0	2.16177	0.00879036	7.94207	2.04572e-54	6.22988e-52	UP
ENSG00000008735	MAPK8IP2	mitogen-activated protein kinase 8 interacting protein 2 [Source:HGNC Symbol;Acc:HGNC:6883]	protein_coding	GO:0009987|GO:0005198|GO:0000003|GO:0045202|GO:0032991|GO:0032502|GO:0023052|GO:0022414|GO:0007610|GO:0008152|GO:0050896|GO:0007165|GO:0044237|GO:0033218|GO:0044877|GO:0005515|GO:0098794|GO:0071704|GO:0002209|GO:0005622|GO:0098984|GO:0099572|GO:0007154|GO:0044297|GO:0048609|GO:0019222|GO:0048523|GO:0016043|GO:0009893|GO:0019953|GO:0006807|GO:0019098|GO:0050794|GO:0023051|GO:0048856|GO:0060090|GO:…	cellular process|structural molecule activity|reproduction|synapse|macromolecular complex|developmental process|signaling|reproductive process|behavior|metabolic process|response to stimulus|signal transduction|cellular metabolic process|amide binding|macromolecular complex binding|protein binding|postsynapse|organic substance metabolic process|behavioral defense response|intracellular|neuron to …	K04435	mitogen-activated protein kinase 8 interacting protein 2[-]	hsa04010	MAPK signaling pathway - Homo sapiens (human)聽	22:50600793-50613981	488	475	18	8	2.99524	2.8629	0.120631	0.0530155	2.92907	0.0868234	5.07621	6.54936e-54	1.97349e-51	UP
ENSG00000091129	NRCAM	neuronal cell adhesion molecule [Source:HGNC Symbol;Acc:HGNC:7994]	protein_coding	GO:0009987|GO:0045202|GO:0005576|GO:0032502|GO:0023052|GO:0040011|GO:0016020|GO:0050896|GO:0031224|GO:0048646|GO:0005515|GO:0098794|GO:0048589|GO:0050793|GO:0071944|GO:0098984|GO:0099572|GO:0007154|GO:0007155|GO:0097060|GO:0016043|GO:0098978|GO:0042995|GO:0040008|GO:0033036|GO:0005886|GO:0099634|GO:0050794|GO:0009986|GO:0048856|GO:0048870|GO:0009653|GO:0007275|GO:0001525|GO:0045595|GO:0008104|GO:…	cellular process|synapse|extracellular region|developmental process|signaling|locomotion|membrane|response to stimulus|intrinsic component of membrane|anatomical structure formation involved in morphogenesis|protein binding|postsynapse|developmental growth|regulation of developmental process|cell periphery|neuron to neuron synapse|postsynaptic specialization|cell communication|cell adhesion|synap…	K06756	neuronal cell adhesion molecule[-]	hsa04514	Cell adhesion molecules - Homo sapiens (human)聽	7:108147623-108456717	1626	1571	143	108	4.64584	4.40779	0.446117	0.333158	4.52682	0.389638	3.53829	8.17826e-54	2.43865e-51	UP
ENSG00000167508	MVD	mevalonate diphosphate decarboxylase [Source:HGNC Symbol;Acc:HGNC:7529]	protein_coding	GO:0009987|GO:0003824|GO:0008152|GO:0044237|GO:0005515|GO:0071704|GO:0036094|GO:0097367|GO:0005622|GO:0009058|GO:0008283|GO:0019222|GO:0043167|GO:0097159|GO:0016829|GO:0050794|GO:0005737|GO:0042802|GO:0006790|GO:1901135|GO:0006629|GO:0044281|GO:0042127|GO:0008284|GO:0044255|GO:0031072|GO:0016830|GO:1901360|GO:0044249|GO:0019637|GO:0046983|GO:0000166|GO:0019216|GO:0035639|GO:0017076|GO:0046890|GO:…	cellular process|catalytic activity|metabolic process|cellular metabolic process|protein binding|organic substance metabolic process|small molecule binding|carbohydrate derivative binding|intracellular|biosynthetic process|cell proliferation|regulation of metabolic process|ion binding|organic cyclic compound binding|lyase activity|regulation of cellular process|cytoplasm|identical protein binding…	K01597	diphosphomevalonate decarboxylase[4.1.1.33]	hsa01100|hsa00900	Metabolic pathways - Homo sapiens (human)聽|Terpenoid backbone biosynthesis - Homo sapiens (human)聽	16:88651935-88663161	541	527	2770	3035	3.27981	3.13735	18.3358	19.8652	3.20858	19.1005	-2.5736	1.22933e-53	3.62792e-51	DOWN
ENSG00000172260	NEGR1	neuronal growth regulator 1 [Source:HGNC Symbol;Acc:HGNC:17302]	protein_coding	GO:0009987|GO:0005576|GO:0032502|GO:0007610|GO:0016020|GO:0031224|GO:0005515|GO:0050793|GO:0071944|GO:0007155|GO:0007631|GO:0016043|GO:0007626|GO:0005886|GO:0050794|GO:0048856|GO:0007275|GO:0045595|GO:0051128|GO:0045597|GO:0051130|GO:0031225|GO:0098609|GO:0048468|GO:0048869|GO:0030030|GO:0031344|GO:0031346|GO:0007399|GO:0051960|GO:0010720|GO:0050769|GO:0120036|GO:0030154|GO:0048666|GO:0045666|GO:…	cellular process|extracellular region|developmental process|behavior|membrane|intrinsic component of membrane|protein binding|regulation of developmental process|cell periphery|cell adhesion|feeding behavior|cellular component organization|locomotory behavior|plasma membrane|regulation of cellular process|anatomical structure development|multicellular organism development|regulation of cell diffe…	K06775	neuronal growth regulator 1[-]	hsa04514	Cell adhesion molecules - Homo sapiens (human)聽	1:71395943-72282539	2314	2300	233	255	7.20516	7.03249	0.792147	0.85724	7.11883	0.824694	3.10971	2.0688e-53	6.04302e-51	UP
ENSG00000156298	TSPAN7	tetraspanin 7 [Source:HGNC Symbol;Acc:HGNC:11854]	protein_coding	GO:0016020|GO:0031224|GO:0005515|GO:0071944|GO:0005886|GO:0031226|GO:0016021|GO:0005887|GO:0016032	membrane|intrinsic component of membrane|protein binding|cell periphery|plasma membrane|intrinsic component of plasma membrane|integral component of membrane|integral component of plasma membrane|viral process	K06571	tetraspanin-7[-]	hsa05202	Transcriptional misregulation in cancer - Homo sapiens (human)聽	X:38561542-38688920	324	379	5	6	3.43299	3.94337	0.0578419	0.0686351	3.68818	0.0632385	5.86596	2.14407e-53	6.1996e-51	UP
ENSG00000142408	CACNG8	calcium voltage-gated channel auxiliary subunit gamma 8 [Source:HGNC Symbol;Acc:HGNC:13628]	protein_coding	GO:0009987|GO:0045202|GO:0032991|GO:0098772|GO:0023052|GO:0030054|GO:0005215|GO:0016020|GO:0008152|GO:0050896|GO:0007165|GO:0044237|GO:0031224|GO:0098794|GO:0071704|GO:0051641|GO:0043227|GO:0005622|GO:0043229|GO:0071944|GO:0098984|GO:0099572|GO:0007154|GO:1902495|GO:0031090|GO:0016247|GO:0097060|GO:0016043|GO:0043235|GO:0033036|GO:0005886|GO:0099634|GO:0050794|GO:0023051|GO:0022857|GO:0051668|GO:…	cellular process|synapse|macromolecular complex|molecular function regulator|signaling|cell junction|transporter activity|membrane|metabolic process|response to stimulus|signal transduction|cellular metabolic process|intrinsic component of membrane|postsynapse|organic substance metabolic process|cellular localization|membrane-bounded organelle|intracellular|intracellular organelle|cell periphery|…	K04873	voltage-dependent calcium channel gamma-8[-]	hsa04010|hsa04921|hsa04261|hsa05414|hsa05410|hsa04260|hsa05412	MAPK signaling pathway - Homo sapiens (human)聽|Oxytocin signaling pathway - Homo sapiens (human)聽|Adrenergic signaling in cardiomyocytes - Homo sapiens (human)聽|Dilated cardiomyopathy - Homo sapiens (human)聽|Hypertrophic cardiomyopathy - Homo sapiens (human)聽|Cardiac muscle contraction - Homo sapiens (human)聽|Arrhythmogenic right ventricular cardiomyopathy - Homo sapiens (human)聽	19:53963040-53990215	274	248	1	0	1.79595	1.59624	0.00715502	0	1.6961	0.00357751	8.88905	4.43919e-53	1.27076e-50	UP
ENSG00000103034	NDRG4	NDRG family member 4 [Source:HGNC Symbol;Acc:HGNC:14466]	protein_coding	GO:0009987|GO:0032502|GO:0023052|GO:0040011|GO:0007610|GO:0016020|GO:0008152|GO:0050896|GO:0007165|GO:0044237|GO:0031224|GO:0005515|GO:0071704|GO:0051641|GO:0043227|GO:0048589|GO:0005622|GO:0050793|GO:0005789|GO:0043229|GO:0071944|GO:0008283|GO:0007154|GO:0019222|GO:0048523|GO:0016043|GO:0009893|GO:0042995|GO:0006807|GO:0040012|GO:0005886|GO:0012505|GO:0050794|GO:0023051|GO:0048856|GO:0048870|GO:…	cellular process|developmental process|signaling|locomotion|behavior|membrane|metabolic process|response to stimulus|signal transduction|cellular metabolic process|intrinsic component of membrane|protein binding|organic substance metabolic process|cellular localization|membrane-bounded organelle|developmental growth|intracellular|regulation of developmental process|endoplasmic reticulum membrane|…	-	-	-	-	16:58462846-58513628	712	680	27	37	1.16986	1.09714	0.0484381	0.0656354	1.1335	0.0570367	4.31275	5.92422e-53	1.66262e-50	UP
ENSG00000116032	GRIN3B	glutamate ionotropic receptor NMDA type subunit 3B [Source:HGNC Symbol;Acc:HGNC:16768]	protein_coding	GO:0009987|GO:0045202|GO:0032991|GO:0023052|GO:0030054|GO:0005215|GO:0016020|GO:0050896|GO:0007165|GO:0031224|GO:0098794|GO:0051641|GO:0036094|GO:0071944|GO:0007154|GO:1902495|GO:0044297|GO:0097060|GO:0043167|GO:0016043|GO:0042165|GO:0043235|GO:0033036|GO:0005886|GO:0050794|GO:0038023|GO:0022857|GO:0008104|GO:0031226|GO:0034702|GO:0007166|GO:0043025|GO:0030594|GO:0045184|GO:0045211|GO:0043177|GO:…	cellular process|synapse|macromolecular complex|signaling|cell junction|transporter activity|membrane|response to stimulus|signal transduction|intrinsic component of membrane|postsynapse|cellular localization|small molecule binding|cell periphery|cell communication|transmembrane transporter complex|cell body|synaptic membrane|ion binding|cellular component organization|neurotransmitter binding|re…	K05214	glutamate receptor ionotropic, NMDA 3B[-]	hsa04080|hsa05020|hsa04024|hsa05034|hsa05017|hsa04724|hsa05031|hsa05030|hsa05033	Neuroactive ligand-receptor interaction - Homo sapiens (human)聽|Prion disease - Homo sapiens (human)聽|cAMP signaling pathway - Homo sapiens (human)聽|Alcoholism - Homo sapiens (human)聽|Spinocerebellar ataxia - Homo sapiens (human)聽|Glutamatergic synapse - Homo sapiens (human)聽|Amphetamine addiction - Homo sapiens (human)聽|Cocaine addiction - Homo sapiens (human)聽|Nicotine addiction - Homo sapiens …	19:1000419-1009732	646	726	35	34	9.72358	10.7308	0.575215	0.552531	10.2272	0.563873	4.1809	1.42542e-52	3.96156e-50	UP
ENSG00000105696	TMEM59L	transmembrane protein 59 like [Source:HGNC Symbol;Acc:HGNC:13237]	protein_coding	GO:0016020|GO:0031224|GO:0043227|GO:0005622|GO:0043229|GO:0031090|GO:0012505|GO:0005737|GO:0043231|GO:0005794|GO:0016021|GO:0000139	membrane|intrinsic component of membrane|membrane-bounded organelle|intracellular|intracellular organelle|organelle membrane|endomembrane system|cytoplasm|intracellular membrane-bounded organelle|Golgi apparatus|integral component of membrane|Golgi membrane	-	-	-	-	19:18607430-18621039	1962	2108	213	212	24.2744	25.6106	2.87739	2.83183	24.9425	2.85461	3.12724	2.11841e-52	5.83092e-50	UP
ENSG00000272398	CD24	CD24 molecule [Source:HGNC Symbol;Acc:HGNC:1645]	protein_coding	GO:0009987|GO:0098772|GO:0032502|GO:0023052|GO:0040011|GO:0002376|GO:0016020|GO:0008152|GO:0050896|GO:0007165|GO:0006955|GO:0044237|GO:0031224|GO:0005515|GO:0071704|GO:0051641|GO:0043227|GO:0045785|GO:0005622|GO:0050793|GO:0043229|GO:0071944|GO:0008283|GO:0007154|GO:0007155|GO:0030155|GO:0002684|GO:0019222|GO:0016043|GO:0045321|GO:0009893|GO:0002682|GO:0051707|GO:0030234|GO:0006807|GO:0033036|GO:…	cellular process|molecular function regulator|developmental process|signaling|locomotion|immune system process|membrane|metabolic process|response to stimulus|signal transduction|immune response|cellular metabolic process|intrinsic component of membrane|protein binding|organic substance metabolic process|cellular localization|membrane-bounded organelle|positive regulation of cell adhesion|intrace…	K06469	CD24 antigen[-]	hsa04640	Hematopoietic cell lineage - Homo sapiens (human)聽	6:106969831-106975627	293	282	1	4	2.63589	2.49122	0.00982033	0.0388528	2.56356	0.0243366	6.71888	4.15497e-52	1.13276e-49	UP
ENSG00000117016	RIMS3	regulating synaptic membrane exocytosis 3 [Source:HGNC Symbol;Acc:HGNC:21292]	protein_coding	GO:0009987|GO:0045202|GO:0023052|GO:0030054|GO:0016020|GO:0016079|GO:0005515|GO:0051641|GO:0099569|GO:0005622|GO:0043229|GO:0071944|GO:0007154|GO:0048786|GO:0098831|GO:0007269|GO:0097060|GO:0098793|GO:0005886|GO:0050794|GO:0023051|GO:0051649|GO:0005737|GO:0048788|GO:0060627|GO:2000300|GO:0042391|GO:0005938|GO:0010646|GO:0048167|GO:0001505|GO:0032940|GO:0051656|GO:0042734|GO:0044325|GO:0007267|GO:…	cellular process|synapse|signaling|cell junction|membrane|synaptic vesicle exocytosis|protein binding|cellular localization|presynaptic cytoskeleton|intracellular|intracellular organelle|cell periphery|cell communication|presynaptic active zone|presynaptic active zone cytoplasmic component|neurotransmitter secretion|synaptic membrane|presynapse|plasma membrane|regulation of cellular process|regul…	-	-	-	-	1:40620680-40665682	223	255	0	0	1.6139	1.81222	0	0	1.71306	0	Inf	5.68241e-52	1.53457e-49	UP
ENSG00000154783	FGD5	FYVE, RhoGEF and PH domain containing 5 [Source:HGNC Symbol;Acc:HGNC:19117]	protein_coding	GO:0009987|GO:0098772|GO:0032502|GO:0016020|GO:0005515|GO:0043227|GO:0005622|GO:0050793|GO:0043229|GO:0071944|GO:0043167|GO:0016043|GO:0031252|GO:0042995|GO:0005886|GO:0012505|GO:0050794|GO:0048856|GO:0005085|GO:0009653|GO:0006996|GO:0005737|GO:0097708|GO:0005768|GO:0001726|GO:0051128|GO:0030027|GO:0008360|GO:0043231|GO:0043169|GO:0005794|GO:0019899|GO:0022607|GO:0030029|GO:0120025|GO:0031256|GO:…	cellular process|molecular function regulator|developmental process|membrane|protein binding|membrane-bounded organelle|intracellular|regulation of developmental process|intracellular organelle|cell periphery|ion binding|cellular component organization|cell leading edge|cell projection|plasma membrane|endomembrane system|regulation of cellular process|anatomical structure development|guanyl-nucle…	-	-	-	-	3:14810853-14934571	586	623	31	25	2.56349	2.67623	0.148069	0.118077	2.61986	0.133073	4.2992	5.76031e-52	1.54107e-49	UP
ENSG00000134824	FADS2	fatty acid desaturase 2 [Source:HGNC Symbol;Acc:HGNC:3575]	protein_coding	GO:0009987|GO:0003824|GO:0016020|GO:0008152|GO:0044237|GO:0031224|GO:0005515|GO:0071704|GO:0043227|GO:0005622|GO:0005789|GO:0043229|GO:0009058|GO:0071944|GO:0016491|GO:0005886|GO:0012505|GO:0042175|GO:0005737|GO:0031226|GO:0006629|GO:0043231|GO:0044281|GO:0016705|GO:0044255|GO:0055114|GO:0006082|GO:0016021|GO:0005783|GO:0044249|GO:0016717|GO:0005887|GO:0006631|GO:0008610|GO:0001676|GO:0006633|GO:…	cellular process|catalytic activity|membrane|metabolic process|cellular metabolic process|intrinsic component of membrane|protein binding|organic substance metabolic process|membrane-bounded organelle|intracellular|endoplasmic reticulum membrane|intracellular organelle|biosynthetic process|cell periphery|oxidoreductase activity|plasma membrane|endomembrane system|nuclear outer membrane-endoplasmi…	K10226	acyl-CoA 6-desaturase (Delta-6 desaturase)[1.14.19.3]	hsa01100|hsa03320|hsa01212|hsa01040|hsa00592	Metabolic pathways - Homo sapiens (human)聽|PPAR signaling pathway - Homo sapiens (human)聽|Fatty acid metabolism - Homo sapiens (human)聽|Biosynthesis of unsaturated fatty acids - Homo sapiens (human)聽|alpha-Linolenic acid metabolism - Homo sapiens (human)聽	11:61792980-61867354	1824	1982	9627	9382	7.06018	7.53349	40.6867	39.2075	7.29683	39.9471	-2.45275	7.04279e-52	1.86673e-49	DOWN
ENSG00000171951	SCG2	secretogranin II [Source:HGNC Symbol;Acc:HGNC:10575]	protein_coding	GO:0009987|GO:0005576|GO:0032502|GO:0023052|GO:0040011|GO:0002376|GO:0042056|GO:0008152|GO:0050896|GO:0007165|GO:0044237|GO:0048646|GO:0005515|GO:0005615|GO:0071704|GO:0043227|GO:0005622|GO:0043229|GO:0008283|GO:0007154|GO:0050900|GO:0048523|GO:0040017|GO:0006807|GO:0040012|GO:0033036|GO:0012505|GO:0050794|GO:0023051|GO:0048856|GO:0048870|GO:0009653|GO:0007275|GO:0001525|GO:0005737|GO:0008104|GO:…	cellular process|extracellular region|developmental process|signaling|locomotion|immune system process|chemoattractant activity|metabolic process|response to stimulus|signal transduction|cellular metabolic process|anatomical structure formation involved in morphogenesis|protein binding|extracellular space|organic substance metabolic process|membrane-bounded organelle|intracellular|intracellular o…	-	-	-	-	2:223596940-223602361	630	648	35	31	10.3495	10.4534	0.627791	0.549827	10.4014	0.588809	4.14284	4.12611e-51	1.08361e-48	UP
ENSG00000178573	MAF	MAF bZIP transcription factor [Source:HGNC Symbol;Acc:HGNC:6776]	protein_coding	GO:0009987|GO:0032502|GO:0008152|GO:0044237|GO:0005515|GO:0044216|GO:0071704|GO:0003700|GO:0043227|GO:0005622|GO:0050793|GO:0043229|GO:0009058|GO:0009892|GO:0019222|GO:0048523|GO:0009893|GO:0006807|GO:0097159|GO:0050794|GO:0048856|GO:0007275|GO:0005737|GO:0045595|GO:0031323|GO:0006725|GO:0001816|GO:0031324|GO:0009890|GO:0002088|GO:0048513|GO:0048839|GO:0006139|GO:0031325|GO:0043231|GO:0043657|GO:…	cellular process|developmental process|metabolic process|cellular metabolic process|protein binding|other organism cell|organic substance metabolic process|transcription factor activity, sequence-specific DNA binding|membrane-bounded organelle|intracellular|regulation of developmental process|intracellular organelle|biosynthetic process|negative regulation of metabolic process|regulation of metab…	K09035	transcription factor Maf[-]	hsa05202|hsa04658|hsa05321	Transcriptional misregulation in cancer - Homo sapiens (human)聽|Th1 and Th2 cell differentiation - Homo sapiens (human)聽|Inflammatory bowel disease - Homo sapiens (human)聽	16:79585843-79600737	504	504	24	20	2.81362	2.7629	0.146289	0.120544	2.78826	0.133416	4.38536	5.14305e-51	1.33841e-48	UP
ENSG00000104967	NOVA2	NOVA alternative splicing regulator 2 [Source:HGNC Symbol;Acc:HGNC:7887]	protein_coding	GO:0009987|GO:0008152|GO:0044237|GO:0071704|GO:0043227|GO:0005622|GO:0043229|GO:0019222|GO:0006807|GO:0097159|GO:0050794|GO:0005737|GO:0031323|GO:0006725|GO:0006139|GO:0043231|GO:0051171|GO:0003676|GO:0043170|GO:0034641|GO:1901360|GO:0044260|GO:0046483|GO:0051252|GO:0003723|GO:0010468|GO:0010467|GO:0005634|GO:0016070|GO:0006396|GO:0003729|GO:0016071|GO:0043484|GO:0050684|GO:0008380|GO:0006397|GO:…	cellular process|metabolic process|cellular metabolic process|organic substance metabolic process|membrane-bounded organelle|intracellular|intracellular organelle|regulation of metabolic process|nitrogen compound metabolic process|organic cyclic compound binding|regulation of cellular process|cytoplasm|regulation of cellular metabolic process|cellular aromatic compound metabolic process|nucleobas…	-	-	-	-	19:45933734-45974044	224	273	0	1	1.30038	1.55628	0	0.00626938	1.42833	0.00313469	8.83179	3.11829e-50	8.04183e-48	UP
ENSG00000169116	PARM1	prostate androgen-regulated mucin-like protein 1 [Source:HGNC Symbol;Acc:HGNC:24536]	protein_coding	GO:0009987|GO:0016020|GO:0008152|GO:0044237|GO:0031224|GO:0005515|GO:0071704|GO:0043227|GO:0005622|GO:0043229|GO:0009058|GO:0071944|GO:0031090|GO:0019222|GO:0009893|GO:0006807|GO:0005886|GO:0012505|GO:0050794|GO:0005737|GO:0031323|GO:0006725|GO:0097708|GO:0044093|GO:0005768|GO:0010008|GO:0006139|GO:0031325|GO:0043231|GO:0051171|GO:0005794|GO:0051173|GO:0016021|GO:0050790|GO:0043170|GO:0034641|GO:…	cellular process|membrane|metabolic process|cellular metabolic process|intrinsic component of membrane|protein binding|organic substance metabolic process|membrane-bounded organelle|intracellular|intracellular organelle|biosynthetic process|cell periphery|organelle membrane|regulation of metabolic process|positive regulation of metabolic process|nitrogen compound metabolic process|plasma membrane…	-	-	-	-	4:74933095-75050115	1308	1416	128	137	8.11597	8.62775	0.86719	0.917772	8.37186	0.892481	3.22965	6.37687e-50	1.62986e-47	UP
ENSG00000064886	CHI3L2	chitinase 3 like 2 [Source:HGNC Symbol;Acc:HGNC:1933]	protein_coding	GO:0005576|GO:0003824|GO:0008152|GO:0016787|GO:0005615|GO:0071704|GO:0097367|GO:0030246|GO:0006807|GO:0009056|GO:1901135|GO:0008061|GO:0043170|GO:0005975|GO:1901565|GO:0006030|GO:0006032	extracellular region|catalytic activity|metabolic process|hydrolase activity|extracellular space|organic substance metabolic process|carbohydrate derivative binding|carbohydrate binding|nitrogen compound metabolic process|catabolic process|carbohydrate derivative metabolic process|chitin binding|macromolecule metabolic process|carbohydrate metabolic process|organonitrogen compound catabolic proce…	-	-	-	-	1:111200771-111243440	366	342	1870	1851	3.38395	3.10507	18.8779	18.477	3.24451	18.6775	-2.52523	1.50006e-49	3.80008e-47	DOWN
ENSG00000131242	RAB11FIP4	RAB11 family interacting protein 4 [Source:HGNC Symbol;Acc:HGNC:30267]	protein_coding	GO:0009987|GO:0005576|GO:0032502|GO:0016020|GO:0005515|GO:0005615|GO:0051641|GO:0043227|GO:0005622|GO:0043229|GO:0032153|GO:0031090|GO:0043167|GO:0030496|GO:0012505|GO:0050794|GO:0009986|GO:0048856|GO:0051726|GO:0051649|GO:0007275|GO:0005737|GO:0090068|GO:0097708|GO:0042802|GO:0005768|GO:0048513|GO:0010008|GO:0007049|GO:0032154|GO:0043169|GO:0051302|GO:0051301|GO:0045787|GO:0060041|GO:0019899|GO:…	cellular process|extracellular region|developmental process|membrane|protein binding|extracellular space|cellular localization|membrane-bounded organelle|intracellular|intracellular organelle|cell division site|organelle membrane|ion binding|midbody|endomembrane system|regulation of cellular process|cell surface|anatomical structure development|regulation of cell cycle|establishment of localizati…	K12485	Rab11 family-interacting protein 3/4[-]	hsa04144	Endocytosis - Homo sapiens (human)聽	17:31391675-31538211	413	448	14	19	1.37666	1.46641	0.0509546	0.0683762	1.42154	0.0596654	4.57441	3.00559e-49	7.5472e-47	UP
ENSG00000186897	C1QL4	complement C1q like 4 [Source:HGNC Symbol;Acc:HGNC:31416]	protein_coding	GO:0009987|GO:0032991|GO:0005576|GO:0032502|GO:0023052|GO:0008152|GO:0050896|GO:0007165|GO:0044237|GO:0005515|GO:0005615|GO:0071704|GO:0050793|GO:0008283|GO:0009892|GO:0007154|GO:0019222|GO:0048523|GO:0006807|GO:0050794|GO:0023051|GO:0045595|GO:0031323|GO:0042802|GO:0031324|GO:0010646|GO:0019538|GO:0051171|GO:0045596|GO:0042127|GO:0008285|GO:0009966|GO:0048869|GO:0043170|GO:0044260|GO:0023014|GO:…	cellular process|macromolecular complex|extracellular region|developmental process|signaling|metabolic process|response to stimulus|signal transduction|cellular metabolic process|protein binding|extracellular space|organic substance metabolic process|regulation of developmental process|cell proliferation|negative regulation of metabolic process|cell communication|regulation of metabolic process|n…	-	-	-	-	12:49332409-49337188	278	290	3	5	7.68865	7.87597	0.0905994	0.149313	7.78231	0.119956	6.01962	3.44718e-49	8.58077e-47	UP
ENSG00000145911	N4BP3	NEDD4 binding protein 3 [Source:HGNC Symbol;Acc:HGNC:29852]	protein_coding	GO:0032502|GO:0005515|GO:0043227|GO:0005622|GO:0043229|GO:0042995|GO:0048856|GO:0007275|GO:0005737|GO:0097708|GO:0036477|GO:0120025|GO:0043005|GO:0031982|GO:0007399|GO:0030424|GO:0031410|GO:0030425	developmental process|protein binding|membrane-bounded organelle|intracellular|intracellular organelle|cell projection|anatomical structure development|multicellular organism development|cytoplasm|intracellular vesicle|somatodendritic compartment|plasma membrane bounded cell projection|neuron projection|vesicle|nervous system development|axon|cytoplasmic vesicle|dendrite	-	-	-	-	5:178113532-178126081	542	575	30	30	5.19206	5.40891	0.313786	0.310272	5.30049	0.312029	4.08637	4.34375e-49	1.07193e-46	UP
ENSG00000163975	MELTF	melanotransferrin [Source:HGNC Symbol;Acc:HGNC:7037]	protein_coding	GO:0009987|GO:0005576|GO:0032502|GO:0016020|GO:0008152|GO:0044237|GO:0031224|GO:0005515|GO:0005615|GO:0071704|GO:0043227|GO:0005622|GO:0050793|GO:0043229|GO:0071944|GO:0007155|GO:0030155|GO:0019222|GO:0048523|GO:0043167|GO:0016043|GO:0009893|GO:0006807|GO:0005886|GO:0012505|GO:0050794|GO:0009986|GO:0048856|GO:0009653|GO:0005737|GO:0045595|GO:0031323|GO:0097708|GO:0031226|GO:0005768|GO:0051128|GO:…	cellular process|extracellular region|developmental process|membrane|metabolic process|cellular metabolic process|intrinsic component of membrane|protein binding|extracellular space|organic substance metabolic process|membrane-bounded organelle|intracellular|regulation of developmental process|intracellular organelle|cell periphery|cell adhesion|regulation of cell adhesion|regulation of metabolic…	-	-	-	-	3:196988621-197029817	4526	4782	602	583	27.0922	28.1087	3.93456	3.76774	27.6005	3.85115	2.84133	5.78555e-49	1.41553e-46	UP
ENSG00000120756	PLS1	plastin 1 [Source:HGNC Symbol;Acc:HGNC:9090]	protein_coding	GO:0009987|GO:0005198|GO:0005576|GO:0032502|GO:0045927|GO:0044877|GO:0005515|GO:0005200|GO:0005615|GO:0051641|GO:1903829|GO:0043227|GO:0048589|GO:0005622|GO:0050793|GO:0043229|GO:0071944|GO:0043167|GO:0032420|GO:0016043|GO:0042995|GO:0040008|GO:0033036|GO:0050794|GO:0048856|GO:0009653|GO:0099512|GO:0007275|GO:0006996|GO:0005737|GO:0008104|GO:0035264|GO:0048598|GO:0051128|GO:0005938|GO:0032880|GO:…	cellular process|structural molecule activity|extracellular region|developmental process|positive regulation of growth|macromolecular complex binding|protein binding|structural constituent of cytoskeleton|extracellular space|cellular localization|positive regulation of cellular protein localization|membrane-bounded organelle|developmental growth|intracellular|regulation of developmental process|i…	-	-	-	-	3:142596393-142713664	344	400	12	5	2.20167	2.51394	0.0838572	0.0345529	2.35781	0.059205	5.31558	5.89185e-49	1.42932e-46	UP
ENSG00000013293	SLC7A14	solute carrier family 7 member 14 [Source:HGNC Symbol;Acc:HGNC:29326]	protein_coding	GO:0009987|GO:0005215|GO:0016020|GO:0008152|GO:0044237|GO:0031224|GO:0005515|GO:0043227|GO:0005622|GO:0043229|GO:0071944|GO:0009892|GO:0031090|GO:0019222|GO:0048523|GO:0005886|GO:0050794|GO:0022857|GO:0005737|GO:0031323|GO:0031324|GO:0044092|GO:0005774|GO:0043231|GO:0016021|GO:0050790|GO:0071702|GO:0071705|GO:0043086|GO:0006811|GO:0015075|GO:0051174|GO:0005342|GO:0005773|GO:0031981|GO:0005654|GO:…	cellular process|transporter activity|membrane|metabolic process|cellular metabolic process|intrinsic component of membrane|protein binding|membrane-bounded organelle|intracellular|intracellular organelle|cell periphery|negative regulation of metabolic process|organelle membrane|regulation of metabolic process|negative regulation of cellular process|plasma membrane|regulation of cellular process|…	-	-	-	-	3:170459548-170586075	2241	2290	247	282	12.1062	12.148	1.45691	1.64474	12.1271	1.55083	2.96712	1.72179e-48	4.14184e-46	UP
ENSG00000132688	NES	nestin [Source:HGNC Symbol;Acc:HGNC:7756]	protein_coding	GO:0009987|GO:0032502|GO:0044877|GO:0005515|GO:0005622|GO:0043229|GO:0008283|GO:0048523|GO:0016043|GO:0050794|GO:0048856|GO:0009653|GO:0099512|GO:0007275|GO:0006996|GO:0005737|GO:0060322|GO:0044092|GO:0051128|GO:0005102|GO:0048513|GO:0007049|GO:0060548|GO:0045103|GO:0051130|GO:0044770|GO:0042127|GO:0008284|GO:0051098|GO:0010941|GO:0072089|GO:0007423|GO:0061351|GO:0048568|GO:0050790|GO:0048869|GO:…	cellular process|developmental process|macromolecular complex binding|protein binding|intracellular|intracellular organelle|cell proliferation|negative regulation of cellular process|cellular component organization|regulation of cellular process|anatomical structure development|anatomical structure morphogenesis|supramolecular fiber|multicellular organism development|organelle organization|cytopl…	-	-	-	-	1:156668763-156677407	4869	4804	630	614	50.1355	48.5747	7.08298	6.82584	49.3551	6.95441	2.8272	2.10864e-48	5.03017e-46	UP
ENSG00000171812	COL8A2	collagen type VIII alpha 2 chain [Source:HGNC Symbol;Acc:HGNC:2216]	protein_coding	GO:0009987|GO:0005198|GO:0032991|GO:0005576|GO:0032502|GO:0048646|GO:0005515|GO:0005615|GO:0031012|GO:0043227|GO:0005622|GO:0043229|GO:0008283|GO:0007155|GO:0016043|GO:0012505|GO:0048856|GO:0060090|GO:0005201|GO:0009653|GO:0007275|GO:0001525|GO:0005737|GO:0048514|GO:0048513|GO:0005604|GO:0043231|GO:0098609|GO:0030674|GO:0007423|GO:0043062|GO:0050673|GO:0005783|GO:0030020|GO:0001568|GO:0009887|GO:…	cellular process|structural molecule activity|macromolecular complex|extracellular region|developmental process|anatomical structure formation involved in morphogenesis|protein binding|extracellular space|extracellular matrix|membrane-bounded organelle|intracellular|intracellular organelle|cell proliferation|cell adhesion|cellular component organization|endomembrane system|anatomical structure de…	K23455	collagen, type VIII, alpha[-]	hsa04974	Protein digestion and absorption - Homo sapiens (human)聽	1:36095239-36125222	1870	2002	212	230	9.61377	10.1069	1.19003	1.27662	9.86033	1.23333	2.99908	2.35824e-48	5.57908e-46	UP
ENSG00000166341	DCHS1	dachsous cadherin-related 1 [Source:HGNC Symbol;Acc:HGNC:13681]	protein_coding	GO:0009987|GO:0032991|GO:0032502|GO:0023052|GO:0030054|GO:0040011|GO:0016020|GO:0050896|GO:0007165|GO:0031224|GO:0048646|GO:0005515|GO:0051641|GO:0071944|GO:0008283|GO:0007154|GO:0007155|GO:0043167|GO:0016043|GO:0033036|GO:0005886|GO:0098796|GO:0050794|GO:0048856|GO:0048870|GO:0019898|GO:0045177|GO:0009653|GO:0072006|GO:0035239|GO:0007275|GO:0035295|GO:0008104|GO:0098797|GO:0001503|GO:0007389|GO:…	cellular process|macromolecular complex|developmental process|signaling|cell junction|locomotion|membrane|response to stimulus|signal transduction|intrinsic component of membrane|anatomical structure formation involved in morphogenesis|protein binding|cellular localization|cell periphery|cell proliferation|cell communication|cell adhesion|ion binding|cellular component organization|macromolecule …	K16507	protocadherin-16/23[-]	hsa04392	Hippo signaling pathway - multiple species - Homo sapiens (human)聽	11:6621330-6655809	2362	2199	268	266	12.6408	11.5563	1.56602	1.53694	12.0986	1.55148	2.96311	2.42834e-48	5.69784e-46	UP
ENSG00000177464	GPR4	G protein-coupled receptor 4 [Source:HGNC Symbol;Acc:HGNC:4497]	protein_coding	GO:0009987|GO:0032502|GO:0023052|GO:0016020|GO:0050896|GO:0007165|GO:0031224|GO:0048646|GO:0050793|GO:0071944|GO:0007154|GO:0007155|GO:0030155|GO:0005886|GO:0050794|GO:0023051|GO:0048856|GO:0038023|GO:0009653|GO:0072006|GO:0007275|GO:0001525|GO:0043114|GO:0007186|GO:0032835|GO:0031226|GO:0048514|GO:0001822|GO:0010646|GO:0048513|GO:0004888|GO:0042592|GO:0042592|GO:0009268|GO:0009966|GO:0006952|GO:…	cellular process|developmental process|signaling|membrane|response to stimulus|signal transduction|intrinsic component of membrane|anatomical structure formation involved in morphogenesis|regulation of developmental process|cell periphery|cell communication|cell adhesion|regulation of cell adhesion|plasma membrane|regulation of cellular process|regulation of signaling|anatomical structure develop…	-	-	-	-	19:45589764-45602212	214	253	1	1	3.39492	3.9413	0.0173174	0.0171324	3.66811	0.0172249	7.7344	3.67816e-48	8.56024e-46	UP
ENSG00000127561	SYNGR3	synaptogyrin 3 [Source:HGNC Symbol;Acc:HGNC:11501]	protein_coding	GO:0009987|GO:0045202|GO:0032502|GO:0030054|GO:0016020|GO:0031224|GO:0005515|GO:0043227|GO:0005622|GO:0043229|GO:0031090|GO:0031594|GO:0030672|GO:0098793|GO:0008021|GO:0051050|GO:0012505|GO:0048856|GO:0007275|GO:0005737|GO:0097708|GO:0044093|GO:0030133|GO:0060322|GO:0048513|GO:0030658|GO:0030901|GO:0032940|GO:0048857|GO:0012506|GO:0051049|GO:0032411|GO:0016021|GO:0007420|GO:0031982|GO:0021762|GO:…	cellular process|synapse|developmental process|cell junction|membrane|intrinsic component of membrane|protein binding|membrane-bounded organelle|intracellular|intracellular organelle|organelle membrane|neuromuscular junction|synaptic vesicle membrane|presynapse|synaptic vesicle|positive regulation of transport|endomembrane system|anatomical structure development|multicellular organism development…	-	-	-	-	16:1989660-1994275	480	466	24	22	4.32362	4.12186	0.236038	0.213946	4.22274	0.224992	4.23023	3.7507e-48	8.65867e-46	UP
ENSG00000006016	CRLF1	cytokine receptor like factor 1 [Source:HGNC Symbol;Acc:HGNC:2364]	protein_coding	GO:0009987|GO:0032991|GO:0005576|GO:0032502|GO:0023052|GO:0016020|GO:0008152|GO:0050896|GO:0007165|GO:0044237|GO:0005515|GO:0005615|GO:0071704|GO:0005622|GO:0071944|GO:0097058|GO:0008283|GO:0007154|GO:0019222|GO:0048523|GO:0009893|GO:0043235|GO:0006807|GO:0005886|GO:0050794|GO:0023051|GO:0009986|GO:0048856|GO:0038023|GO:0007275|GO:0035295|GO:0005737|GO:0031323|GO:0007166|GO:0001822|GO:0010646|GO:…	cellular process|macromolecular complex|extracellular region|developmental process|signaling|membrane|metabolic process|response to stimulus|signal transduction|cellular metabolic process|protein binding|extracellular space|organic substance metabolic process|intracellular|cell periphery|CRLF-CLCF1 complex|cell proliferation|cell communication|regulation of metabolic process|negative regulation o…	-	-	-	-	19:18572220-18607741	6839	6888	912	884	105.773	104.611	15.4009	14.761	105.192	15.081	2.80222	4.02401e-48	9.2153e-46	UP
ENSG00000124882	EREG	epiregulin [Source:HGNC Symbol;Acc:HGNC:3443]	protein_coding	GO:0009987|GO:0000003|GO:0048511|GO:0005576|GO:0032502|GO:0023052|GO:0022414|GO:0040011|GO:0002376|GO:0016020|GO:0008152|GO:0050896|GO:0007165|GO:0006955|GO:0044237|GO:0031224|GO:0048646|GO:0005515|GO:0005615|GO:0071704|GO:0043227|GO:0042698|GO:0048589|GO:0001550|GO:0005622|GO:0050793|GO:0043229|GO:0009058|GO:0071944|GO:0008283|GO:0009892|GO:0007154|GO:0031090|GO:0002684|GO:0048609|GO:0019222|GO:…	cellular process|reproduction|rhythmic process|extracellular region|developmental process|signaling|reproductive process|locomotion|immune system process|membrane|metabolic process|response to stimulus|signal transduction|immune response|cellular metabolic process|intrinsic component of membrane|anatomical structure formation involved in morphogenesis|protein binding|extracellular space|organic s…	K09784	epiregulin[-]	hsa04151|hsa04010|hsa05210|hsa04012	PI3K-Akt signaling pathway - Homo sapiens (human)聽|MAPK signaling pathway - Homo sapiens (human)聽|Colorectal cancer - Homo sapiens (human)聽|ErbB signaling pathway - Homo sapiens (human)聽	4:74365145-74388749	3100	3086	373	395	27.7014	27.0793	3.63931	3.81083	27.3904	3.72507	2.87833	5.46101e-48	1.24069e-45	UP
ENSG00000160161	CILP2	cartilage intermediate layer protein 2 [Source:HGNC Symbol;Acc:HGNC:24213]	protein_coding	GO:0009987|GO:0005576|GO:0008152|GO:0044237|GO:0005615|GO:0043227|GO:0070062|GO:0031982|GO:1903561|GO:0006796|GO:0016311	cellular process|extracellular region|metabolic process|cellular metabolic process|extracellular space|membrane-bounded organelle|extracellular exosome|vesicle|extracellular vesicle|phosphate-containing compound metabolic process|dephosphorylation	-	-	-	-	19:19538248-19546659	781	775	54	55	9.36367	9.12427	0.7069	0.711939	9.24397	0.709419	3.7038	5.69994e-48	1.28478e-45	UP
ENSG00000101098	RIMS4	regulating synaptic membrane exocytosis 4 [Source:HGNC Symbol;Acc:HGNC:16183]	protein_coding	GO:0009987|GO:0045202|GO:0023052|GO:0030054|GO:0016020|GO:0016079|GO:0005515|GO:0051641|GO:0071944|GO:0007154|GO:0048786|GO:0007269|GO:0097060|GO:0098793|GO:0005886|GO:0050794|GO:0023051|GO:0051649|GO:0060627|GO:2000300|GO:0042391|GO:0010646|GO:0001505|GO:0032940|GO:0051656|GO:0044325|GO:0007267|GO:0051049|GO:0019899|GO:0046907|GO:0060341|GO:0050804|GO:0051640|GO:0046928|GO:0016192|GO:0098693|GO:…	cellular process|synapse|signaling|cell junction|membrane|synaptic vesicle exocytosis|protein binding|cellular localization|cell periphery|cell communication|presynaptic active zone|neurotransmitter secretion|synaptic membrane|presynapse|plasma membrane|regulation of cellular process|regulation of signaling|establishment of localization in cell|regulation of vesicle-mediated transport|regulation …	-	-	-	-	20:44751808-44810546	358	362	13	5	3.36921	3.34546	0.133581	0.0508085	3.35733	0.0921949	5.18648	6.33949e-48	1.41777e-45	UP
ENSG00000107518	ATRNL1	attractin like 1 [Source:HGNC Symbol;Acc:HGNC:29063]	protein_coding	GO:0009987|GO:0005576|GO:0032502|GO:0023052|GO:0040011|GO:0016020|GO:0050896|GO:0007165|GO:0031224|GO:0005515|GO:0031012|GO:0007154|GO:0007155|GO:0016043|GO:0030246|GO:0050794|GO:0048856|GO:0048870|GO:0009653|GO:0007275|GO:0007186|GO:0034446|GO:0016477|GO:0048513|GO:0005604|GO:0048468|GO:0016021|GO:0048869|GO:0031589|GO:0009888|GO:0009887|GO:0000902|GO:0000904|GO:0030154	cellular process|extracellular region|developmental process|signaling|locomotion|membrane|response to stimulus|signal transduction|intrinsic component of membrane|protein binding|extracellular matrix|cell communication|cell adhesion|cellular component organization|carbohydrate binding|regulation of cellular process|anatomical structure development|cell motility|anatomical structure morphogenesis|…	-	-	-	-	10:115093365-115948999	758	660	33	44	2.91042	2.48847	0.138349	0.182399	2.69944	0.160374	4.07315	8.34406e-48	1.85161e-45	UP
ENSG00000178038	ALS2CL	ALS2 C-terminal like [Source:HGNC Symbol;Acc:HGNC:20605]	protein_coding	GO:0009987|GO:0098772|GO:0005515|GO:0005622|GO:0016043|GO:0030234|GO:0006996|GO:0008047|GO:0005737|GO:0042802|GO:0044093|GO:0010256|GO:0050790|GO:0016050|GO:0043085|GO:0005096|GO:0030695|GO:0007032|GO:0005829|GO:0051345|GO:0043087|GO:0043547	cellular process|molecular function regulator|protein binding|intracellular|cellular component organization|enzyme regulator activity|organelle organization|enzyme activator activity|cytoplasm|identical protein binding|positive regulation of molecular function|endomembrane system organization|regulation of catalytic activity|vesicle organization|positive regulation of catalytic activity|GTPase ac…	-	-	-	-	3:46668995-46693704	546	521	21	31	1.72094	1.61254	0.072269	0.105492	1.66674	0.0888804	4.22902	1.2118e-47	2.66838e-45	UP
ENSG00000067840	PDZD4	PDZ domain containing 4 [Source:HGNC Symbol;Acc:HGNC:21167]	protein_coding	GO:0005515|GO:0005622|GO:0071944|GO:0005737|GO:0005938|GO:0099568	protein binding|intracellular|cell periphery|cytoplasm|cell cortex|cytoplasmic region	-	-	-	-	X:153802166-153830565	625	581	36	25	4.21368	3.84644	0.265002	0.181975	4.03006	0.223488	4.17253	1.72437e-47	3.76808e-45	UP
ENSG00000078018	MAP2	microtubule associated protein 2 [Source:HGNC Symbol;Acc:HGNC:6839]	protein_coding	GO:0009987|GO:0005198|GO:0045202|GO:0032991|GO:0032502|GO:0050896|GO:0005515|GO:0030427|GO:0098794|GO:0051641|GO:0043227|GO:0048589|GO:0097367|GO:0007017|GO:0005622|GO:0050793|GO:0043229|GO:0098984|GO:0099572|GO:0044297|GO:0048523|GO:0016043|GO:0042995|GO:0051050|GO:0040008|GO:0033036|GO:0050794|GO:0048856|GO:0009653|GO:0045926|GO:0099512|GO:0051649|GO:0007275|GO:0006996|GO:0051272|GO:0005737|GO:…	cellular process|structural molecule activity|synapse|macromolecular complex|developmental process|response to stimulus|protein binding|site of polarized growth|postsynapse|cellular localization|membrane-bounded organelle|developmental growth|carbohydrate derivative binding|microtubule-based process|intracellular|regulation of developmental process|intracellular organelle|neuron to neuron synapse…	-	-	-	-	2:209424058-209734118	793	769	51	60	2.19267	2.08799	0.153971	0.179116	2.14033	0.166543	3.68387	6.8091e-47	1.47665e-44	UP
ENSG00000197106	SLC6A17	solute carrier family 6 member 17 [Source:HGNC Symbol;Acc:HGNC:31399]	protein_coding	GO:0045202|GO:0032502|GO:0030054|GO:0005215|GO:0016020|GO:0031224|GO:0005515|GO:0098794|GO:0031300|GO:0043227|GO:0098982|GO:0005622|GO:0005326|GO:0043229|GO:0071944|GO:0031090|GO:0030672|GO:0098978|GO:0098793|GO:0008021|GO:0042995|GO:0005886|GO:0012505|GO:0048856|GO:0022857|GO:0007275|GO:0005737|GO:0097708|GO:0031226|GO:0030133|GO:0060322|GO:0048513|GO:0030658|GO:0005328|GO:0012506|GO:0030285|GO:…	synapse|developmental process|cell junction|transporter activity|membrane|intrinsic component of membrane|protein binding|postsynapse|intrinsic component of organelle membrane|membrane-bounded organelle|GABA-ergic synapse|intracellular|neurotransmitter transporter activity|intracellular organelle|cell periphery|organelle membrane|synaptic vesicle membrane|glutamatergic synapse|presynapse|synaptic…	-	-	-	-	1:110150494-110202202	331	329	10	10	2.72661	2.6613	0.0899458	0.0889359	2.69395	0.0894408	4.91265	1.07989e-46	2.32428e-44	UP
ENSG00000187664	HAPLN4	hyaluronan and proteoglycan link protein 4 [Source:HGNC Symbol;Acc:HGNC:31357]	protein_coding	GO:0005576|GO:0032502|GO:0036094|GO:0031012|GO:0097367|GO:0007155|GO:0043167|GO:0048856|GO:0007275|GO:0043177|GO:0005539|GO:0007399|GO:0007417|GO:0001501|GO:0031406|GO:0005540	extracellular region|developmental process|small molecule binding|extracellular matrix|carbohydrate derivative binding|cell adhesion|ion binding|anatomical structure development|multicellular organism development|organic acid binding|glycosaminoglycan binding|nervous system development|central nervous system development|skeletal system development|carboxylic acid binding|hyaluronic acid binding	-	-	-	-	19:19254756-19262804	1970	643	0	0	24.607	7.88687	0	0	16.2469	0	Inf	1.21562e-46	2.59689e-44	UP
ENSG00000116675	DNAJC6	DnaJ heat shock protein family (Hsp40) member C6 [Source:HGNC Symbol;Acc:HGNC:15469]	protein_coding	GO:0009987|GO:0045202|GO:0003824|GO:0008152|GO:0044237|GO:0005515|GO:0016787|GO:0098794|GO:0071704|GO:0051641|GO:0043227|GO:0005622|GO:0043229|GO:0098984|GO:0099572|GO:0016043|GO:0098793|GO:0006807|GO:0050794|GO:0051649|GO:0005737|GO:0060627|GO:0032279|GO:0019904|GO:0051128|GO:0043231|GO:0019538|GO:0051656|GO:0061024|GO:0030276|GO:0014069|GO:0051049|GO:0046907|GO:0016788|GO:0043170|GO:0051640|GO:…	cellular process|synapse|catalytic activity|metabolic process|cellular metabolic process|protein binding|hydrolase activity|postsynapse|organic substance metabolic process|cellular localization|membrane-bounded organelle|intracellular|intracellular organelle|neuron to neuron synapse|postsynaptic specialization|cellular component organization|presynapse|nitrogen compound metabolic process|regulati…	K09526	DnaJ homolog subfamily C member 6[-]	hsa04144	Endocytosis - Homo sapiens (human)聽	1:65248219-65415871	498	479	26	27	2.56277	2.42057	0.146092	0.150012	2.49167	0.148052	4.07293	1.56981e-46	3.3287e-44	UP
ENSG00000067992	PDK3	pyruvate dehydrogenase kinase 3 [Source:HGNC Symbol;Acc:HGNC:8811]	protein_coding	GO:0009987|GO:0003824|GO:0023052|GO:0008152|GO:0050896|GO:0007165|GO:0044237|GO:0005515|GO:0071704|GO:0036094|GO:0043227|GO:0097367|GO:0005622|GO:0043229|GO:0009058|GO:0009892|GO:0007154|GO:0019222|GO:0043167|GO:0016740|GO:0006807|GO:0097159|GO:0050794|GO:0042180|GO:0005737|GO:0031323|GO:0051341|GO:0006790|GO:0044092|GO:0006629|GO:0044262|GO:0043231|GO:0019538|GO:0044281|GO:0042592|GO:0042592|GO:…	cellular process|catalytic activity|signaling|metabolic process|response to stimulus|signal transduction|cellular metabolic process|protein binding|organic substance metabolic process|small molecule binding|membrane-bounded organelle|carbohydrate derivative binding|intracellular|intracellular organelle|biosynthetic process|negative regulation of metabolic process|cell communication|regulation of …	K00898	pyruvate dehydrogenase kinase 2/3/4[2.7.11.2]	hsa05415	Diabetic cardiomyopathy - Homo sapiens (human)聽	X:24465270-24550466	471	544	21	29	1.55561	1.76433	0.0757286	0.103408	1.65997	0.0895684	4.21202	1.69787e-46	3.57377e-44	UP
ENSG00000259803	SLC22A31	solute carrier family 22 member 31 [Source:HGNC Symbol;Acc:HGNC:27091]	protein_coding	GO:0005215|GO:0016020|GO:0031224|GO:0022857|GO:0016021|GO:0006811|GO:0055085	transporter activity|membrane|intrinsic component of membrane|transmembrane transporter activity|integral component of membrane|ion transport|transmembrane transport	-	-	-	-	16:89195761-89201651	194	199	0	0	2.90256	2.9237	0	0	2.91313	0	Inf	4.34123e-46	9.07096e-44	UP
ENSG00000163347	CLDN1	claudin 1 [Source:HGNC Symbol;Acc:HGNC:2032]	protein_coding	GO:0009987|GO:0005198|GO:0032991|GO:0032502|GO:0030054|GO:0040011|GO:0002376|GO:0016020|GO:0050896|GO:0006955|GO:0031224|GO:0005515|GO:0005911|GO:0005622|GO:0071944|GO:0008283|GO:0007155|GO:0016043|GO:0040017|GO:0051707|GO:0040012|GO:0005886|GO:0050794|GO:0048856|GO:0048870|GO:0044089|GO:0045177|GO:0007275|GO:0051272|GO:0005737|GO:0048732|GO:1901890|GO:0048871|GO:0042802|GO:2000145|GO:0009636|GO:…	cellular process|structural molecule activity|macromolecular complex|developmental process|cell junction|locomotion|immune system process|membrane|response to stimulus|immune response|intrinsic component of membrane|protein binding|cell-cell junction|intracellular|cell periphery|cell proliferation|cell adhesion|cellular component organization|positive regulation of locomotion|response to other or…	K06087	claudin[-]	hsa05130|hsa04530|hsa05160|hsa04514|hsa04670	Pathogenic Escherichia coli infection - Homo sapiens (human)聽|Tight junction - Homo sapiens (human)聽|Hepatitis C - Homo sapiens (human)聽|Cell adhesion molecules - Homo sapiens (human)聽|Leukocyte transendothelial migration - Homo sapiens (human)聽	3:190305707-190322446	4564	4589	624	630	68.987	68.1147	10.2986	10.2812	68.5509	10.2899	2.73595	5.81009e-46	1.20522e-43	UP
ENSG00000105664	COMP	cartilage oligomeric matrix protein [Source:HGNC Symbol;Acc:HGNC:2227]	protein_coding	GO:0009987|GO:0005198|GO:0032991|GO:0005576|GO:0032502|GO:0023052|GO:0008152|GO:0050896|GO:0007165|GO:0044237|GO:0044877|GO:0005515|GO:0005615|GO:0071704|GO:0031012|GO:0043227|GO:0048589|GO:0097367|GO:0050793|GO:0009058|GO:0008283|GO:0007154|GO:0007155|GO:0019222|GO:0048523|GO:0043167|GO:0016043|GO:0006807|GO:0033036|GO:1900047|GO:0050794|GO:0048856|GO:0005201|GO:0009653|GO:0007275|GO:0031323|GO:…	cellular process|structural molecule activity|macromolecular complex|extracellular region|developmental process|signaling|metabolic process|response to stimulus|signal transduction|cellular metabolic process|macromolecular complex binding|protein binding|extracellular space|organic substance metabolic process|extracellular matrix|membrane-bounded organelle|developmental growth|carbohydrate deriva…	K04659	thrombospondin 2/3/4/5[-]	hsa04151|hsa05165|hsa04510|hsa04145|hsa04512|hsa05144	PI3K-Akt signaling pathway - Homo sapiens (human)聽|Human papillomavirus infection - Homo sapiens (human)聽|Focal adhesion - Homo sapiens (human)聽|Phagosome - Homo sapiens (human)聽|ECM-receptor interaction - Homo sapiens (human)聽|Malaria - Homo sapiens (human)聽	19:18782773-18791305	963	1021	89	66	14.991	15.6074	1.51273	1.10924	15.2992	1.31099	3.54473	1.54807e-45	3.18813e-43	UP
ENSG00000105613	MAST1	microtubule associated serine/threonine kinase 1 [Source:HGNC Symbol;Acc:HGNC:19034]	protein_coding	GO:0009987|GO:0003824|GO:0032502|GO:0023052|GO:0016020|GO:0008152|GO:0050896|GO:0007165|GO:0044237|GO:0005515|GO:0071704|GO:0036094|GO:0097367|GO:0005622|GO:0043229|GO:0071944|GO:0007154|GO:0044297|GO:0043167|GO:0016043|GO:0016740|GO:0042995|GO:0006807|GO:0097159|GO:0005886|GO:0050794|GO:0048856|GO:0007275|GO:0006996|GO:0005737|GO:0060322|GO:0043025|GO:0048513|GO:0019538|GO:0043169|GO:0036477|GO:…	cellular process|catalytic activity|developmental process|signaling|membrane|metabolic process|response to stimulus|signal transduction|cellular metabolic process|protein binding|organic substance metabolic process|small molecule binding|carbohydrate derivative binding|intracellular|intracellular organelle|cell periphery|cell communication|cell body|ion binding|cellular component organization|tra…	-	-	-	-	19:12833951-12874952	258	266	6	3	1.52635	1.54532	0.0387602	0.0191613	1.53584	0.0289608	5.72878	2.08936e-45	4.27214e-43	UP
ENSG00000114200	BCHE	butyrylcholinesterase [Source:HGNC Symbol;Acc:HGNC:983]	protein_coding	GO:0009987|GO:0005576|GO:0003824|GO:0032502|GO:0023052|GO:0007610|GO:0016020|GO:0008152|GO:0050896|GO:0044237|GO:0033218|GO:0005515|GO:0016787|GO:0005615|GO:0071704|GO:0072562|GO:0043227|GO:0005622|GO:0043229|GO:0008283|GO:0007154|GO:0048523|GO:0043167|GO:0006807|GO:0012505|GO:0050794|GO:0023051|GO:0048856|GO:0009991|GO:0007275|GO:0005737|GO:0006725|GO:0042802|GO:0007584|GO:0010646|GO:0042277|GO:…	cellular process|extracellular region|catalytic activity|developmental process|signaling|behavior|membrane|metabolic process|response to stimulus|cellular metabolic process|amide binding|protein binding|hydrolase activity|extracellular space|organic substance metabolic process|blood microparticle|membrane-bounded organelle|intracellular|intracellular organelle|cell proliferation|cell communicatio…	-	-	-	-	3:165772904-165837462	214	259	0	4	2.84076	3.37615	0	0.0573301	3.10846	0.0286651	6.76076	5.62484e-45	1.14196e-42	UP
ENSG00000052802	MSMO1	methylsterol monooxygenase 1 [Source:HGNC Symbol;Acc:HGNC:10545]	protein_coding	GO:0009987|GO:0003824|GO:0016020|GO:0008152|GO:0044237|GO:0031224|GO:0005515|GO:0071704|GO:0043227|GO:0005622|GO:0005789|GO:0043229|GO:0009058|GO:0071944|GO:0043167|GO:0016491|GO:0005886|GO:0012505|GO:0042175|GO:0005737|GO:0006629|GO:0043231|GO:0043169|GO:0044281|GO:0004497|GO:0016705|GO:0044255|GO:0055114|GO:0006082|GO:0016021|GO:0005783|GO:1901360|GO:0006631|GO:0008610|GO:0016709|GO:0006066|GO:…	cellular process|catalytic activity|membrane|metabolic process|cellular metabolic process|intrinsic component of membrane|protein binding|organic substance metabolic process|membrane-bounded organelle|intracellular|endoplasmic reticulum membrane|intracellular organelle|biosynthetic process|cell periphery|ion binding|oxidoreductase activity|plasma membrane|endomembrane system|nuclear outer membran…	K07750	methylsterol monooxygenase[1.14.18.9]	hsa01100|hsa00100	Metabolic pathways - Homo sapiens (human)聽|Steroid biosynthesis - Homo sapiens (human)聽	4:165327667-165343164	1342	1454	5949	6181	16.5251	17.5816	79.9845	82.1737	17.0533	81.0791	-2.24928	7.32161e-45	1.47597e-42	DOWN
ENSG00000196361	ELAVL3	ELAV like RNA binding protein 3 [Source:HGNC Symbol;Acc:HGNC:3314]	protein_coding	GO:0009987|GO:0032991|GO:0032502|GO:0097159|GO:0048856|GO:1990904|GO:0007275|GO:0003676|GO:0048869|GO:0007399|GO:0003723|GO:0030154|GO:0003729|GO:0017091|GO:0003730|GO:0035925	cellular process|macromolecular complex|developmental process|organic cyclic compound binding|anatomical structure development|ribonucleoprotein complex|multicellular organism development|nucleic acid binding|cellular developmental process|nervous system development|RNA binding|cell differentiation|mRNA binding|AU-rich element binding|mRNA 3'-UTR binding|mRNA 3'-UTR AU-rich region binding	-	-	-	-	19:11451326-11481046	179	207	0	0	1.90471	2.16296	0	0	2.03384	0	Inf	1.59524e-44	3.1712e-42	UP
ENSG00000243649	CFB	complement factor B [Source:HGNC Symbol;Acc:HGNC:1037]	protein_coding	GO:0005576|GO:0003824|GO:0002376|GO:0016020|GO:0008152|GO:0050896|GO:0006955|GO:0005515|GO:0016787|GO:0005615|GO:0071704|GO:0072562|GO:0043227|GO:0071944|GO:0002684|GO:0019222|GO:0002253|GO:0002682|GO:0006807|GO:0005886|GO:0001848|GO:0070062|GO:0019538|GO:0051171|GO:0008233|GO:0006959|GO:0050776|GO:0017171|GO:0006952|GO:0050778|GO:0045087|GO:0006956|GO:0043170|GO:0031982|GO:1903561|GO:0051246|GO:…	extracellular region|catalytic activity|immune system process|membrane|metabolic process|response to stimulus|immune response|protein binding|hydrolase activity|extracellular space|organic substance metabolic process|blood microparticle|membrane-bounded organelle|cell periphery|positive regulation of immune system process|regulation of metabolic process|activation of immune response|regulation of…	K01335	complement factor B[3.4.21.47]	hsa05171|hsa05150|hsa04610	Coronavirus disease - COVID-19 - Homo sapiens (human)聽|Staphylococcus aureus infection - Homo sapiens (human)聽|Complement and coagulation cascades - Homo sapiens (human)聽	6:31945650-31952084	27	46	430	566	0.175586	0.293762	3.05332	3.97404	0.234674	3.51368	-3.90425	2.13567e-44	4.21625e-42	DOWN
ENSG00000113161	HMGCR	3-hydroxy-3-methylglutaryl-CoA reductase [Source:HGNC Symbol;Acc:HGNC:5006]	protein_coding	GO:0009987|GO:0003824|GO:0032502|GO:0023052|GO:0007610|GO:0016020|GO:0008152|GO:0050896|GO:0007165|GO:0051051|GO:0044237|GO:0031224|GO:0005515|GO:0071704|GO:0051641|GO:0036094|GO:0043227|GO:0005622|GO:0050793|GO:0005789|GO:0043229|GO:0009058|GO:1904950|GO:0008283|GO:0009892|GO:0007154|GO:0031090|GO:0019222|GO:0048523|GO:0043167|GO:0009893|GO:0016491|GO:0006807|GO:0048037|GO:0033036|GO:0097159|GO:…	cellular process|catalytic activity|developmental process|signaling|behavior|membrane|metabolic process|response to stimulus|signal transduction|negative regulation of transport|cellular metabolic process|intrinsic component of membrane|protein binding|organic substance metabolic process|cellular localization|small molecule binding|membrane-bounded organelle|intracellular|regulation of developmen…	K00021	hydroxymethylglutaryl-CoA reductase (NADPH)[1.1.1.34]	hsa01100|hsa04152|hsa04976|hsa00900	Metabolic pathways - Homo sapiens (human)聽|AMPK signaling pathway - Homo sapiens (human)聽|Bile secretion - Homo sapiens (human)聽|Terpenoid backbone biosynthesis - Homo sapiens (human)聽	5:75336329-75362101	550	539	2343	2471	2.97398	2.86198	13.8331	14.4255	2.91798	14.1293	-2.27565	2.45063e-44	4.80491e-42	DOWN
ENSG00000178184	PARD6G	par-6 family cell polarity regulator gamma [Source:HGNC Symbol;Acc:HGNC:16076]	protein_coding	GO:0009987|GO:0032991|GO:0030054|GO:0016020|GO:0005515|GO:0051641|GO:0043227|GO:0005911|GO:0007017|GO:0005622|GO:0043229|GO:0071944|GO:0016043|GO:0005886|GO:0045177|GO:0006996|GO:0005737|GO:0005938|GO:0043296|GO:0000226|GO:0007049|GO:0043231|GO:0031023|GO:0051301|GO:0007163|GO:0019899|GO:0022607|GO:0060341|GO:0007098|GO:0070160|GO:0016324|GO:0019900|GO:0051020|GO:0005923|GO:0007010|GO:0034329|GO:…	cellular process|macromolecular complex|cell junction|membrane|protein binding|cellular localization|membrane-bounded organelle|cell-cell junction|microtubule-based process|intracellular|intracellular organelle|cell periphery|cellular component organization|plasma membrane|apical part of cell|organelle organization|cytoplasm|cell cortex|apical junction complex|microtubule cytoskeleton organizatio…	K06093	partitioning defective protein 6[-]	hsa05165|hsa04144|hsa04015|hsa04360|hsa04530|hsa04390	Human papillomavirus infection - Homo sapiens (human)聽|Endocytosis - Homo sapiens (human)聽|Rap1 signaling pathway - Homo sapiens (human)聽|Axon guidance - Homo sapiens (human)聽|Tight junction - Homo sapiens (human)聽|Hippo signaling pathway - Homo sapiens (human)聽	18:80157232-80247514	442	474	25	28	5.35641	5.64068	0.330803	0.366351	5.49854	0.348577	3.9795	3.62236e-44	7.054e-42	UP
ENSG00000132026	RTBDN	retbindin [Source:HGNC Symbol;Acc:HGNC:30310]	protein_coding	GO:0005576|GO:0005215|GO:0016020|GO:0031224|GO:0031012|GO:0071944|GO:0043167|GO:0097159|GO:0005886|GO:0009986|GO:0038023|GO:0031226|GO:0032217|GO:0031225|GO:0009897|GO:1902444|GO:0071702|GO:0046658|GO:0071705|GO:0051180|GO:0006811|GO:0031233|GO:0033165|GO:0032218|GO:0006820|GO:0031362|GO:0015711	extracellular region|transporter activity|membrane|intrinsic component of membrane|extracellular matrix|cell periphery|ion binding|organic cyclic compound binding|plasma membrane|cell surface|signaling receptor activity|intrinsic component of plasma membrane|riboflavin transporter activity|anchored component of membrane|external side of plasma membrane|riboflavin binding|organic substance transpo…	-	-	-	-	19:12825478-12835428	208	188	1	0	1.85491	1.64634	0.00973479	0	1.75063	0.0048674	8.49051	6.58071e-44	1.27283e-41	UP
ENSG00000129244	ATP1B2	ATPase Na+/K+ transporting subunit beta 2 [Source:HGNC Symbol;Acc:HGNC:805]	protein_coding	GO:0009987|GO:0045202|GO:0032991|GO:0098772|GO:0003824|GO:0032502|GO:0023052|GO:0040011|GO:0002376|GO:0005215|GO:0007610|GO:0016020|GO:0031224|GO:0005515|GO:0016787|GO:0005622|GO:0050793|GO:0071944|GO:0098984|GO:0007154|GO:1902495|GO:0044297|GO:0007155|GO:0050900|GO:0048523|GO:0016043|GO:0030234|GO:0042995|GO:0051050|GO:0040012|GO:0005886|GO:0050794|GO:0023051|GO:0009986|GO:0048856|GO:0048870|GO:…	cellular process|synapse|macromolecular complex|molecular function regulator|catalytic activity|developmental process|signaling|locomotion|immune system process|transporter activity|behavior|membrane|intrinsic component of membrane|protein binding|hydrolase activity|intracellular|regulation of developmental process|cell periphery|neuron to neuron synapse|cell communication|transmembrane transport…	K01540	sodium/potassium-transporting ATPase subunit beta[-]	hsa04024|hsa04022|hsa04261|hsa04919|hsa04974|hsa04972|hsa04925|hsa04970|hsa04976|hsa04260|hsa04911|hsa04971|hsa04918|hsa04978|hsa04961|hsa04973|hsa04960|hsa04964	cAMP signaling pathway - Homo sapiens (human)聽|cGMP-PKG signaling pathway - Homo sapiens (human)聽|Adrenergic signaling in cardiomyocytes - Homo sapiens (human)聽|Thyroid hormone signaling pathway - Homo sapiens (human)聽|Protein digestion and absorption - Homo sapiens (human)聽|Pancreatic secretion - Homo sapiens (human)聽|Aldosterone synthesis and secretion - Homo sapiens (human)聽|Salivary secretion…	17:7646627-7657770	198	199	0	2	2.94472	2.90626	0	0.0321079	2.92549	0.016054	7.50961	7.96381e-44	1.53001e-41	UP
ENSG00000106236	NPTX2	neuronal pentraxin 2 [Source:HGNC Symbol;Acc:HGNC:7953]	protein_coding	GO:0009987|GO:0045202|GO:0005576|GO:0023052|GO:0007610|GO:0050896|GO:0007165|GO:0005515|GO:0007154|GO:0043167|GO:0098978|GO:0030246|GO:0050794|GO:0023051|GO:0010646|GO:0043169|GO:0050877|GO:0007267|GO:0010469|GO:0009966|GO:0050804|GO:0007611|GO:0050890|GO:0099536|GO:0007612|GO:0098962|GO:0099601|GO:0046872|GO:0008306|GO:0007268	cellular process|synapse|extracellular region|signaling|behavior|response to stimulus|signal transduction|protein binding|cell communication|ion binding|glutamatergic synapse|carbohydrate binding|regulation of cellular process|regulation of signaling|regulation of cell communication|cation binding|neurological system process|cell-cell signaling|regulation of receptor activity|regulation of signal…	-	-	-	-	7:98617285-98629869	302	340	12	4	5.22942	5.78131	0.226878	0.0747837	5.50536	0.150831	5.18984	9.28585e-44	1.77211e-41	UP
ENSG00000101938	CHRDL1	chordin like 1 [Source:HGNC Symbol;Acc:HGNC:29861]	protein_coding	GO:0009987|GO:0005576|GO:0032502|GO:0023052|GO:0008152|GO:0050896|GO:0007165|GO:0044237|GO:0005515|GO:0071704|GO:0043227|GO:0005622|GO:0043229|GO:0009058|GO:0007154|GO:0019222|GO:0048523|GO:0006807|GO:0012505|GO:0050794|GO:0023051|GO:0048856|GO:0007275|GO:0005737|GO:0031323|GO:0006725|GO:0001503|GO:0090288|GO:0007166|GO:0090287|GO:0010646|GO:0048513|GO:0006139|GO:0043231|GO:0019538|GO:0051171|GO:…	cellular process|extracellular region|developmental process|signaling|metabolic process|response to stimulus|signal transduction|cellular metabolic process|protein binding|organic substance metabolic process|membrane-bounded organelle|intracellular|intracellular organelle|biosynthetic process|cell communication|regulation of metabolic process|negative regulation of cellular process|nitrogen compo…	-	-	-	-	X:110673856-110795819	490	468	25	31	4.53921	4.25727	0.252872	0.31005	4.39824	0.281461	3.96592	1.03026e-43	1.95312e-41	UP
ENSG00000055163	CYFIP2	cytoplasmic FMR1 interacting protein 2 [Source:HGNC Symbol;Acc:HGNC:13760]	protein_coding	GO:0009987|GO:0045202|GO:0005576|GO:0032502|GO:0023052|GO:0030054|GO:0002376|GO:0016020|GO:0008152|GO:0050896|GO:0007165|GO:0006955|GO:0044237|GO:0005515|GO:0005615|GO:0071704|GO:0043227|GO:0048589|GO:0005622|GO:0043229|GO:0007154|GO:0007155|GO:0002684|GO:0019222|GO:0002253|GO:0016043|GO:0009893|GO:0002682|GO:0042995|GO:0006807|GO:0050794|GO:0023051|GO:0048856|GO:0009653|GO:0007275|GO:0006996|GO:…	cellular process|synapse|extracellular region|developmental process|signaling|cell junction|immune system process|membrane|metabolic process|response to stimulus|signal transduction|immune response|cellular metabolic process|protein binding|extracellular space|organic substance metabolic process|membrane-bounded organelle|developmental growth|intracellular|intracellular organelle|cell communicati…	K05749	cytoplasmic FMR1 interacting protein[-]	hsa05132|hsa04810|hsa05130|hsa03013	Salmonella infection - Homo sapiens (human)聽|Regulation of actin cytoskeleton - Homo sapiens (human)聽|Pathogenic Escherichia coli infection - Homo sapiens (human)聽|RNA transport - Homo sapiens (human)聽	5:157266079-157395595	2185	2191	279	304	7.0169	6.90935	0.97829	1.05402	6.96312	1.01616	2.77661	1.07792e-43	2.03004e-41	UP
ENSG00000286070	AP000356.5	novel protein	protein_coding	GO:0009987|GO:0032991|GO:0008152|GO:0044237|GO:0071704|GO:0043227|GO:0005622|GO:0043229|GO:0016043|GO:0006807|GO:1990904|GO:0005737|GO:0006725|GO:0006139|GO:0043231|GO:0022607|GO:0022613|GO:0043170|GO:0034641|GO:0043933|GO:1901360|GO:0044260|GO:0046483|GO:0005681|GO:0022618|GO:0010467|GO:0005634|GO:0065003|GO:0016070|GO:0005829|GO:0006396|GO:0016071|GO:0000387|GO:0034622|GO:0008380|GO:0006397|GO:…	cellular process|macromolecular complex|metabolic process|cellular metabolic process|organic substance metabolic process|membrane-bounded organelle|intracellular|intracellular organelle|cellular component organization|nitrogen compound metabolic process|ribonucleoprotein complex|cytoplasm|cellular aromatic compound metabolic process|nucleobase-containing compound metabolic process|intracellular m…	-	-	-	-	22:24556007-24628987	567	438	16	24	7.9559	6.03507	0.245127	0.363582	6.99549	0.304355	4.5226	1.16958e-43	2.18827e-41	UP
ENSG00000004776	HSPB6	heat shock protein family B (small) member 6 [Source:HGNC Symbol;Acc:HGNC:26511]	protein_coding	GO:0009987|GO:0005198|GO:0005576|GO:0032502|GO:0048646|GO:0005515|GO:0043227|GO:0006457|GO:0005622|GO:0050793|GO:0043229|GO:0005212|GO:0048523|GO:0012505|GO:0050794|GO:0048856|GO:0009653|GO:0007275|GO:0001525|GO:0005737|GO:0042802|GO:0048514|GO:0060548|GO:0043231|GO:1904018|GO:0005794|GO:0051087|GO:0003012|GO:0010941|GO:0051082|GO:0061077|GO:0008219|GO:0046983|GO:0001568|GO:0043069|GO:0045765|GO:…	cellular process|structural molecule activity|extracellular region|developmental process|anatomical structure formation involved in morphogenesis|protein binding|membrane-bounded organelle|protein folding|intracellular|regulation of developmental process|intracellular organelle|structural constituent of eye lens|negative regulation of cellular process|endomembrane system|regulation of cellular pr…	-	-	-	-	19:35754566-35758079	298	361	1598	1625	6.54356	7.78406	38.3129	38.5242	7.16381	38.4185	-2.423	1.5033e-43	2.79438e-41	DOWN
ENSG00000081052	COL4A4	collagen type IV alpha 4 chain [Source:HGNC Symbol;Acc:HGNC:2206]	protein_coding	GO:0009987|GO:0005198|GO:0032991|GO:0005576|GO:0032502|GO:0005615|GO:0031012|GO:0043227|GO:0005622|GO:0043229|GO:0016043|GO:0012505|GO:0048856|GO:0005201|GO:0072006|GO:0007275|GO:0005737|GO:0032835|GO:0001822|GO:0048513|GO:0005604|GO:0043231|GO:0032836|GO:0043062|GO:0005783|GO:0030020|GO:0005581|GO:0030198|GO:0005587|GO:0001655|GO:0005788	cellular process|structural molecule activity|macromolecular complex|extracellular region|developmental process|extracellular space|extracellular matrix|membrane-bounded organelle|intracellular|intracellular organelle|cellular component organization|endomembrane system|anatomical structure development|extracellular matrix structural constituent|nephron development|multicellular organism developme…	K06237	collagen, type IV, alpha[-]	hsa05200|hsa04151|hsa05165|hsa04510|hsa04926|hsa04974|hsa05146|hsa04933|hsa05222|hsa04512	Pathways in cancer - Homo sapiens (human)聽|PI3K-Akt signaling pathway - Homo sapiens (human)聽|Human papillomavirus infection - Homo sapiens (human)聽|Focal adhesion - Homo sapiens (human)聽|Relaxin signaling pathway - Homo sapiens (human)聽|Protein digestion and absorption - Homo sapiens (human)聽|Amoebiasis - Homo sapiens (human)聽|AGE-RAGE signaling pathway in diabetic complications - Homo sapiens (…	2:227002714-227164453	543	513	33	38	3.09461	2.87095	0.20535	0.233817	2.98278	0.219584	3.76382	5.2228e-43	9.64567e-41	UP
ENSG00000185361	TNFAIP8L1	TNF alpha induced protein 8 like 1 [Source:HGNC Symbol;Acc:HGNC:28279]	protein_coding	GO:0009987|GO:0023052|GO:0050896|GO:0007165|GO:0005515|GO:0005622|GO:0007154|GO:0048523|GO:0050794|GO:0023051|GO:0005737|GO:0042802|GO:0010646|GO:0010941|GO:0009966|GO:0009968|GO:0008219|GO:0035556|GO:1902532|GO:0031929|GO:1902531|GO:0012501|GO:0043067|GO:0006915|GO:0032007|GO:0032006|GO:0042981	cellular process|signaling|response to stimulus|signal transduction|protein binding|intracellular|cell communication|negative regulation of cellular process|regulation of cellular process|regulation of signaling|cytoplasm|identical protein binding|regulation of cell communication|regulation of cell death|regulation of signal transduction|negative regulation of signal transduction|cell death|intra…	-	-	-	-	19:4639516-4655568	491	501	33	35	4.07683	4.08489	0.299178	0.313759	4.08086	0.306468	3.73506	1.74782e-42	3.20724e-40	UP
ENSG00000115828	QPCT	glutaminyl-peptide cyclotransferase [Source:HGNC Symbol;Acc:HGNC:9753]	protein_coding	GO:0009987|GO:0005576|GO:0003824|GO:0002376|GO:0008152|GO:0050896|GO:0006955|GO:0044237|GO:0005515|GO:0005615|GO:0071704|GO:0043227|GO:0005622|GO:0043229|GO:0043167|GO:0045321|GO:0016740|GO:0006807|GO:0012505|GO:0005737|GO:0097708|GO:0002366|GO:0016746|GO:0002263|GO:0002274|GO:0030141|GO:0070062|GO:0019538|GO:0032940|GO:0043169|GO:0043299|GO:0001775|GO:0002443|GO:0031983|GO:0043170|GO:0031982|GO:…	cellular process|extracellular region|catalytic activity|immune system process|metabolic process|response to stimulus|immune response|cellular metabolic process|protein binding|extracellular space|organic substance metabolic process|membrane-bounded organelle|intracellular|intracellular organelle|ion binding|leukocyte activation|transferase activity|nitrogen compound metabolic process|endomembran…	-	-	-	-	2:37342827-37373322	2283	2665	321	335	31.5325	36.1452	4.84091	4.9955	33.8388	4.9182	2.78248	1.8414e-42	3.35744e-40	UP
ENSG00000128268	MGAT3	beta-1,4-mannosyl-glycoprotein 4-beta-N-acetylglucosaminyltransferase [Source:HGNC Symbol;Acc:HGNC:7046]	protein_coding	GO:0009987|GO:0003824|GO:0040011|GO:0016020|GO:0008152|GO:0050896|GO:0044237|GO:0031224|GO:0005515|GO:0071704|GO:0051641|GO:1903829|GO:0043227|GO:0005622|GO:0043229|GO:0009058|GO:0009892|GO:0031090|GO:0019222|GO:0048523|GO:0016740|GO:0006807|GO:0040012|GO:0033036|GO:0012505|GO:0009056|GO:0050794|GO:0048870|GO:0005737|GO:0031323|GO:0008104|GO:0031324|GO:2000145|GO:1901135|GO:0006979|GO:0032880|GO:…	cellular process|catalytic activity|locomotion|membrane|metabolic process|response to stimulus|cellular metabolic process|intrinsic component of membrane|protein binding|organic substance metabolic process|cellular localization|positive regulation of cellular protein localization|membrane-bounded organelle|intracellular|intracellular organelle|biosynthetic process|negative regulation of metabolic…	K00737	beta-1,4-mannosyl-glycoprotein beta-1,4-N-acetylglucosaminyltransferase[2.4.1.144]	hsa01100|hsa00510	Metabolic pathways - Homo sapiens (human)聽|N-Glycan biosynthesis - Homo sapiens (human)聽	22:39457012-39492194	239	251	7	0	2.10323	2.16903	0.0672617	0	2.13613	0.0336308	5.98907	2.58689e-42	4.68686e-40	UP
ENSG00000139182	CLSTN3	calsyntenin 3 [Source:HGNC Symbol;Acc:HGNC:18371]	protein_coding	GO:0009987|GO:0045202|GO:0032991|GO:0032502|GO:0023052|GO:0030054|GO:0016020|GO:0031224|GO:0005515|GO:0098794|GO:0043227|GO:0098982|GO:0005622|GO:0050793|GO:0005789|GO:0043229|GO:0071944|GO:0098984|GO:0099572|GO:0007154|GO:0007155|GO:0031090|GO:0097060|GO:0043167|GO:0016043|GO:0098978|GO:0042995|GO:0040008|GO:0033036|GO:0005886|GO:1902474|GO:0012505|GO:0099634|GO:0050794|GO:0023051|GO:0009986|GO:…	cellular process|synapse|macromolecular complex|developmental process|signaling|cell junction|membrane|intrinsic component of membrane|protein binding|postsynapse|membrane-bounded organelle|GABA-ergic synapse|intracellular|regulation of developmental process|endoplasmic reticulum membrane|intracellular organelle|cell periphery|neuron to neuron synapse|postsynaptic specialization|cell communicatio…	-	-	-	-	12:7129698-7158945	3371	3326	449	509	16.1192	15.6174	2.34424	2.62776	15.8683	2.486	2.67425	8.75352e-42	1.57596e-39	UP
ENSG00000008277	ADAM22	ADAM metallopeptidase domain 22 [Source:HGNC Symbol;Acc:HGNC:201]	protein_coding	GO:0009987|GO:0045202|GO:0003824|GO:0032502|GO:0007610|GO:0016020|GO:0008152|GO:0031224|GO:0044877|GO:0005515|GO:0016787|GO:0098794|GO:0071704|GO:0051641|GO:0071944|GO:0098984|GO:0099572|GO:0007155|GO:0030155|GO:0048523|GO:0097060|GO:0098978|GO:0007626|GO:0042995|GO:0006807|GO:0033036|GO:0005886|GO:0099634|GO:0050794|GO:0048856|GO:0051668|GO:0007275|GO:0008104|GO:0030534|GO:0031226|GO:0032279|GO:…	cellular process|synapse|catalytic activity|developmental process|behavior|membrane|metabolic process|intrinsic component of membrane|macromolecular complex binding|protein binding|hydrolase activity|postsynapse|organic substance metabolic process|cellular localization|cell periphery|neuron to neuron synapse|postsynaptic specialization|cell adhesion|regulation of cell adhesion|negative regulation…	-	-	-	-	7:87934143-88202889	777	700	61	59	3.04725	2.69579	0.261208	0.249815	2.87152	0.255512	3.49035	8.90332e-42	1.59292e-39	UP
ENSG00000164142	FAM160A1	family with sequence similarity 160 member A1 [Source:HGNC Symbol;Acc:HGNC:34237]	protein_coding	-	-	-	-	-	-	4:151409176-151670503	315	279	9	10	1.25625	1.09263	0.0391889	0.0430574	1.17444	0.0411232	4.83588	1.0226e-41	1.8182e-39	UP
ENSG00000167861	HID1	HID1 domain containing [Source:HGNC Symbol;Acc:HGNC:15736]	protein_coding	GO:0005576|GO:0016020|GO:0005515|GO:0005615|GO:0043227|GO:0005622|GO:0043229|GO:0031090|GO:0012505|GO:0019898|GO:0099512|GO:0005737|GO:0031312|GO:0043231|GO:0070062|GO:0005794|GO:0031982|GO:1903561|GO:0000139|GO:0005856|GO:0090498|GO:0005881|GO:0005829|GO:0031985|GO:0015630|GO:0005795|GO:0005874|GO:0005797|GO:0000138	extracellular region|membrane|protein binding|extracellular space|membrane-bounded organelle|intracellular|intracellular organelle|organelle membrane|endomembrane system|extrinsic component of membrane|supramolecular fiber|cytoplasm|extrinsic component of organelle membrane|intracellular membrane-bounded organelle|extracellular exosome|Golgi apparatus|vesicle|extracellular vesicle|Golgi membrane|…	-	-	-	-	17:74950742-74973166	209	239	2	5	1.07602	1.2083	0.0112453	0.027795	1.14216	0.0195201	5.87066	1.33369e-41	2.34222e-39	UP
ENSG00000135454	B4GALNT1	beta-1,4-N-acetyl-galactosaminyltransferase 1 [Source:HGNC Symbol;Acc:HGNC:4117]	protein_coding	GO:0009987|GO:0000003|GO:0003824|GO:0022414|GO:0016020|GO:0008152|GO:0044237|GO:0031224|GO:0071704|GO:0031300|GO:0043227|GO:0005622|GO:0043229|GO:0009058|GO:0071944|GO:0031090|GO:0048609|GO:0016740|GO:0019953|GO:0006807|GO:0033036|GO:0005886|GO:0012505|GO:0005737|GO:0031228|GO:1901135|GO:0006629|GO:0043231|GO:0016757|GO:0005794|GO:0010876|GO:0070085|GO:0044255|GO:0019915|GO:0007276|GO:0016021|GO:…	cellular process|reproduction|catalytic activity|reproductive process|membrane|metabolic process|cellular metabolic process|intrinsic component of membrane|organic substance metabolic process|intrinsic component of organelle membrane|membrane-bounded organelle|intracellular|intracellular organelle|biosynthetic process|cell periphery|organelle membrane|multicellular organismal reproductive process…	K00725	(N-Acetylneuraminyl)-galactosylglucosylceramide N-acetylgalactosaminyltransferase[2.4.1.92]	hsa01100|hsa00604	Metabolic pathways - Homo sapiens (human)聽|Glycosphingolipid biosynthesis - ganglio series - Homo sapiens (human)聽	12:57623409-57633239	694	765	58	66	1.96035	2.12195	0.178883	0.201278	2.04115	0.190081	3.4247	2.53961e-41	4.43285e-39	UP
ENSG00000135643	KCNMB4	potassium calcium-activated channel subfamily M regulatory beta subunit 4 [Source:HGNC Symbol;Acc:HGNC:6289]	protein_coding	GO:0009987|GO:0045202|GO:0032991|GO:0098772|GO:0023052|GO:0005215|GO:0016020|GO:0050896|GO:0031224|GO:0005515|GO:0051641|GO:0071944|GO:0007154|GO:1902495|GO:0007269|GO:0016247|GO:0005886|GO:0050794|GO:0023051|GO:0022857|GO:0051606|GO:0051649|GO:0031226|GO:0034702|GO:0010035|GO:0042391|GO:0010646|GO:0001505|GO:0032940|GO:0008076|GO:0050877|GO:0007267|GO:0051049|GO:0099106|GO:0060341|GO:0050804|GO:…	cellular process|synapse|macromolecular complex|molecular function regulator|signaling|transporter activity|membrane|response to stimulus|intrinsic component of membrane|protein binding|cellular localization|cell periphery|cell communication|transmembrane transporter complex|neurotransmitter secretion|channel regulator activity|plasma membrane|regulation of cellular process|regulation of signalin…	K04941	potassium large conductance calcium-activated channel subfamily M beta member 4[-]	hsa04022|hsa04270|hsa04911	cGMP-PKG signaling pathway - Homo sapiens (human)聽|Vascular smooth muscle contraction - Homo sapiens (human)聽|Insulin secretion - Homo sapiens (human)聽	12:70366290-70434292	257	265	10	4	2.83958	2.8752	0.120644	0.047718	2.85739	0.0841811	5.08506	8.26384e-41	1.42506e-38	UP
ENSG00000108309	RUNDC3A	RUN domain containing 3A [Source:HGNC Symbol;Acc:HGNC:16984]	protein_coding	GO:0009987|GO:0098772|GO:0023052|GO:0016020|GO:0050896|GO:0007165|GO:0005515|GO:0005622|GO:0071944|GO:0007154|GO:0030234|GO:0005886|GO:0050794|GO:0023051|GO:0005737|GO:0010646|GO:0009966|GO:0050790|GO:0009967|GO:0035556|GO:1902531|GO:0030695|GO:0007264|GO:0019932|GO:1902533|GO:0005829|GO:0010753|GO:0010752|GO:0019935|GO:0019934	cellular process|molecular function regulator|signaling|membrane|response to stimulus|signal transduction|protein binding|intracellular|cell periphery|cell communication|enzyme regulator activity|plasma membrane|regulation of cellular process|regulation of signaling|cytoplasm|regulation of cell communication|regulation of signal transduction|regulation of catalytic activity|positive regulation of…	-	-	-	-	17:44308413-44318670	177	194	1	2	1.29372	1.39242	0.00797871	0.0157797	1.34307	0.0118792	6.82095	1.01393e-40	1.73801e-38	UP
ENSG00000147180	ZNF711	zinc finger protein 711 [Source:HGNC Symbol;Acc:HGNC:13128]	protein_coding	GO:0009987|GO:0000003|GO:0003824|GO:0022414|GO:0008152|GO:0044237|GO:0005515|GO:0071704|GO:0043227|GO:0005622|GO:0043229|GO:0009058|GO:0019222|GO:0043167|GO:0016043|GO:0016740|GO:0009893|GO:0006807|GO:0097159|GO:0050794|GO:0032259|GO:0051726|GO:0006996|GO:0031323|GO:0090068|GO:0006725|GO:0051128|GO:0007131|GO:0051445|GO:0007049|GO:0006139|GO:0031325|GO:0043231|GO:0140013|GO:0051321|GO:0019538|GO:…	cellular process|reproduction|catalytic activity|reproductive process|metabolic process|cellular metabolic process|protein binding|organic substance metabolic process|membrane-bounded organelle|intracellular|intracellular organelle|biosynthetic process|regulation of metabolic process|ion binding|cellular component organization|transferase activity|positive regulation of metabolic process|nitrogen…	-	-	-	-	X:85243991-85273362	438	461	29	13	1.99001	2.05675	0.143864	0.0637678	2.02338	0.103816	4.28466	2.1125e-40	3.57826e-38	UP
ENSG00000149485	FADS1	fatty acid desaturase 1 [Source:HGNC Symbol;Acc:HGNC:3574]	protein_coding	GO:0009987|GO:0003824|GO:0032502|GO:0023052|GO:0016020|GO:0008152|GO:0050896|GO:0044237|GO:0031224|GO:0071704|GO:0043227|GO:0005622|GO:0050793|GO:0005789|GO:0043229|GO:0009058|GO:0007154|GO:0019222|GO:0016491|GO:0006807|GO:0012505|GO:0050794|GO:0042175|GO:0009991|GO:0035900|GO:0005737|GO:0045595|GO:0031323|GO:0006725|GO:0007584|GO:0006629|GO:0042594|GO:0006139|GO:0043231|GO:0007568|GO:0051171|GO:…	cellular process|catalytic activity|developmental process|signaling|membrane|metabolic process|response to stimulus|cellular metabolic process|intrinsic component of membrane|organic substance metabolic process|membrane-bounded organelle|intracellular|regulation of developmental process|endoplasmic reticulum membrane|intracellular organelle|biosynthetic process|cell communication|regulation of me…	K10224	acyl-CoA (8-3)-desaturase (Delta-5 desaturase)[1.14.19.44]	hsa01100|hsa01212|hsa01040	Metabolic pathways - Homo sapiens (human)聽|Fatty acid metabolism - Homo sapiens (human)聽|Biosynthesis of unsaturated fatty acids - Homo sapiens (human)聽	11:61799627-61829318	2405	2603	9682	9687	8.5057	9.04004	37.3878	36.9885	8.77287	37.1881	-2.08372	2.35402e-40	3.96389e-38	DOWN
ENSG00000254585	MAGEL2	MAGE family member L2 [Source:HGNC Symbol;Acc:HGNC:6814]	protein_coding	GO:0009987|GO:0032991|GO:0048511|GO:0003824|GO:0016020|GO:0008152|GO:0044237|GO:0042752|GO:0005515|GO:0071704|GO:0051641|GO:0007623|GO:0043227|GO:0030904|GO:0005622|GO:0043229|GO:0009058|GO:0009892|GO:0019222|GO:0048523|GO:0016043|GO:0016740|GO:0006807|GO:0012505|GO:0098796|GO:0050794|GO:0044089|GO:0051649|GO:0006996|GO:0005737|GO:0031323|GO:0006725|GO:0097708|GO:0043254|GO:0031324|GO:0009890|GO:…	cellular process|macromolecular complex|rhythmic process|catalytic activity|membrane|metabolic process|cellular metabolic process|regulation of circadian rhythm|protein binding|organic substance metabolic process|cellular localization|circadian rhythm|membrane-bounded organelle|retromer complex|intracellular|intracellular organelle|biosynthetic process|negative regulation of metabolic process|reg…	-	-	-	-	15:23643549-23647867	243	243	8	4	3.22573	3.16759	0.115952	0.0573301	3.19666	0.0866409	5.20537	2.5787e-40	4.31683e-38	UP
ENSG00000183114	FAM43B	family with sequence similarity 43 member B [Source:HGNC Symbol;Acc:HGNC:31791]	protein_coding	GO:0005515	protein binding	-	-	-	-	1:20552573-20555020	632	635	53	53	14.8017	14.6039	1.35531	1.34014	14.7028	1.34773	3.44749	3.20296e-40	5.29988e-38	UP
ENSG00000135299	ANKRD6	ankyrin repeat domain 6 [Source:HGNC Symbol;Acc:HGNC:17280]	protein_coding	GO:0009987|GO:0032502|GO:0023052|GO:0008152|GO:0050896|GO:0007165|GO:0044237|GO:0005515|GO:0071704|GO:0043227|GO:0005622|GO:0050793|GO:0043229|GO:0007154|GO:0019222|GO:0048523|GO:0009893|GO:0006807|GO:0050794|GO:0023051|GO:0048856|GO:0009653|GO:0007275|GO:0005737|GO:0031323|GO:0007166|GO:0010646|GO:0048513|GO:0031325|GO:0043231|GO:0019538|GO:0080135|GO:0051171|GO:0048729|GO:0007267|GO:0051173|GO:…	cellular process|developmental process|signaling|metabolic process|response to stimulus|signal transduction|cellular metabolic process|protein binding|organic substance metabolic process|membrane-bounded organelle|intracellular|regulation of developmental process|intracellular organelle|cell communication|regulation of metabolic process|negative regulation of cellular process|positive regulation …	-	-	-	-	6:89433152-89633834	462	423	30	27	1.12375	1.01034	0.0796746	0.0709044	1.06704	0.0752895	3.82503	4.73298e-40	7.78657e-38	UP
ENSG00000112379	ARFGEF3	ARFGEF family member 3 [Source:HGNC Symbol;Acc:HGNC:21213]	protein_coding	GO:0009987|GO:0098772|GO:0023052|GO:0016020|GO:0008152|GO:0050896|GO:0007165|GO:0044237|GO:0031224|GO:0043227|GO:0005622|GO:0043229|GO:0009892|GO:0007154|GO:0031090|GO:0019222|GO:0048523|GO:0016043|GO:0012505|GO:0050794|GO:0023051|GO:0005085|GO:0005086|GO:0006996|GO:0005737|GO:0031323|GO:0097708|GO:0031324|GO:0030133|GO:0044092|GO:0010646|GO:0030658|GO:0012506|GO:0030029|GO:0009966|GO:0016021|GO:…	cellular process|molecular function regulator|signaling|membrane|metabolic process|response to stimulus|signal transduction|cellular metabolic process|intrinsic component of membrane|membrane-bounded organelle|intracellular|intracellular organelle|negative regulation of metabolic process|cell communication|organelle membrane|regulation of metabolic process|negative regulation of cellular process|…	-	-	-	-	6:138161939-138344663	503	414	28	25	1.94081	1.56862	0.117961	0.104146	1.75471	0.111054	3.98191	8.49211e-40	1.38911e-37	UP
ENSG00000044524	EPHA3	EPH receptor A3 [Source:HGNC Symbol;Acc:HGNC:3387]	protein_coding	GO:0009987|GO:0032991|GO:0005576|GO:0003824|GO:0032502|GO:0023052|GO:0040011|GO:0016020|GO:0008152|GO:0050896|GO:0007165|GO:0051051|GO:0044237|GO:0031224|GO:0005515|GO:0071704|GO:0051641|GO:0036094|GO:1903829|GO:0043227|GO:0097367|GO:0007017|GO:0005622|GO:0050793|GO:0043229|GO:0071944|GO:0007154|GO:0007155|GO:0031090|GO:0030155|GO:0019222|GO:0048523|GO:0043167|GO:0016043|GO:0016740|GO:0009893|GO:…	cellular process|macromolecular complex|extracellular region|catalytic activity|developmental process|signaling|locomotion|membrane|metabolic process|response to stimulus|signal transduction|negative regulation of transport|cellular metabolic process|intrinsic component of membrane|protein binding|organic substance metabolic process|cellular localization|small molecule binding|positive regulation…	K05104	Eph receptor A3[2.7.10.1]	hsa04360	Axon guidance - Homo sapiens (human)聽	3:89107621-89482134	554	605	12	35	4.29339	4.60413	0.10154	0.29285	4.44876	0.197195	4.49571	9.47275e-40	1.54072e-37	UP
ENSG00000112796	ENPP5	ectonucleotide pyrophosphatase/phosphodiesterase family member 5 [Source:HGNC Symbol;Acc:HGNC:13717]	protein_coding	GO:0009987|GO:0005576|GO:0003824|GO:0016020|GO:0031224|GO:0016787|GO:0071944|GO:0007154|GO:0043167|GO:0005886|GO:0043169|GO:0016817|GO:0016021|GO:0016818|GO:0046872|GO:0046914|GO:0016462|GO:0008270|GO:0004551|GO:0000210	cellular process|extracellular region|catalytic activity|membrane|intrinsic component of membrane|hydrolase activity|cell periphery|cell communication|ion binding|plasma membrane|cation binding|hydrolase activity, acting on acid anhydrides|integral component of membrane|hydrolase activity, acting on acid anhydrides, in phosphorus-containing anhydrides|metal ion binding|transition metal ion bindin…	-	-	-	-	6:46159185-46170980	589	588	41	52	5.56054	5.45105	0.422628	0.530018	5.50579	0.476323	3.53094	1.49319e-39	2.40135e-37	UP
ENSG00000160801	PTH1R	parathyroid hormone 1 receptor [Source:HGNC Symbol;Acc:HGNC:9608]	protein_coding	GO:0009987|GO:0032991|GO:0032502|GO:0023052|GO:0016020|GO:0008152|GO:0050896|GO:0007165|GO:0044237|GO:0033218|GO:0031224|GO:0005515|GO:0071704|GO:0043227|GO:0005622|GO:0043229|GO:0009058|GO:0071944|GO:0008283|GO:0007154|GO:0019222|GO:0048523|GO:0009893|GO:0043235|GO:0042995|GO:0005886|GO:0050794|GO:0048856|GO:0045177|GO:0042562|GO:0038023|GO:0007275|GO:0005737|GO:0031323|GO:0007186|GO:0048871|GO:…	cellular process|macromolecular complex|developmental process|signaling|membrane|metabolic process|response to stimulus|signal transduction|cellular metabolic process|amide binding|intrinsic component of membrane|protein binding|organic substance metabolic process|membrane-bounded organelle|intracellular|intracellular organelle|biosynthetic process|cell periphery|cell proliferation|cell communica…	K04585	parathyroid hormone receptor 1[-]	hsa04080|hsa04928|hsa04961	Neuroactive ligand-receptor interaction - Homo sapiens (human)聽|Parathyroid hormone synthesis, secretion and action - Homo sapiens (human)聽|Endocrine and other factor-regulated calcium reabsorption - Homo sapiens (human)聽	3:46877721-46903799	157	165	0	1	1.87957	1.93975	0	0.0129289	1.90966	0.00646444	8.20657	2.5505e-39	4.05614e-37	UP
ENSG00000171368	TPPP	tubulin polymerization promoting protein [Source:HGNC Symbol;Acc:HGNC:24164]	protein_coding	GO:0009987|GO:0045202|GO:0003824|GO:0032502|GO:0030054|GO:0008152|GO:0044237|GO:0048646|GO:0005515|GO:0016787|GO:0071704|GO:0043227|GO:0007017|GO:0005622|GO:0050793|GO:0043229|GO:0009892|GO:0019222|GO:0048523|GO:0043167|GO:0016043|GO:0006807|GO:0012505|GO:0050794|GO:0048856|GO:0044089|GO:0009653|GO:0099512|GO:0007275|GO:0006996|GO:0005737|GO:0032886|GO:0031323|GO:0031643|GO:0031641|GO:0043254|GO:…	cellular process|synapse|catalytic activity|developmental process|cell junction|metabolic process|cellular metabolic process|anatomical structure formation involved in morphogenesis|protein binding|hydrolase activity|organic substance metabolic process|membrane-bounded organelle|microtubule-based process|intracellular|regulation of developmental process|intracellular organelle|negative regulation…	-	-	-	-	5:659862-693352	183	177	3	0	1.7548	1.66667	0.031412	0	1.71073	0.015706	6.76715	2.7269e-39	4.31272e-37	UP
ENSG00000128165	ADM2	adrenomedullin 2 [Source:HGNC Symbol;Acc:HGNC:28898]	protein_coding	GO:0009987|GO:0005576|GO:0032502|GO:0023052|GO:0007610|GO:0008152|GO:0050896|GO:0007165|GO:0044237|GO:0044877|GO:0048646|GO:0005515|GO:0071704|GO:0050793|GO:0007154|GO:0019222|GO:0007631|GO:0009893|GO:0006807|GO:0050794|GO:0048856|GO:0009653|GO:0007275|GO:0001525|GO:0007186|GO:0048514|GO:0008217|GO:0005102|GO:0019538|GO:0007586|GO:1904018|GO:0043170|GO:0044260|GO:0001568|GO:0036211|GO:0005179|GO:…	cellular process|extracellular region|developmental process|signaling|behavior|metabolic process|response to stimulus|signal transduction|cellular metabolic process|macromolecular complex binding|anatomical structure formation involved in morphogenesis|protein binding|organic substance metabolic process|regulation of developmental process|cell communication|regulation of metabolic process|feeding…	-	-	-	-	22:50481543-50486440	706	670	64	58	4.76818	4.44349	0.471954	0.422922	4.60584	0.447438	3.3637	3.12158e-39	4.9098e-37	UP
ENSG00000262655	SPON1	spondin 1 [Source:HGNC Symbol;Acc:HGNC:11252]	protein_coding	GO:0009987|GO:0005198|GO:0005576|GO:0008152|GO:0044237|GO:0005515|GO:0005615|GO:0071704|GO:0031012|GO:0043227|GO:0005622|GO:0043229|GO:0009892|GO:0007155|GO:0019222|GO:0048523|GO:0043167|GO:0009893|GO:0006807|GO:0012505|GO:0050794|GO:0005201|GO:0005737|GO:0031323|GO:0031324|GO:0044093|GO:0019904|GO:0031325|GO:0043231|GO:0019538|GO:0043169|GO:0051171|GO:0051098|GO:0051173|GO:0005783|GO:0043170|GO:…	cellular process|structural molecule activity|extracellular region|metabolic process|cellular metabolic process|protein binding|extracellular space|organic substance metabolic process|extracellular matrix|membrane-bounded organelle|intracellular|intracellular organelle|negative regulation of metabolic process|cell adhesion|regulation of metabolic process|negative regulation of cellular process|io…	-	-	-	-	11:13962723-14268133	1372	1311	183	164	12.9868	12.1857	1.89133	1.676	12.5862	1.78367	2.81893	7.08984e-39	1.10904e-36	UP
ENSG00000186907	RTN4RL2	reticulon 4 receptor like 2 [Source:HGNC Symbol;Acc:HGNC:23053]	protein_coding	GO:0009987|GO:0005576|GO:0032502|GO:0023052|GO:0016020|GO:0050896|GO:0007165|GO:0031224|GO:0005515|GO:0005615|GO:0031012|GO:0043227|GO:0050793|GO:0071944|GO:0007154|GO:0044297|GO:0048523|GO:0016043|GO:0042995|GO:0005886|GO:0050794|GO:0009986|GO:0048856|GO:0038023|GO:0022038|GO:0007275|GO:0045595|GO:0051961|GO:0031226|GO:0098857|GO:0060322|GO:0051128|GO:0007166|GO:0043025|GO:0048513|GO:0043204|GO:…	cellular process|extracellular region|developmental process|signaling|membrane|response to stimulus|signal transduction|intrinsic component of membrane|protein binding|extracellular space|extracellular matrix|membrane-bounded organelle|regulation of developmental process|cell periphery|cell communication|cell body|negative regulation of cellular process|cellular component organization|cell projec…	-	-	-	-	11:57460528-57477534	461	500	34	40	10.6618	11.3553	0.858575	0.998779	11.0085	0.928677	3.5673	8.47421e-39	1.31838e-36	UP
ENSG00000076864	RAP1GAP	RAP1 GTPase activating protein [Source:HGNC Symbol;Acc:HGNC:9858]	protein_coding	GO:0009987|GO:0098772|GO:0003824|GO:0032502|GO:0023052|GO:0040011|GO:0016020|GO:0050896|GO:0007165|GO:0005515|GO:0016787|GO:0043227|GO:0005622|GO:0050793|GO:0043229|GO:0008283|GO:0007154|GO:0044297|GO:0031090|GO:0048523|GO:0016043|GO:0030234|GO:0042995|GO:0012505|GO:0050794|GO:0023051|GO:0048856|GO:0009653|GO:0060491|GO:0007275|GO:0008047|GO:0005737|GO:0045595|GO:0048732|GO:0051961|GO:0097708|GO:…	cellular process|molecular function regulator|catalytic activity|developmental process|signaling|locomotion|membrane|response to stimulus|signal transduction|protein binding|hydrolase activity|membrane-bounded organelle|intracellular|regulation of developmental process|intracellular organelle|cell proliferation|cell communication|cell body|organelle membrane|negative regulation of cellular proces…	K17700	RAP1 GTPase activating protein 1[-]	hsa04015	Rap1 signaling pathway - Homo sapiens (human)聽	1:21596215-21669363	230	271	6	9	1.38181	1.59879	0.0393613	0.0583755	1.4903	0.0488684	4.93055	8.65549e-39	1.33931e-36	UP
ENSG00000176490	DIRAS1	DIRAS family GTPase 1 [Source:HGNC Symbol;Acc:HGNC:19127]	protein_coding	GO:0009987|GO:0003824|GO:0023052|GO:0016020|GO:0050896|GO:0007165|GO:0005515|GO:0016787|GO:0036094|GO:0097367|GO:0071944|GO:0007154|GO:0043167|GO:0097159|GO:0005886|GO:0050794|GO:0001882|GO:0016817|GO:0000166|GO:0035639|GO:0017076|GO:0019003|GO:0001883|GO:0032555|GO:0016818|GO:0032549|GO:0019001|GO:0005525|GO:0032561|GO:0016462|GO:0017111|GO:0003924	cellular process|catalytic activity|signaling|membrane|response to stimulus|signal transduction|protein binding|hydrolase activity|small molecule binding|carbohydrate derivative binding|cell periphery|cell communication|ion binding|organic cyclic compound binding|plasma membrane|regulation of cellular process|nucleoside binding|hydrolase activity, acting on acid anhydrides|nucleotide binding|puri…	-	-	-	-	19:2714567-2721372	1548	1653	223	236	18.8913	19.8091	2.97143	3.10947	19.3502	3.04045	2.66999	1.18081e-38	1.80759e-36	UP
ENSG00000162692	VCAM1	vascular cell adhesion molecule 1 [Source:HGNC Symbol;Acc:HGNC:12663]	protein_coding	GO:0009987|GO:0032991|GO:0005576|GO:0003824|GO:0032502|GO:0023052|GO:0040011|GO:0002376|GO:0016020|GO:0008152|GO:0050896|GO:0002520|GO:0007165|GO:0006955|GO:0031224|GO:0044877|GO:0005515|GO:0005615|GO:0071704|GO:0043227|GO:0045785|GO:0005622|GO:0043229|GO:0071944|GO:0008283|GO:0007154|GO:0007155|GO:0050900|GO:0030155|GO:0002684|GO:0016043|GO:0045321|GO:0002682|GO:0016491|GO:0051707|GO:0042995|GO:…	cellular process|macromolecular complex|extracellular region|catalytic activity|developmental process|signaling|locomotion|immune system process|membrane|metabolic process|response to stimulus|immune system development|signal transduction|immune response|intrinsic component of membrane|macromolecular complex binding|protein binding|extracellular space|organic substance metabolic process|membrane-…	K06527	vascular cell adhesion molecule 1[-]	hsa05417|hsa04514|hsa05418|hsa04670|hsa04668|hsa04064|hsa04933|hsa05144|hsa05143	Lipid and atherosclerosis - Homo sapiens (human)聽|Cell adhesion molecules - Homo sapiens (human)聽|Fluid shear stress and atherosclerosis - Homo sapiens (human)聽|Leukocyte transendothelial migration - Homo sapiens (human)聽|TNF signaling pathway - Homo sapiens (human)聽|NF-kappa B signaling pathway - Homo sapiens (human)聽|AGE-RAGE signaling pathway in diabetic complications - Homo sapiens (human)聽|M…	1:100719742-100739045	746	843	2966	3239	4.31066	4.78337	18.7131	20.2069	4.54702	19.46	-2.09752	1.54202e-38	2.34797e-36	DOWN
ENSG00000171798	KNDC1	kinase non-catalytic C-lobe domain containing 1 [Source:HGNC Symbol;Acc:HGNC:29374]	protein_coding	GO:0009987|GO:0032991|GO:0098772|GO:0032502|GO:0023052|GO:0008152|GO:0050896|GO:0007165|GO:0044237|GO:0048646|GO:0071704|GO:0005622|GO:0050793|GO:0007154|GO:0044297|GO:0019222|GO:0016043|GO:0009893|GO:0042995|GO:0006807|GO:0050794|GO:0048856|GO:0005085|GO:0009653|GO:0007275|GO:0045595|GO:0031323|GO:0021683|GO:0060322|GO:0051128|GO:0043025|GO:0048513|GO:0031325|GO:0043204|GO:0019538|GO:0036477|GO:…	cellular process|macromolecular complex|molecular function regulator|developmental process|signaling|metabolic process|response to stimulus|signal transduction|cellular metabolic process|anatomical structure formation involved in morphogenesis|organic substance metabolic process|intracellular|regulation of developmental process|cell communication|cell body|regulation of metabolic process|cellular…	-	-	-	-	10:133160219-133226412	467	452	37	34	3.09711	2.9436	0.267926	0.243446	3.02036	0.255686	3.56227	2.10122e-38	3.18252e-36	UP
ENSG00000096696	DSP	desmoplakin [Source:HGNC Symbol;Acc:HGNC:3052]	protein_coding	GO:0009987|GO:0005198|GO:0005576|GO:0032502|GO:0023052|GO:0030054|GO:0002376|GO:0016020|GO:0008152|GO:0050896|GO:0098900|GO:0006955|GO:0044237|GO:0005515|GO:0005200|GO:0005615|GO:0071704|GO:0043227|GO:0005911|GO:0005622|GO:0043229|GO:0071944|GO:0007154|GO:0007155|GO:0031090|GO:0016043|GO:0045321|GO:0006807|GO:0097159|GO:0005886|GO:0012505|GO:0050794|GO:0048856|GO:0009653|GO:0099512|GO:0030057|GO:…	cellular process|structural molecule activity|extracellular region|developmental process|signaling|cell junction|immune system process|membrane|metabolic process|response to stimulus|regulation of action potential|immune response|cellular metabolic process|protein binding|structural constituent of cytoskeleton|extracellular space|organic substance metabolic process|membrane-bounded organelle|cell…	K10381	desmoplakin[-]	hsa05412	Arrhythmogenic right ventricular cardiomyopathy - Homo sapiens (human)聽	6:7541617-7586714	670	634	53	62	2.53234	2.35309	0.218723	0.253002	2.44272	0.235863	3.37247	2.57492e-38	3.87946e-36	UP
ENSG00000189001	SBSN	suprabasin [Source:HGNC Symbol;Acc:HGNC:24950]	protein_coding	GO:0005576|GO:0005515|GO:0005615|GO:0043227|GO:0070062|GO:0031982|GO:1903561	extracellular region|protein binding|extracellular space|membrane-bounded organelle|extracellular exosome|vesicle|extracellular vesicle	-	-	-	-	19:35523367-35528351	351	357	1487	1415	6.84486	6.83638	31.662	29.7918	6.84062	30.7269	-2.1673	2.71116e-38	4.06333e-36	DOWN
ENSG00000196104	SPOCK3	SPARC (osteonectin), cwcv and kazal like domains proteoglycan 3 [Source:HGNC Symbol;Acc:HGNC:13565]	protein_coding	GO:0009987|GO:0098772|GO:0005576|GO:0040011|GO:0008152|GO:0044237|GO:0005515|GO:0005615|GO:0071704|GO:0031012|GO:0097367|GO:0009892|GO:0019222|GO:0048523|GO:0043167|GO:0030234|GO:0006807|GO:0040012|GO:0050794|GO:0048870|GO:0040013|GO:0031323|GO:0031324|GO:2000145|GO:0006790|GO:1901135|GO:0044092|GO:0051271|GO:0019538|GO:0043169|GO:0051171|GO:0044281|GO:2000146|GO:0004857|GO:0006082|GO:0050790|GO:…	cellular process|molecular function regulator|extracellular region|locomotion|metabolic process|cellular metabolic process|protein binding|extracellular space|organic substance metabolic process|extracellular matrix|carbohydrate derivative binding|negative regulation of metabolic process|regulation of metabolic process|negative regulation of cellular process|ion binding|enzyme regulator activity|…	-	-	-	-	4:166733384-167234796	886	922	95	104	3.43432	3.50945	0.40207	0.435234	3.47189	0.418652	3.0519	3.0158e-38	4.47307e-36	UP
ENSG00000095303	PTGS1	prostaglandin-endoperoxide synthase 1 [Source:HGNC Symbol;Acc:HGNC:9604]	protein_coding	GO:0009987|GO:0016209|GO:0005576|GO:0003824|GO:0016020|GO:0008152|GO:0050896|GO:0044237|GO:0005515|GO:0005615|GO:0071704|GO:0004601|GO:0043227|GO:1990748|GO:0005622|GO:0005789|GO:0043229|GO:0009058|GO:0008283|GO:0031090|GO:0043167|GO:0016491|GO:0042995|GO:0097159|GO:0012505|GO:0005929|GO:0050794|GO:0042175|GO:0005737|GO:0009410|GO:0009636|GO:0016684|GO:0008217|GO:0006979|GO:0006629|GO:0098869|GO:…	cellular process|antioxidant activity|extracellular region|catalytic activity|membrane|metabolic process|response to stimulus|cellular metabolic process|protein binding|extracellular space|organic substance metabolic process|peroxidase activity|membrane-bounded organelle|cellular detoxification|intracellular|endoplasmic reticulum membrane|intracellular organelle|biosynthetic process|cell prolifer…	K00509	prostaglandin-endoperoxide synthase 1[1.14.99.1]	hsa01100|hsa04611|hsa04726|hsa00590|hsa04923	Metabolic pathways - Homo sapiens (human)聽|Platelet activation - Homo sapiens (human)聽|Serotonergic synapse - Homo sapiens (human)聽|Arachidonic acid metabolism - Homo sapiens (human)聽|Regulation of lipolysis in adipocytes - Homo sapiens (human)聽	9:122370530-122395703	3524	3691	601	579	16.7461	17.2235	3.11833	2.97056	16.9848	3.04444	2.48	1.10784e-37	1.63469e-35	UP
ENSG00000049089	COL9A2	collagen type IX alpha 2 chain [Source:HGNC Symbol;Acc:HGNC:2218]	protein_coding	GO:0009987|GO:0005198|GO:0032991|GO:0005576|GO:0032502|GO:0005515|GO:0005615|GO:0031012|GO:0043227|GO:0005622|GO:0043229|GO:0016043|GO:0012505|GO:0048856|GO:0005201|GO:0007275|GO:0005737|GO:0043231|GO:0043062|GO:0005783|GO:0030020|GO:0005581|GO:0030198|GO:0001501|GO:0005788|GO:0005594	cellular process|structural molecule activity|macromolecular complex|extracellular region|developmental process|protein binding|extracellular space|extracellular matrix|membrane-bounded organelle|intracellular|intracellular organelle|cellular component organization|endomembrane system|anatomical structure development|extracellular matrix structural constituent|multicellular organism development|c…	K08131	collagen, type IX, alpha[-]	hsa04151|hsa05165|hsa04510|hsa04974|hsa04512	PI3K-Akt signaling pathway - Homo sapiens (human)聽|Human papillomavirus infection - Homo sapiens (human)聽|Focal adhesion - Homo sapiens (human)聽|Protein digestion and absorption - Homo sapiens (human)聽|ECM-receptor interaction - Homo sapiens (human)聽	1:40300489-40317813	515	498	43	44	4.29414	4.07755	0.391476	0.3961	4.18585	0.393788	3.41003	1.18177e-37	1.73483e-35	UP
ENSG00000123689	G0S2	G0/G1 switch 2 [Source:HGNC Symbol;Acc:HGNC:30229]	protein_coding	GO:0009987|GO:0023052|GO:0008152|GO:0050896|GO:0007165|GO:0005515|GO:0071704|GO:0043227|GO:0005622|GO:0043229|GO:0007154|GO:0019222|GO:0050794|GO:0023051|GO:0005737|GO:0097190|GO:0007166|GO:0010646|GO:0006629|GO:0043231|GO:0010941|GO:0010942|GO:0009966|GO:0008219|GO:0009967|GO:0043068|GO:0019216|GO:0097191|GO:2001235|GO:0005811|GO:0005739|GO:2001233|GO:0012501|GO:0043067|GO:0006915|GO:0043065|GO:…	cellular process|signaling|metabolic process|response to stimulus|signal transduction|protein binding|organic substance metabolic process|membrane-bounded organelle|intracellular|intracellular organelle|cell communication|regulation of metabolic process|regulation of cellular process|regulation of signaling|cytoplasm|apoptotic signaling pathway|cell surface receptor signaling pathway|regulation o…	-	-	-	-	1:209675412-209676390	574	749	2796	2764	37.5675	48.1375	199.806	195.308	42.8525	197.557	-2.20482	1.83263e-37	2.67657e-35	DOWN
ENSG00000004799	PDK4	pyruvate dehydrogenase kinase 4 [Source:HGNC Symbol;Acc:HGNC:8812]	protein_coding	GO:0009987|GO:0003824|GO:0023052|GO:0008152|GO:0050896|GO:0007165|GO:0044237|GO:0005515|GO:0071704|GO:0036094|GO:0043227|GO:0097367|GO:0005622|GO:0043229|GO:0009058|GO:0009892|GO:0007154|GO:0019222|GO:0048523|GO:0043167|GO:0016740|GO:0006807|GO:0097159|GO:0050794|GO:0009991|GO:0042180|GO:0005737|GO:0031323|GO:0051341|GO:0048871|GO:0006790|GO:0044092|GO:0045124|GO:0007166|GO:0006629|GO:0042594|GO:…	cellular process|catalytic activity|signaling|metabolic process|response to stimulus|signal transduction|cellular metabolic process|protein binding|organic substance metabolic process|small molecule binding|membrane-bounded organelle|carbohydrate derivative binding|intracellular|intracellular organelle|biosynthetic process|negative regulation of metabolic process|cell communication|regulation of …	K00898	pyruvate dehydrogenase kinase 2/3/4[2.7.11.2]	hsa05415	Diabetic cardiomyopathy - Homo sapiens (human)聽	7:95583499-95596516	361	370	25	13	2.98188	3.00113	0.225476	0.115932	2.99151	0.170704	4.1313	2.49597e-37	3.62688e-35	UP
ENSG00000111087	GLI1	GLI family zinc finger 1 [Source:HGNC Symbol;Acc:HGNC:4317]	protein_coding	GO:0009987|GO:0000003|GO:0032502|GO:0023052|GO:0022414|GO:0040011|GO:0008152|GO:0050896|GO:0007165|GO:0044237|GO:0045927|GO:0005515|GO:0071704|GO:0003700|GO:0043227|GO:0048589|GO:0005622|GO:0050793|GO:0043229|GO:0009058|GO:0008283|GO:0007154|GO:0003682|GO:0048609|GO:0019222|GO:0048523|GO:0043167|GO:0009893|GO:0040017|GO:0019953|GO:0042995|GO:0006807|GO:0040008|GO:0040012|GO:0097159|GO:0005929|GO:…	cellular process|reproduction|developmental process|signaling|reproductive process|locomotion|metabolic process|response to stimulus|signal transduction|cellular metabolic process|positive regulation of growth|protein binding|organic substance metabolic process|transcription factor activity, sequence-specific DNA binding|membrane-bounded organelle|developmental growth|intracellular|regulation of …	K16797	zinc finger protein GLI1[-]	hsa05200|hsa04024|hsa05217|hsa04340	Pathways in cancer - Homo sapiens (human)聽|cAMP signaling pathway - Homo sapiens (human)聽|Basal cell carcinoma - Homo sapiens (human)聽|Hedgehog signaling pathway - Homo sapiens (human)聽	12:57459785-57472268	367	396	28	26	2.22871	2.36148	0.185656	0.170466	2.29509	0.178061	3.6881	3.21748e-37	4.6517e-35	UP
ENSG00000129226	CD68	CD68 molecule [Source:HGNC Symbol;Acc:HGNC:1693]	protein_coding	GO:0009987|GO:0032502|GO:0023052|GO:0002376|GO:0016020|GO:0050896|GO:0006955|GO:0031224|GO:0005515|GO:0051641|GO:0043227|GO:0005622|GO:0043229|GO:0071944|GO:0007154|GO:0019882|GO:0031090|GO:0045321|GO:0002682|GO:0051707|GO:0033036|GO:0005886|GO:0012505|GO:0002683|GO:0009991|GO:0005737|GO:0008104|GO:0097708|GO:0002437|GO:0005768|GO:0002366|GO:0002263|GO:0045184|GO:0010008|GO:0005774|GO:0002274|GO:…	cellular process|developmental process|signaling|immune system process|membrane|response to stimulus|immune response|intrinsic component of membrane|protein binding|cellular localization|membrane-bounded organelle|intracellular|intracellular organelle|cell periphery|cell communication|antigen processing and presentation|organelle membrane|leukocyte activation|regulation of immune system process|r…	K06501	CD68 antigen[-]	hsa04142	Lysosome - Homo sapiens (human)聽	17:7579491-7582111	256	346	1456	1366	3.97865	5.28047	24.7074	22.9208	4.62956	23.8141	-2.36287	3.25788e-37	4.68643e-35	DOWN
ENSG00000109819	PPARGC1A	PPARG coactivator 1 alpha [Source:HGNC Symbol;Acc:HGNC:9237]	protein_coding	GO:0009987|GO:0032991|GO:0048511|GO:0032502|GO:0023052|GO:0040011|GO:0008152|GO:0050896|GO:0007165|GO:0044237|GO:0042752|GO:0051091|GO:0005515|GO:0071704|GO:0007623|GO:0042445|GO:0043227|GO:0014823|GO:0005622|GO:0050793|GO:0043229|GO:0009058|GO:0008283|GO:0009892|GO:0007154|GO:0044297|GO:0003682|GO:0019222|GO:0048523|GO:0016043|GO:0009893|GO:0051707|GO:0042995|GO:0006807|GO:0040012|GO:0097159|GO:…	cellular process|macromolecular complex|rhythmic process|developmental process|signaling|locomotion|metabolic process|response to stimulus|signal transduction|cellular metabolic process|regulation of circadian rhythm|positive regulation of sequence-specific DNA binding transcription factor activity|protein binding|organic substance metabolic process|circadian rhythm|hormone metabolic process|memb…	K07202	alpha peroxisome proliferator-activated receptor gamma coactivator 1-alpha[-]	hsa05016|hsa04714|hsa04371|hsa04910|hsa04152|hsa04931|hsa04922|hsa04211|hsa04920	Huntington disease - Homo sapiens (human)聽|Thermogenesis - Homo sapiens (human)聽|Apelin signaling pathway - Homo sapiens (human)聽|Insulin signaling pathway - Homo sapiens (human)聽|AMPK signaling pathway - Homo sapiens (human)聽|Insulin resistance - Homo sapiens (human)聽|Glucagon signaling pathway - Homo sapiens (human)聽|Longevity regulating pathway - Homo sapiens (human)聽|Adipocytokine signaling p…	4:23755041-23904089	302	303	14	18	1.13293	1.11619	0.0573461	0.0729053	1.12456	0.0651257	4.10999	4.45998e-37	6.38357e-35	UP
ENSG00000175264	CHST1	carbohydrate sulfotransferase 1 [Source:HGNC Symbol;Acc:HGNC:1969]	protein_coding	GO:0009987|GO:0003824|GO:0016020|GO:0008152|GO:0050896|GO:0044237|GO:0031224|GO:0005515|GO:0071704|GO:0043227|GO:0005622|GO:0043229|GO:0009058|GO:0031090|GO:0016740|GO:0006807|GO:0012505|GO:0005737|GO:0006790|GO:1901135|GO:0043231|GO:0044281|GO:0005794|GO:0006952|GO:0006082|GO:0016021|GO:0043170|GO:0005975|GO:0044249|GO:0000139|GO:0005996|GO:0005976|GO:0042339|GO:0018146|GO:0008146|GO:1901137|GO:…	cellular process|catalytic activity|membrane|metabolic process|response to stimulus|cellular metabolic process|intrinsic component of membrane|protein binding|organic substance metabolic process|membrane-bounded organelle|intracellular|intracellular organelle|biosynthetic process|organelle membrane|transferase activity|nitrogen compound metabolic process|endomembrane system|cytoplasm|sulfur compo…	K01022	keratan sulfate 6-sulfotransferase 1[2.8.2.21]	hsa00533	Glycosaminoglycan biosynthesis - keratan sulfate - Homo sapiens (human)聽	11:45647689-45665622	156	139	0	0	1.56994	1.37364	0	0	1.47179	0	Inf	5.2817e-37	7.52208e-35	UP
ENSG00000168135	KCNJ4	potassium inwardly rectifying channel subfamily J member 4 [Source:HGNC Symbol;Acc:HGNC:6265]	protein_coding	GO:0009987|GO:0045202|GO:0032991|GO:0023052|GO:0030054|GO:0005215|GO:0016020|GO:0031224|GO:0005515|GO:0098794|GO:0043227|GO:0005622|GO:0043229|GO:0071944|GO:1902495|GO:0031090|GO:0097060|GO:0005886|GO:0022857|GO:0005737|GO:0097708|GO:0031226|GO:0034702|GO:0019904|GO:0016323|GO:0045211|GO:0008076|GO:0012506|GO:0051049|GO:0016021|GO:0031982|GO:0022803|GO:1903522|GO:0003015|GO:0005887|GO:0008015|GO:…	cellular process|synapse|macromolecular complex|signaling|cell junction|transporter activity|membrane|intrinsic component of membrane|protein binding|postsynapse|membrane-bounded organelle|intracellular|intracellular organelle|cell periphery|transmembrane transporter complex|organelle membrane|synaptic membrane|plasma membrane|transmembrane transporter activity|cytoplasm|intracellular vesicle|int…	K04998	potassium inwardly-rectifying channel subfamily J member 4[-]	hsa04921|hsa04725	Oxytocin signaling pathway - Homo sapiens (human)聽|Cholinergic synapse - Homo sapiens (human)聽	22:38426327-38455199	186	138	0	0	5.16413	3.7624	0	0	4.46326	0	Inf	6.02359e-37	8.5362e-35	UP
ENSG00000144339	TMEFF2	transmembrane protein with EGF like and two follistatin like domains 2 [Source:HGNC Symbol;Acc:HGNC:11867]	protein_coding	GO:0009987|GO:0005576|GO:0032502|GO:0040011|GO:0016020|GO:0008152|GO:0050896|GO:0031224|GO:0005515|GO:0071704|GO:0031012|GO:0009058|GO:0071944|GO:0009892|GO:0007155|GO:0019222|GO:0048523|GO:0016043|GO:0040012|GO:0005886|GO:0050794|GO:0048856|GO:0048870|GO:0040013|GO:0009653|GO:0007275|GO:0006996|GO:0009890|GO:2000145|GO:0032231|GO:0051128|GO:0034446|GO:0051271|GO:0016477|GO:0048513|GO:0005604|GO:…	cellular process|extracellular region|developmental process|locomotion|membrane|metabolic process|response to stimulus|intrinsic component of membrane|protein binding|organic substance metabolic process|extracellular matrix|biosynthetic process|cell periphery|negative regulation of metabolic process|cell adhesion|regulation of metabolic process|negative regulation of cellular process|cellular com…	-	-	-	-	2:191949043-192194933	237	249	7	11	1.67195	1.72495	0.0539203	0.0837837	1.69845	0.068852	4.62457	1.11998e-36	1.56394e-34	UP
ENSG00000131386	GALNT15	polypeptide N-acetylgalactosaminyltransferase 15 [Source:HGNC Symbol;Acc:HGNC:21531]	protein_coding	GO:0009987|GO:0003824|GO:0016020|GO:0008152|GO:0044237|GO:0031224|GO:0005515|GO:0071704|GO:0043227|GO:0005622|GO:0043229|GO:0009058|GO:0031090|GO:0043167|GO:0016740|GO:0030246|GO:0006807|GO:0012505|GO:0005737|GO:0097708|GO:0030133|GO:1901135|GO:0043231|GO:0019538|GO:0043169|GO:0016757|GO:0005794|GO:0070085|GO:0016021|GO:0006486|GO:0043170|GO:0031982|GO:0044249|GO:0044260|GO:0000139|GO:0036211|GO:…	cellular process|catalytic activity|membrane|metabolic process|cellular metabolic process|intrinsic component of membrane|protein binding|organic substance metabolic process|membrane-bounded organelle|intracellular|intracellular organelle|biosynthetic process|organelle membrane|ion binding|transferase activity|carbohydrate binding|nitrogen compound metabolic process|endomembrane system|cytoplasm|…	K00710	polypeptide N-acetylgalactosaminyltransferase[2.4.1.41]	hsa01100|hsa00514|hsa00512	Metabolic pathways - Homo sapiens (human)聽|Other types of O-glycan biosynthesis - Homo sapiens (human)聽|Mucin type O-glycan biosynthesis - Homo sapiens (human)聽	3:16174680-16231992	1876	2026	264	312	9.98021	10.5839	1.53349	1.79202	10.2821	1.66276	2.62848	1.2072e-36	1.67754e-34	UP
ENSG00000138650	PCDH10	protocadherin 10 [Source:HGNC Symbol;Acc:HGNC:13404]	protein_coding	GO:0016020|GO:0031224|GO:0071944|GO:0007155|GO:0043167|GO:0005886|GO:0031226|GO:0043169|GO:0098609|GO:0016021|GO:0098742|GO:0005887|GO:0046872|GO:0005509|GO:0007156	membrane|intrinsic component of membrane|cell periphery|cell adhesion|ion binding|plasma membrane|intrinsic component of plasma membrane|cation binding|cell-cell adhesion|integral component of membrane|cell-cell adhesion via plasma-membrane adhesion molecules|integral component of plasma membrane|metal ion binding|calcium ion binding|homophilic cell adhesion via plasma membrane adhesion molecules	-	-	-	-	4:133149294-133208606	370	374	20	29	1.54323	1.5318	0.0910801	0.130588	1.53751	0.110834	3.79412	1.28371e-36	1.77524e-34	UP
ENSG00000143590	EFNA3	ephrin A3 [Source:HGNC Symbol;Acc:HGNC:3223]	protein_coding	GO:0009987|GO:0003824|GO:0032502|GO:0023052|GO:0040011|GO:0016020|GO:0008152|GO:0050896|GO:0007165|GO:0044237|GO:0031224|GO:0048646|GO:0005515|GO:0071704|GO:0050793|GO:0071944|GO:0007154|GO:0019222|GO:0016043|GO:0016740|GO:0009893|GO:0006807|GO:0005886|GO:0050794|GO:0048856|GO:0038023|GO:0009653|GO:0007275|GO:0001525|GO:0031323|GO:0044093|GO:0031226|GO:0048514|GO:0007166|GO:0005102|GO:0031325|GO:…	cellular process|catalytic activity|developmental process|signaling|locomotion|membrane|metabolic process|response to stimulus|signal transduction|cellular metabolic process|intrinsic component of membrane|anatomical structure formation involved in morphogenesis|protein binding|organic substance metabolic process|regulation of developmental process|cell periphery|cell communication|regulation of …	K05462	ephrin-A[-]	hsa04151|hsa05206|hsa04010|hsa04014|hsa04015|hsa04360	PI3K-Akt signaling pathway - Homo sapiens (human)聽|MicroRNAs in cancer - Homo sapiens (human)聽|MAPK signaling pathway - Homo sapiens (human)聽|Ras signaling pathway - Homo sapiens (human)聽|Rap1 signaling pathway - Homo sapiens (human)聽|Axon guidance - Homo sapiens (human)聽	1:155078837-155087538	274	313	15	4	4.99339	5.60134	0.298476	0.0787059	5.29737	0.188591	4.81194	1.49589e-36	2.05871e-34	UP
ENSG00000137261	KIAA0319	KIAA0319 [Source:HGNC Symbol;Acc:HGNC:21580]	protein_coding	GO:0009987|GO:0032502|GO:0023052|GO:0040011|GO:0016020|GO:0050896|GO:0007165|GO:0031224|GO:0005515|GO:0051641|GO:1903829|GO:0043227|GO:0048589|GO:0005622|GO:0050793|GO:0043229|GO:0071944|GO:0007154|GO:0031090|GO:0048523|GO:1904951|GO:0016043|GO:0051050|GO:0040008|GO:0033036|GO:0005886|GO:0012505|GO:0050794|GO:0023051|GO:0048856|GO:0048870|GO:0009653|GO:0045926|GO:0051649|GO:0007275|GO:0005737|GO:…	cellular process|developmental process|signaling|locomotion|membrane|response to stimulus|signal transduction|intrinsic component of membrane|protein binding|cellular localization|positive regulation of cellular protein localization|membrane-bounded organelle|developmental growth|intracellular|regulation of developmental process|intracellular organelle|cell periphery|cell communication|organelle …	-	-	-	-	6:24544104-24646191	610	609	52	62	2.60896	2.55774	0.242837	0.286296	2.58335	0.264566	3.28754	1.78184e-36	2.44052e-34	UP
ENSG00000025039	RRAGD	Ras related GTP binding D [Source:HGNC Symbol;Acc:HGNC:19903]	protein_coding	GO:0009987|GO:0032991|GO:0003824|GO:0023052|GO:0016020|GO:0008152|GO:0050896|GO:0007165|GO:0044237|GO:0005515|GO:0016787|GO:0051641|GO:0036094|GO:0043227|GO:0097367|GO:0005622|GO:0043229|GO:0007154|GO:0031090|GO:0019222|GO:0048523|GO:0043167|GO:0033036|GO:0097159|GO:0012505|GO:0009056|GO:0098796|GO:0050794|GO:0023051|GO:0051726|GO:0009991|GO:0005737|GO:0031323|GO:0008104|GO:0097708|GO:0005768|GO:…	cellular process|macromolecular complex|catalytic activity|signaling|membrane|metabolic process|response to stimulus|signal transduction|cellular metabolic process|protein binding|hydrolase activity|cellular localization|small molecule binding|membrane-bounded organelle|carbohydrate derivative binding|intracellular|intracellular organelle|cell communication|organelle membrane|regulation of metabo…	K16186	Ras-related GTP-binding protein C/D[-]	hsa05131|hsa04150|hsa04140	Shigellosis - Homo sapiens (human)聽|mTOR signaling pathway - Homo sapiens (human)聽|Autophagy - animal - Homo sapiens (human)聽	6:89364616-89412273	778	764	52	81	5.16322	4.97893	0.376806	0.580376	5.07107	0.478591	3.40543	2.12718e-36	2.8885e-34	UP
ENSG00000078081	LAMP3	lysosomal associated membrane protein 3 [Source:HGNC Symbol;Acc:HGNC:14582]	protein_coding	GO:0009987|GO:0002376|GO:0016020|GO:0008152|GO:0050896|GO:0006955|GO:0044237|GO:0031224|GO:0071704|GO:0051641|GO:0043227|GO:0005622|GO:0043229|GO:0071944|GO:0009892|GO:0031090|GO:0019222|GO:0048523|GO:0009893|GO:0006807|GO:0033036|GO:0005886|GO:0012505|GO:0009056|GO:0050794|GO:0005737|GO:0031323|GO:0008104|GO:0097708|GO:0031324|GO:0005768|GO:0044092|GO:0002250|GO:0045184|GO:0010008|GO:0005774|GO:…	cellular process|immune system process|membrane|metabolic process|response to stimulus|immune response|cellular metabolic process|intrinsic component of membrane|organic substance metabolic process|cellular localization|membrane-bounded organelle|intracellular|intracellular organelle|cell periphery|negative regulation of metabolic process|organelle membrane|regulation of metabolic process|negativ…	K06562	lysosomal-associated membrane protein 3[-]	hsa04142	Lysosome - Homo sapiens (human)聽	3:183122215-183163839	307	279	15	14	3.1487	2.80995	0.167979	0.155027	2.97932	0.161503	4.20535	2.12909e-36	2.8885e-34	UP
ENSG00000115009	CCL20	C-C motif chemokine ligand 20 [Source:HGNC Symbol;Acc:HGNC:10619]	protein_coding	GO:0009987|GO:0005576|GO:0023052|GO:0040011|GO:0002376|GO:0008152|GO:0050896|GO:0007165|GO:0006955|GO:0044237|GO:0005515|GO:0005615|GO:0071704|GO:0007154|GO:0050900|GO:0002684|GO:0019222|GO:0009893|GO:0040017|GO:0002682|GO:0051707|GO:0006807|GO:0040012|GO:0050794|GO:0023051|GO:0048870|GO:0071674|GO:0051272|GO:0031323|GO:0007186|GO:2000145|GO:0044093|GO:0007166|GO:0072676|GO:0010646|GO:0005102|GO:…	cellular process|extracellular region|signaling|locomotion|immune system process|metabolic process|response to stimulus|signal transduction|immune response|cellular metabolic process|protein binding|extracellular space|organic substance metabolic process|cell communication|leukocyte migration|positive regulation of immune system process|regulation of metabolic process|positive regulation of metab…	K14625	C-C motif chemokine 20[-]	hsa04060|hsa04062|hsa04668|hsa04061|hsa04657|hsa05323	Cytokine-cytokine receptor interaction - Homo sapiens (human)聽|Chemokine signaling pathway - Homo sapiens (human)聽|TNF signaling pathway - Homo sapiens (human)聽|Viral protein interaction with cytokine and cytokine receptor - Homo sapiens (human)聽|IL-17 signaling pathway - Homo sapiens (human)聽|Rheumatoid arthritis - Homo sapiens (human)聽	2:227805739-227817564	1950	2199	315	336	35.8217	39.6677	6.31816	6.66396	37.7447	6.49106	2.53975	2.45228e-36	3.31128e-34	UP
ENSG00000166897	ELFN2	extracellular leucine rich repeat and fibronectin type III domain containing 2 [Source:HGNC Symbol;Acc:HGNC:29396]	protein_coding	GO:0009987|GO:0098772|GO:0005576|GO:0016020|GO:0008152|GO:0044237|GO:0031224|GO:0005515|GO:0005615|GO:0071704|GO:0031012|GO:0009892|GO:0019222|GO:0048523|GO:0030234|GO:0006807|GO:0050794|GO:0031323|GO:0031324|GO:0019208|GO:0044092|GO:0019538|GO:0051171|GO:0004857|GO:0016021|GO:0050790|GO:0043170|GO:0044260|GO:0036211|GO:0051246|GO:0044267|GO:0019888|GO:0043086|GO:0051174|GO:0019212|GO:0051248|GO:…	cellular process|molecular function regulator|extracellular region|membrane|metabolic process|cellular metabolic process|intrinsic component of membrane|protein binding|extracellular space|organic substance metabolic process|extracellular matrix|negative regulation of metabolic process|regulation of metabolic process|negative regulation of cellular process|enzyme regulator activity|nitrogen compo…	-	-	-	-	22:37367960-37427479	1462	1470	206	152	8.59172	8.48304	1.32181	0.964405	8.53738	1.14311	2.90083	2.6809e-36	3.58615e-34	UP
ENSG00000142910	TINAGL1	tubulointerstitial nephritis antigen like 1 [Source:HGNC Symbol;Acc:HGNC:19168]	protein_coding	GO:0005198|GO:0005576|GO:0003824|GO:0008152|GO:0005515|GO:0016787|GO:0005615|GO:0071704|GO:0051641|GO:0043227|GO:0005622|GO:0043229|GO:0050840|GO:0006807|GO:0005201|GO:0051649|GO:0005737|GO:0043231|GO:0070062|GO:0019538|GO:0008233|GO:0043236|GO:0046907|GO:0043170|GO:0031982|GO:1903561|GO:0006508|GO:0016197|GO:0005773|GO:0008234|GO:0000323|GO:0005764	structural molecule activity|extracellular region|catalytic activity|metabolic process|protein binding|hydrolase activity|extracellular space|organic substance metabolic process|cellular localization|membrane-bounded organelle|intracellular|intracellular organelle|extracellular matrix binding|nitrogen compound metabolic process|extracellular matrix structural constituent|establishment of localiza…	-	-	-	-	1:31576485-31587686	1296	1367	185	199	6.42376	6.65356	1.00121	1.06493	6.53866	1.03307	2.66206	4.85298e-36	6.43155e-34	UP
ENSG00000172817	CYP7B1	cytochrome P450 family 7 subfamily B member 1 [Source:HGNC Symbol;Acc:HGNC:2652]	protein_coding	GO:0009987|GO:0000003|GO:0003824|GO:0032502|GO:0023052|GO:0022414|GO:0040011|GO:0002376|GO:0016020|GO:0008152|GO:0050896|GO:0007165|GO:0044237|GO:0031224|GO:0071704|GO:0043227|GO:0005622|GO:0005789|GO:0043229|GO:0009058|GO:0008283|GO:0007154|GO:0031090|GO:0050900|GO:0048523|GO:0043167|GO:0016491|GO:0097159|GO:0012505|GO:0050794|GO:0023051|GO:0048856|GO:0048870|GO:0042175|GO:0003006|GO:0009653|GO:…	cellular process|reproduction|catalytic activity|developmental process|signaling|reproductive process|locomotion|immune system process|membrane|metabolic process|response to stimulus|signal transduction|cellular metabolic process|intrinsic component of membrane|organic substance metabolic process|membrane-bounded organelle|intracellular|endoplasmic reticulum membrane|intracellular organelle|biosy…	K07430	25/26-hydroxycholesterol 7alpha-hydroxylase[1.14.14.29]	hsa00140|hsa00120	Steroid hormone biosynthesis - Homo sapiens (human)聽|Primary bile acid biosynthesis - Homo sapiens (human)聽	8:64587763-64798737	315	350	1400	1275	2.35584	2.57043	11.4323	10.2951	2.46313	10.8637	-2.14095	4.85225e-36	6.43155e-34	DOWN
ENSG00000138378	STAT4	signal transducer and activator of transcription 4 [Source:HGNC Symbol;Acc:HGNC:11365]	protein_coding	GO:0009987|GO:0023052|GO:0008152|GO:0050896|GO:0007165|GO:0044237|GO:0005515|GO:0071704|GO:0003700|GO:0043227|GO:0005622|GO:0043229|GO:0009058|GO:0008283|GO:0007154|GO:0019222|GO:0009893|GO:0006807|GO:0097159|GO:0050794|GO:0005737|GO:0031323|GO:0006725|GO:0042802|GO:0007166|GO:0006139|GO:0031325|GO:0043231|GO:0051171|GO:0009725|GO:1901698|GO:0042127|GO:0051173|GO:0006952|GO:0003676|GO:0000981|GO:…	cellular process|signaling|metabolic process|response to stimulus|signal transduction|cellular metabolic process|protein binding|organic substance metabolic process|transcription factor activity, sequence-specific DNA binding|membrane-bounded organelle|intracellular|intracellular organelle|biosynthetic process|cell proliferation|cell communication|regulation of metabolic process|positive regulati…	K11222	signal transducer and activator of transcription 4[-]	hsa05200|hsa05161|hsa04630|hsa04217|hsa04658|hsa05321	Pathways in cancer - Homo sapiens (human)聽|Hepatitis B - Homo sapiens (human)聽|JAK-STAT signaling pathway - Homo sapiens (human)聽|Necroptosis - Homo sapiens (human)聽|Th1 and Th2 cell differentiation - Homo sapiens (human)聽|Inflammatory bowel disease - Homo sapiens (human)聽	2:191029576-191151596	293	382	19	14	2.50276	3.20419	0.177205	0.129112	2.85348	0.153159	4.21962	6.23839e-36	8.22951e-34	UP
ENSG00000148798	INA	internexin neuronal intermediate filament protein alpha [Source:HGNC Symbol;Acc:HGNC:6057]	protein_coding	GO:0009987|GO:0005198|GO:0045202|GO:0032991|GO:0005576|GO:0032502|GO:0050896|GO:0098685|GO:0005515|GO:0005200|GO:0098918|GO:0098794|GO:0005615|GO:0005622|GO:0043229|GO:0016043|GO:0048856|GO:1990904|GO:0099512|GO:0007275|GO:0006996|GO:0005737|GO:0060322|GO:0048513|GO:0030901|GO:0048857|GO:0045103|GO:0098973|GO:0030029|GO:0048869|GO:0010033|GO:0007420|GO:0021762|GO:0007399|GO:0005856|GO:0035770|GO:…	cellular process|structural molecule activity|synapse|macromolecular complex|extracellular region|developmental process|response to stimulus|Schaffer collateral - CA1 synapse|protein binding|structural constituent of cytoskeleton|structural constituent of synapse|postsynapse|extracellular space|intracellular|intracellular organelle|cellular component organization|anatomical structure development|…	-	-	-	-	10:103277138-103290346	202	219	8	4	3.56237	3.79256	0.154043	0.0761639	3.67746	0.115104	4.99771	6.69312e-36	8.78886e-34	UP
ENSG00000170775	GPR37	G protein-coupled receptor 37 [Source:HGNC Symbol;Acc:HGNC:4494]	protein_coding	GO:0009987|GO:0032991|GO:0023052|GO:0040011|GO:0007610|GO:0016020|GO:0008152|GO:0050896|GO:0007165|GO:0044237|GO:0033218|GO:0031224|GO:0005515|GO:0071704|GO:0043227|GO:0005622|GO:0005789|GO:0043229|GO:0009058|GO:0071944|GO:0007154|GO:0019222|GO:0048523|GO:0009893|GO:0043235|GO:0007626|GO:0006807|GO:0005886|GO:0012505|GO:0031987|GO:0050794|GO:0023051|GO:0009986|GO:0042175|GO:1902494|GO:0038023|GO:…	cellular process|macromolecular complex|signaling|locomotion|behavior|membrane|metabolic process|response to stimulus|signal transduction|cellular metabolic process|amide binding|intrinsic component of membrane|protein binding|organic substance metabolic process|membrane-bounded organelle|intracellular|endoplasmic reticulum membrane|intracellular organelle|biosynthetic process|cell periphery|cell…	K04243	prosaposin receptor[-]	hsa05022|hsa05012	Pathways of neurodegeneration - multiple diseases - Homo sapiens (human)聽|Parkinson disease - Homo sapiens (human)聽	7:124743885-124765792	660	601	59	62	7.14227	6.38658	0.697127	0.724385	6.76443	0.710756	3.25054	7.15928e-36	9.35807e-34	UP
ENSG00000120437	ACAT2	acetyl-CoA acetyltransferase 2 [Source:HGNC Symbol;Acc:HGNC:94]	protein_coding	GO:0009987|GO:0005576|GO:0003824|GO:0008152|GO:0044237|GO:0005515|GO:0005615|GO:0071704|GO:0043227|GO:0005622|GO:0043229|GO:0009058|GO:0016740|GO:0009056|GO:0005737|GO:0016746|GO:0006629|GO:0043231|GO:0070062|GO:0044281|GO:0044255|GO:0055114|GO:0006082|GO:0031982|GO:1901360|GO:1903561|GO:0030258|GO:0044242|GO:0005739|GO:0006631|GO:0008610|GO:0005730|GO:0034440|GO:0006066|GO:0008202|GO:0031981|GO:…	cellular process|extracellular region|catalytic activity|metabolic process|cellular metabolic process|protein binding|extracellular space|organic substance metabolic process|membrane-bounded organelle|intracellular|intracellular organelle|biosynthetic process|transferase activity|catabolic process|cytoplasm|transferase activity, transferring acyl groups|lipid metabolic process|intracellular membr…	K00626	acetyl-CoA C-acetyltransferase[2.3.1.9]	hsa01100|hsa01200|hsa00310|hsa01212|hsa00280|hsa00620|hsa00071|hsa04975|hsa00380|hsa00640|hsa00630|hsa00650|hsa00900|hsa00072	Metabolic pathways - Homo sapiens (human)聽|Carbon metabolism - Homo sapiens (human)聽|Lysine degradation - Homo sapiens (human)聽|Fatty acid metabolism - Homo sapiens (human)聽|Valine, leucine and isoleucine degradation - Homo sapiens (human)聽|Pyruvate metabolism - Homo sapiens (human)聽|Fatty acid degradation - Homo sapiens (human)聽|Fat digestion and absorption - Homo sapiens (human)聽|Tryptophan met…	6:159762045-159779112	192	207	911	868	3.31964	3.51449	17.198	16.2029	3.41706	16.7005	-2.28906	7.34875e-36	9.56206e-34	DOWN
ENSG00000092758	COL9A3	collagen type IX alpha 3 chain [Source:HGNC Symbol;Acc:HGNC:2219]	protein_coding	GO:0009987|GO:0005198|GO:0000003|GO:0032991|GO:0005576|GO:0032502|GO:0022414|GO:0005615|GO:0031012|GO:0043227|GO:0005622|GO:0043229|GO:0016043|GO:0012505|GO:0048856|GO:0003006|GO:0005201|GO:0007275|GO:0007548|GO:0005737|GO:0048608|GO:0048513|GO:0005604|GO:0043231|GO:0043062|GO:0005783|GO:0008406|GO:0030020|GO:0045137|GO:0005581|GO:0030198|GO:0046546|GO:0046545|GO:0005788|GO:0061458|GO:0008585|GO:…	cellular process|structural molecule activity|reproduction|macromolecular complex|extracellular region|developmental process|reproductive process|extracellular space|extracellular matrix|membrane-bounded organelle|intracellular|intracellular organelle|cellular component organization|endomembrane system|anatomical structure development|developmental process involved in reproduction|extracellular m…	K08131	collagen, type IX, alpha[-]	hsa04151|hsa05165|hsa04510|hsa04974|hsa04512	PI3K-Akt signaling pathway - Homo sapiens (human)聽|Human papillomavirus infection - Homo sapiens (human)聽|Focal adhesion - Homo sapiens (human)聽|Protein digestion and absorption - Homo sapiens (human)聽|ECM-receptor interaction - Homo sapiens (human)聽	20:62816244-62841159	278	272	8	16	1.79408	1.72372	0.0563704	0.111479	1.7589	0.0839247	4.38943	9.07285e-36	1.16991e-33	UP
ENSG00000173801	JUP	junction plakoglobin [Source:HGNC Symbol;Acc:HGNC:6207]	protein_coding	GO:0009987|GO:0005198|GO:0032991|GO:0005576|GO:0032502|GO:0023052|GO:0030054|GO:0040011|GO:0002376|GO:0016020|GO:0008152|GO:0050896|GO:0098900|GO:0007165|GO:0006955|GO:0044237|GO:0044877|GO:0048646|GO:0051091|GO:0005515|GO:0030055|GO:0005615|GO:0071704|GO:0051641|GO:1903829|GO:0043227|GO:0045785|GO:0005911|GO:0005622|GO:0050793|GO:0043229|GO:0009058|GO:0071944|GO:0008283|GO:0007154|GO:0007155|GO:…	cellular process|structural molecule activity|macromolecular complex|extracellular region|developmental process|signaling|cell junction|locomotion|immune system process|membrane|metabolic process|response to stimulus|regulation of action potential|signal transduction|immune response|cellular metabolic process|macromolecular complex binding|anatomical structure formation involved in morphogenesis|…	K10056	junction plakoglobin[-]	hsa05200|hsa05202|hsa05226|hsa05412|hsa05221	Pathways in cancer - Homo sapiens (human)聽|Transcriptional misregulation in cancer - Homo sapiens (human)聽|Gastric cancer - Homo sapiens (human)聽|Arrhythmogenic right ventricular cardiomyopathy - Homo sapiens (human)聽|Acute myeloid leukemia - Homo sapiens (human)聽	17:41754604-41786931	932	922	77	111	6.96486	6.76594	0.628284	0.895574	6.8654	0.761929	3.17162	9.47087e-36	1.21575e-33	UP
ENSG00000154654	NCAM2	neural cell adhesion molecule 2 [Source:HGNC Symbol;Acc:HGNC:7657]	protein_coding	GO:0009987|GO:0032502|GO:0016020|GO:0031224|GO:0005515|GO:0043227|GO:0005622|GO:0043229|GO:0071944|GO:0007155|GO:0016043|GO:0042995|GO:0005886|GO:0048856|GO:0007275|GO:0042802|GO:0008037|GO:0043231|GO:0050877|GO:0098609|GO:0120025|GO:0048468|GO:0016021|GO:0043005|GO:0048869|GO:0030030|GO:0007399|GO:0030424|GO:0007600|GO:0008038|GO:0031981|GO:0005654|GO:0005634|GO:0007158|GO:0120036|GO:0030154|GO:…	cellular process|developmental process|membrane|intrinsic component of membrane|protein binding|membrane-bounded organelle|intracellular|intracellular organelle|cell periphery|cell adhesion|cellular component organization|cell projection|plasma membrane|anatomical structure development|multicellular organism development|identical protein binding|cell recognition|intracellular membrane-bounded org…	K06491	neural cell adhesion molecule[-]	hsa05020|hsa04514	Prion disease - Homo sapiens (human)聽|Cell adhesion molecules - Homo sapiens (human)聽	21:20998409-21543329	255	237	7	12	1.34275	1.22548	0.0402471	0.0682191	1.28412	0.0542331	4.56546	1.18287e-35	1.51165e-33	UP
ENSG00000088881	EBF4	EBF family member 4 [Source:HGNC Symbol;Acc:HGNC:29278]	protein_coding	GO:0009987|GO:0032502|GO:0008152|GO:0044237|GO:0005515|GO:0071704|GO:0003700|GO:0043227|GO:0005622|GO:0043229|GO:0009058|GO:0019222|GO:0043167|GO:0009893|GO:0006807|GO:0097159|GO:0050794|GO:0048856|GO:0007275|GO:0031323|GO:0006725|GO:0008134|GO:0006139|GO:0031325|GO:0043231|GO:0043169|GO:0051171|GO:0051173|GO:0003676|GO:0000981|GO:0043170|GO:0034641|GO:1901360|GO:0044249|GO:0044260|GO:0046483|GO:…	cellular process|developmental process|metabolic process|cellular metabolic process|protein binding|organic substance metabolic process|transcription factor activity, sequence-specific DNA binding|membrane-bounded organelle|intracellular|intracellular organelle|biosynthetic process|regulation of metabolic process|ion binding|positive regulation of metabolic process|nitrogen compound metabolic pro…	-	-	-	-	20:2692874-2760108	444	440	37	40	5.22601	5.08559	0.475512	0.508309	5.1558	0.491911	3.38973	1.34807e-35	1.70752e-33	UP
ENSG00000129048	ACKR4	atypical chemokine receptor 4 [Source:HGNC Symbol;Acc:HGNC:1611]	protein_coding	GO:0009987|GO:0023052|GO:0040011|GO:0002376|GO:0016020|GO:0050896|GO:0007165|GO:0006955|GO:0031224|GO:0005515|GO:0043227|GO:0005622|GO:0043229|GO:0071944|GO:0007154|GO:0005886|GO:0012505|GO:0050794|GO:0009986|GO:0048870|GO:0038023|GO:0005737|GO:0007186|GO:0097708|GO:0031226|GO:0005768|GO:0007166|GO:0016477|GO:0038024|GO:0019955|GO:0004888|GO:0042592|GO:0042592|GO:0006935|GO:0016021|GO:0009897|GO:…	cellular process|signaling|locomotion|immune system process|membrane|response to stimulus|signal transduction|immune response|intrinsic component of membrane|protein binding|membrane-bounded organelle|intracellular|intracellular organelle|cell periphery|cell communication|plasma membrane|endomembrane system|regulation of cellular process|cell surface|cell motility|signaling receptor activity|cyto…	K04186	atypical chemokine receptor 4[-]	hsa04060|hsa04061	Cytokine-cytokine receptor interaction - Homo sapiens (human)聽|Viral protein interaction with cytokine and cytokine receptor - Homo sapiens (human)聽	3:132597270-132618967	150	202	846	911	3.14557	4.15968	19.3708	20.6256	3.65262	19.9982	-2.45287	2.40231e-35	3.01616e-33	DOWN
ENSG00000050344	NFE2L3	nuclear factor, erythroid 2 like 3 [Source:HGNC Symbol;Acc:HGNC:7783]	protein_coding	GO:0009987|GO:0008152|GO:0044237|GO:0005515|GO:0071704|GO:0003700|GO:0043227|GO:0005622|GO:0043229|GO:0009058|GO:0009892|GO:0019222|GO:0048523|GO:0009893|GO:0006807|GO:0097159|GO:0050794|GO:0005737|GO:0031323|GO:0006725|GO:0031324|GO:0009890|GO:0006139|GO:0031325|GO:0043231|GO:0051171|GO:0051173|GO:0003676|GO:0000981|GO:0043170|GO:0034641|GO:1901360|GO:0044249|GO:0044260|GO:0046483|GO:0010629|GO:…	cellular process|metabolic process|cellular metabolic process|protein binding|organic substance metabolic process|transcription factor activity, sequence-specific DNA binding|membrane-bounded organelle|intracellular|intracellular organelle|biosynthetic process|negative regulation of metabolic process|regulation of metabolic process|negative regulation of cellular process|positive regulation of me…	-	-	-	-	7:26152198-26187137	1836	1952	300	310	16.7297	17.4661	2.98475	3.04972	17.0979	3.01724	2.50252	2.62459e-35	3.28085e-33	UP
ENSG00000156486	KCNS2	potassium voltage-gated channel modifier subfamily S member 2 [Source:HGNC Symbol;Acc:HGNC:6301]	protein_coding	GO:0009987|GO:0032991|GO:0005215|GO:0016020|GO:0031224|GO:0005515|GO:0005622|GO:0071944|GO:1902495|GO:0016043|GO:0005886|GO:0050794|GO:0022857|GO:1901379|GO:0005737|GO:0031226|GO:0034702|GO:0008076|GO:0051049|GO:0022607|GO:0016021|GO:0043933|GO:0022803|GO:0005887|GO:0022898|GO:0006811|GO:0048471|GO:0015075|GO:1901016|GO:0043269|GO:0034703|GO:0071805|GO:0065003|GO:0055085|GO:0015267|GO:1902259|GO:…	cellular process|macromolecular complex|transporter activity|membrane|intrinsic component of membrane|protein binding|intracellular|cell periphery|transmembrane transporter complex|cellular component organization|plasma membrane|regulation of cellular process|transmembrane transporter activity|regulation of potassium ion transmembrane transport|cytoplasm|intrinsic component of plasma membrane|ion…	-	-	-	-	8:98426958-98432853	301	254	14	10	1.7924	1.48526	0.0910282	0.064291	1.63883	0.0776596	4.39936	3.64274e-35	4.53379e-33	UP
ENSG00000099822	HCN2	hyperpolarization activated cyclic nucleotide gated potassium and sodium channel 2 [Source:HGNC Symbol;Acc:HGNC:4846]	protein_coding	GO:0009987|GO:0032991|GO:0023052|GO:0005215|GO:0016020|GO:0050896|GO:0031224|GO:0005515|GO:0036094|GO:0097367|GO:0071944|GO:0007154|GO:1902495|GO:0043167|GO:0097159|GO:0005886|GO:0098796|GO:0022857|GO:0098797|GO:0042802|GO:0031226|GO:0034702|GO:0042391|GO:0008076|GO:1901698|GO:0007267|GO:0051049|GO:0016021|GO:0010033|GO:0022803|GO:0000166|GO:0030551|GO:0005887|GO:0071310|GO:0017076|GO:0010243|GO:…	cellular process|macromolecular complex|signaling|transporter activity|membrane|response to stimulus|intrinsic component of membrane|protein binding|small molecule binding|carbohydrate derivative binding|cell periphery|cell communication|transmembrane transporter complex|ion binding|organic cyclic compound binding|plasma membrane|membrane protein complex|transmembrane transporter activity|plasma …	K04955	hyperpolarization activated cyclic nucleotide-gated potassium channel 2[-]	hsa04024|hsa04929	cAMP signaling pathway - Homo sapiens (human)聽|GnRH secretion - Homo sapiens (human)聽	19:589881-617159	616	603	52	66	10.3266	9.92653	0.95182	1.19455	10.1266	1.07318	3.23818	1.02083e-34	1.26503e-32	UP
ENSG00000162738	VANGL2	VANGL planar cell polarity protein 2 [Source:HGNC Symbol;Acc:HGNC:15511]	protein_coding	GO:0009987|GO:0032502|GO:0023052|GO:0030054|GO:0040011|GO:0016020|GO:0008152|GO:0050896|GO:0007165|GO:0044237|GO:0031224|GO:0048646|GO:0005515|GO:0071704|GO:0043227|GO:0048589|GO:0005911|GO:0005622|GO:0050793|GO:0043229|GO:0009058|GO:0071944|GO:0007154|GO:0060187|GO:0019222|GO:0016043|GO:0009893|GO:0006807|GO:0033036|GO:0005886|GO:0012505|GO:0050794|GO:0023051|GO:0048856|GO:0048870|GO:0045177|GO:…	cellular process|developmental process|signaling|cell junction|locomotion|membrane|metabolic process|response to stimulus|signal transduction|cellular metabolic process|intrinsic component of membrane|anatomical structure formation involved in morphogenesis|protein binding|organic substance metabolic process|membrane-bounded organelle|developmental growth|cell-cell junction|intracellular|regulati…	K04510	vang-like[-]	hsa04310	Wnt signaling pathway - Homo sapiens (human)聽	1:160400564-160428670	140	120	0	0	1.44182	1.21357	0	0	1.3277	0	Inf	1.38974e-34	1.71477e-32	UP
ENSG00000138792	ENPEP	glutamyl aminopeptidase [Source:HGNC Symbol;Acc:HGNC:3355]	protein_coding	GO:0009987|GO:0005576|GO:0003824|GO:0032502|GO:0023052|GO:0040011|GO:0016020|GO:0008152|GO:0050896|GO:0007165|GO:0044237|GO:0033218|GO:0031224|GO:0048646|GO:0016787|GO:0005615|GO:0071704|GO:0042445|GO:0043227|GO:0005622|GO:0043229|GO:0071944|GO:0008283|GO:0007154|GO:0031090|GO:0019222|GO:0043167|GO:0006807|GO:0005886|GO:0009056|GO:0050794|GO:0009986|GO:0048856|GO:0048870|GO:0045177|GO:0009653|GO:…	cellular process|extracellular region|catalytic activity|developmental process|signaling|locomotion|membrane|metabolic process|response to stimulus|signal transduction|cellular metabolic process|amide binding|intrinsic component of membrane|anatomical structure formation involved in morphogenesis|hydrolase activity|extracellular space|organic substance metabolic process|hormone metabolic process|…	K11141	glutamyl aminopeptidase[3.4.11.7]	hsa04614	Renin-angiotensin system - Homo sapiens (human)聽	4:110365733-110565285	408	448	40	32	2.73717	2.95135	0.293	0.231776	2.84426	0.262388	3.43828	1.40665e-34	1.72819e-32	UP
ENSG00000154639	CXADR	CXADR Ig-like cell adhesion molecule [Source:HGNC Symbol;Acc:HGNC:2559]	protein_coding	GO:0009987|GO:0000003|GO:0032991|GO:0005576|GO:0032502|GO:0023052|GO:0030054|GO:0022414|GO:0040011|GO:0002376|GO:0016020|GO:0050896|GO:0098900|GO:0006955|GO:0031224|GO:0044877|GO:0005515|GO:0030427|GO:0005615|GO:0043227|GO:0048589|GO:0005911|GO:0005622|GO:0050793|GO:0043229|GO:0071944|GO:0008283|GO:0007154|GO:0044297|GO:0007155|GO:0050900|GO:0048609|GO:0048523|GO:0016043|GO:0045321|GO:0002682|GO:…	cellular process|reproduction|macromolecular complex|extracellular region|developmental process|signaling|cell junction|reproductive process|locomotion|immune system process|membrane|response to stimulus|regulation of action potential|immune response|intrinsic component of membrane|macromolecular complex binding|protein binding|site of polarized growth|extracellular space|membrane-bounded organel…	K06788	coxsackievirus and adenovirus receptor[-]	hsa05416	Viral myocarditis - Homo sapiens (human)聽	21:17513043-17593579	157	194	3	3	1.27714	1.54968	0.0266476	0.0263468	1.41341	0.0264972	5.73719	1.55441e-34	1.90156e-32	UP
ENSG00000187244	BCAM	basal cell adhesion molecule (Lutheran blood group) [Source:HGNC Symbol;Acc:HGNC:6722]	protein_coding	GO:0009987|GO:0005576|GO:0023052|GO:0016020|GO:0050896|GO:0007165|GO:0031224|GO:0005515|GO:0005615|GO:0043227|GO:0071944|GO:0007154|GO:0007155|GO:0050840|GO:0005886|GO:0050794|GO:0009986|GO:0038023|GO:0031226|GO:0070062|GO:0005055|GO:0004888|GO:0043236|GO:0016021|GO:0009897|GO:0031589|GO:0031982|GO:0008022|GO:1903561|GO:0005887|GO:0007160	cellular process|extracellular region|signaling|membrane|response to stimulus|signal transduction|intrinsic component of membrane|protein binding|extracellular space|membrane-bounded organelle|cell periphery|cell communication|cell adhesion|extracellular matrix binding|plasma membrane|regulation of cellular process|cell surface|signaling receptor activity|intrinsic component of plasma membrane|ex…	-	-	-	-	19:44809071-44821421	1943	1791	305	265	14.2253	12.8761	2.43813	2.09467	13.5507	2.2664	2.57989	1.72268e-34	2.09844e-32	UP
ENSG00000122756	CNTFR	ciliary neurotrophic factor receptor [Source:HGNC Symbol;Acc:HGNC:2170]	protein_coding	GO:0009987|GO:0000003|GO:0032991|GO:0005576|GO:0032502|GO:0023052|GO:0022414|GO:0007610|GO:0016020|GO:0050896|GO:0007165|GO:0031224|GO:0005515|GO:0005615|GO:0071944|GO:0008283|GO:0007154|GO:0048523|GO:0007631|GO:0043235|GO:0005886|GO:0097059|GO:0050794|GO:0009986|GO:0048856|GO:0019898|GO:0003006|GO:0045177|GO:0038023|GO:0007275|GO:0007548|GO:0031226|GO:0007166|GO:0005102|GO:0048513|GO:0060548|GO:…	cellular process|reproduction|macromolecular complex|extracellular region|developmental process|signaling|reproductive process|behavior|membrane|response to stimulus|signal transduction|intrinsic component of membrane|protein binding|extracellular space|cell periphery|cell proliferation|cell communication|negative regulation of cellular process|feeding behavior|receptor complex|plasma membrane|CN…	K05059	ciliary neurotrophic factor receptor[-]	hsa04060|hsa04630	Cytokine-cytokine receptor interaction - Homo sapiens (human)聽|JAK-STAT signaling pathway - Homo sapiens (human)聽	9:34551432-34590140	116	127	0	0	1.86344	2.00338	0	0	1.93341	0	Inf	2.8374e-34	3.44167e-32	UP
ENSG00000124466	LYPD3	LY6/PLAUR domain containing 3 [Source:HGNC Symbol;Acc:HGNC:24880]	protein_coding	GO:0005576|GO:0016020|GO:0031224|GO:0005515|GO:0005615|GO:0071944|GO:0007155|GO:0050840|GO:0005886|GO:0031226|GO:0043236|GO:0031225|GO:0016021|GO:0031589|GO:0046658|GO:0007160	extracellular region|membrane|intrinsic component of membrane|protein binding|extracellular space|cell periphery|cell adhesion|extracellular matrix binding|plasma membrane|intrinsic component of plasma membrane|laminin binding|anchored component of membrane|integral component of membrane|cell-substrate adhesion|anchored component of plasma membrane|cell-matrix adhesion	-	-	-	-	19:43460787-43465608	265	305	17	16	4.14097	4.68013	0.290045	0.269931	4.41055	0.279988	3.97752	3.40809e-34	4.11646e-32	UP
ENSG00000077264	PAK3	p21 (RAC1) activated kinase 3 [Source:HGNC Symbol;Acc:HGNC:8592]	protein_coding	GO:0009987|GO:0045202|GO:0003824|GO:0032502|GO:0023052|GO:0040011|GO:0002376|GO:0016020|GO:0008152|GO:0050896|GO:0007165|GO:0006955|GO:0044237|GO:0005515|GO:0098794|GO:0071704|GO:0036094|GO:0043227|GO:0045785|GO:0097367|GO:0005622|GO:0050793|GO:0043229|GO:0009058|GO:0071944|GO:0098984|GO:0099572|GO:0007154|GO:0004708|GO:0007155|GO:0030155|GO:0002684|GO:0019222|GO:0043167|GO:0002253|GO:0016043|GO:…	cellular process|synapse|catalytic activity|developmental process|signaling|locomotion|immune system process|membrane|metabolic process|response to stimulus|signal transduction|immune response|cellular metabolic process|protein binding|postsynapse|organic substance metabolic process|small molecule binding|membrane-bounded organelle|positive regulation of cell adhesion|carbohydrate derivative bind…	K05733	p21-activated kinase 3[2.7.11.1]	hsa05132|hsa04014|hsa04810|hsa05170|hsa04510|hsa05130|hsa04360|hsa04660|hsa04012|hsa05211	Salmonella infection - Homo sapiens (human)聽|Ras signaling pathway - Homo sapiens (human)聽|Regulation of actin cytoskeleton - Homo sapiens (human)聽|Human immunodeficiency virus 1 infection - Homo sapiens (human)聽|Focal adhesion - Homo sapiens (human)聽|Pathogenic Escherichia coli infection - Homo sapiens (human)聽|Axon guidance - Homo sapiens (human)聽|T cell receptor signaling pathway - Homo sapien…	X:110944285-111227361	257	210	5	10	1.12857	0.905554	0.0239723	0.0474107	1.01706	0.0356915	4.83268	4.37167e-34	5.25813e-32	UP
ENSG00000173083	HPSE	heparanase [Source:HGNC Symbol;Acc:HGNC:5164]	protein_coding	GO:0009987|GO:0005576|GO:0003824|GO:0032502|GO:0023052|GO:0002376|GO:0016020|GO:0008152|GO:0050896|GO:0007165|GO:0006955|GO:0044237|GO:0048646|GO:0005515|GO:0016787|GO:0071704|GO:0031012|GO:0043227|GO:0097367|GO:0005622|GO:0050793|GO:0043229|GO:0008283|GO:0007154|GO:0007155|GO:0031090|GO:0045321|GO:0006807|GO:0012505|GO:0009056|GO:0050794|GO:0023051|GO:0048856|GO:0009653|GO:0007275|GO:0045684|GO:…	cellular process|extracellular region|catalytic activity|developmental process|signaling|immune system process|membrane|metabolic process|response to stimulus|signal transduction|immune response|cellular metabolic process|anatomical structure formation involved in morphogenesis|protein binding|hydrolase activity|organic substance metabolic process|extracellular matrix|membrane-bounded organelle|c…	K07964	heparanase[3.2.1.166]	hsa01100|hsa05205|hsa00531	Metabolic pathways - Homo sapiens (human)聽|Proteoglycans in cancer - Homo sapiens (human)聽|Glycosaminoglycan degradation - Homo sapiens (human)聽	4:83292461-83335153	744	869	90	95	7.7331	8.86955	1.0214	1.06607	8.30132	1.04374	2.99158	4.6131e-34	5.52529e-32	UP
ENSG00000203727	SAMD5	sterile alpha motif domain containing 5 [Source:HGNC Symbol;Acc:HGNC:21180]	protein_coding	GO:0016020|GO:0031224|GO:0005515|GO:0005622|GO:0005737|GO:0016021	membrane|intrinsic component of membrane|protein binding|intracellular|cytoplasm|integral component of membrane	-	-	-	-	6:147508690-147737547	383	406	32	36	3.26813	3.40194	0.298137	0.331651	3.33503	0.314894	3.40476	5.14706e-34	6.13915e-32	UP
ENSG00000104881	PPP1R13L	protein phosphatase 1 regulatory subunit 13 like [Source:HGNC Symbol;Acc:HGNC:18838]	protein_coding	GO:0009987|GO:0005576|GO:0032502|GO:0023052|GO:0030054|GO:0008152|GO:0050896|GO:0007165|GO:0044237|GO:0005515|GO:0071704|GO:0043227|GO:0048589|GO:0005622|GO:0050793|GO:0043229|GO:0009058|GO:0009892|GO:0007154|GO:0019222|GO:0048523|GO:0006807|GO:0045171|GO:0050794|GO:0023051|GO:0048856|GO:0009653|GO:0007275|GO:0005737|GO:0045595|GO:0031323|GO:0006725|GO:0048871|GO:0008134|GO:0042802|GO:0031324|GO:…	cellular process|extracellular region|developmental process|signaling|cell junction|metabolic process|response to stimulus|signal transduction|cellular metabolic process|protein binding|organic substance metabolic process|membrane-bounded organelle|developmental growth|intracellular|regulation of developmental process|intracellular organelle|biosynthetic process|negative regulation of metabolic p…	-	-	-	-	19:45379638-45406349	874	773	95	93	6.9538	6.03936	0.825286	0.798867	6.49658	0.812077	2.99999	5.2477e-34	6.23323e-32	UP
ENSG00000114631	PODXL2	podocalyxin like 2 [Source:HGNC Symbol;Acc:HGNC:17936]	protein_coding	GO:0009987|GO:0040011|GO:0002376|GO:0016020|GO:0031224|GO:0005515|GO:0043227|GO:0097367|GO:0005622|GO:0043229|GO:0071944|GO:0007155|GO:0050900|GO:0005886|GO:0012505|GO:0048870|GO:0005737|GO:0031226|GO:0016477|GO:0043231|GO:0005794|GO:0045123|GO:0098609|GO:0016021|GO:0005539|GO:0005796|GO:0005887|GO:0050901|GO:0007159|GO:0061756	cellular process|locomotion|immune system process|membrane|intrinsic component of membrane|protein binding|membrane-bounded organelle|carbohydrate derivative binding|intracellular|intracellular organelle|cell periphery|cell adhesion|leukocyte migration|plasma membrane|endomembrane system|cell motility|cytoplasm|intrinsic component of plasma membrane|cell migration|intracellular membrane-bounded o…	-	-	-	-	3:127629185-127672802	455	459	46	40	11.9938	11.8812	1.32395	1.13838	11.9375	1.23117	3.2774	5.91098e-34	6.99206e-32	UP
ENSG00000124249	KCNK15	potassium two pore domain channel subfamily K member 15 [Source:HGNC Symbol;Acc:HGNC:13814]	protein_coding	GO:0009987|GO:0023052|GO:0005215|GO:0016020|GO:0031224|GO:0071944|GO:0005886|GO:0022857|GO:0031226|GO:0042391|GO:0051049|GO:0016021|GO:0022803|GO:1903522|GO:0003015|GO:0005887|GO:0008015|GO:0006811|GO:0015075|GO:0043269|GO:0071805|GO:0030322|GO:0055085|GO:0015267|GO:0061337|GO:0060047|GO:0005216|GO:0034220|GO:0008324|GO:0006812|GO:0008016|GO:0034765|GO:0098655|GO:0030001|GO:0022840|GO:0022890|GO:…	cellular process|signaling|transporter activity|membrane|intrinsic component of membrane|cell periphery|plasma membrane|transmembrane transporter activity|intrinsic component of plasma membrane|regulation of membrane potential|regulation of transport|integral component of membrane|passive transmembrane transporter activity|regulation of blood circulation|heart process|integral component of plasma…	-	-	-	-	20:44745865-44752313	507	518	56	44	11.5624	11.6003	1.39444	1.08337	11.5814	1.2389	3.22467	6.47609e-34	7.59773e-32	UP
ENSG00000123643	SLC36A1	solute carrier family 36 member 1 [Source:HGNC Symbol;Acc:HGNC:18761]	protein_coding	GO:0005215|GO:0016020|GO:0031224|GO:0005515|GO:0043227|GO:0005622|GO:0043229|GO:0071944|GO:0031090|GO:0042910|GO:0005886|GO:0012505|GO:0022857|GO:0005737|GO:0005774|GO:0043231|GO:0016021|GO:0005783|GO:0071702|GO:0015291|GO:0071705|GO:0005368|GO:0006811|GO:0015075|GO:0005342|GO:0005773|GO:0098657|GO:0042908|GO:0055085|GO:0006865|GO:0034220|GO:0015293|GO:0005765|GO:0008324|GO:0006820|GO:1903825|GO:…	transporter activity|membrane|intrinsic component of membrane|protein binding|membrane-bounded organelle|intracellular|intracellular organelle|cell periphery|organelle membrane|xenobiotic transporter activity|plasma membrane|endomembrane system|transmembrane transporter activity|cytoplasm|vacuolar membrane|intracellular membrane-bounded organelle|integral component of membrane|endoplasmic reticul…	K14209	solute carrier family 36 (proton-coupled amino acid transporter)[-]	hsa04974	Protein digestion and absorption - Homo sapiens (human)聽	5:151437046-151492379	1413	1565	244	228	8.77128	9.53974	1.65379	1.52805	9.15551	1.59092	2.52478	7.85669e-34	9.10549e-32	UP
ENSG00000188505	NCCRP1	NCCRP1, F-box associated domain containing [Source:HGNC Symbol;Acc:HGNC:33739]	protein_coding	GO:0009987|GO:0032991|GO:0005576|GO:0003824|GO:0008152|GO:0050896|GO:0044237|GO:0005515|GO:0005615|GO:0071704|GO:0043227|GO:0005622|GO:0008283|GO:0016740|GO:0006807|GO:0009056|GO:0050794|GO:1902494|GO:0005737|GO:1901135|GO:0070062|GO:0019538|GO:1901698|GO:0042127|GO:0008284|GO:0019787|GO:0000151|GO:0010033|GO:0043170|GO:1990234|GO:0031982|GO:0044260|GO:0036503|GO:1903561|GO:0036211|GO:0004842|GO:…	cellular process|macromolecular complex|extracellular region|catalytic activity|metabolic process|response to stimulus|cellular metabolic process|protein binding|extracellular space|organic substance metabolic process|membrane-bounded organelle|intracellular|cell proliferation|transferase activity|nitrogen compound metabolic process|catabolic process|regulation of cellular process|catalytic compl…	-	-	-	-	19:39196964-39201884	170	198	5	5	4.93498	5.64422	0.158472	0.156722	5.2896	0.157597	5.06885	1.16983e-33	1.34489e-31	UP
ENSG00000261594	TPBGL	trophoblast glycoprotein like [Source:HGNC Symbol;Acc:HGNC:44159]	protein_coding	GO:0016020|GO:0031224|GO:0005515|GO:0016021	membrane|intrinsic component of membrane|protein binding|integral component of membrane	-	-	-	-	11:75240774-75243704	173	172	5	4	3.38403	3.30383	0.106784	0.0844793	3.34393	0.0956314	5.12792	1.22195e-33	1.39918e-31	UP
ENSG00000174099	MSRB3	methionine sulfoxide reductase B3 [Source:HGNC Symbol;Acc:HGNC:27375]	protein_coding	GO:0009987|GO:0003824|GO:0008152|GO:0050896|GO:0044237|GO:0005515|GO:0071704|GO:0043227|GO:0005622|GO:0043229|GO:0043167|GO:0016491|GO:0006807|GO:0012505|GO:0016667|GO:0005737|GO:0006979|GO:0043231|GO:0019538|GO:0043169|GO:0055114|GO:0005783|GO:0043170|GO:0044260|GO:0044267|GO:0005739|GO:0016671|GO:0046872|GO:0005829|GO:0033743|GO:0030091|GO:0046914|GO:0033745|GO:0008270	cellular process|catalytic activity|metabolic process|response to stimulus|cellular metabolic process|protein binding|organic substance metabolic process|membrane-bounded organelle|intracellular|intracellular organelle|ion binding|oxidoreductase activity|nitrogen compound metabolic process|endomembrane system|oxidoreductase activity, acting on a sulfur group of donors|cytoplasm|response to oxidat…	-	-	-	-	12:65278643-65491430	491	325	2312	2029	1.33522	0.867875	6.86484	5.95712	1.10155	6.41098	-2.54101	2.33528e-33	2.65277e-31	DOWN
ENSG00000169710	FASN	fatty acid synthase [Source:HGNC Symbol;Acc:HGNC:3594]	protein_coding	GO:0009987|GO:0005576|GO:0003824|GO:0032502|GO:0002376|GO:0016020|GO:0008152|GO:0050896|GO:0002520|GO:0044237|GO:0033218|GO:0005515|GO:0016787|GO:0005615|GO:0071704|GO:0036094|GO:0043227|GO:0005622|GO:0043229|GO:0009058|GO:0071944|GO:0019222|GO:0043167|GO:0016740|GO:0009893|GO:0016491|GO:0072341|GO:0097159|GO:0005886|GO:0012505|GO:0016829|GO:0050794|GO:0048856|GO:0048534|GO:0007275|GO:0005737|GO:…	cellular process|extracellular region|catalytic activity|developmental process|immune system process|membrane|metabolic process|response to stimulus|immune system development|cellular metabolic process|amide binding|protein binding|hydrolase activity|extracellular space|organic substance metabolic process|small molecule binding|membrane-bounded organelle|intracellular|intracellular organelle|bios…	K00665	fatty acid synthase, animal type[2.3.1.85]	hsa01100|hsa04910|hsa04152|hsa01212|hsa00061	Metabolic pathways - Homo sapiens (human)聽|Insulin signaling pathway - Homo sapiens (human)聽|AMPK signaling pathway - Homo sapiens (human)聽|Fatty acid metabolism - Homo sapiens (human)聽|Fatty acid biosynthesis - Homo sapiens (human)聽	17:82078338-82098294	5218	4458	16862	17446	22.8422	19.1635	80.5957	82.4539	21.0028	81.5248	-1.95666	2.90097e-33	3.28234e-31	DOWN
ENSG00000177570	SAMD12	sterile alpha motif domain containing 12 [Source:HGNC Symbol;Acc:HGNC:31750]	protein_coding	GO:0005515	protein binding	-	-	-	-	8:118189455-118622112	498	442	16	38	1.67019	1.45566	0.0585896	0.137596	1.56292	0.0980927	3.99396	3.51693e-33	3.94807e-31	UP
ENSG00000133069	TMCC2	transmembrane and coiled-coil domain family 2 [Source:HGNC Symbol;Acc:HGNC:24239]	protein_coding	GO:0016020|GO:0008152|GO:0031224|GO:0005515|GO:0071704|GO:0043227|GO:0005622|GO:0005789|GO:0043229|GO:0006807|GO:0012505|GO:0042175|GO:0005737|GO:0043231|GO:0019538|GO:0016021|GO:0005783|GO:0043170|GO:0042982	membrane|metabolic process|intrinsic component of membrane|protein binding|organic substance metabolic process|membrane-bounded organelle|intracellular|endoplasmic reticulum membrane|intracellular organelle|nitrogen compound metabolic process|endomembrane system|nuclear outer membrane-endoplasmic reticulum membrane network|cytoplasm|intracellular membrane-bounded organelle|protein metabolic proce…	-	-	-	-	1:205227946-205285632	429	411	39	39	2.73743	2.57531	0.271718	0.268676	2.65637	0.270197	3.29737	3.60087e-33	4.0265e-31	UP
ENSG00000026559	KCNG1	potassium voltage-gated channel modifier subfamily G member 1 [Source:HGNC Symbol;Acc:HGNC:6248]	protein_coding	GO:0009987|GO:0032991|GO:0005215|GO:0016020|GO:0031224|GO:0005515|GO:0071944|GO:1902495|GO:0016043|GO:0005886|GO:0050794|GO:0022857|GO:1901379|GO:0031226|GO:0034702|GO:0008076|GO:0051049|GO:0022607|GO:0016021|GO:0043933|GO:0022803|GO:0005887|GO:0022898|GO:0006811|GO:0015075|GO:1901016|GO:0043269|GO:0034703|GO:0071805|GO:0065003|GO:0055085|GO:0015267|GO:1902259|GO:0032412|GO:0005216|GO:0034220|GO:…	cellular process|macromolecular complex|transporter activity|membrane|intrinsic component of membrane|protein binding|cell periphery|transmembrane transporter complex|cellular component organization|plasma membrane|regulation of cellular process|transmembrane transporter activity|regulation of potassium ion transmembrane transport|intrinsic component of plasma membrane|ion channel complex|voltage…	-	-	-	-	20:51003656-51023107	740	736	90	90	5.19168	5.07055	0.689431	0.681711	5.13112	0.685571	2.90389	3.74925e-33	4.15411e-31	UP
ENSG00000060718	COL11A1	collagen type XI alpha 1 chain [Source:HGNC Symbol;Acc:HGNC:2186]	protein_coding	GO:0009987|GO:0005198|GO:0032991|GO:0098743|GO:0005576|GO:0032502|GO:0008152|GO:0050896|GO:0044237|GO:0048646|GO:0005515|GO:0005615|GO:0071704|GO:0031012|GO:0043227|GO:0097367|GO:0005622|GO:0043229|GO:0001502|GO:0043167|GO:0016043|GO:0050840|GO:0006807|GO:0012505|GO:0048856|GO:0060090|GO:0005201|GO:0009653|GO:0051606|GO:0099512|GO:0007275|GO:0005737|GO:0009582|GO:0001503|GO:0050906|GO:1901135|GO:…	cellular process|structural molecule activity|macromolecular complex|cell aggregation|extracellular region|developmental process|metabolic process|response to stimulus|cellular metabolic process|anatomical structure formation involved in morphogenesis|protein binding|extracellular space|organic substance metabolic process|extracellular matrix|membrane-bounded organelle|carbohydrate derivative bin…	K19721	collagen, type V/XI/XXIV/XXVII, alpha[-]	hsa04974	Protein digestion and absorption - Homo sapiens (human)聽	1:102876467-103108872	6435	6196	1168	1155	21.6653	20.4846	4.29367	4.19836	21.075	4.24601	2.31135	3.75852e-33	4.15411e-31	UP
ENSG00000151640	DPYSL4	dihydropyrimidinase like 4 [Source:HGNC Symbol;Acc:HGNC:3016]	protein_coding	GO:0009987|GO:0003824|GO:0032502|GO:0040011|GO:0050896|GO:0005515|GO:0016787|GO:0005622|GO:0016043|GO:0048856|GO:0009653|GO:0007275|GO:0005737|GO:0006935|GO:0048468|GO:0016810|GO:0048869|GO:0008092|GO:0008219|GO:0030030|GO:0007399|GO:0031005|GO:0000902|GO:0032990|GO:0048858|GO:0097485|GO:0120036|GO:0030154|GO:0070997|GO:0005829|GO:0048666|GO:0031175|GO:0030182|GO:0022008|GO:0048699|GO:0048812	cellular process|catalytic activity|developmental process|locomotion|response to stimulus|protein binding|hydrolase activity|intracellular|cellular component organization|anatomical structure development|anatomical structure morphogenesis|multicellular organism development|cytoplasm|chemotaxis|cell development|hydrolase activity, acting on carbon-nitrogen (but not peptide) bonds|cellular developm…	-	-	-	-	10:132186948-132205759	363	392	33	18	4.77884	5.06762	0.474356	0.255846	4.92323	0.365101	3.75324	3.84077e-33	4.22869e-31	UP
ENSG00000105642	KCNN1	potassium calcium-activated channel subfamily N member 1 [Source:HGNC Symbol;Acc:HGNC:6290]	protein_coding	GO:0009987|GO:0045202|GO:0032991|GO:0023052|GO:0005215|GO:0016020|GO:0031224|GO:0044877|GO:0005515|GO:0071944|GO:0007154|GO:1902495|GO:0044297|GO:0042995|GO:0005886|GO:0022857|GO:0031226|GO:0034702|GO:0043025|GO:0005516|GO:0008076|GO:0036477|GO:0007267|GO:0120025|GO:0016021|GO:0043005|GO:0022803|GO:0005887|GO:0006811|GO:0015075|GO:0099536|GO:0034703|GO:0071805|GO:0055085|GO:0015267|GO:0005216|GO:…	cellular process|synapse|macromolecular complex|signaling|transporter activity|membrane|intrinsic component of membrane|macromolecular complex binding|protein binding|cell periphery|cell communication|transmembrane transporter complex|cell body|cell projection|plasma membrane|transmembrane transporter activity|intrinsic component of plasma membrane|ion channel complex|neuronal cell body|calmoduli…	K04942	potassium intermediate/small conductance calcium-activated channel subfamily N member 1[-]	hsa04911|hsa04929	Insulin secretion - Homo sapiens (human)聽|GnRH secretion - Homo sapiens (human)聽	19:17951293-18000080	150	125	1	0	1.62448	1.32933	0.0118219	0	1.4769	0.00591094	7.96497	4.31402e-33	4.73154e-31	UP
ENSG00000162722	TRIM58	tripartite motif containing 58 [Source:HGNC Symbol;Acc:HGNC:24150]	protein_coding	GO:0009987|GO:0003824|GO:0002376|GO:0008152|GO:0050896|GO:0006955|GO:0044237|GO:0005515|GO:0071704|GO:0051641|GO:0007017|GO:0005622|GO:0019222|GO:0043167|GO:0016740|GO:0006807|GO:0009056|GO:0050794|GO:0051649|GO:0005737|GO:0032886|GO:0019538|GO:0051656|GO:0043169|GO:0051049|GO:0045504|GO:0046907|GO:0007018|GO:0045505|GO:0060341|GO:0006952|GO:0019787|GO:0045087|GO:0043170|GO:0051640|GO:0051270|GO:…	cellular process|catalytic activity|immune system process|metabolic process|response to stimulus|immune response|cellular metabolic process|protein binding|organic substance metabolic process|cellular localization|microtubule-based process|intracellular|regulation of metabolic process|ion binding|transferase activity|nitrogen compound metabolic process|catabolic process|regulation of cellular pro…	-	-	-	-	1:247857187-247880138	143	124	1	0	1.58581	1.35033	0.0121054	0	1.46807	0.00605271	7.92212	6.10895e-33	6.67461e-31	UP
ENSG00000080644	CHRNA3	cholinergic receptor nicotinic alpha 3 subunit [Source:HGNC Symbol;Acc:HGNC:1957]	protein_coding	GO:0009987|GO:0045202|GO:0032991|GO:0032502|GO:0023052|GO:0030054|GO:0005215|GO:0007610|GO:0016020|GO:0008152|GO:0050896|GO:0007165|GO:0044237|GO:0031224|GO:0005515|GO:0098794|GO:0071704|GO:0051641|GO:0050793|GO:0071944|GO:0098984|GO:0099572|GO:0007154|GO:1902495|GO:0044297|GO:0007269|GO:0019222|GO:0097060|GO:0043167|GO:0016043|GO:0009893|GO:0042165|GO:0043235|GO:0007626|GO:0042995|GO:0006807|GO:…	cellular process|synapse|macromolecular complex|developmental process|signaling|cell junction|transporter activity|behavior|membrane|metabolic process|response to stimulus|signal transduction|cellular metabolic process|intrinsic component of membrane|protein binding|postsynapse|organic substance metabolic process|cellular localization|regulation of developmental process|cell periphery|neuron to n…	K04805	nicotinic acetylcholine receptor alpha-3[-]	hsa04080|hsa04725	Neuroactive ligand-receptor interaction - Homo sapiens (human)聽|Cholinergic synapse - Homo sapiens (human)聽	15:78593052-78621295	177	164	1	6	1.62653	1.47991	0.0100313	0.0595263	1.55322	0.0347788	5.48091	6.26428e-33	6.8183e-31	UP
ENSG00000108813	DLX4	distal-less homeobox 4 [Source:HGNC Symbol;Acc:HGNC:2917]	protein_coding	GO:0009987|GO:0032502|GO:0008152|GO:0044237|GO:0005515|GO:0071704|GO:0003700|GO:0043227|GO:0005622|GO:0043229|GO:0009058|GO:0009892|GO:0019222|GO:0048523|GO:0006807|GO:0097159|GO:0050794|GO:0048856|GO:0007275|GO:0031323|GO:0006725|GO:0031324|GO:0009890|GO:0006139|GO:0043231|GO:0051171|GO:0003676|GO:0000981|GO:0048869|GO:0043170|GO:0034641|GO:1901360|GO:0044249|GO:0044260|GO:0046483|GO:0010629|GO:…	cellular process|developmental process|metabolic process|cellular metabolic process|protein binding|organic substance metabolic process|transcription factor activity, sequence-specific DNA binding|membrane-bounded organelle|intracellular|intracellular organelle|biosynthetic process|negative regulation of metabolic process|regulation of metabolic process|negative regulation of cellular process|nit…	-	-	-	-	17:49968970-49974959	288	238	14	5	2.26377	1.83704	0.120156	0.0424356	2.0504	0.0812959	4.65658	6.96627e-33	7.55366e-31	UP
ENSG00000135097	MSI1	musashi RNA binding protein 1 [Source:HGNC Symbol;Acc:HGNC:7330]	protein_coding	GO:0032991|GO:0032502|GO:0005515|GO:0043227|GO:0005622|GO:0043229|GO:0097159|GO:0048856|GO:1990904|GO:0007275|GO:0005737|GO:0042802|GO:0043231|GO:0003676|GO:0007399|GO:0003723|GO:0005844|GO:0005634|GO:0003727|GO:0008187|GO:0008266	macromolecular complex|developmental process|protein binding|membrane-bounded organelle|intracellular|intracellular organelle|organic cyclic compound binding|anatomical structure development|ribonucleoprotein complex|multicellular organism development|cytoplasm|identical protein binding|intracellular membrane-bounded organelle|nucleic acid binding|nervous system development|RNA binding|polysome|n…	K14411	RNA-binding protein Musashi[-]	hsa03015	mRNA surveillance pathway - Homo sapiens (human)聽	12:120341330-120369164	160	161	2	5	2.78484	2.75174	0.0380168	0.0939664	2.76829	0.0659916	5.39057	8.09713e-33	8.74673e-31	UP
ENSG00000170962	PDGFD	platelet derived growth factor D [Source:HGNC Symbol;Acc:HGNC:30620]	protein_coding	GO:0009987|GO:0005576|GO:0032502|GO:0023052|GO:0040011|GO:0002376|GO:0016020|GO:0008152|GO:0050896|GO:0007165|GO:0044237|GO:0005515|GO:0005615|GO:0071704|GO:0043227|GO:0005622|GO:0050793|GO:0043229|GO:0008283|GO:0007154|GO:0031090|GO:0050900|GO:0002684|GO:0019222|GO:0009893|GO:0040017|GO:0002682|GO:0006807|GO:0040012|GO:0012505|GO:0050794|GO:0023051|GO:0048856|GO:0048870|GO:0072006|GO:0071674|GO:…	cellular process|extracellular region|developmental process|signaling|locomotion|immune system process|membrane|metabolic process|response to stimulus|signal transduction|cellular metabolic process|protein binding|extracellular space|organic substance metabolic process|membrane-bounded organelle|intracellular|regulation of developmental process|intracellular organelle|cell proliferation|cell comm…	K05450	platelet derived growth factor C/D[-]	hsa04151|hsa04010|hsa04020|hsa04014|hsa04810|hsa04015|hsa04510|hsa04072|hsa05231|hsa05215|hsa04540|hsa01521|hsa05218	PI3K-Akt signaling pathway - Homo sapiens (human)聽|MAPK signaling pathway - Homo sapiens (human)聽|Calcium signaling pathway - Homo sapiens (human)聽|Ras signaling pathway - Homo sapiens (human)聽|Regulation of actin cytoskeleton - Homo sapiens (human)聽|Rap1 signaling pathway - Homo sapiens (human)聽|Focal adhesion - Homo sapiens (human)聽|Phospholipase D signaling pathway - Homo sapiens (human)聽|Chol…	11:103907189-104164379	1201	1214	178	196	14.2414	14.1361	2.30462	2.50927	14.1887	2.40694	2.55947	8.59291e-33	9.24739e-31	UP
ENSG00000175352	NRIP3	nuclear receptor interacting protein 3 [Source:HGNC Symbol;Acc:HGNC:1167]	protein_coding	GO:0003824|GO:0008152|GO:0005515|GO:0016787|GO:0071704|GO:0006807|GO:0019538|GO:0008233|GO:0043170|GO:0006508|GO:0004175|GO:0070001|GO:0004190	catalytic activity|metabolic process|protein binding|hydrolase activity|organic substance metabolic process|nitrogen compound metabolic process|protein metabolic process|peptidase activity|macromolecule metabolic process|proteolysis|endopeptidase activity|aspartic-type peptidase activity|aspartic-type endopeptidase activity	-	-	-	-	11:8980576-9004049	648	589	48	69	6.59421	5.88578	0.533338	0.758083	6.23999	0.64571	3.27259	9.2251e-33	9.89055e-31	UP
ENSG00000168490	PHYHIP	phytanoyl-CoA 2-hydroxylase interacting protein [Source:HGNC Symbol;Acc:HGNC:16865]	protein_coding	GO:0005515|GO:0005622|GO:0033036|GO:0005737|GO:0008104|GO:0019899|GO:0019900|GO:0019901|GO:1990782	protein binding|intracellular|macromolecule localization|cytoplasm|protein localization|enzyme binding|kinase binding|protein kinase binding|protein tyrosine kinase binding	-	-	-	-	8:22219703-22232101	498	438	20	41	3.92519	3.39006	0.172118	0.348899	3.65763	0.260509	3.81151	9.62148e-33	1.0277e-30	UP
ENSG00000009694	TENM1	teneurin transmembrane protein 1 [Source:HGNC Symbol;Acc:HGNC:8117]	protein_coding	GO:0009987|GO:0005576|GO:0032502|GO:0023052|GO:0002376|GO:0016020|GO:0008152|GO:0050896|GO:0007165|GO:0006955|GO:0044237|GO:0031224|GO:0005515|GO:0071704|GO:0051641|GO:1903829|GO:0043227|GO:0097367|GO:0005622|GO:0043229|GO:0009058|GO:0071944|GO:0008283|GO:0007154|GO:0007155|GO:0019222|GO:0048523|GO:1904951|GO:0043167|GO:0016043|GO:0009893|GO:0042995|GO:0006807|GO:0051050|GO:0033036|GO:0005886|GO:…	cellular process|extracellular region|developmental process|signaling|immune system process|membrane|metabolic process|response to stimulus|signal transduction|immune response|cellular metabolic process|intrinsic component of membrane|protein binding|organic substance metabolic process|cellular localization|positive regulation of cellular protein localization|membrane-bounded organelle|carbohydra…	-	-	-	-	X:124375903-124963817	967	804	101	107	3.00591	2.45418	0.342799	0.3591	2.73005	0.350949	2.95959	1.02568e-32	1.0915e-30	UP
ENSG00000185813	PCYT2	phosphate cytidylyltransferase 2, ethanolamine [Source:HGNC Symbol;Acc:HGNC:8756]	protein_coding	GO:0009987|GO:0003824|GO:0016020|GO:0008152|GO:0044237|GO:0005515|GO:0071704|GO:0043227|GO:0005622|GO:0005789|GO:0043229|GO:0009058|GO:0016740|GO:0012505|GO:0042175|GO:0005737|GO:0006629|GO:0043231|GO:0044255|GO:0016772|GO:0005783|GO:0044249|GO:0019637|GO:0046486|GO:0008610|GO:0006644|GO:0008654|GO:0006796|GO:0016779|GO:0006650|GO:0046474|GO:0070567|GO:0006646|GO:0046337|GO:0004306	cellular process|catalytic activity|membrane|metabolic process|cellular metabolic process|protein binding|organic substance metabolic process|membrane-bounded organelle|intracellular|endoplasmic reticulum membrane|intracellular organelle|biosynthetic process|transferase activity|endomembrane system|nuclear outer membrane-endoplasmic reticulum membrane network|cytoplasm|lipid metabolic process|int…	K00967	ethanolamine-phosphate cytidylyltransferase[2.7.7.14]	hsa01100|hsa00564|hsa00440	Metabolic pathways - Homo sapiens (human)聽|Glycerophospholipid metabolism - Homo sapiens (human)聽|Phosphonate and phosphinate metabolism - Homo sapiens (human)聽	17:81900958-81911432	252	246	924	1083	1.07933	1.03464	4.32112	5.00801	1.05698	4.66456	-2.14179	1.28731e-32	1.35979e-30	DOWN
ENSG00000187957	DNER	delta/notch like EGF repeat containing [Source:HGNC Symbol;Acc:HGNC:24456]	protein_coding	GO:0009987|GO:0032502|GO:0023052|GO:0040011|GO:0016020|GO:0008152|GO:0050896|GO:0007165|GO:0044237|GO:0031224|GO:0005515|GO:0071704|GO:0043227|GO:0005622|GO:0043229|GO:0071944|GO:0007154|GO:0044297|GO:0043167|GO:0016043|GO:0042995|GO:0006807|GO:0005886|GO:0012505|GO:0050794|GO:0048856|GO:0048870|GO:0038023|GO:0007275|GO:0005737|GO:0097708|GO:0005768|GO:0007166|GO:0043025|GO:0005102|GO:0016477|GO:…	cellular process|developmental process|signaling|locomotion|membrane|metabolic process|response to stimulus|signal transduction|cellular metabolic process|intrinsic component of membrane|protein binding|organic substance metabolic process|membrane-bounded organelle|intracellular|intracellular organelle|cell periphery|cell communication|cell body|ion binding|cellular component organization|cell pr…	-	-	-	-	2:229357629-229714555	3458	3373	634	631	50.4216	48.2957	10.0937	9.93351	49.3586	10.0136	2.30134	1.4996e-32	1.57822e-30	UP
ENSG00000186462	NAP1L2	nucleosome assembly protein 1 like 2 [Source:HGNC Symbol;Acc:HGNC:7638]	protein_coding	GO:0009987|GO:0032502|GO:0008152|GO:0044237|GO:0005515|GO:0071704|GO:0043227|GO:0005622|GO:0050793|GO:0043229|GO:0003682|GO:0019222|GO:0016043|GO:0009893|GO:0006807|GO:0050794|GO:0048856|GO:0007275|GO:0006996|GO:0045595|GO:0031323|GO:0051128|GO:0042393|GO:0031325|GO:0043231|GO:0019538|GO:0045597|GO:0051302|GO:0051171|GO:0051301|GO:0051130|GO:0022607|GO:0051173|GO:0048468|GO:0048869|GO:0043170|GO:…	cellular process|developmental process|metabolic process|cellular metabolic process|protein binding|organic substance metabolic process|membrane-bounded organelle|intracellular|regulation of developmental process|intracellular organelle|chromatin binding|regulation of metabolic process|cellular component organization|positive regulation of metabolic process|nitrogen compound metabolic process|reg…	-	-	-	-	X:73212299-73214851	292	329	17	25	6.55748	7.25523	0.416833	0.606154	6.90636	0.511494	3.75514	1.60009e-32	1.67781e-30	UP
ENSG00000176533	GNG7	G protein subunit gamma 7 [Source:HGNC Symbol;Acc:HGNC:4410]	protein_coding	GO:0009987|GO:0032991|GO:0005576|GO:0003824|GO:0023052|GO:0016020|GO:0050896|GO:0007165|GO:0005515|GO:0016787|GO:0005615|GO:0043227|GO:0005622|GO:0071944|GO:0007154|GO:0005886|GO:0098796|GO:0050794|GO:0023051|GO:0019898|GO:1902494|GO:0005737|GO:0031234|GO:0098797|GO:0007186|GO:0031680|GO:0010646|GO:0070062|GO:0019897|GO:0009898|GO:0005834|GO:0098562|GO:0016817|GO:0009966|GO:0031982|GO:1903561|GO:…	cellular process|macromolecular complex|extracellular region|catalytic activity|signaling|membrane|response to stimulus|signal transduction|protein binding|hydrolase activity|extracellular space|membrane-bounded organelle|intracellular|cell periphery|cell communication|plasma membrane|membrane protein complex|regulation of cellular process|regulation of signaling|extrinsic component of membrane|c…	K04543	guanine nucleotide-binding protein G(I)/G(S)/G(O) subunit gamma-7[-]	hsa05200|hsa04740|hsa04151|hsa04014|hsa05163|hsa05170|hsa05167|hsa04062|hsa05034|hsa04723|hsa04371|hsa04728|hsa04926|hsa04726|hsa04724|hsa04725|hsa04713|hsa05032|hsa04727	Pathways in cancer - Homo sapiens (human)聽|Olfactory transduction - Homo sapiens (human)聽|PI3K-Akt signaling pathway - Homo sapiens (human)聽|Ras signaling pathway - Homo sapiens (human)聽|Human cytomegalovirus infection - Homo sapiens (human)聽|Human immunodeficiency virus 1 infection - Homo sapiens (human)聽|Kaposi sarcoma-associated herpesvirus infection - Homo sapiens (human)聽|Chemokine signaling…	19:2511219-2702694	208	199	7	10	2.53675	2.38324	0.0932163	0.131673	2.45999	0.112445	4.45137	2.26366e-32	2.36495e-30	UP
ENSG00000090539	CHRD	chordin [Source:HGNC Symbol;Acc:HGNC:1949]	protein_coding	GO:0009987|GO:0005576|GO:0032502|GO:0023052|GO:0040011|GO:0008152|GO:0050896|GO:0007165|GO:0044237|GO:0048646|GO:0005515|GO:0005615|GO:0071704|GO:0045785|GO:0097367|GO:0050793|GO:0009058|GO:0008283|GO:0007154|GO:0007155|GO:0030155|GO:0019222|GO:0048523|GO:0043167|GO:0006807|GO:0040012|GO:0050794|GO:0023051|GO:0048856|GO:0048870|GO:0040013|GO:0009653|GO:0007275|GO:0035295|GO:0045595|GO:0031323|GO:…	cellular process|extracellular region|developmental process|signaling|locomotion|metabolic process|response to stimulus|signal transduction|cellular metabolic process|anatomical structure formation involved in morphogenesis|protein binding|extracellular space|organic substance metabolic process|positive regulation of cell adhesion|carbohydrate derivative binding|regulation of developmental proces…	K04657	chordin[-]	hsa04350	TGF-beta signaling pathway - Homo sapiens (human)聽	3:184380073-184390736	291	240	15	12	1.2386	1.00311	0.0697108	0.0551425	1.12086	0.0624267	4.16629	2.33315e-32	2.41989e-30	UP
ENSG00000149380	P4HA3	prolyl 4-hydroxylase subunit alpha 3 [Source:HGNC Symbol;Acc:HGNC:30135]	protein_coding	GO:0009987|GO:0003824|GO:0008152|GO:0044237|GO:0005515|GO:0071704|GO:0036094|GO:0043227|GO:0005622|GO:0043229|GO:0043167|GO:0030246|GO:0016491|GO:0006807|GO:0012505|GO:0005737|GO:0016701|GO:0043231|GO:0043177|GO:0019538|GO:0043169|GO:0051213|GO:0044281|GO:0019842|GO:0016705|GO:0048029|GO:0055114|GO:0006082|GO:0005783|GO:0043170|GO:0044260|GO:0006520|GO:0006575|GO:0036211|GO:0044267|GO:0031418|GO:…	cellular process|catalytic activity|metabolic process|cellular metabolic process|protein binding|organic substance metabolic process|small molecule binding|membrane-bounded organelle|intracellular|intracellular organelle|ion binding|carbohydrate binding|oxidoreductase activity|nitrogen compound metabolic process|endomembrane system|cytoplasm|oxidoreductase activity, acting on single donors with i…	K00472	prolyl 4-hydroxylase[1.14.11.2]	hsa01100|hsa00330	Metabolic pathways - Homo sapiens (human)聽|Arginine and proline metabolism - Homo sapiens (human)聽	11:74235801-74311640	2752	3001	540	498	30.0821	32.2126	6.445	5.87721	31.1474	6.1611	2.33785	2.3316e-32	2.41989e-30	UP
ENSG00000133134	BEX2	brain expressed X-linked 2 [Source:HGNC Symbol;Acc:HGNC:30933]	protein_coding	GO:0009987|GO:0023052|GO:0050896|GO:0007165|GO:0005515|GO:0043227|GO:0005622|GO:0043229|GO:0007154|GO:0050794|GO:0051726|GO:0005737|GO:0005102|GO:0007049|GO:0043231|GO:0010941|GO:0008219|GO:0012501|GO:0005634|GO:0043067|GO:0006915|GO:0042981	cellular process|signaling|response to stimulus|signal transduction|protein binding|membrane-bounded organelle|intracellular|intracellular organelle|cell communication|regulation of cellular process|regulation of cell cycle|cytoplasm|receptor binding|cell cycle|intracellular membrane-bounded organelle|regulation of cell death|cell death|programmed cell death|nucleus|regulation of programmed cell …	-	-	-	-	X:103309346-103311007	180	157	4	4	3.33331	2.85498	0.0808777	0.079977	3.09415	0.0804274	5.26571	2.53103e-32	2.61564e-30	UP
ENSG00000205221	VIT	vitrin [Source:HGNC Symbol;Acc:HGNC:12697]	protein_coding	GO:0009987|GO:0005576|GO:0032502|GO:0031012|GO:0045785|GO:0097367|GO:0007155|GO:0030155|GO:0016043|GO:0048856|GO:0007275|GO:0048513|GO:0010811|GO:0010810|GO:0043062|GO:0031589|GO:0005539|GO:0007399|GO:0030198|GO:0007417|GO:0021510|GO:0005614	cellular process|extracellular region|developmental process|extracellular matrix|positive regulation of cell adhesion|carbohydrate derivative binding|cell adhesion|regulation of cell adhesion|cellular component organization|anatomical structure development|multicellular organism development|animal organ development|positive regulation of cell-substrate adhesion|regulation of cell-substrate adhesi…	-	-	-	-	2:36696690-36814792	405	470	42	43	3.53046	4.02324	0.399757	0.404693	3.77685	0.402225	3.23111	2.78905e-32	2.87192e-30	UP
ENSG00000136689	IL1RN	interleukin 1 receptor antagonist [Source:HGNC Symbol;Acc:HGNC:6000]	protein_coding	GO:0009987|GO:0098772|GO:0005576|GO:0032502|GO:0023052|GO:0002376|GO:0016020|GO:0008152|GO:0050896|GO:0007165|GO:0006955|GO:0005515|GO:0005615|GO:0071704|GO:0043227|GO:0005622|GO:0050793|GO:0071944|GO:0007154|GO:0007155|GO:0030545|GO:0030155|GO:0048523|GO:0033036|GO:0005886|GO:0050794|GO:0023051|GO:0048856|GO:0009653|GO:0007275|GO:0005737|GO:0008104|GO:0002437|GO:0048598|GO:0022407|GO:0007166|GO:…	cellular process|molecular function regulator|extracellular region|developmental process|signaling|immune system process|membrane|metabolic process|response to stimulus|signal transduction|immune response|protein binding|extracellular space|organic substance metabolic process|membrane-bounded organelle|intracellular|regulation of developmental process|cell periphery|cell communication|cell adhesi…	K05481	interleukin 1 receptor antagonist[-]	hsa04060	Cytokine-cytokine receptor interaction - Homo sapiens (human)聽	2:113107214-113134016	538	578	63	61	4.6127	4.86634	0.589767	0.564659	4.73952	0.577213	3.03757	2.92235e-32	2.9984e-30	UP
ENSG00000113389	NPR3	natriuretic peptide receptor 3 [Source:HGNC Symbol;Acc:HGNC:7945]	protein_coding	GO:0009987|GO:0032991|GO:0005576|GO:0032502|GO:0023052|GO:0016020|GO:0008152|GO:0050896|GO:0007165|GO:0044237|GO:0033218|GO:0031224|GO:0005515|GO:0005615|GO:0071704|GO:0043227|GO:0009058|GO:0071944|GO:0008283|GO:0009892|GO:0007154|GO:0019222|GO:0048523|GO:0043167|GO:0009893|GO:0006807|GO:0005886|GO:0050794|GO:0048856|GO:0042562|GO:0038023|GO:0007275|GO:0003014|GO:0031323|GO:0051341|GO:0007186|GO:…	cellular process|macromolecular complex|extracellular region|developmental process|signaling|membrane|metabolic process|response to stimulus|signal transduction|cellular metabolic process|amide binding|intrinsic component of membrane|protein binding|extracellular space|organic substance metabolic process|membrane-bounded organelle|biosynthetic process|cell periphery|cell proliferation|negative re…	-	-	-	-	5:32689070-32791724	1252	1249	207	189	4.03649	3.95424	0.728685	0.657877	3.99537	0.693281	2.52682	4.31329e-32	4.39403e-30	UP
ENSG00000127951	FGL2	fibrinogen like 2 [Source:HGNC Symbol;Acc:HGNC:3696]	protein_coding	GO:0009987|GO:0005198|GO:0032991|GO:0005576|GO:0003824|GO:0032502|GO:0002376|GO:0008152|GO:0050896|GO:0002520|GO:0006955|GO:0005577|GO:0005515|GO:0016787|GO:0005615|GO:0071704|GO:0043227|GO:0005622|GO:0050793|GO:0043229|GO:0019882|GO:0007155|GO:0030155|GO:0048523|GO:0045321|GO:0002682|GO:0051707|GO:0006807|GO:0012505|GO:0050794|GO:0048856|GO:0002683|GO:0005201|GO:0048534|GO:0007275|GO:0005737|GO:…	cellular process|structural molecule activity|macromolecular complex|extracellular region|catalytic activity|developmental process|immune system process|metabolic process|response to stimulus|immune system development|immune response|fibrinogen complex|protein binding|hydrolase activity|extracellular space|organic substance metabolic process|membrane-bounded organelle|intracellular|regulation of …	-	-	-	-	7:77193369-77199848	244	275	9	18	1.78822	1.97909	0.0720158	0.142428	1.88365	0.107222	4.13486	5.36492e-32	5.44596e-30	UP
ENSG00000133135	RNF128	ring finger protein 128 [Source:HGNC Symbol;Acc:HGNC:21153]	protein_coding	GO:0009987|GO:0003824|GO:0016020|GO:0008152|GO:0044237|GO:0031224|GO:0005515|GO:0071704|GO:0051641|GO:0043227|GO:0005622|GO:0043229|GO:0009058|GO:0009892|GO:0019222|GO:0048523|GO:0043167|GO:0016740|GO:0009893|GO:0006807|GO:0033036|GO:0012505|GO:0009056|GO:0050794|GO:0005737|GO:0031323|GO:0008104|GO:0001818|GO:0097708|GO:0001816|GO:0031324|GO:0009890|GO:0005768|GO:0001817|GO:0031325|GO:0043231|GO:…	cellular process|catalytic activity|membrane|metabolic process|cellular metabolic process|intrinsic component of membrane|protein binding|organic substance metabolic process|cellular localization|membrane-bounded organelle|intracellular|intracellular organelle|biosynthetic process|negative regulation of metabolic process|regulation of metabolic process|negative regulation of cellular process|ion …	-	-	-	-	X:106693794-106797016	336	394	21	33	3.68758	4.24619	0.251641	0.391017	3.96688	0.321329	3.62588	5.82953e-32	5.89668e-30	UP
ENSG00000161082	CELF5	CUGBP Elav-like family member 5 [Source:HGNC Symbol;Acc:HGNC:14058]	protein_coding	GO:0009987|GO:0032991|GO:0008152|GO:0044237|GO:0005515|GO:0071704|GO:0043227|GO:0005622|GO:0043229|GO:0019222|GO:0016043|GO:0006807|GO:0097159|GO:0050794|GO:1990904|GO:0005737|GO:0031323|GO:0006725|GO:0006139|GO:0043231|GO:0051171|GO:0022607|GO:0022613|GO:0003676|GO:0043170|GO:0034641|GO:0043933|GO:1901360|GO:0044260|GO:0046483|GO:0022618|GO:0051252|GO:0003723|GO:0010468|GO:0010467|GO:0005634|GO:…	cellular process|macromolecular complex|metabolic process|cellular metabolic process|protein binding|organic substance metabolic process|membrane-bounded organelle|intracellular|intracellular organelle|regulation of metabolic process|cellular component organization|nitrogen compound metabolic process|organic cyclic compound binding|regulation of cellular process|ribonucleoprotein complex|cytoplas…	-	-	-	-	19:3224661-3297076	187	144	1	4	1.18206	0.893845	0.00690022	0.0272998	1.03795	0.0171	5.9236	6.3799e-32	6.43067e-30	UP
ENSG00000109321	AREG	amphiregulin [Source:HGNC Symbol;Acc:HGNC:651]	protein_coding	GO:0009987|GO:0000003|GO:0005576|GO:0032502|GO:0023052|GO:0022414|GO:0016020|GO:0008152|GO:0050896|GO:0007165|GO:0044237|GO:0031224|GO:0005515|GO:0005615|GO:0071704|GO:0051641|GO:0043227|GO:0048589|GO:0005622|GO:0050793|GO:0005789|GO:0043229|GO:0008283|GO:0007154|GO:0031090|GO:0019222|GO:0048523|GO:0016043|GO:0009893|GO:0006807|GO:0012505|GO:0050794|GO:0023051|GO:0009986|GO:0048856|GO:0042175|GO:…	cellular process|reproduction|extracellular region|developmental process|signaling|reproductive process|membrane|metabolic process|response to stimulus|signal transduction|cellular metabolic process|intrinsic component of membrane|protein binding|extracellular space|organic substance metabolic process|cellular localization|membrane-bounded organelle|developmental growth|intracellular|regulation o…	K09782	amphiregulin[-]	hsa04151|hsa04010|hsa04390|hsa05210|hsa04012	PI3K-Akt signaling pathway - Homo sapiens (human)聽|MAPK signaling pathway - Homo sapiens (human)聽|Hippo signaling pathway - Homo sapiens (human)聽|Colorectal cancer - Homo sapiens (human)聽|ErbB signaling pathway - Homo sapiens (human)聽	4:74445136-74455005	347	380	32	33	10.2076	10.9769	1.0278	1.04806	10.5922	1.03793	3.35122	6.4537e-32	6.48224e-30	UP
ENSG00000196338	NLGN3	neuroligin 3 [Source:HGNC Symbol;Acc:HGNC:14289]	protein_coding	GO:0009987|GO:0045202|GO:0032502|GO:0023052|GO:0030054|GO:0007610|GO:0016020|GO:0050896|GO:0007165|GO:0031224|GO:0005515|GO:0098794|GO:0051641|GO:0043227|GO:0060076|GO:0048589|GO:0098982|GO:0060077|GO:0005622|GO:0050793|GO:0043229|GO:0071944|GO:0098984|GO:0007154|GO:0007155|GO:0048523|GO:0097060|GO:0016043|GO:0098978|GO:0098793|GO:0051050|GO:0005886|GO:0050794|GO:0023051|GO:0009986|GO:0048856|GO:…	cellular process|synapse|developmental process|signaling|cell junction|behavior|membrane|response to stimulus|signal transduction|intrinsic component of membrane|protein binding|postsynapse|cellular localization|membrane-bounded organelle|excitatory synapse|developmental growth|GABA-ergic synapse|inhibitory synapse|intracellular|regulation of developmental process|intracellular organelle|cell per…	K07378	neuroligin[-]	hsa04514	Cell adhesion molecules - Homo sapiens (human)聽	X:71144831-71171201	271	292	9	21	1.56499	1.65587	0.0567466	0.130933	1.61043	0.0938398	4.1011	7.18426e-32	7.19079e-30	UP
ENSG00000126259	KIRREL2	kirre like nephrin family adhesion molecule 2 [Source:HGNC Symbol;Acc:HGNC:18816]	protein_coding	GO:0009987|GO:0030054|GO:0016020|GO:0008152|GO:0044237|GO:0031224|GO:0005515|GO:0071704|GO:0005911|GO:0071944|GO:0009892|GO:0007155|GO:0019222|GO:0048523|GO:0006807|GO:0005886|GO:0050794|GO:0031323|GO:0042802|GO:0031324|GO:0031226|GO:0019538|GO:0051171|GO:0098609|GO:0050839|GO:0016021|GO:0043170|GO:0044260|GO:0036211|GO:0051246|GO:0044267|GO:0005887|GO:0051174|GO:0051248|GO:0036057|GO:0006796|GO:…	cellular process|cell junction|membrane|metabolic process|cellular metabolic process|intrinsic component of membrane|protein binding|organic substance metabolic process|cell-cell junction|cell periphery|negative regulation of metabolic process|cell adhesion|regulation of metabolic process|negative regulation of cellular process|nitrogen compound metabolic process|plasma membrane|regulation of cel…	-	-	-	-	19:35855861-35867136	134	107	0	0	1.62287	1.27251	0	0	1.44769	0	Inf	7.55991e-32	7.54042e-30	UP
ENSG00000160752	FDPS	farnesyl diphosphate synthase [Source:HGNC Symbol;Acc:HGNC:3631]	protein_coding	GO:0009987|GO:0003824|GO:0016020|GO:0008152|GO:0044237|GO:0031224|GO:0005515|GO:0071704|GO:0043227|GO:0005622|GO:0043229|GO:0009058|GO:0019222|GO:0043167|GO:0016740|GO:0097159|GO:0005737|GO:0006629|GO:0043231|GO:0043169|GO:0044281|GO:0044255|GO:0003676|GO:0016765|GO:0016021|GO:1901360|GO:0044249|GO:0019637|GO:0019216|GO:0016032|GO:0046890|GO:0008610|GO:0006644|GO:0003723|GO:0006720|GO:0006066|GO:…	cellular process|catalytic activity|membrane|metabolic process|cellular metabolic process|intrinsic component of membrane|protein binding|organic substance metabolic process|membrane-bounded organelle|intracellular|intracellular organelle|biosynthetic process|regulation of metabolic process|ion binding|transferase activity|organic cyclic compound binding|cytoplasm|lipid metabolic process|intracel…	K00787	farnesyl diphosphate synthase[2.5.1.1 2.5.1.10]	hsa01100|hsa05166|hsa05164|hsa00900	Metabolic pathways - Homo sapiens (human)聽|Human T-cell leukemia virus 1 infection - Homo sapiens (human)聽|Influenza A - Homo sapiens (human)聽|Terpenoid backbone biosynthesis - Homo sapiens (human)聽	1:155308748-155320666	745	824	2733	2502	4.36873	4.74491	17.4988	15.8405	4.55682	16.6697	-1.87113	8.65111e-32	8.59885e-30	DOWN
ENSG00000065717	TLE2	TLE family member 2, transcriptional corepressor [Source:HGNC Symbol;Acc:HGNC:11838]	protein_coding	GO:0009987|GO:0032991|GO:0005576|GO:0032502|GO:0023052|GO:0030054|GO:0008152|GO:0050896|GO:0007165|GO:0044237|GO:0005515|GO:0030055|GO:0005615|GO:0071704|GO:0043227|GO:0005622|GO:0043229|GO:0009058|GO:0009892|GO:0007154|GO:0019222|GO:0048523|GO:0016043|GO:0006807|GO:0050794|GO:0023051|GO:0048856|GO:0009653|GO:0007275|GO:0031323|GO:0006725|GO:0008134|GO:0031324|GO:0009890|GO:0005912|GO:0005667|GO:…	cellular process|macromolecular complex|extracellular region|developmental process|signaling|cell junction|metabolic process|response to stimulus|signal transduction|cellular metabolic process|protein binding|cell-substrate junction|extracellular space|organic substance metabolic process|membrane-bounded organelle|intracellular|intracellular organelle|biosynthetic process|negative regulation of m…	-	-	hsa04310|hsa04330	Wnt signaling pathway - Homo sapiens (human)聽|Notch signaling pathway - Homo sapiens (human)聽	19:2997639-3047635	412	366	36	22	2.61239	2.27888	0.249234	0.150604	2.44564	0.199919	3.61272	8.71316e-32	8.63055e-30	UP
ENSG00000106565	TMEM176B	transmembrane protein 176B [Source:HGNC Symbol;Acc:HGNC:29596]	protein_coding	GO:0009987|GO:0032502|GO:0002376|GO:0016020|GO:0002520|GO:0031224|GO:0005515|GO:0043227|GO:0005622|GO:0050793|GO:0043229|GO:0031090|GO:0048523|GO:0002682|GO:0012505|GO:0050794|GO:0048856|GO:0002683|GO:0009653|GO:0048534|GO:0007275|GO:0045595|GO:1903706|GO:0048513|GO:0043231|GO:0005635|GO:0045596|GO:1903707|GO:0016021|GO:0048869|GO:0031965|GO:0009887|GO:0005634|GO:0030097|GO:0030154|GO:0002521|GO:…	cellular process|developmental process|immune system process|membrane|immune system development|intrinsic component of membrane|protein binding|membrane-bounded organelle|intracellular|regulation of developmental process|intracellular organelle|organelle membrane|negative regulation of cellular process|regulation of immune system process|endomembrane system|regulation of cellular process|anatomic…	-	-	-	-	7:150791285-150801360	132	134	0	3	1.93752	1.93143	0	0.0475403	1.93447	0.0237701	6.34664	1.0731e-31	1.05926e-29	UP
ENSG00000153162	BMP6	bone morphogenetic protein 6 [Source:HGNC Symbol;Acc:HGNC:1073]	protein_coding	GO:0009987|GO:0000003|GO:0005576|GO:0032502|GO:0023052|GO:0022414|GO:0002376|GO:0008152|GO:0050896|GO:0007165|GO:0006955|GO:0044237|GO:0005515|GO:0005615|GO:0071704|GO:0051641|GO:1903829|GO:0042445|GO:0043227|GO:0014823|GO:0005622|GO:0050793|GO:0009058|GO:0008283|GO:0009892|GO:0007154|GO:0007155|GO:0030155|GO:0019222|GO:0048523|GO:1904951|GO:0016043|GO:0009893|GO:0051707|GO:0006807|GO:0051050|GO:…	cellular process|reproduction|extracellular region|developmental process|signaling|reproductive process|immune system process|metabolic process|response to stimulus|signal transduction|immune response|cellular metabolic process|protein binding|extracellular space|organic substance metabolic process|cellular localization|positive regulation of cellular protein localization|hormone metabolic proces…	K16620	bone morphogenetic protein 6[-]	hsa04060|hsa04390|hsa04350|hsa04913	Cytokine-cytokine receptor interaction - Homo sapiens (human)聽|Hippo signaling pathway - Homo sapiens (human)聽|TGF-beta signaling pathway - Homo sapiens (human)聽|Ovarian steroidogenesis - Homo sapiens (human)聽	6:7726099-7881728	354	366	34	31	5.3636	5.44547	0.562476	0.507108	5.40454	0.534792	3.33712	1.07749e-31	1.05994e-29	UP
ENSG00000169071	ROR2	receptor tyrosine kinase like orphan receptor 2 [Source:HGNC Symbol;Acc:HGNC:10257]	protein_coding	GO:0009987|GO:0000003|GO:0032991|GO:0098743|GO:0003824|GO:0032502|GO:0023052|GO:0022414|GO:0040011|GO:0002376|GO:0016020|GO:0008152|GO:0050896|GO:0002520|GO:0007165|GO:0044237|GO:0031224|GO:0048646|GO:0005515|GO:0071704|GO:0036094|GO:0043227|GO:0097367|GO:0005622|GO:0050793|GO:0043229|GO:0009058|GO:0071944|GO:0008283|GO:0007154|GO:0001502|GO:0044297|GO:0031090|GO:0050900|GO:0002684|GO:0019222|GO:…	cellular process|reproduction|macromolecular complex|cell aggregation|catalytic activity|developmental process|signaling|reproductive process|locomotion|immune system process|membrane|metabolic process|response to stimulus|immune system development|signal transduction|cellular metabolic process|intrinsic component of membrane|anatomical structure formation involved in morphogenesis|protein bindin…	K05123	receptor tyrosine kinase-like orphan receptor 2[2.7.10.1]	hsa04310	Wnt signaling pathway - Homo sapiens (human)聽	9:91563091-91950228	424	533	48	43	2.27785	2.81182	0.281562	0.249407	2.54483	0.265484	3.26087	1.1666e-31	1.14367e-29	UP
ENSG00000187714	SLC18A3	solute carrier family 18 member A3 [Source:HGNC Symbol;Acc:HGNC:10936]	protein_coding	GO:0009987|GO:0045202|GO:0032991|GO:0023052|GO:0005215|GO:0016020|GO:0031224|GO:0005515|GO:0051641|GO:0043227|GO:0005905|GO:0005622|GO:0005326|GO:0043229|GO:0071944|GO:0007154|GO:0031090|GO:0007269|GO:0016043|GO:0098793|GO:0042995|GO:0005886|GO:0012505|GO:0098796|GO:0022857|GO:0051649|GO:0005737|GO:0098797|GO:0097708|GO:0043679|GO:0030133|GO:0030119|GO:0030658|GO:0001505|GO:0043231|GO:0032940|GO:…	cellular process|synapse|macromolecular complex|signaling|transporter activity|membrane|intrinsic component of membrane|protein binding|cellular localization|membrane-bounded organelle|clathrin-coated pit|intracellular|neurotransmitter transporter activity|intracellular organelle|cell periphery|cell communication|organelle membrane|neurotransmitter secretion|cellular component organization|presyn…	K14636	MFS transporter, DHA1 family, solute carrier family 18 (vesicular acetylcholine transporter), member 3[-]	hsa04725|hsa04721	Cholinergic synapse - Homo sapiens (human)聽|Synaptic vesicle cycle - Homo sapiens (human)聽	10:49610310-49612720	102	123	0	0	2.42554	2.87219	0	0	2.64887	0	Inf	1.22276e-31	1.19057e-29	UP
ENSG00000138759	FRAS1	Fraser extracellular matrix complex subunit 1 [Source:HGNC Symbol;Acc:HGNC:19185]	protein_coding	GO:0009987|GO:0005198|GO:0005576|GO:0032502|GO:0016020|GO:0031224|GO:0005515|GO:0031012|GO:0071944|GO:0007154|GO:0043167|GO:0033036|GO:0005886|GO:0048856|GO:0005201|GO:0009653|GO:0007275|GO:0008104|GO:0048598|GO:0001822|GO:0045184|GO:0048513|GO:0005604|GO:0043169|GO:0060021|GO:0048729|GO:0016021|GO:0009888|GO:0009887|GO:0071702|GO:0060429|GO:0071705|GO:0043588|GO:0002009|GO:0035108|GO:0001655|GO:…	cellular process|structural molecule activity|extracellular region|developmental process|membrane|intrinsic component of membrane|protein binding|extracellular matrix|cell periphery|cell communication|ion binding|macromolecule localization|plasma membrane|anatomical structure development|extracellular matrix structural constituent|anatomical structure morphogenesis|multicellular organism developm…	K23379	extracelluar matrix protein FRAS1[-]	hsa04512	ECM-receptor interaction - Homo sapiens (human)聽	4:78057323-78544269	1902	1627	295	264	4.89573	4.1124	0.829083	0.733655	4.50406	0.781369	2.52715	1.33684e-31	1.29723e-29	UP
ENSG00000164638	SLC29A4	solute carrier family 29 member 4 [Source:HGNC Symbol;Acc:HGNC:23097]	protein_coding	GO:0009987|GO:0045202|GO:0005215|GO:0016020|GO:0008152|GO:0044237|GO:0031224|GO:0071704|GO:0051641|GO:0005326|GO:0071944|GO:0042910|GO:0098793|GO:0006807|GO:0005886|GO:0045177|GO:0019534|GO:0022857|GO:0051649|GO:0005337|GO:0006725|GO:0016323|GO:0001505|GO:0015562|GO:0016021|GO:0034641|GO:1901360|GO:0010817|GO:0046483|GO:0016324|GO:0071702|GO:1901998|GO:0006836|GO:0009308|GO:0071705|GO:1901264|GO:…	cellular process|synapse|transporter activity|membrane|metabolic process|cellular metabolic process|intrinsic component of membrane|organic substance metabolic process|cellular localization|neurotransmitter transporter activity|cell periphery|xenobiotic transporter activity|presynapse|nitrogen compound metabolic process|plasma membrane|apical part of cell|toxin transporter activity|transmembrane …	-	-	-	-	7:5274369-5306870	826	587	65	54	5.65188	3.94414	0.485619	0.398923	4.79801	0.442271	3.43943	1.46723e-31	1.41895e-29	UP
ENSG00000138606	SHF	Src homology 2 domain containing F [Source:HGNC Symbol;Acc:HGNC:25116]	protein_coding	GO:0009987|GO:0005515|GO:0051219|GO:0008219|GO:0045309|GO:0012501|GO:0006915|GO:0001784	cellular process|protein binding|phosphoprotein binding|cell death|protein phosphorylated amino acid binding|programmed cell death|apoptotic process|phosphotyrosine residue binding	-	-	-	-	15:45167214-45201175	331	441	27	32	2.01799	2.64017	0.179732	0.210629	2.32908	0.19518	3.57688	1.63103e-31	1.57205e-29	UP
ENSG00000177875	CCDC184	coiled-coil domain containing 184 [Source:HGNC Symbol;Acc:HGNC:33749]	protein_coding	GO:0005515|GO:0005622|GO:0005737	protein binding|intracellular|cytoplasm	-	-	-	-	12:48183644-48185926	230	210	9	13	5.77598	5.17868	0.246772	0.352469	5.47733	0.29962	4.19227	2.13543e-31	2.04444e-29	UP
ENSG00000248672	LY75-CD302	LY75-CD302 readthrough [Source:HGNC Symbol;Acc:HGNC:38828]	protein_coding	-	-	-	-	-	-	2:159771851-159904710	105	153	0	0	1.06548	1.52458	0	0	1.29503	0	Inf	2.76764e-31	2.64088e-29	UP
ENSG00000066248	NGEF	neuronal guanine nucleotide exchange factor [Source:HGNC Symbol;Acc:HGNC:7807]	protein_coding	GO:0009987|GO:0098772|GO:0032502|GO:0023052|GO:0016020|GO:0050896|GO:0007165|GO:0005515|GO:0030427|GO:0005622|GO:0050793|GO:0007154|GO:0048523|GO:0016043|GO:0042995|GO:0050794|GO:0023051|GO:0048856|GO:0005085|GO:0009653|GO:0007275|GO:0005737|GO:0045595|GO:0007186|GO:0051961|GO:0044093|GO:0051128|GO:0007166|GO:0010646|GO:0030426|GO:0060996|GO:0045596|GO:0010941|GO:0010942|GO:0016358|GO:0009966|GO:…	cellular process|molecular function regulator|developmental process|signaling|membrane|response to stimulus|signal transduction|protein binding|site of polarized growth|intracellular|regulation of developmental process|cell communication|negative regulation of cellular process|cellular component organization|cell projection|regulation of cellular process|regulation of signaling|anatomical structu…	K07525	neuronal guanine nucleotide exchange factor[-]	hsa04360	Axon guidance - Homo sapiens (human)聽	2:232878701-233013256	142	138	4	1	1.39429	1.3306	0.0428836	0.0106039	1.36245	0.0267438	5.67085	3.7501e-31	3.56646e-29	UP
ENSG00000145428	RNF175	ring finger protein 175 [Source:HGNC Symbol;Acc:HGNC:27735]	protein_coding	GO:0009987|GO:0003824|GO:0023052|GO:0016020|GO:0008152|GO:0050896|GO:0007165|GO:0044237|GO:0031224|GO:0005515|GO:0071704|GO:0043227|GO:0005622|GO:0005789|GO:0043229|GO:0007154|GO:0031090|GO:0043167|GO:0016740|GO:0006807|GO:0012505|GO:0009056|GO:0050794|GO:0042175|GO:0030968|GO:0005737|GO:0043231|GO:0019538|GO:0043169|GO:1901698|GO:0005794|GO:0019787|GO:0016021|GO:0005783|GO:0010033|GO:0043170|GO:…	cellular process|catalytic activity|signaling|membrane|metabolic process|response to stimulus|signal transduction|cellular metabolic process|intrinsic component of membrane|protein binding|organic substance metabolic process|membrane-bounded organelle|intracellular|endoplasmic reticulum membrane|intracellular organelle|cell communication|organelle membrane|ion binding|transferase activity|nitroge…	-	-	-	-	4:153710160-153760024	279	246	17	16	2.61499	2.26413	0.17397	0.161906	2.43956	0.167938	3.86062	4.09354e-31	3.88018e-29	UP
ENSG00000124813	RUNX2	RUNX family transcription factor 2 [Source:HGNC Symbol;Acc:HGNC:10472]	protein_coding	GO:0009987|GO:0032991|GO:0032502|GO:0023052|GO:0002376|GO:0008152|GO:0050896|GO:0002520|GO:0007165|GO:0044237|GO:0005515|GO:0071704|GO:0036094|GO:0003700|GO:0043227|GO:0097367|GO:0005622|GO:0050793|GO:0043229|GO:0009058|GO:0008283|GO:0009892|GO:0007154|GO:0003682|GO:0019222|GO:0048523|GO:0043167|GO:0045321|GO:0009893|GO:0006807|GO:0097159|GO:0050794|GO:0023051|GO:0048856|GO:0009653|GO:0048534|GO:…	cellular process|macromolecular complex|developmental process|signaling|immune system process|metabolic process|response to stimulus|immune system development|signal transduction|cellular metabolic process|protein binding|organic substance metabolic process|small molecule binding|transcription factor activity, sequence-specific DNA binding|membrane-bounded organelle|carbohydrate derivative bindin…	K09278	runt-related transcription factor 2[-]	hsa05202|hsa04928	Transcriptional misregulation in cancer - Homo sapiens (human)聽|Parathyroid hormone synthesis, secretion and action - Homo sapiens (human)聽	6:45328157-45664349	777	686	89	63	2.06412	1.78953	0.25815	0.18069	1.92682	0.21942	3.13446	4.29441e-31	4.05715e-29	UP
ENSG00000225968	ELFN1	extracellular leucine rich repeat and fibronectin type III domain containing 1 [Source:HGNC Symbol;Acc:HGNC:33154]	protein_coding	GO:0009987|GO:0045202|GO:0098772|GO:0005576|GO:0016020|GO:0008152|GO:0044237|GO:0031224|GO:0005515|GO:0005615|GO:0071704|GO:0031012|GO:0060076|GO:0009892|GO:0019222|GO:0048523|GO:0016043|GO:0030234|GO:0042995|GO:0006807|GO:0050794|GO:0031323|GO:0031324|GO:0019208|GO:0044092|GO:0019538|GO:0036477|GO:0051171|GO:0050808|GO:0004857|GO:0120025|GO:0016021|GO:0050790|GO:0043005|GO:0043170|GO:0044260|GO:…	cellular process|synapse|molecular function regulator|extracellular region|membrane|metabolic process|cellular metabolic process|intrinsic component of membrane|protein binding|extracellular space|organic substance metabolic process|extracellular matrix|excitatory synapse|negative regulation of metabolic process|regulation of metabolic process|negative regulation of cellular process|cellular comp…	-	-	-	-	7:1688119-1747954	678	658	87	74	9.87596	9.41188	1.38369	1.16376	9.64392	1.27373	2.92056	5.73751e-31	5.40269e-29	UP
ENSG00000125355	TMEM255A	transmembrane protein 255A [Source:HGNC Symbol;Acc:HGNC:26086]	protein_coding	GO:0016020|GO:0050896|GO:0031224|GO:0051707|GO:0043207|GO:0009617|GO:0016021	membrane|response to stimulus|intrinsic component of membrane|response to other organism|response to external biotic stimulus|response to bacterium|integral component of membrane	-	-	-	-	X:120258650-120311556	160	114	0	1	1.29401	0.905368	0	0.00873415	1.09969	0.00436708	7.97621	5.80465e-31	5.448e-29	UP
ENSG00000141576	RNF157	ring finger protein 157 [Source:HGNC Symbol;Acc:HGNC:29402]	protein_coding	GO:0009987|GO:0003824|GO:0032502|GO:0023052|GO:0016020|GO:0008152|GO:0050896|GO:0007165|GO:0044237|GO:0045927|GO:0071704|GO:0051641|GO:0043227|GO:0048589|GO:0005622|GO:0050793|GO:0043229|GO:0071944|GO:0007154|GO:0044297|GO:0048523|GO:0043167|GO:0016043|GO:0016740|GO:0006807|GO:0040008|GO:0005886|GO:0012505|GO:0050794|GO:0023051|GO:0048856|GO:0009653|GO:0051649|GO:0007275|GO:0005737|GO:0045595|GO:…	cellular process|catalytic activity|developmental process|signaling|membrane|metabolic process|response to stimulus|signal transduction|cellular metabolic process|positive regulation of growth|organic substance metabolic process|cellular localization|membrane-bounded organelle|developmental growth|intracellular|regulation of developmental process|intracellular organelle|cell periphery|cell commun…	-	-	-	-	17:76142465-76240493	459	377	36	38	1.89486	1.5283	0.162268	0.169369	1.71158	0.165819	3.36765	7.4309e-31	6.95153e-29	UP
ENSG00000129951	PLPPR3	phospholipid phosphatase related 3 [Source:HGNC Symbol;Acc:HGNC:23497]	protein_coding	GO:0009987|GO:0003824|GO:0023052|GO:0016020|GO:0008152|GO:0050896|GO:0007165|GO:0044237|GO:0031224|GO:0016787|GO:0071704|GO:0071944|GO:0007154|GO:0005886|GO:0050794|GO:0031226|GO:0006629|GO:0044255|GO:0016788|GO:0016021|GO:0019637|GO:0030258|GO:0005887|GO:0006644|GO:0042578|GO:0006796|GO:0016311|GO:0016791|GO:0046839|GO:0008195|GO:0042577	cellular process|catalytic activity|signaling|membrane|metabolic process|response to stimulus|signal transduction|cellular metabolic process|intrinsic component of membrane|hydrolase activity|organic substance metabolic process|cell periphery|cell communication|plasma membrane|regulation of cellular process|intrinsic component of plasma membrane|lipid metabolic process|cellular lipid metabolic pr…	-	-	-	-	19:812488-821955	187	176	6	8	3.01159	2.78335	0.105513	0.139106	2.89747	0.122309	4.56619	1.20296e-30	1.12169e-28	UP
ENSG00000137975	CLCA2	chloride channel accessory 2 [Source:HGNC Symbol;Acc:HGNC:2016]	protein_coding	GO:0005576|GO:0003824|GO:0030054|GO:0005215|GO:0016020|GO:0008152|GO:0031224|GO:0016787|GO:0071704|GO:0043227|GO:0005622|GO:0045178|GO:0043229|GO:0071944|GO:0007155|GO:0031090|GO:0043167|GO:0006807|GO:0005886|GO:0012505|GO:0022857|GO:0005737|GO:0031226|GO:0016323|GO:0043231|GO:0019538|GO:0043169|GO:0005635|GO:0008233|GO:0009925|GO:0016021|GO:0043170|GO:0031965|GO:0022803|GO:0005887|GO:0006508|GO:…	extracellular region|catalytic activity|cell junction|transporter activity|membrane|metabolic process|intrinsic component of membrane|hydrolase activity|organic substance metabolic process|membrane-bounded organelle|intracellular|basal part of cell|intracellular organelle|cell periphery|cell adhesion|organelle membrane|ion binding|nitrogen compound metabolic process|plasma membrane|endomembrane s…	K05028	calcium-activated chloride channel regulator 2[-]	hsa04972|hsa04924	Pancreatic secretion - Homo sapiens (human)聽|Renin secretion - Homo sapiens (human)聽	1:86424171-86456553	22	29	199	249	0.283316	0.366732	2.79816	3.46203	0.325024	3.1301	-3.26759	1.80462e-30	1.66107e-28	DOWN
ENSG00000162618	ADGRL4	adhesion G protein-coupled receptor L4 [Source:HGNC Symbol;Acc:HGNC:20822]	protein_coding	GO:0009987|GO:0023052|GO:0016020|GO:0050896|GO:0007165|GO:0031224|GO:0043227|GO:0005622|GO:0043229|GO:0071944|GO:0007154|GO:0043167|GO:0016043|GO:0005886|GO:0050794|GO:0038023|GO:0005737|GO:0007186|GO:0097708|GO:0031226|GO:0007166|GO:0043169|GO:0004888|GO:0022607|GO:0016021|GO:0043933|GO:0031982|GO:0004930|GO:0005887|GO:0031410|GO:0065003|GO:0046872|GO:0007187|GO:0007188|GO:0005509|GO:0007189	cellular process|signaling|membrane|response to stimulus|signal transduction|intrinsic component of membrane|membrane-bounded organelle|intracellular|intracellular organelle|cell periphery|cell communication|ion binding|cellular component organization|plasma membrane|regulation of cellular process|signaling receptor activity|cytoplasm|G-protein coupled receptor signaling pathway|intracellular ves…	-	-	-	-	1:78889764-79282124	1075	1092	172	174	4.654	4.64239	0.813049	0.813298	4.6482	0.813173	2.51504	1.8011e-30	1.66107e-28	UP
ENSG00000124225	PMEPA1	prostate transmembrane protein, androgen induced 1 [Source:HGNC Symbol;Acc:HGNC:14107]	protein_coding	GO:0009987|GO:0023052|GO:0016020|GO:0008152|GO:0050896|GO:0007165|GO:0044237|GO:0031224|GO:0005515|GO:0071704|GO:0043227|GO:0005622|GO:0043229|GO:0071944|GO:0009892|GO:0007154|GO:0031090|GO:0019222|GO:0048523|GO:0016043|GO:0006807|GO:0005886|GO:0012505|GO:0050794|GO:0023051|GO:0005737|GO:0031323|GO:0097708|GO:0043254|GO:0031324|GO:0005768|GO:0019904|GO:0051128|GO:0090288|GO:0007166|GO:0090287|GO:…	cellular process|signaling|membrane|metabolic process|response to stimulus|signal transduction|cellular metabolic process|intrinsic component of membrane|protein binding|organic substance metabolic process|membrane-bounded organelle|intracellular|intracellular organelle|cell periphery|negative regulation of metabolic process|cell communication|organelle membrane|regulation of metabolic process|ne…	-	-	-	-	20:57648392-57711536	1153	1216	202	165	4.17778	4.32664	0.799167	0.64548	4.25221	0.722323	2.5575	1.8649e-30	1.71104e-28	UP
ENSG00000183762	KREMEN1	kringle containing transmembrane protein 1 [Source:HGNC Symbol;Acc:HGNC:17550]	protein_coding	GO:0009987|GO:0032502|GO:0023052|GO:0016020|GO:0050896|GO:0007165|GO:0031224|GO:0005515|GO:0050793|GO:0071944|GO:0007154|GO:0044297|GO:0048523|GO:0016043|GO:0005886|GO:0050794|GO:0023051|GO:0048856|GO:0007275|GO:0045595|GO:0070571|GO:0051961|GO:0001503|GO:0051128|GO:0007166|GO:0043025|GO:0010646|GO:0080135|GO:0036477|GO:0030279|GO:0045596|GO:0030278|GO:0007267|GO:0031099|GO:0009966|GO:0048468|GO:…	cellular process|developmental process|signaling|membrane|response to stimulus|signal transduction|intrinsic component of membrane|protein binding|regulation of developmental process|cell periphery|cell communication|cell body|negative regulation of cellular process|cellular component organization|plasma membrane|regulation of cellular process|regulation of signaling|anatomical structure developm…	-	-	-	-	22:29073035-29168333	2723	2641	529	479	16.7652	15.9673	3.55621	3.18405	16.3663	3.37013	2.27985	2.50269e-30	2.28888e-28	UP
ENSG00000100167	SEPTIN3	septin 3 [Source:HGNC Symbol;Acc:HGNC:10750]	protein_coding	GO:0009987|GO:0045202|GO:0032991|GO:0003824|GO:0030054|GO:0005515|GO:0016787|GO:0051641|GO:0036094|GO:0099569|GO:0097367|GO:0005622|GO:0043229|GO:0071944|GO:0032153|GO:0043167|GO:0098793|GO:0042995|GO:0033036|GO:0097159|GO:0060090|GO:0005737|GO:0008104|GO:0042802|GO:0005938|GO:0007049|GO:0001882|GO:0051301|GO:0016817|GO:0120025|GO:0043005|GO:0031105|GO:0000166|GO:0035639|GO:0005856|GO:0017076|GO:…	cellular process|synapse|macromolecular complex|catalytic activity|cell junction|protein binding|hydrolase activity|cellular localization|small molecule binding|presynaptic cytoskeleton|carbohydrate derivative binding|intracellular|intracellular organelle|cell periphery|cell division site|ion binding|presynapse|cell projection|macromolecule localization|organic cyclic compound binding|binding, br…	K16938	septin 3/9/12[-]	hsa05131|hsa05100	Shigellosis - Homo sapiens (human)聽|Bacterial invasion of epithelial cells - Homo sapiens (human)聽	22:41969475-41998221	241	260	16	19	1.22223	1.29482	0.0885971	0.104031	1.25852	0.096314	3.70784	3.55579e-30	3.24166e-28	UP
ENSG00000197457	STMN3	stathmin 3 [Source:HGNC Symbol;Acc:HGNC:15926]	protein_coding	GO:0009987|GO:0032502|GO:0023052|GO:0050896|GO:0007165|GO:0005515|GO:0030427|GO:0043227|GO:0007017|GO:0005622|GO:0043229|GO:0007154|GO:0048523|GO:0016043|GO:0042995|GO:0012505|GO:0050794|GO:0023051|GO:0048856|GO:0007275|GO:0006996|GO:0005737|GO:0032886|GO:0019904|GO:0051128|GO:0010646|GO:0000226|GO:0043231|GO:0030426|GO:0005794|GO:0001824|GO:0097435|GO:0009966|GO:0120025|GO:0048468|GO:0050790|GO:…	cellular process|developmental process|signaling|response to stimulus|signal transduction|protein binding|site of polarized growth|membrane-bounded organelle|microtubule-based process|intracellular|intracellular organelle|cell communication|negative regulation of cellular process|cellular component organization|cell projection|endomembrane system|regulation of cellular process|regulation of signa…	-	-	-	-	20:63639705-63657682	1248	1366	230	195	14.2335	15.2985	2.86413	2.40111	14.766	2.63262	2.4877	4.28295e-30	3.89218e-28	UP
ENSG00000139200	PIANP	PILR alpha associated neural protein [Source:HGNC Symbol;Acc:HGNC:25338]	protein_coding	GO:0002376|GO:0016020|GO:0050896|GO:0006955|GO:0031224|GO:0005515|GO:0071944|GO:0002682|GO:0005886|GO:0016323|GO:0050776|GO:0016021	immune system process|membrane|response to stimulus|immune response|intrinsic component of membrane|protein binding|cell periphery|regulation of immune system process|plasma membrane|basolateral plasma membrane|regulation of immune response|integral component of membrane	-	-	-	-	12:6693791-6700815	323	343	33	23	3.06447	3.19556	0.341854	0.235592	3.13001	0.288723	3.43841	4.62092e-30	4.18603e-28	UP
ENSG00000135519	KCNH3	potassium voltage-gated channel subfamily H member 3 [Source:HGNC Symbol;Acc:HGNC:6252]	protein_coding	GO:0009987|GO:0005215|GO:0016020|GO:0031224|GO:0005515|GO:0071944|GO:0005886|GO:0022857|GO:0031226|GO:0042391|GO:0051049|GO:0016021|GO:0022803|GO:0005887|GO:0006811|GO:0015075|GO:0043269|GO:0071805|GO:0055085|GO:0015267|GO:0005216|GO:0034220|GO:0008324|GO:0006812|GO:0034765|GO:0022832|GO:0098655|GO:0030001|GO:0022890|GO:0005244|GO:0015672|GO:0005261|GO:0005267|GO:0046873|GO:0098662|GO:0022843|GO:…	cellular process|transporter activity|membrane|intrinsic component of membrane|protein binding|cell periphery|plasma membrane|transmembrane transporter activity|intrinsic component of plasma membrane|regulation of membrane potential|regulation of transport|integral component of membrane|passive transmembrane transporter activity|integral component of plasma membrane|ion transport|ion transmembran…	-	-	-	-	12:49539030-49558337	184	139	5	0	1.67688	1.24394	0.0497508	0	1.46041	0.0248754	5.87551	6.66414e-30	6.01791e-28	UP
ENSG00000070159	PTPN3	protein tyrosine phosphatase non-receptor type 3 [Source:HGNC Symbol;Acc:HGNC:9655]	protein_coding	GO:0009987|GO:0098772|GO:0003824|GO:0032502|GO:0023052|GO:0016020|GO:0008152|GO:0050896|GO:0098900|GO:0007165|GO:0044237|GO:0005515|GO:0016787|GO:0071704|GO:0005622|GO:0043229|GO:0071944|GO:0009892|GO:0007154|GO:0016247|GO:0019222|GO:0048523|GO:0006807|GO:0005886|GO:0009056|GO:0050794|GO:0023051|GO:0048856|GO:0051726|GO:0007275|GO:0005737|GO:0048732|GO:0031323|GO:0031324|GO:0042391|GO:0017080|GO:…	cellular process|molecular function regulator|catalytic activity|developmental process|signaling|membrane|metabolic process|response to stimulus|regulation of action potential|signal transduction|cellular metabolic process|protein binding|hydrolase activity|organic substance metabolic process|intracellular|intracellular organelle|cell periphery|negative regulation of metabolic process|cell commun…	-	-	-	-	9:109375466-109498313	381	351	38	26	1.47864	1.33766	0.161024	0.10894	1.40815	0.134982	3.38296	8.06484e-30	7.23712e-28	UP
ENSG00000166448	TMEM130	transmembrane protein 130 [Source:HGNC Symbol;Acc:HGNC:25429]	protein_coding	GO:0016020|GO:0031224|GO:0005515|GO:0043227|GO:0005622|GO:0043229|GO:0071944|GO:0031090|GO:0005886|GO:0012505|GO:0005737|GO:0031226|GO:0043231|GO:0005794|GO:0016021|GO:0000139|GO:0005887	membrane|intrinsic component of membrane|protein binding|membrane-bounded organelle|intracellular|intracellular organelle|cell periphery|organelle membrane|plasma membrane|endomembrane system|cytoplasm|intrinsic component of plasma membrane|intracellular membrane-bounded organelle|Golgi apparatus|integral component of membrane|Golgi membrane|integral component of plasma membrane	-	-	-	-	7:98846488-98870771	354	665	26	16	1.87786	3.46404	0.150593	0.0916338	2.67095	0.121114	4.46292	1.02663e-29	9.1552e-28	UP
ENSG00000115919	KYNU	kynureninase [Source:HGNC Symbol;Acc:HGNC:6469]	protein_coding	GO:0009987|GO:0003824|GO:0032502|GO:0002376|GO:0008152|GO:0050896|GO:0006955|GO:0044237|GO:0005515|GO:0016787|GO:0071704|GO:0036094|GO:0043227|GO:0005622|GO:0043229|GO:0009058|GO:0043167|GO:0006807|GO:0048037|GO:0097159|GO:0009056|GO:0009991|GO:0042180|GO:0005737|GO:0006725|GO:0042802|GO:0070279|GO:0006790|GO:0007584|GO:0006139|GO:0043231|GO:0007568|GO:1901698|GO:0030170|GO:0044281|GO:0019842|GO:…	cellular process|catalytic activity|developmental process|immune system process|metabolic process|response to stimulus|immune response|cellular metabolic process|protein binding|hydrolase activity|organic substance metabolic process|small molecule binding|membrane-bounded organelle|intracellular|intracellular organelle|biosynthetic process|ion binding|nitrogen compound metabolic process|cofactor …	K01556	kynureninase[3.7.1.3]	hsa01100|hsa01240|hsa00380	Metabolic pathways - Homo sapiens (human)聽|Biosynthesis of cofactors - Homo sapiens (human)聽|Tryptophan metabolism - Homo sapiens (human)聽	2:142877657-143055833	3174	3225	649	622	10.0912	10.0686	2.25295	2.13506	10.0799	2.194	2.19984	1.10861e-29	9.85562e-28	UP
ENSG00000091490	SEL1L3	SEL1L family member 3 [Source:HGNC Symbol;Acc:HGNC:29108]	protein_coding	GO:0016020|GO:0031224|GO:0005515|GO:0043227|GO:0005622|GO:0043229|GO:0043231|GO:0016021|GO:0031981|GO:0005654|GO:0005634	membrane|intrinsic component of membrane|protein binding|membrane-bounded organelle|intracellular|intracellular organelle|intracellular membrane-bounded organelle|integral component of membrane|nuclear lumen|nucleoplasm|nucleus	-	-	-	-	4:25747433-25863760	1859	2063	310	379	9.28092	10.1137	1.68983	2.04283	9.69733	1.86633	2.37738	1.16936e-29	1.03316e-27	UP
ENSG00000162522	KIAA1522	KIAA1522 [Source:HGNC Symbol;Acc:HGNC:29301]	protein_coding	GO:0009987|GO:0032502|GO:0048869|GO:0030154	cellular process|developmental process|cellular developmental process|cell differentiation	-	-	-	-	1:32741830-32774970	2191	2316	444	442	18.4785	19.1807	4.08862	4.02465	18.8296	4.05663	2.21465	1.23684e-29	1.08607e-27	UP
ENSG00000132563	REEP2	receptor accessory protein 2 [Source:HGNC Symbol;Acc:HGNC:17975]	protein_coding	GO:0009987|GO:0016020|GO:0031224|GO:0005515|GO:0051641|GO:0043227|GO:0005622|GO:0005789|GO:0043229|GO:0071944|GO:0016043|GO:0033036|GO:0005886|GO:0012505|GO:0042175|GO:0051668|GO:0099512|GO:0051649|GO:0006996|GO:0005737|GO:0008104|GO:0031226|GO:0005102|GO:0045184|GO:0043231|GO:0061024|GO:0050877|GO:0010256|GO:0051049|GO:0046907|GO:0060341|GO:0016021|GO:0005783|GO:0008092|GO:0071702|GO:0005887|GO:…	cellular process|membrane|intrinsic component of membrane|protein binding|cellular localization|membrane-bounded organelle|intracellular|endoplasmic reticulum membrane|intracellular organelle|cell periphery|cellular component organization|macromolecule localization|plasma membrane|endomembrane system|nuclear outer membrane-endoplasmic reticulum membrane network|localization within membrane|supram…	-	-	-	-	5:138439057-138446969	988	1058	169	154	7.17752	7.54752	1.34052	1.20787	7.36252	1.2742	2.53061	1.42604e-29	1.24457e-27	UP
ENSG00000153208	MERTK	MER proto-oncogene, tyrosine kinase [Source:HGNC Symbol;Acc:HGNC:7027]	protein_coding	GO:0009987|GO:0000003|GO:0032991|GO:0005576|GO:0003824|GO:0032502|GO:0023052|GO:0022414|GO:0040011|GO:0002376|GO:0016020|GO:0008152|GO:0050896|GO:0002520|GO:0007165|GO:0044237|GO:0031224|GO:0005515|GO:0001776|GO:0005615|GO:0071704|GO:0036094|GO:0097367|GO:0002262|GO:0005622|GO:0071944|GO:0007154|GO:0007155|GO:0050900|GO:0048609|GO:0019222|GO:0048523|GO:0043167|GO:0016043|GO:0045321|GO:0016740|GO:…	cellular process|reproduction|macromolecular complex|extracellular region|catalytic activity|developmental process|signaling|reproductive process|locomotion|immune system process|membrane|metabolic process|response to stimulus|immune system development|signal transduction|cellular metabolic process|intrinsic component of membrane|protein binding|leukocyte homeostasis|extracellular space|organic s…	-	-	-	-	2:111898607-112029561	259	303	16	24	1.6379	1.88162	0.110478	0.163865	1.75976	0.137171	3.68133	1.42244e-29	1.24457e-27	UP
ENSG00000085563	ABCB1	ATP binding cassette subfamily B member 1 [Source:HGNC Symbol;Acc:HGNC:40]	protein_coding	GO:0009987|GO:0005576|GO:0003824|GO:0005215|GO:0016020|GO:0050896|GO:0031224|GO:0005515|GO:0016787|GO:0005615|GO:0036094|GO:0043227|GO:0097367|GO:0071944|GO:0008283|GO:0043167|GO:0042910|GO:0016043|GO:0051050|GO:0033036|GO:0097159|GO:0005886|GO:0009986|GO:0045177|GO:0022857|GO:0006970|GO:0044093|GO:0043270|GO:0097035|GO:0007049|GO:0070062|GO:0015562|GO:0061024|GO:0010876|GO:0044770|GO:0005319|GO:…	cellular process|extracellular region|catalytic activity|transporter activity|membrane|response to stimulus|intrinsic component of membrane|protein binding|hydrolase activity|extracellular space|small molecule binding|membrane-bounded organelle|carbohydrate derivative binding|cell periphery|cell proliferation|ion binding|xenobiotic transporter activity|cellular component organization|positive reg…	K05658	ATP-binding cassette, subfamily B (MDR/TAP), member 1[7.6.2.2]	hsa05206|hsa05226|hsa04976|hsa02010	MicroRNAs in cancer - Homo sapiens (human)聽|Gastric cancer - Homo sapiens (human)聽|Bile secretion - Homo sapiens (human)聽|ABC transporters - Homo sapiens (human)聽	7:87503017-87713323	730	782	103	107	4.09642	4.30913	0.631086	0.648257	4.20277	0.639671	2.71594	1.73835e-29	1.51252e-27	UP
ENSG00000223496	EXOSC6	exosome component 6 [Source:HGNC Symbol;Acc:HGNC:19055]	protein_coding	GO:0009987|GO:0032991|GO:0032502|GO:0002376|GO:0008152|GO:0050896|GO:0002520|GO:0006955|GO:0044237|GO:0071704|GO:0043227|GO:0005622|GO:0050793|GO:0043229|GO:0009892|GO:0002684|GO:0019222|GO:0045321|GO:0009893|GO:0002682|GO:0006807|GO:0097159|GO:0009056|GO:0050794|GO:0048856|GO:1902494|GO:0007275|GO:0005737|GO:0031323|GO:0006725|GO:0050867|GO:0002366|GO:0002263|GO:0002250|GO:0002377|GO:0006139|GO:…	cellular process|macromolecular complex|developmental process|immune system process|metabolic process|response to stimulus|immune system development|immune response|cellular metabolic process|organic substance metabolic process|membrane-bounded organelle|intracellular|regulation of developmental process|intracellular organelle|negative regulation of metabolic process|positive regulation of immune…	K12587	exosome complex component MTR3[-]	hsa03018	RNA degradation - Homo sapiens (human)聽	16:70246778-70251940	10	16	141	170	0.111048	0.174469	1.70959	2.03813	0.142758	1.87386	-3.71437	2.16763e-29	1.88032e-27	DOWN
ENSG00000163735	CXCL5	C-X-C motif chemokine ligand 5 [Source:HGNC Symbol;Acc:HGNC:10642]	protein_coding	GO:0009987|GO:0005576|GO:0023052|GO:0040011|GO:0002376|GO:0050896|GO:0007165|GO:0006955|GO:0005515|GO:0005615|GO:0008283|GO:0007154|GO:0050900|GO:0051707|GO:0050794|GO:0048870|GO:0007186|GO:0042802|GO:0007166|GO:0005102|GO:0016477|GO:0043207|GO:0006959|GO:0007267|GO:0042127|GO:0008284|GO:0019730|GO:0006935|GO:0009617|GO:0006952|GO:0030595|GO:0010033|GO:0002237|GO:0005125|GO:0071310|GO:0071219|GO:…	cellular process|extracellular region|signaling|locomotion|immune system process|response to stimulus|signal transduction|immune response|protein binding|extracellular space|cell proliferation|cell communication|leukocyte migration|response to other organism|regulation of cellular process|cell motility|G-protein coupled receptor signaling pathway|identical protein binding|cell surface receptor si…	K05506	C-X-C motif chemokine 5/6[-]	hsa04060|hsa04062|hsa04668|hsa04061|hsa04657|hsa05323|hsa05133	Cytokine-cytokine receptor interaction - Homo sapiens (human)聽|Chemokine signaling pathway - Homo sapiens (human)聽|TNF signaling pathway - Homo sapiens (human)聽|Viral protein interaction with cytokine and cytokine receptor - Homo sapiens (human)聽|IL-17 signaling pathway - Homo sapiens (human)聽|Rheumatoid arthritis - Homo sapiens (human)聽|Pertussis - Homo sapiens (human)聽	4:73995642-73998677	1226	1324	3772	4001	28.8548	30.5997	96.9324	101.667	29.7272	99.2995	-1.74	2.2067e-29	1.90843e-27	DOWN
ENSG00000167779	IGFBP6	insulin like growth factor binding protein 6 [Source:HGNC Symbol;Acc:HGNC:5475]	protein_coding	GO:0009987|GO:0032991|GO:0005576|GO:0023052|GO:0040011|GO:0008152|GO:0050896|GO:0007165|GO:0044237|GO:0005515|GO:0005615|GO:0071704|GO:0016942|GO:0043227|GO:0005622|GO:0043229|GO:0008283|GO:0007154|GO:0019222|GO:0048523|GO:0009893|GO:0006807|GO:0012505|GO:0050794|GO:0023051|GO:0048870|GO:0005737|GO:0031323|GO:0042802|GO:0044093|GO:0007166|GO:0010646|GO:0005102|GO:0016477|GO:0042568|GO:0001968|GO:…	cellular process|macromolecular complex|extracellular region|signaling|locomotion|metabolic process|response to stimulus|signal transduction|cellular metabolic process|protein binding|extracellular space|organic substance metabolic process|insulin-like growth factor binding protein complex|membrane-bounded organelle|intracellular|intracellular organelle|cell proliferation|cell communication|regul…	-	-	-	-	12:53097436-53102345	2753	2888	8316	8308	60.3586	62.1772	199.075	196.658	61.2679	197.867	-1.69133	2.61683e-29	2.24953e-27	DOWN
ENSG00000115844	DLX2	distal-less homeobox 2 [Source:HGNC Symbol;Acc:HGNC:2915]	protein_coding	GO:0009987|GO:0032502|GO:0023052|GO:0008152|GO:0050896|GO:0007165|GO:0044237|GO:0005515|GO:0071704|GO:0003700|GO:0043227|GO:0005622|GO:0050793|GO:0043229|GO:0009058|GO:0009892|GO:0007154|GO:0003682|GO:0019222|GO:0048523|GO:0009893|GO:0006807|GO:0097159|GO:0050794|GO:0023051|GO:0048856|GO:0009653|GO:0007275|GO:0045595|GO:0031323|GO:0006725|GO:0051961|GO:0007389|GO:0031324|GO:0009890|GO:0060322|GO:…	cellular process|developmental process|signaling|metabolic process|response to stimulus|signal transduction|cellular metabolic process|protein binding|organic substance metabolic process|transcription factor activity, sequence-specific DNA binding|membrane-bounded organelle|intracellular|regulation of developmental process|intracellular organelle|biosynthetic process|negative regulation of metabo…	-	-	-	-	2:172099438-172102900	240	270	16	21	3.88259	4.28919	0.282616	0.36679	4.08589	0.324703	3.65346	2.81639e-29	2.41383e-27	UP
ENSG00000102057	KCND1	potassium voltage-gated channel subfamily D member 1 [Source:HGNC Symbol;Acc:HGNC:6237]	protein_coding	GO:0009987|GO:0045202|GO:0032991|GO:0023052|GO:0005215|GO:0016020|GO:0031224|GO:0005515|GO:0098794|GO:0071944|GO:0098984|GO:0099572|GO:1902495|GO:0044297|GO:0097060|GO:0043167|GO:0016043|GO:0042995|GO:0005886|GO:0022857|GO:0031226|GO:0034702|GO:0032279|GO:0043025|GO:0045211|GO:0008076|GO:0043169|GO:0036477|GO:0014069|GO:0051049|GO:0022607|GO:0120025|GO:0016021|GO:0043005|GO:0043197|GO:0043933|GO:…	cellular process|synapse|macromolecular complex|signaling|transporter activity|membrane|intrinsic component of membrane|protein binding|postsynapse|cell periphery|neuron to neuron synapse|postsynaptic specialization|transmembrane transporter complex|cell body|synaptic membrane|ion binding|cellular component organization|cell projection|plasma membrane|transmembrane transporter activity|intrinsic …	-	-	-	-	X:48961378-48971844	559	472	60	54	4.01266	3.32709	0.470267	0.418502	3.66988	0.444384	3.04585	3.03086e-29	2.5899e-27	UP
ENSG00000106976	DNM1	dynamin 1 [Source:HGNC Symbol;Acc:HGNC:2972]	protein_coding	GO:0009987|GO:0045202|GO:0032991|GO:0005576|GO:0003824|GO:0023052|GO:0016020|GO:0008152|GO:0050896|GO:0007165|GO:0044237|GO:0044877|GO:0005515|GO:0016787|GO:0098794|GO:0005615|GO:0071704|GO:0051641|GO:0044327|GO:0036094|GO:0043227|GO:0097367|GO:0005622|GO:0043229|GO:0071944|GO:0097470|GO:0098984|GO:0099572|GO:0007154|GO:0031090|GO:0048523|GO:0097060|GO:0043167|GO:0098843|GO:0016043|GO:0098978|GO:…	cellular process|synapse|macromolecular complex|extracellular region|catalytic activity|signaling|membrane|metabolic process|response to stimulus|signal transduction|cellular metabolic process|macromolecular complex binding|protein binding|hydrolase activity|postsynapse|extracellular space|organic substance metabolic process|cellular localization|dendritic spine head|small molecule binding|membra…	K01528	dynamin 1/3[3.6.5.5]	hsa04144|hsa04072|hsa04721|hsa05100|hsa04961	Endocytosis - Homo sapiens (human)聽|Phospholipase D signaling pathway - Homo sapiens (human)聽|Synaptic vesicle cycle - Homo sapiens (human)聽|Bacterial invasion of epithelial cells - Homo sapiens (human)聽|Endocrine and other factor-regulated calcium reabsorption - Homo sapiens (human)聽	9:128191655-128255248	1216	1313	230	202	3.85795	4.09062	0.796746	0.691921	3.97428	0.744334	2.41667	3.07736e-29	2.6218e-27	UP
ENSG00000163827	LRRC2	leucine rich repeat containing 2 [Source:HGNC Symbol;Acc:HGNC:14676]	protein_coding	GO:0009987|GO:0003824|GO:0023052|GO:0008152|GO:0050896|GO:0007165|GO:0044237|GO:0005515|GO:0016787|GO:0071704|GO:0043227|GO:0005622|GO:0043229|GO:0007154|GO:0006807|GO:0050794|GO:0005737|GO:0043231|GO:0019538|GO:0016788|GO:0043170|GO:0044260|GO:0036211|GO:0044267|GO:0042578|GO:0006796|GO:0016311|GO:0016791|GO:0006464|GO:0006470|GO:0004721|GO:0004722	cellular process|catalytic activity|signaling|metabolic process|response to stimulus|signal transduction|cellular metabolic process|protein binding|hydrolase activity|organic substance metabolic process|membrane-bounded organelle|intracellular|intracellular organelle|cell communication|nitrogen compound metabolic process|regulation of cellular process|cytoplasm|intracellular membrane-bounded orga…	-	-	-	-	3:46515385-46580099	2052	2023	344	411	17.3521	16.7986	3.17617	3.75232	17.0753	3.46424	2.3013	3.13802e-29	2.66555e-27	UP
ENSG00000128266	GNAZ	G protein subunit alpha z [Source:HGNC Symbol;Acc:HGNC:4395]	protein_coding	GO:0009987|GO:0032991|GO:0003824|GO:0023052|GO:0016020|GO:0050896|GO:0007165|GO:0044877|GO:0005515|GO:0016787|GO:0036094|GO:0043227|GO:0006457|GO:0097367|GO:0005622|GO:0043229|GO:0071944|GO:0007154|GO:0044297|GO:0043167|GO:0042995|GO:0097159|GO:0005886|GO:0012505|GO:0098796|GO:0050794|GO:0019898|GO:1902494|GO:0005737|GO:0031234|GO:0098797|GO:0007186|GO:0005102|GO:0043231|GO:0043169|GO:0036477|GO:…	cellular process|macromolecular complex|catalytic activity|signaling|membrane|response to stimulus|signal transduction|macromolecular complex binding|protein binding|hydrolase activity|small molecule binding|membrane-bounded organelle|protein folding|carbohydrate derivative binding|intracellular|intracellular organelle|cell periphery|cell communication|cell body|ion binding|cell projection|organi…	K04535	guanine nucleotide-binding protein G(z) subunit alpha[-]	hsa04730	Long-term depression - Homo sapiens (human)聽	22:23070519-23125032	234	247	18	17	3.047	3.15831	0.25592	0.238995	3.10265	0.247458	3.64825	3.15945e-29	2.67581e-27	UP
ENSG00000236609	ZNF853	zinc finger protein 853 [Source:HGNC Symbol;Acc:HGNC:21767]	protein_coding	GO:0009987|GO:0008152|GO:0044237|GO:0071704|GO:0003700|GO:0043227|GO:0005622|GO:0043229|GO:0009058|GO:0019222|GO:0043167|GO:0006807|GO:0097159|GO:0050794|GO:0031323|GO:0006725|GO:0006139|GO:0043231|GO:0043169|GO:0051171|GO:0003676|GO:0000981|GO:0043170|GO:0034641|GO:1901360|GO:0044249|GO:0044260|GO:0046483|GO:0005694|GO:0000228|GO:0003677|GO:0051252|GO:0010468|GO:0010467|GO:0031981|GO:0000785|GO:…	cellular process|metabolic process|cellular metabolic process|organic substance metabolic process|transcription factor activity, sequence-specific DNA binding|membrane-bounded organelle|intracellular|intracellular organelle|biosynthetic process|regulation of metabolic process|ion binding|nitrogen compound metabolic process|organic cyclic compound binding|regulation of cellular process|regulation …	K09228	KRAB domain-containing zinc finger protein[-]	hsa05168	Herpes simplex virus 1 infection - Homo sapiens (human)聽	7:6615610-6624290	185	163	3	9	2.74499	2.37496	0.0486057	0.144171	2.55997	0.0963884	4.73113	3.95914e-29	3.3432e-27	UP
ENSG00000075461	CACNG4	calcium voltage-gated channel auxiliary subunit gamma 4 [Source:HGNC Symbol;Acc:HGNC:1408]	protein_coding	GO:0009987|GO:0045202|GO:0032991|GO:0098772|GO:0023052|GO:0005215|GO:0016020|GO:0008152|GO:0050896|GO:0007165|GO:0044237|GO:0031224|GO:0005515|GO:0098794|GO:0071704|GO:0051641|GO:0043227|GO:0005622|GO:0043229|GO:0071944|GO:0098984|GO:0099572|GO:0007154|GO:1902495|GO:0044297|GO:0031090|GO:0016247|GO:0097060|GO:0016043|GO:0098978|GO:0043235|GO:0051050|GO:0033036|GO:0005886|GO:0099634|GO:0050794|GO:…	cellular process|synapse|macromolecular complex|molecular function regulator|signaling|transporter activity|membrane|metabolic process|response to stimulus|signal transduction|cellular metabolic process|intrinsic component of membrane|protein binding|postsynapse|organic substance metabolic process|cellular localization|membrane-bounded organelle|intracellular|intracellular organelle|cell peripher…	K04869	voltage-dependent calcium channel gamma-4[-]	hsa04010|hsa04921|hsa04261|hsa05414|hsa05410|hsa04260|hsa05412	MAPK signaling pathway - Homo sapiens (human)聽|Oxytocin signaling pathway - Homo sapiens (human)聽|Adrenergic signaling in cardiomyocytes - Homo sapiens (human)聽|Dilated cardiomyopathy - Homo sapiens (human)聽|Hypertrophic cardiomyopathy - Homo sapiens (human)聽|Cardiac muscle contraction - Homo sapiens (human)聽|Arrhythmogenic right ventricular cardiomyopathy - Homo sapiens (human)聽	17:66964707-67033398	94	97	0	0	1.50413	1.52417	0	0	1.51415	0	Inf	4.3878e-29	3.69427e-27	UP
ENSG00000137942	FNBP1L	formin binding protein 1 like [Source:HGNC Symbol;Acc:HGNC:20851]	protein_coding	GO:0009987|GO:0023052|GO:0016020|GO:0008152|GO:0050896|GO:0007165|GO:0044237|GO:0005515|GO:0051641|GO:0043227|GO:0005622|GO:0043229|GO:0071944|GO:0007154|GO:0016043|GO:0005886|GO:0009056|GO:0050794|GO:0044089|GO:0008289|GO:0060491|GO:0051649|GO:0006996|GO:0005737|GO:0097708|GO:0051128|GO:0005938|GO:0051656|GO:0061024|GO:0051130|GO:0010256|GO:0019899|GO:0046907|GO:0022607|GO:0030029|GO:0050839|GO:…	cellular process|signaling|membrane|metabolic process|response to stimulus|signal transduction|cellular metabolic process|protein binding|cellular localization|membrane-bounded organelle|intracellular|intracellular organelle|cell periphery|cell communication|cellular component organization|plasma membrane|catabolic process|regulation of cellular process|positive regulation of cellular component b…	K20121	formin-binding protein 1[-]	hsa05131	Shigellosis - Homo sapiens (human)聽	1:93448131-93554661	1360	1360	239	252	7.18776	7.05822	1.37919	1.43793	7.12299	1.40856	2.33826	5.02442e-29	4.21786e-27	UP
ENSG00000184905	TCEAL2	transcription elongation factor A like 2 [Source:HGNC Symbol;Acc:HGNC:29818]	protein_coding	GO:0005515|GO:0043227|GO:0005622|GO:0043229|GO:0019904|GO:0043231|GO:0050699|GO:0005634	protein binding|membrane-bounded organelle|intracellular|intracellular organelle|protein domain specific binding|intracellular membrane-bounded organelle|WW domain binding|nucleus	-	-	-	-	X:102125679-102140426	93	135	0	0	1.17471	1.67448	0	0	1.4246	0	Inf	5.56905e-29	4.66139e-27	UP
ENSG00000143153	ATP1B1	ATPase Na+/K+ transporting subunit beta 1 [Source:HGNC Symbol;Acc:HGNC:804]	protein_coding	GO:0009987|GO:0032991|GO:0098772|GO:0005576|GO:0003824|GO:0023052|GO:0030054|GO:0040011|GO:0002376|GO:0005215|GO:0016020|GO:0008152|GO:0050896|GO:0007165|GO:0044237|GO:0031224|GO:0044877|GO:0005515|GO:0016787|GO:0005615|GO:0071704|GO:0051641|GO:0043227|GO:0005911|GO:0071944|GO:0007154|GO:1902495|GO:0007155|GO:0031090|GO:0050900|GO:0019222|GO:0016043|GO:0030234|GO:0042995|GO:0006807|GO:0051050|GO:…	cellular process|macromolecular complex|molecular function regulator|extracellular region|catalytic activity|signaling|cell junction|locomotion|immune system process|transporter activity|membrane|metabolic process|response to stimulus|signal transduction|cellular metabolic process|intrinsic component of membrane|macromolecular complex binding|protein binding|hydrolase activity|extracellular space…	K01540	sodium/potassium-transporting ATPase subunit beta[-]	hsa04024|hsa04022|hsa04261|hsa04919|hsa04974|hsa04972|hsa04925|hsa04970|hsa04976|hsa04260|hsa04911|hsa04971|hsa04918|hsa04978|hsa04961|hsa04973|hsa04960|hsa04964	cAMP signaling pathway - Homo sapiens (human)聽|cGMP-PKG signaling pathway - Homo sapiens (human)聽|Adrenergic signaling in cardiomyocytes - Homo sapiens (human)聽|Thyroid hormone signaling pathway - Homo sapiens (human)聽|Protein digestion and absorption - Homo sapiens (human)聽|Pancreatic secretion - Homo sapiens (human)聽|Aldosterone synthesis and secretion - Homo sapiens (human)聽|Salivary secretion…	1:169105697-169132722	706	769	105	103	8.60117	9.19984	1.39672	1.35479	8.9005	1.37575	2.69366	6.92624e-29	5.78048e-27	UP
ENSG00000162817	C1orf115	chromosome 1 open reading frame 115 [Source:HGNC Symbol;Acc:HGNC:25873]	protein_coding	GO:0016020|GO:0031224|GO:0042995|GO:0005929|GO:0120025|GO:0097730|GO:0016021|GO:0097731	membrane|intrinsic component of membrane|cell projection|cilium|plasma membrane bounded cell projection|non-motile cilium|integral component of membrane|9+0 non-motile cilium	-	-	-	-	1:220690363-220699153	183	154	2	8	3.62917	2.99901	0.0433163	0.171296	3.31409	0.107306	4.94881	7.37431e-29	6.13654e-27	UP
ENSG00000124107	SLPI	secretory leukocyte peptidase inhibitor [Source:HGNC Symbol;Acc:HGNC:11092]	protein_coding	GO:0009987|GO:0098772|GO:0005576|GO:0002376|GO:0008152|GO:0050896|GO:0006955|GO:0044237|GO:0005515|GO:0005615|GO:0071704|GO:0043227|GO:0005622|GO:0043229|GO:0009892|GO:0019222|GO:0048523|GO:0045321|GO:0051707|GO:0030234|GO:0006807|GO:0035821|GO:0097159|GO:0012505|GO:0050794|GO:0005737|GO:0031323|GO:0097708|GO:0031324|GO:0002366|GO:0002263|GO:0044092|GO:0002274|GO:0043231|GO:0030141|GO:0070062|GO:…	cellular process|molecular function regulator|extracellular region|immune system process|metabolic process|response to stimulus|immune response|cellular metabolic process|protein binding|extracellular space|organic substance metabolic process|membrane-bounded organelle|intracellular|intracellular organelle|negative regulation of metabolic process|regulation of metabolic process|negative regulatio…	-	-	-	-	20:45252239-45254564	304	347	33	26	29.2437	32.7785	3.46614	2.70029	31.0111	3.08322	3.33028	9.94943e-29	8.25543e-27	UP
ENSG00000127124	HIVEP3	HIVEP zinc finger 3 [Source:HGNC Symbol;Acc:HGNC:13561]	protein_coding	GO:0009987|GO:0032502|GO:0008152|GO:0044237|GO:0071704|GO:0043227|GO:0005622|GO:0043229|GO:0009058|GO:0019222|GO:0043167|GO:0009893|GO:0006807|GO:0097159|GO:0050794|GO:0048856|GO:0007275|GO:0005737|GO:0031323|GO:0006725|GO:0048513|GO:0006139|GO:0031325|GO:0043231|GO:0043169|GO:0051171|GO:0061061|GO:0051173|GO:0003676|GO:0048869|GO:0043170|GO:0034641|GO:1901360|GO:0044249|GO:0044260|GO:0009888|GO:…	cellular process|developmental process|metabolic process|cellular metabolic process|organic substance metabolic process|membrane-bounded organelle|intracellular|intracellular organelle|biosynthetic process|regulation of metabolic process|ion binding|positive regulation of metabolic process|nitrogen compound metabolic process|organic cyclic compound binding|regulation of cellular process|anatomica…	-	-	-	-	1:41506365-42035925	1266	1437	241	244	3.31629	3.69638	0.689295	0.690065	3.50633	0.68968	2.34596	1.67931e-28	1.38936e-26	UP
ENSG00000186310	NAP1L3	nucleosome assembly protein 1 like 3 [Source:HGNC Symbol;Acc:HGNC:7639]	protein_coding	GO:0009987|GO:0032502|GO:0005515|GO:0043227|GO:0005622|GO:0043229|GO:0003682|GO:0016043|GO:0006996|GO:0042393|GO:0043231|GO:0022607|GO:0048869|GO:0006325|GO:0043933|GO:0051276|GO:0006333|GO:0005634|GO:0034728|GO:0065003|GO:0031497|GO:0030154|GO:0006334|GO:0071103|GO:0034622|GO:0065004|GO:0006323	cellular process|developmental process|protein binding|membrane-bounded organelle|intracellular|intracellular organelle|chromatin binding|cellular component organization|organelle organization|histone binding|intracellular membrane-bounded organelle|cellular component assembly|cellular developmental process|chromatin organization|macromolecular complex subunit organization|chromosome organization…	-	-	-	-	X:93670930-93673578	701	698	99	101	7.723	7.55134	1.19089	1.20136	7.63717	1.19612	2.67467	2.6317e-28	2.17104e-26	UP
ENSG00000130479	MAP1S	microtubule associated protein 1S [Source:HGNC Symbol;Acc:HGNC:15715]	protein_coding	GO:0009987|GO:0045202|GO:0032991|GO:0032502|GO:0008152|GO:0044237|GO:0044877|GO:0005515|GO:0071704|GO:0051641|GO:0043227|GO:0007017|GO:0005622|GO:0043229|GO:0044297|GO:0016043|GO:0042995|GO:0006807|GO:0097159|GO:0009056|GO:0050794|GO:0048856|GO:0009653|GO:0099512|GO:0051649|GO:0007275|GO:0006996|GO:0005737|GO:0032886|GO:0006725|GO:0042802|GO:0060322|GO:0051128|GO:0043025|GO:0000226|GO:0048513|GO:…	cellular process|synapse|macromolecular complex|developmental process|metabolic process|cellular metabolic process|macromolecular complex binding|protein binding|organic substance metabolic process|cellular localization|membrane-bounded organelle|microtubule-based process|intracellular|intracellular organelle|cell body|cellular component organization|cell projection|nitrogen compound metabolic pr…	-	-	-	-	19:17719242-17734513	1379	1486	262	279	7.38968	7.81955	1.53297	1.61417	7.60461	1.57357	2.27284	3.35198e-28	2.73373e-26	UP
ENSG00000128011	LRFN1	leucine rich repeat and fibronectin type III domain containing 1 [Source:HGNC Symbol;Acc:HGNC:29290]	protein_coding	GO:0045202|GO:0030054|GO:0016020|GO:0031224|GO:0005515|GO:0098794|GO:0071944|GO:0098984|GO:0099572|GO:0097060|GO:0005886|GO:0099634|GO:0009986|GO:0031226|GO:0032279|GO:0098839|GO:0045211|GO:0099060|GO:0014069|GO:0099055|GO:0016021|GO:0005887|GO:0099061	synapse|cell junction|membrane|intrinsic component of membrane|protein binding|postsynapse|cell periphery|neuron to neuron synapse|postsynaptic specialization|synaptic membrane|plasma membrane|postsynaptic specialization membrane|cell surface|intrinsic component of plasma membrane|asymmetric synapse|postsynaptic density membrane|postsynaptic membrane|integral component of postsynaptic specializat…	-	-	-	-	19:39306566-39320863	192	203	7	14	3.0757	3.1933	0.122439	0.242135	3.1345	0.182287	4.10395	3.50676e-28	2.85183e-26	UP
ENSG00000163624	CDS1	CDP-diacylglycerol synthase 1 [Source:HGNC Symbol;Acc:HGNC:1800]	protein_coding	GO:0009987|GO:0003824|GO:0032502|GO:0023052|GO:0016020|GO:0008152|GO:0050896|GO:0007165|GO:0044237|GO:0031224|GO:0005515|GO:0071704|GO:0043227|GO:0005622|GO:0050793|GO:0005789|GO:0043229|GO:0009058|GO:0007154|GO:0016740|GO:0006807|GO:0012505|GO:0050794|GO:0042175|GO:0051606|GO:0005737|GO:0045595|GO:0009582|GO:0006629|GO:0009314|GO:0043231|GO:0007602|GO:0045597|GO:0044255|GO:0016021|GO:0016772|GO:…	cellular process|catalytic activity|developmental process|signaling|membrane|metabolic process|response to stimulus|signal transduction|cellular metabolic process|intrinsic component of membrane|protein binding|organic substance metabolic process|membrane-bounded organelle|intracellular|regulation of developmental process|endoplasmic reticulum membrane|intracellular organelle|biosynthetic process…	K00981	phosphatidate cytidylyltransferase[2.7.7.41]	hsa01100|hsa00564|hsa04070	Metabolic pathways - Homo sapiens (human)聽|Glycerophospholipid metabolism - Homo sapiens (human)聽|Phosphatidylinositol signaling system - Homo sapiens (human)聽	4:84583127-84651334	246	227	6	18	3.01559	2.73253	0.0803132	0.238232	2.87406	0.159273	4.17352	3.93956e-28	3.19472e-26	UP
ENSG00000182463	TSHZ2	teashirt zinc finger homeobox 2 [Source:HGNC Symbol;Acc:HGNC:13010]	protein_coding	GO:0009987|GO:0032502|GO:0008152|GO:0044237|GO:0005515|GO:0071704|GO:0003700|GO:0043227|GO:0005622|GO:0043229|GO:0009058|GO:0003682|GO:0019222|GO:0043167|GO:0006807|GO:0097159|GO:0050794|GO:0048856|GO:0007275|GO:0031323|GO:0006725|GO:0006139|GO:0043231|GO:0043169|GO:0051171|GO:0003676|GO:0000981|GO:0043170|GO:0034641|GO:1901360|GO:0044249|GO:0044260|GO:0046483|GO:0005694|GO:0000228|GO:0003677|GO:…	cellular process|developmental process|metabolic process|cellular metabolic process|protein binding|organic substance metabolic process|transcription factor activity, sequence-specific DNA binding|membrane-bounded organelle|intracellular|intracellular organelle|biosynthetic process|chromatin binding|regulation of metabolic process|ion binding|nitrogen compound metabolic process|organic cyclic com…	-	-	-	-	20:52972358-53495330	546	596	75	80	1.76768	1.89478	0.265121	0.279629	1.83123	0.272375	2.74915	4.05923e-28	3.28247e-26	UP
ENSG00000141404	GNAL	G protein subunit alpha L [Source:HGNC Symbol;Acc:HGNC:4388]	protein_coding	GO:0009987|GO:0032991|GO:0005576|GO:0003824|GO:0023052|GO:0016020|GO:0050896|GO:0007165|GO:0044877|GO:0005515|GO:0016787|GO:0005615|GO:0036094|GO:0043227|GO:0097367|GO:0005622|GO:0071944|GO:0007154|GO:0043167|GO:0097159|GO:0005886|GO:0098796|GO:0050794|GO:0019898|GO:1902494|GO:0031234|GO:0098797|GO:0007186|GO:0005102|GO:0070062|GO:0043169|GO:0001882|GO:0019897|GO:0009898|GO:0005834|GO:0098562|GO:…	cellular process|macromolecular complex|extracellular region|catalytic activity|signaling|membrane|response to stimulus|signal transduction|macromolecular complex binding|protein binding|hydrolase activity|extracellular space|small molecule binding|membrane-bounded organelle|carbohydrate derivative binding|intracellular|cell periphery|cell communication|ion binding|organic cyclic compound binding…	K04633	guanine nucleotide-binding protein G(olf) subunit alpha[-]	hsa04740|hsa05012|hsa04020|hsa04728|hsa05142|hsa05146	Olfactory transduction - Homo sapiens (human)聽|Parkinson disease - Homo sapiens (human)聽|Calcium signaling pathway - Homo sapiens (human)聽|Dopaminergic synapse - Homo sapiens (human)聽|Chagas disease - Homo sapiens (human)聽|Amoebiasis - Homo sapiens (human)聽	18:11689264-11885685	236	244	13	21	1.38491	1.40605	0.0832935	0.133051	1.39548	0.108172	3.68936	4.19978e-28	3.38656e-26	UP
ENSG00000151468	CCDC3	coiled-coil domain containing 3 [Source:HGNC Symbol;Acc:HGNC:23813]	protein_coding	GO:0009987|GO:0005576|GO:0032502|GO:0023052|GO:0008152|GO:0050896|GO:0007165|GO:0071704|GO:0043227|GO:0005622|GO:0050793|GO:0043229|GO:0009058|GO:0009892|GO:0007154|GO:0019222|GO:0048523|GO:0009893|GO:0012505|GO:0050794|GO:0023051|GO:0005737|GO:0045595|GO:0009890|GO:0007166|GO:0010646|GO:0006629|GO:0043231|GO:0045597|GO:0060761|GO:0009966|GO:0045833|GO:0005783|GO:0048869|GO:0010033|GO:0043170|GO:…	cellular process|extracellular region|developmental process|signaling|metabolic process|response to stimulus|signal transduction|organic substance metabolic process|membrane-bounded organelle|intracellular|regulation of developmental process|intracellular organelle|biosynthetic process|negative regulation of metabolic process|cell communication|regulation of metabolic process|negative regulation …	-	-	-	-	10:12896625-13099652	293	255	24	20	2.92047	2.4959	0.261193	0.215227	2.70818	0.23821	3.50702	5.87477e-28	4.72391e-26	UP
ENSG00000173898	SPTBN2	spectrin beta, non-erythrocytic 2 [Source:HGNC Symbol;Acc:HGNC:11276]	protein_coding	GO:0009987|GO:0005198|GO:0045202|GO:0005576|GO:0032502|GO:0023052|GO:0030054|GO:0040011|GO:0002376|GO:0007610|GO:0016020|GO:0008152|GO:0050896|GO:0007165|GO:0044237|GO:0005515|GO:0005200|GO:0098918|GO:0005615|GO:0071704|GO:0051641|GO:0060076|GO:0048589|GO:0005622|GO:0043229|GO:0071944|GO:0007154|GO:0019882|GO:0044297|GO:0048523|GO:0043167|GO:0016043|GO:0098978|GO:0098793|GO:0006807|GO:0005886|GO:…	cellular process|structural molecule activity|synapse|extracellular region|developmental process|signaling|cell junction|locomotion|immune system process|behavior|membrane|metabolic process|response to stimulus|signal transduction|cellular metabolic process|protein binding|structural constituent of cytoskeleton|structural constituent of synapse|extracellular space|organic substance metabolic proc…	K23932	spectrin beta, non-erythrocytic 2[-]	hsa05022|hsa05017	Pathways of neurodegeneration - multiple diseases - Homo sapiens (human)聽|Spinocerebellar ataxia - Homo sapiens (human)聽	11:66682497-66729226	440	398	51	44	1.4007	1.24416	0.177267	0.151226	1.32243	0.164247	3.00925	7.30193e-28	5.85504e-26	UP
ENSG00000099617	EFNA2	ephrin A2 [Source:HGNC Symbol;Acc:HGNC:3222]	protein_coding	GO:0009987|GO:0045202|GO:0032502|GO:0023052|GO:0040011|GO:0002376|GO:0016020|GO:0050896|GO:0002520|GO:0007165|GO:0031224|GO:0005515|GO:0071944|GO:0007154|GO:0044297|GO:0031594|GO:0016043|GO:0005886|GO:0050794|GO:0048856|GO:0009653|GO:0048534|GO:0007275|GO:0060322|GO:0021988|GO:0007166|GO:0043025|GO:0005102|GO:0048513|GO:0021772|GO:0043204|GO:0036477|GO:0030900|GO:0007267|GO:0031225|GO:0006935|GO:…	cellular process|synapse|developmental process|signaling|locomotion|immune system process|membrane|response to stimulus|immune system development|signal transduction|intrinsic component of membrane|protein binding|cell periphery|cell communication|cell body|neuromuscular junction|cellular component organization|plasma membrane|regulation of cellular process|anatomical structure development|anatom…	K05462	ephrin-A[-]	hsa04151|hsa05206|hsa04010|hsa04014|hsa04015|hsa04360	PI3K-Akt signaling pathway - Homo sapiens (human)聽|MicroRNAs in cancer - Homo sapiens (human)聽|MAPK signaling pathway - Homo sapiens (human)聽|Ras signaling pathway - Homo sapiens (human)聽|Rap1 signaling pathway - Homo sapiens (human)聽|Axon guidance - Homo sapiens (human)聽	19:1285873-1301431	109	117	3	0	2.5781	2.71745	0.0774804	0	2.64778	0.0387402	6.09481	8.86008e-28	7.06486e-26	UP
ENSG00000162551	ALPL	alkaline phosphatase, biomineralization associated [Source:HGNC Symbol;Acc:HGNC:438]	protein_coding	GO:0009987|GO:0000003|GO:0005576|GO:0003824|GO:0032502|GO:0022414|GO:0016020|GO:0008152|GO:0050896|GO:0044237|GO:0031224|GO:0005515|GO:0016787|GO:0005615|GO:0031012|GO:0043227|GO:0071944|GO:0043167|GO:0051707|GO:0005886|GO:0048856|GO:0003006|GO:0009653|GO:0009991|GO:0007275|GO:0001503|GO:0007584|GO:0060348|GO:0048513|GO:0070062|GO:0043169|GO:0009725|GO:0043207|GO:0034505|GO:0065010|GO:0031225|GO:…	cellular process|reproduction|extracellular region|catalytic activity|developmental process|reproductive process|membrane|metabolic process|response to stimulus|cellular metabolic process|intrinsic component of membrane|protein binding|hydrolase activity|extracellular space|extracellular matrix|membrane-bounded organelle|cell periphery|ion binding|response to other organism|plasma membrane|anatom…	K01077	alkaline phosphatase[3.1.3.1]	hsa01100|hsa01240|hsa00790|hsa00730	Metabolic pathways - Homo sapiens (human)聽|Biosynthesis of cofactors - Homo sapiens (human)聽|Folate biosynthesis - Homo sapiens (human)聽|Thiamine metabolism - Homo sapiens (human)聽	1:21509397-21578410	1900	1999	388	397	17.3267	17.9009	3.86334	3.90872	17.6138	3.88603	2.18034	8.97239e-28	7.13455e-26	UP
ENSG00000100626	GALNT16	polypeptide N-acetylgalactosaminyltransferase 16 [Source:HGNC Symbol;Acc:HGNC:23233]	protein_coding	GO:0009987|GO:0003824|GO:0016020|GO:0008152|GO:0044237|GO:0031224|GO:0071704|GO:0043227|GO:0005622|GO:0043229|GO:0009058|GO:0031090|GO:0043167|GO:0016740|GO:0030246|GO:0006807|GO:0012505|GO:0005737|GO:1901135|GO:0043231|GO:0019538|GO:0043169|GO:0016757|GO:0005794|GO:0070085|GO:0016021|GO:0006486|GO:0043170|GO:0044249|GO:0044260|GO:0000139|GO:0036211|GO:0008194|GO:0044267|GO:0006493|GO:0043413|GO:…	cellular process|catalytic activity|membrane|metabolic process|cellular metabolic process|intrinsic component of membrane|organic substance metabolic process|membrane-bounded organelle|intracellular|intracellular organelle|biosynthetic process|organelle membrane|ion binding|transferase activity|carbohydrate binding|nitrogen compound metabolic process|endomembrane system|cytoplasm|carbohydrate der…	K00710	polypeptide N-acetylgalactosaminyltransferase[2.4.1.41]	hsa01100|hsa00514|hsa00512	Metabolic pathways - Homo sapiens (human)聽|Other types of O-glycan biosynthesis - Homo sapiens (human)聽|Mucin type O-glycan biosynthesis - Homo sapiens (human)聽	14:69259277-69357033	1203	1370	240	220	4.47432	5.0036	0.974636	0.88342	4.73896	0.929028	2.35078	9.59208e-28	7.58516e-26	UP
ENSG00000099889	ARVCF	ARVCF delta catenin family member [Source:HGNC Symbol;Acc:HGNC:728]	protein_coding	GO:0009987|GO:0032502|GO:0030054|GO:0016020|GO:0005515|GO:0043227|GO:0005911|GO:0005622|GO:0043229|GO:0071944|GO:0007155|GO:0016043|GO:0005886|GO:0048856|GO:0007275|GO:0005737|GO:0005912|GO:0043231|GO:0098609|GO:0022607|GO:0050839|GO:0098742|GO:0045296|GO:0034329|GO:0045216|GO:0005634|GO:0016339|GO:0007043	cellular process|developmental process|cell junction|membrane|protein binding|membrane-bounded organelle|cell-cell junction|intracellular|intracellular organelle|cell periphery|cell adhesion|cellular component organization|plasma membrane|anatomical structure development|multicellular organism development|cytoplasm|adherens junction|intracellular membrane-bounded organelle|cell-cell adhesion|cell…	-	-	-	-	22:19969896-20016823	667	632	83	96	3.895	3.6241	0.529214	0.605248	3.75955	0.567231	2.72855	1.01433e-27	7.97698e-26	UP
ENSG00000197565	COL4A6	collagen type IV alpha 6 chain [Source:HGNC Symbol;Acc:HGNC:2208]	protein_coding	GO:0009987|GO:0005198|GO:0032991|GO:0005576|GO:0023052|GO:0016020|GO:0050896|GO:0007165|GO:0005515|GO:0005615|GO:0031012|GO:0043227|GO:0005622|GO:0043229|GO:0007154|GO:0007155|GO:0016043|GO:0012505|GO:0050794|GO:0005201|GO:0005737|GO:0007166|GO:0005604|GO:0043231|GO:1901698|GO:0043062|GO:0005783|GO:0010033|GO:0030020|GO:0005581|GO:0071310|GO:0010243|GO:0030198|GO:0005587|GO:0043200|GO:0038065|GO:…	cellular process|structural molecule activity|macromolecular complex|extracellular region|signaling|membrane|response to stimulus|signal transduction|protein binding|extracellular space|extracellular matrix|membrane-bounded organelle|intracellular|intracellular organelle|cell communication|cell adhesion|cellular component organization|endomembrane system|regulation of cellular process|extracellul…	K06237	collagen, type IV, alpha[-]	hsa05200|hsa04151|hsa05165|hsa04510|hsa04926|hsa04974|hsa05146|hsa04933|hsa05222|hsa04512	Pathways in cancer - Homo sapiens (human)聽|PI3K-Akt signaling pathway - Homo sapiens (human)聽|Human papillomavirus infection - Homo sapiens (human)聽|Focal adhesion - Homo sapiens (human)聽|Relaxin signaling pathway - Homo sapiens (human)聽|Protein digestion and absorption - Homo sapiens (human)聽|Amoebiasis - Homo sapiens (human)聽|AGE-RAGE signaling pathway in diabetic complications - Homo sapiens (…	X:108155607-108439497	289	329	30	30	1.11962	1.25161	0.126901	0.12548	1.18562	0.126191	3.23196	1.01204e-27	7.97698e-26	UP
ENSG00000166831	RBPMS2	RNA binding protein, mRNA processing factor 2 [Source:HGNC Symbol;Acc:HGNC:19098]	protein_coding	GO:0009987|GO:0032502|GO:0023052|GO:0008152|GO:0050896|GO:0007165|GO:0044237|GO:0005515|GO:0071704|GO:0005622|GO:0050793|GO:0009058|GO:0008283|GO:0007154|GO:0019222|GO:0048523|GO:0006807|GO:0097159|GO:0050794|GO:0023051|GO:0048856|GO:0009653|GO:0035239|GO:0007275|GO:0035295|GO:0005737|GO:0045595|GO:0031323|GO:0006725|GO:0042802|GO:0048598|GO:0090288|GO:0007166|GO:0090287|GO:0010646|GO:0048513|GO:…	cellular process|developmental process|signaling|metabolic process|response to stimulus|signal transduction|cellular metabolic process|protein binding|organic substance metabolic process|intracellular|regulation of developmental process|biosynthetic process|cell proliferation|cell communication|regulation of metabolic process|negative regulation of cellular process|nitrogen compound metabolic pro…	-	-	-	-	15:64739891-64775589	240	218	16	17	4.28257	3.8199	0.31173	0.327512	4.05124	0.319621	3.66393	1.22353e-27	9.56962e-26	UP
ENSG00000185585	OLFML2A	olfactomedin like 2A [Source:HGNC Symbol;Acc:HGNC:27270]	protein_coding	GO:0009987|GO:0005576|GO:0005515|GO:0031012|GO:0016043|GO:0050840|GO:0042802|GO:0043062|GO:0030198	cellular process|extracellular region|protein binding|extracellular matrix|cellular component organization|extracellular matrix binding|identical protein binding|extracellular structure organization|extracellular matrix organization	-	-	-	-	9:124777133-124814885	1568	1503	298	306	7.37354	6.94049	1.53009	1.55358	7.15701	1.54183	2.21471	1.72145e-27	1.33908e-25	UP
ENSG00000126950	TMEM35A	transmembrane protein 35A [Source:HGNC Symbol;Acc:HGNC:25864]	protein_coding	GO:0016020|GO:0031224|GO:0005515|GO:0043227|GO:0005622|GO:0043229|GO:0031090|GO:0005737|GO:0097708|GO:0043231|GO:0016021|GO:0031982|GO:0005778|GO:0031410|GO:0005777	membrane|intrinsic component of membrane|protein binding|membrane-bounded organelle|intracellular|intracellular organelle|organelle membrane|cytoplasm|intracellular vesicle|intracellular membrane-bounded organelle|integral component of membrane|vesicle|peroxisomal membrane|cytoplasmic vesicle|peroxisome	-	-	-	-	X:101078879-101096367	510	565	67	75	10.5104	11.434	1.50763	1.66876	10.9722	1.58819	2.78839	1.86915e-27	1.45004e-25	UP
ENSG00000149256	TENM4	teneurin transmembrane protein 4 [Source:HGNC Symbol;Acc:HGNC:29945]	protein_coding	GO:0009987|GO:0032502|GO:0023052|GO:0016020|GO:0050896|GO:0007165|GO:0031224|GO:0048646|GO:0005515|GO:0043227|GO:0048589|GO:0005622|GO:0050793|GO:0043229|GO:0071944|GO:0008283|GO:0007154|GO:0007155|GO:0016043|GO:0042995|GO:0005886|GO:0050794|GO:0048856|GO:0009653|GO:0007275|GO:0005737|GO:0045595|GO:0031643|GO:0031641|GO:0042802|GO:0040019|GO:0031226|GO:0048598|GO:0035265|GO:0048513|GO:0055017|GO:…	cellular process|developmental process|signaling|membrane|response to stimulus|signal transduction|intrinsic component of membrane|anatomical structure formation involved in morphogenesis|protein binding|membrane-bounded organelle|developmental growth|intracellular|regulation of developmental process|intracellular organelle|cell periphery|cell proliferation|cell communication|cell adhesion|cellul…	-	-	-	-	11:78652829-79441030	2512	2223	470	467	7.84212	6.81482	1.60207	1.57403	7.32847	1.58805	2.20626	2.26319e-27	1.74626e-25	UP
ENSG00000069535	MAOB	monoamine oxidase B [Source:HGNC Symbol;Acc:HGNC:6834]	protein_coding	GO:0009987|GO:0009055|GO:0003824|GO:0032502|GO:0016020|GO:0008152|GO:0050896|GO:0051051|GO:0044237|GO:0031224|GO:0005515|GO:0071704|GO:0019867|GO:0036094|GO:0043227|GO:0005622|GO:0043229|GO:0009058|GO:0031090|GO:0019222|GO:0048523|GO:0043167|GO:0009893|GO:0016491|GO:0051707|GO:0006807|GO:0048037|GO:0097159|GO:0009056|GO:0050794|GO:0048856|GO:0007275|GO:0005737|GO:0031323|GO:0051048|GO:0006725|GO:…	cellular process|electron carrier activity|catalytic activity|developmental process|membrane|metabolic process|response to stimulus|negative regulation of transport|cellular metabolic process|intrinsic component of membrane|protein binding|organic substance metabolic process|outer membrane|small molecule binding|membrane-bounded organelle|intracellular|intracellular organelle|biosynthetic process…	K00274	monoamine oxidase[1.4.3.4]	hsa01100|hsa05012|hsa05034|hsa04728|hsa04726|hsa00982|hsa05031|hsa00330|hsa05030|hsa00380|hsa00260|hsa00350|hsa00340|hsa00360	Metabolic pathways - Homo sapiens (human)聽|Parkinson disease - Homo sapiens (human)聽|Alcoholism - Homo sapiens (human)聽|Dopaminergic synapse - Homo sapiens (human)聽|Serotonergic synapse - Homo sapiens (human)聽|Drug metabolism - cytochrome P450 - Homo sapiens (human)聽|Amphetamine addiction - Homo sapiens (human)聽|Arginine and proline metabolism - Homo sapiens (human)聽|Cocaine addiction - Homo sapi…	X:43766610-43882450	190	187	10	13	3.27913	3.16919	0.188447	0.242229	3.22416	0.215338	3.90425	2.39312e-27	1.84154e-25	UP
ENSG00000135318	NT5E	5'-nucleotidase ecto [Source:HGNC Symbol;Acc:HGNC:8021]	protein_coding	GO:0009987|GO:0005576|GO:0003824|GO:0016020|GO:0008152|GO:0050896|GO:0044237|GO:0031224|GO:0005515|GO:0016787|GO:0005615|GO:0071704|GO:0036094|GO:0043227|GO:0005622|GO:0043229|GO:0009058|GO:0071944|GO:0007155|GO:0043167|GO:0006807|GO:0097159|GO:0005886|GO:0009056|GO:0009986|GO:0005737|GO:0006725|GO:1901135|GO:0006139|GO:0043231|GO:0070062|GO:0043169|GO:0044281|GO:0031225|GO:0016788|GO:0098609|GO:…	cellular process|extracellular region|catalytic activity|membrane|metabolic process|response to stimulus|cellular metabolic process|intrinsic component of membrane|protein binding|hydrolase activity|extracellular space|organic substance metabolic process|small molecule binding|membrane-bounded organelle|intracellular|intracellular organelle|biosynthetic process|cell periphery|cell adhesion|ion bi…	K19970	5'-nucleotidase[3.1.3.5]	hsa01100|hsa00230|hsa00240|hsa00760	Metabolic pathways - Homo sapiens (human)聽|Purine metabolism - Homo sapiens (human)聽|Pyrimidine metabolism - Homo sapiens (human)聽|Nicotinate and nicotinamide metabolism - Homo sapiens (human)聽	6:85449584-85495791	3201	3149	8873	8983	23.7847	22.9766	71.9868	72.0636	23.3807	72.0252	-1.62319	2.50461e-27	1.92217e-25	DOWN
ENSG00000160233	LRRC3	leucine rich repeat containing 3 [Source:HGNC Symbol;Acc:HGNC:14965]	protein_coding	GO:0016020|GO:0031224|GO:0005515|GO:0016021	membrane|intrinsic component of membrane|protein binding|integral component of membrane	-	-	-	-	21:44455510-44462196	693	655	94	101	6.79757	6.30903	1.00675	1.06961	6.5533	1.03818	2.65817	2.79046e-27	2.13013e-25	UP
ENSG00000113532	ST8SIA4	ST8 alpha-N-acetyl-neuraminide alpha-2,8-sialyltransferase 4 [Source:HGNC Symbol;Acc:HGNC:10871]	protein_coding	GO:0009987|GO:0003824|GO:0032502|GO:0016020|GO:0008152|GO:0044237|GO:0031224|GO:0071704|GO:0036094|GO:0043227|GO:0097367|GO:0005622|GO:0043229|GO:0009058|GO:0031090|GO:0043167|GO:0016740|GO:0006807|GO:0012505|GO:0048856|GO:0007275|GO:0005737|GO:0033691|GO:1901135|GO:0006629|GO:0043231|GO:0043177|GO:0019538|GO:0016757|GO:0005794|GO:0070085|GO:0044255|GO:0016021|GO:0006486|GO:0043170|GO:0034641|GO:…	cellular process|catalytic activity|developmental process|membrane|metabolic process|cellular metabolic process|intrinsic component of membrane|organic substance metabolic process|small molecule binding|membrane-bounded organelle|carbohydrate derivative binding|intracellular|intracellular organelle|biosynthetic process|organelle membrane|ion binding|transferase activity|nitrogen compound metaboli…	-	-	-	-	5:100806933-100903282	285	239	21	20	1.77666	1.46304	0.142935	0.134608	1.61985	0.138771	3.54508	2.84717e-27	2.16764e-25	UP
ENSG00000139266	MARCHF9	membrane associated ring-CH-type finger 9 [Source:HGNC Symbol;Acc:HGNC:25139]	protein_coding	GO:0009987|GO:0003824|GO:0016020|GO:0008152|GO:0044237|GO:0031224|GO:0071704|GO:0043227|GO:0005622|GO:0043229|GO:0031090|GO:0043167|GO:0016740|GO:0006807|GO:0012505|GO:0005737|GO:0005774|GO:0043231|GO:0019538|GO:0043169|GO:0005794|GO:0016021|GO:0043170|GO:0044260|GO:0000139|GO:0036211|GO:0044267|GO:0005773|GO:0046872|GO:0005802|GO:0005765|GO:0046914|GO:0000323|GO:0005795|GO:0006464|GO:0008270|GO:…	cellular process|catalytic activity|membrane|metabolic process|cellular metabolic process|intrinsic component of membrane|organic substance metabolic process|membrane-bounded organelle|intracellular|intracellular organelle|organelle membrane|ion binding|transferase activity|nitrogen compound metabolic process|endomembrane system|cytoplasm|vacuolar membrane|intracellular membrane-bounded organelle…	-	-	-	-	12:57755103-57760411	219	242	10	20	2.29165	2.48668	0.114259	0.225951	2.38917	0.170105	3.81201	2.86622e-27	2.17635e-25	UP
ENSG00000141540	TTYH2	tweety family member 2 [Source:HGNC Symbol;Acc:HGNC:13877]	protein_coding	GO:0032991|GO:0005215|GO:0016020|GO:0031224|GO:0005515|GO:0071944|GO:1902495|GO:0005886|GO:0022857|GO:0034702|GO:0016021|GO:0022803|GO:0006811|GO:0015075|GO:0034707|GO:0055085|GO:0015267|GO:0005216|GO:0034220|GO:0006820|GO:0008509|GO:0098656|GO:0022839|GO:0015698|GO:0005253|GO:0005225|GO:0015108|GO:0005229|GO:0006821|GO:0005254|GO:1902476|GO:0072320	macromolecular complex|transporter activity|membrane|intrinsic component of membrane|protein binding|cell periphery|transmembrane transporter complex|plasma membrane|transmembrane transporter activity|ion channel complex|integral component of membrane|passive transmembrane transporter activity|ion transport|ion transmembrane transporter activity|chloride channel complex|transmembrane transport|ch…	-	-	-	-	17:74213571-74262020	246	269	25	19	1.63827	1.75916	0.18179	0.136609	1.69872	0.1592	3.41554	3.14054e-27	2.37833e-25	UP
ENSG00000154553	PDLIM3	PDZ and LIM domain 3 [Source:HGNC Symbol;Acc:HGNC:20767]	protein_coding	GO:0009987|GO:0005198|GO:0032991|GO:0032502|GO:0030054|GO:0005515|GO:0005622|GO:0043229|GO:0043167|GO:0016043|GO:0008307|GO:0048856|GO:0099512|GO:0007275|GO:0031941|GO:0006996|GO:0005737|GO:0031674|GO:0005912|GO:0048513|GO:0030017|GO:0043169|GO:0061061|GO:0030018|GO:0030029|GO:0097435|GO:0007507|GO:0008092|GO:0042641|GO:0005856|GO:0043292|GO:0003779|GO:0072359|GO:0007010|GO:0007015|GO:0032432|GO:…	cellular process|structural molecule activity|macromolecular complex|developmental process|cell junction|protein binding|intracellular|intracellular organelle|ion binding|cellular component organization|structural constituent of muscle|anatomical structure development|supramolecular fiber|multicellular organism development|filamentous actin|organelle organization|cytoplasm|I band|adherens junctio…	-	-	-	-	4:185500660-185535507	485	489	67	46	1.79223	1.77445	0.270334	0.183523	1.78334	0.226928	2.97427	3.41636e-27	2.58039e-25	UP
ENSG00000166924	NYAP1	neuronal tyrosine phosphorylated phosphoinositide-3-kinase adaptor 1 [Source:HGNC Symbol;Acc:HGNC:22009]	protein_coding	GO:0009987|GO:0032502|GO:0023052|GO:0050896|GO:0007165|GO:0007154|GO:0016043|GO:0050794|GO:0048856|GO:0009653|GO:0007275|GO:0048468|GO:0048869|GO:0035556|GO:0030030|GO:0007399|GO:0000902|GO:0032990|GO:0048858|GO:0120036|GO:0048017|GO:0030154|GO:0048666|GO:0031175|GO:0030182|GO:0022008|GO:0048015|GO:0048699|GO:0048812|GO:0014065	cellular process|developmental process|signaling|response to stimulus|signal transduction|cell communication|cellular component organization|regulation of cellular process|anatomical structure development|anatomical structure morphogenesis|multicellular organism development|cell development|cellular developmental process|intracellular signal transduction|cell projection organization|nervous syste…	-	-	-	-	7:100483927-100494802	256	299	27	22	2.45644	2.81734	0.282878	0.22791	2.63689	0.255394	3.36804	3.65728e-27	2.75509e-25	UP
ENSG00000067715	SYT1	synaptotagmin 1 [Source:HGNC Symbol;Acc:HGNC:11509]	protein_coding	GO:0009987|GO:0045202|GO:0032502|GO:0023052|GO:0030054|GO:0016020|GO:0050896|GO:0016079|GO:0045927|GO:0031224|GO:0005515|GO:0051641|GO:0098686|GO:0031300|GO:0043227|GO:0060076|GO:0048589|GO:0005622|GO:0050793|GO:0043229|GO:0099502|GO:0071944|GO:0007154|GO:0031090|GO:0007269|GO:0097060|GO:0043167|GO:0030672|GO:0016043|GO:0098978|GO:0031629|GO:0098793|GO:0008021|GO:0042995|GO:0051050|GO:0040008|GO:…	cellular process|synapse|developmental process|signaling|cell junction|membrane|response to stimulus|synaptic vesicle exocytosis|positive regulation of growth|intrinsic component of membrane|protein binding|cellular localization|hippocampal mossy fiber to CA3 synapse|intrinsic component of organelle membrane|membrane-bounded organelle|excitatory synapse|developmental growth|intracellular|regulati…	K15290	synaptotagmin-1[-]	hsa04721	Synaptic vesicle cycle - Homo sapiens (human)聽	12:78863993-79452008	1837	1633	77	185	9.9303	8.66843	0.454478	1.07971	9.29937	0.767094	3.59966	6.77771e-27	5.07902e-25	UP
ENSG00000085741	WNT11	Wnt family member 11 [Source:HGNC Symbol;Acc:HGNC:12776]	protein_coding	GO:0009987|GO:0098772|GO:0005576|GO:0032502|GO:0023052|GO:0040011|GO:0008152|GO:0050896|GO:0007165|GO:0044237|GO:0048646|GO:0005515|GO:0005615|GO:0071704|GO:0051641|GO:0031012|GO:0048589|GO:0005622|GO:0050793|GO:0009058|GO:0008283|GO:0009892|GO:0007154|GO:0019222|GO:0048523|GO:0016043|GO:0009893|GO:0040017|GO:0030234|GO:0006807|GO:0040008|GO:0040012|GO:0033036|GO:0050794|GO:0023051|GO:0048856|GO:…	cellular process|molecular function regulator|extracellular region|developmental process|signaling|locomotion|metabolic process|response to stimulus|signal transduction|cellular metabolic process|anatomical structure formation involved in morphogenesis|protein binding|extracellular space|organic substance metabolic process|cellular localization|extracellular matrix|developmental growth|intracellu…	K01384	wingless-type MMTV integration site family, member 11[-]	hsa05200|hsa05022|hsa05010|hsa05165|hsa05205|hsa05225|hsa04310|hsa04390|hsa04934|hsa04150|hsa05226|hsa05224|hsa04550|hsa04916|hsa05217	Pathways in cancer - Homo sapiens (human)聽|Pathways of neurodegeneration - multiple diseases - Homo sapiens (human)聽|Alzheimer disease - Homo sapiens (human)聽|Human papillomavirus infection - Homo sapiens (human)聽|Proteoglycans in cancer - Homo sapiens (human)聽|Hepatocellular carcinoma - Homo sapiens (human)聽|Wnt signaling pathway - Homo sapiens (human)聽|Hippo signaling pathway - Homo sapiens (hu…	11:76186325-76210736	83	90	0	0	1.41332	1.50488	0	0	1.4591	0	Inf	6.8149e-27	5.09356e-25	UP
ENSG00000175175	PPM1E	protein phosphatase, Mg2+/Mn2+ dependent 1E [Source:HGNC Symbol;Acc:HGNC:19322]	protein_coding	GO:0009987|GO:0032991|GO:0003824|GO:0008152|GO:0050896|GO:0044237|GO:0005515|GO:0016787|GO:0071704|GO:0043227|GO:0005622|GO:0043229|GO:0009892|GO:0019222|GO:0048523|GO:0043167|GO:0016043|GO:0006807|GO:0050794|GO:0044089|GO:0006996|GO:0005737|GO:0031323|GO:0031324|GO:0032231|GO:0044092|GO:0051128|GO:0043231|GO:0019538|GO:0043169|GO:0032233|GO:0051171|GO:0051130|GO:0016788|GO:0022607|GO:0042493|GO:…	cellular process|macromolecular complex|catalytic activity|metabolic process|response to stimulus|cellular metabolic process|protein binding|hydrolase activity|organic substance metabolic process|membrane-bounded organelle|intracellular|intracellular organelle|negative regulation of metabolic process|regulation of metabolic process|negative regulation of cellular process|ion binding|cellular comp…	-	-	-	-	17:58755854-58985179	170	141	3	8	1.48576	1.2101	0.02863	0.0754905	1.34793	0.0520602	4.69442	8.29993e-27	6.15528e-25	UP
ENSG00000142549	IGLON5	IgLON family member 5 [Source:HGNC Symbol;Acc:HGNC:34550]	protein_coding	GO:0005576	extracellular region	-	-	-	-	19:51311848-51330354	92	83	0	0	2.02404	1.79311	0	0	1.90858	0	Inf	9.21204e-27	6.79649e-25	UP
ENSG00000163328	GPR155	G protein-coupled receptor 155 [Source:HGNC Symbol;Acc:HGNC:22951]	protein_coding	GO:0009987|GO:0005576|GO:0023052|GO:0016020|GO:0050896|GO:0007165|GO:0031224|GO:0005615|GO:0043227|GO:0007154|GO:0050794|GO:0070062|GO:0050877|GO:0016021|GO:0031982|GO:1903561|GO:0035556|GO:0050890|GO:0055085	cellular process|extracellular region|signaling|membrane|response to stimulus|signal transduction|intrinsic component of membrane|extracellular space|membrane-bounded organelle|cell communication|regulation of cellular process|extracellular exosome|neurological system process|integral component of membrane|vesicle|extracellular vesicle|intracellular signal transduction|cognition|transmembrane tra…	-	-	-	-	2:174431571-174487094	688	806	90	116	3.26424	3.75518	0.466239	0.5942	3.50971	0.530219	2.72669	9.86005e-27	7.25588e-25	UP
ENSG00000214357	NEURL1B	neuralized E3 ubiquitin protein ligase 1B [Source:HGNC Symbol;Acc:HGNC:35422]	protein_coding	GO:0009987|GO:0003824|GO:0023052|GO:0008152|GO:0050896|GO:0007165|GO:0044237|GO:0005515|GO:0071704|GO:0043227|GO:0005622|GO:0043229|GO:0007154|GO:0043167|GO:0016740|GO:0006807|GO:0033036|GO:0012505|GO:0050794|GO:0005737|GO:0008104|GO:0097708|GO:0005768|GO:0007166|GO:0045184|GO:0019538|GO:0043169|GO:0019787|GO:0043170|GO:0031982|GO:0044260|GO:0071702|GO:0036211|GO:0004842|GO:0070086|GO:0016192|GO:…	cellular process|catalytic activity|signaling|metabolic process|response to stimulus|signal transduction|cellular metabolic process|protein binding|organic substance metabolic process|membrane-bounded organelle|intracellular|intracellular organelle|cell communication|ion binding|transferase activity|nitrogen compound metabolic process|macromolecule localization|endomembrane system|regulation of c…	-	-	-	-	5:172641263-172691540	261	243	24	16	2.18643	1.99895	0.219519	0.144708	2.09269	0.182113	3.52245	1.1171e-26	8.19955e-25	UP
ENSG00000078401	EDN1	endothelin 1 [Source:HGNC Symbol;Acc:HGNC:3176]	protein_coding	GO:0009987|GO:0000003|GO:0005576|GO:0032502|GO:0023052|GO:0022414|GO:0040011|GO:0002376|GO:0008152|GO:0050896|GO:0007165|GO:0006955|GO:0051051|GO:0044237|GO:0045927|GO:0048646|GO:0051091|GO:0005515|GO:0005615|GO:0071704|GO:0043227|GO:0048589|GO:0014823|GO:0005622|GO:0050793|GO:0045178|GO:0043229|GO:0009058|GO:0008283|GO:0009892|GO:0007154|GO:0050900|GO:0002684|GO:0048609|GO:0019222|GO:0048523|GO:…	cellular process|reproduction|extracellular region|developmental process|signaling|reproductive process|locomotion|immune system process|metabolic process|response to stimulus|signal transduction|immune response|negative regulation of transport|cellular metabolic process|positive regulation of growth|anatomical structure formation involved in morphogenesis|positive regulation of sequence-specific…	K16366	endothelin-1[-]	hsa05200|hsa04080|hsa04024|hsa05418|hsa04270|hsa04926|hsa04668|hsa04066|hsa04916|hsa04933|hsa05410|hsa04924	Pathways in cancer - Homo sapiens (human)聽|Neuroactive ligand-receptor interaction - Homo sapiens (human)聽|cAMP signaling pathway - Homo sapiens (human)聽|Fluid shear stress and atherosclerosis - Homo sapiens (human)聽|Vascular smooth muscle contraction - Homo sapiens (human)聽|Relaxin signaling pathway - Homo sapiens (human)聽|TNF signaling pathway - Homo sapiens (human)聽|HIF-1 signaling pathway - H…	6:12290361-12297194	413	375	37	51	11.6357	10.3746	1.13819	1.55129	11.0051	1.34474	3.03278	1.65556e-26	1.20591e-24	UP
ENSG00000197147	LRRC8B	leucine rich repeat containing 8 VRAC subunit B [Source:HGNC Symbol;Acc:HGNC:30692]	protein_coding	GO:0032991|GO:0005215|GO:0016020|GO:0031224|GO:0005515|GO:0043227|GO:0005622|GO:0005789|GO:0043229|GO:0071944|GO:1902495|GO:0005886|GO:0012505|GO:0042175|GO:0022857|GO:0005737|GO:0031226|GO:0034702|GO:0043231|GO:0016021|GO:0005783|GO:0022803|GO:0005887|GO:0006811|GO:0015075|GO:0055085|GO:0015267|GO:0005216|GO:0034220|GO:0006820|GO:0008509|GO:0098656|GO:0015698|GO:0005253|GO:0005225	macromolecular complex|transporter activity|membrane|intrinsic component of membrane|protein binding|membrane-bounded organelle|intracellular|endoplasmic reticulum membrane|intracellular organelle|cell periphery|transmembrane transporter complex|plasma membrane|endomembrane system|nuclear outer membrane-endoplasmic reticulum membrane network|transmembrane transporter activity|cytoplasm|intrinsic …	-	-	-	-	1:89524829-89597861	468	610	69	55	1.81615	2.32454	0.292365	0.230438	2.07035	0.261402	2.98553	1.67738e-26	1.2187e-24	UP
ENSG00000165434	PGM2L1	phosphoglucomutase 2 like 1 [Source:HGNC Symbol;Acc:HGNC:20898]	protein_coding	GO:0009987|GO:0003824|GO:0008152|GO:0044237|GO:0071704|GO:0016853|GO:0005622|GO:0009058|GO:0043167|GO:0016740|GO:0006807|GO:0009056|GO:0005737|GO:0006725|GO:1901135|GO:0044262|GO:0006139|GO:0043169|GO:0044281|GO:0016866|GO:0055114|GO:0006091|GO:0015980|GO:0006082|GO:0016772|GO:0043170|GO:0034641|GO:0005975|GO:1901360|GO:0044249|GO:0044260|GO:0046483|GO:0019637|GO:0005977|GO:0005996|GO:0005976|GO:…	cellular process|catalytic activity|metabolic process|cellular metabolic process|organic substance metabolic process|isomerase activity|intracellular|biosynthetic process|ion binding|transferase activity|nitrogen compound metabolic process|catabolic process|cytoplasm|cellular aromatic compound metabolic process|carbohydrate derivative metabolic process|cellular carbohydrate metabolic process|nucl…	K11809	glucose-1,6-bisphosphate synthase[2.7.1.106]	hsa01100|hsa00500	Metabolic pathways - Homo sapiens (human)聽|Starch and sucrose metabolism - Homo sapiens (human)聽	11:74330316-74398433	1393	1446	292	274	8.73795	8.90693	1.99991	1.85563	8.82244	1.92777	2.19425	1.8247e-26	1.32238e-24	UP
ENSG00000104549	SQLE	squalene epoxidase [Source:HGNC Symbol;Acc:HGNC:11279]	protein_coding	GO:0009987|GO:0003824|GO:0016020|GO:0008152|GO:0050896|GO:0044237|GO:0031224|GO:0005515|GO:0071704|GO:0036094|GO:0043227|GO:0005622|GO:0005789|GO:0043229|GO:0009058|GO:0008283|GO:0031090|GO:0019222|GO:0043167|GO:0016491|GO:0048037|GO:0097159|GO:0012505|GO:0050794|GO:0042175|GO:0005737|GO:0006725|GO:0006629|GO:0043231|GO:0050662|GO:0044281|GO:0004497|GO:0042127|GO:0016705|GO:0055114|GO:0016021|GO:…	cellular process|catalytic activity|membrane|metabolic process|response to stimulus|cellular metabolic process|intrinsic component of membrane|protein binding|organic substance metabolic process|small molecule binding|membrane-bounded organelle|intracellular|endoplasmic reticulum membrane|intracellular organelle|biosynthetic process|cell proliferation|organelle membrane|regulation of metabolic pr…	K00511	squalene monooxygenase[1.14.14.17]	hsa01100|hsa00100	Metabolic pathways - Homo sapiens (human)聽|Steroid biosynthesis - Homo sapiens (human)聽	8:124998497-125022283	1687	1669	4595	4695	16.8035	16.3246	49.9735	50.4896	16.564	50.2315	-1.60054	1.89005e-26	1.36627e-24	DOWN
ENSG00000269888	AC112491.1	novel transcript	lncRNA	-	-	-	-	-	-	3:161429112-161429613	3	0	77	71	0.693531	0	19.4363	17.7213	0.346766	18.5788	-5.74355	2.12737e-26	1.52627e-24	DOWN
ENSG00000055070	SZRD1	SUZ RNA binding domain containing 1 [Source:HGNC Symbol;Acc:HGNC:30232]	protein_coding	GO:0005515	protein binding	-	-	-	-	1:16352575-16398145	1025	827	3072	2826	5.89018	4.66672	19.2751	17.5331	5.27845	18.4041	-1.80184	2.27653e-26	1.6292e-24	DOWN
ENSG00000180448	ARHGAP45	Rho GTPase activating protein 45 [Source:HGNC Symbol;Acc:HGNC:17102]	protein_coding	GO:0009987|GO:0098772|GO:0005576|GO:0023052|GO:0002376|GO:0016020|GO:0050896|GO:0007165|GO:0006955|GO:0005515|GO:0043227|GO:0005622|GO:0043229|GO:0071944|GO:0007154|GO:0043167|GO:0045321|GO:0031252|GO:0030234|GO:0042995|GO:0005886|GO:0012505|GO:0050794|GO:0023051|GO:0008047|GO:0005737|GO:0097708|GO:0044093|GO:0002366|GO:0001726|GO:0002263|GO:0010646|GO:0002274|GO:0043231|GO:0030141|GO:0032940|GO:…	cellular process|molecular function regulator|extracellular region|signaling|immune system process|membrane|response to stimulus|signal transduction|immune response|protein binding|membrane-bounded organelle|intracellular|intracellular organelle|cell periphery|cell communication|ion binding|leukocyte activation|cell leading edge|enzyme regulator activity|cell projection|plasma membrane|endomembra…	-	-	-	-	19:1065923-1086628	219	192	12	16	1.1043	0.950706	0.0660679	0.0871045	1.02751	0.0765862	3.74592	3.39575e-26	2.41208e-24	UP
ENSG00000168032	ENTPD3	ectonucleoside triphosphate diphosphohydrolase 3 [Source:HGNC Symbol;Acc:HGNC:3365]	protein_coding	GO:0009987|GO:0003824|GO:0016020|GO:0008152|GO:0044237|GO:0031224|GO:0005515|GO:0016787|GO:0071704|GO:0036094|GO:0097367|GO:0071944|GO:0043167|GO:0006807|GO:0097159|GO:0005886|GO:0009056|GO:0006725|GO:0006139|GO:0044281|GO:0016817|GO:0016021|GO:0034641|GO:1901360|GO:0046483|GO:0019637|GO:0000166|GO:0035639|GO:0017076|GO:0006753|GO:0046434|GO:1901292|GO:0032555|GO:0034656|GO:0016818|GO:0006796|GO:…	cellular process|catalytic activity|membrane|metabolic process|cellular metabolic process|intrinsic component of membrane|protein binding|hydrolase activity|organic substance metabolic process|small molecule binding|carbohydrate derivative binding|cell periphery|ion binding|nitrogen compound metabolic process|organic cyclic compound binding|plasma membrane|catabolic process|cellular aromatic comp…	K01510	apyrase[3.6.1.5]	hsa01100|hsa05169|hsa00230|hsa00240	Metabolic pathways - Homo sapiens (human)聽|Epstein-Barr virus infection - Homo sapiens (human)聽|Purine metabolism - Homo sapiens (human)聽|Pyrimidine metabolism - Homo sapiens (human)聽	3:40387184-40428744	104	96	2	0	1.46971	1.33221	0.030867	0	1.40096	0.0154335	6.50421	3.8772e-26	2.74046e-24	UP
ENSG00000175556	LONRF3	LON peptidase N-terminal domain and ring finger 3 [Source:HGNC Symbol;Acc:HGNC:21152]	protein_coding	GO:0005515|GO:0043167|GO:0043169|GO:0046872	protein binding|ion binding|cation binding|metal ion binding	-	-	-	-	X:118974614-119018355	211	218	8	19	1.91352	1.94137	0.0792146	0.186028	1.92744	0.132621	3.8613	4.8737e-26	3.42787e-24	UP
ENSG00000119147	ECRG4	ECRG4 augurin precursor [Source:HGNC Symbol;Acc:HGNC:24642]	protein_coding	GO:0009987|GO:0005576|GO:0032502|GO:0016020|GO:0008152|GO:0050896|GO:0044237|GO:0005515|GO:0005615|GO:0071704|GO:0005622|GO:0071944|GO:0008283|GO:0006807|GO:0005886|GO:0009056|GO:0050794|GO:0048856|GO:0045177|GO:0007275|GO:0005737|GO:0007049|GO:0007568|GO:0019538|GO:0042127|GO:0070314|GO:0048869|GO:0043170|GO:0044260|GO:0016324|GO:0090398|GO:0044267|GO:0007399|GO:0044265|GO:0007417|GO:0006508|GO:…	cellular process|extracellular region|developmental process|membrane|metabolic process|response to stimulus|cellular metabolic process|protein binding|extracellular space|organic substance metabolic process|intracellular|cell periphery|cell proliferation|nitrogen compound metabolic process|plasma membrane|catabolic process|regulation of cellular process|anatomical structure development|apical par…	-	-	-	-	2:106063246-106078155	83	117	0	1	1.92036	2.65823	0	0.0249864	2.28929	0.0124932	7.51761	5.49702e-26	3.85681e-24	UP
ENSG00000255330	AL096711.2	novel protein	protein_coding	GO:0009987|GO:0005576|GO:0016020|GO:0008152|GO:0044237|GO:0031224|GO:0005615|GO:0019222|GO:0009056|GO:0050794|GO:0031323|GO:0016021|GO:0006914|GO:0010506	cellular process|extracellular region|membrane|metabolic process|cellular metabolic process|intrinsic component of membrane|extracellular space|regulation of metabolic process|catabolic process|regulation of cellular process|regulation of cellular metabolic process|integral component of membrane|autophagy|regulation of autophagy	-	-	-	-	6:127438406-127519001	617	589	93	74	2.55762	2.39755	0.420923	0.331181	2.47758	0.376052	2.71993	6.75794e-26	4.7299e-24	UP
ENSG00000161249	DMKN	dermokine [Source:HGNC Symbol;Acc:HGNC:25063]	protein_coding	GO:0009987|GO:0005576|GO:0005515|GO:0005615|GO:0016043|GO:0061024|GO:0010256|GO:0022607|GO:0044091|GO:0007009|GO:0071709|GO:1903575	cellular process|extracellular region|protein binding|extracellular space|cellular component organization|membrane organization|endomembrane system organization|cellular component assembly|membrane biogenesis|plasma membrane organization|membrane assembly|cornified envelope assembly	-	-	-	-	19:35497220-35513658	1972	2061	5400	5529	5.21089	5.34791	15.58	15.7737	5.2794	15.6769	-1.57019	8.57189e-26	5.98485e-24	DOWN
ENSG00000154175	ABI3BP	ABI family member 3 binding protein [Source:HGNC Symbol;Acc:HGNC:17265]	protein_coding	GO:0005198|GO:0005576|GO:0005515|GO:0005615|GO:0005201	structural molecule activity|extracellular region|protein binding|extracellular space|extracellular matrix structural constituent	-	-	-	-	3:100749156-100993515	3880	3597	10509	10200	14.1798	12.9086	41.9342	40.2457	13.5442	41.09	-1.60111	1.02455e-25	7.10139e-24	DOWN
ENSG00000107719	PALD1	phosphatase domain containing paladin 1 [Source:HGNC Symbol;Acc:HGNC:23530]	protein_coding	GO:0009987|GO:0003824|GO:0008152|GO:0044237|GO:0005515|GO:0016787|GO:0071704|GO:0005622|GO:0006807|GO:0005737|GO:0019538|GO:0016788|GO:0043170|GO:0044260|GO:0036211|GO:0044267|GO:0042578|GO:0006796|GO:0005829|GO:0016311|GO:0016791|GO:0006464|GO:0006470|GO:0004721|GO:0035335|GO:0004725	cellular process|catalytic activity|metabolic process|cellular metabolic process|protein binding|hydrolase activity|organic substance metabolic process|intracellular|nitrogen compound metabolic process|cytoplasm|protein metabolic process|hydrolase activity, acting on ester bonds|macromolecule metabolic process|cellular macromolecule metabolic process|protein modification process|cellular protein …	-	-	-	-	10:70478767-70568450	147	149	9	5	1.8282	1.81967	0.122208	0.0671421	1.82393	0.0946752	4.26792	1.03174e-25	7.13394e-24	UP
ENSG00000156140	ADAMTS3	ADAM metallopeptidase with thrombospondin type 1 motif 3 [Source:HGNC Symbol;Acc:HGNC:219]	protein_coding	GO:0009987|GO:0005576|GO:0003824|GO:0032502|GO:0023052|GO:0008152|GO:0050896|GO:0007165|GO:0005515|GO:0016787|GO:0005615|GO:0071704|GO:0031012|GO:0043227|GO:0097367|GO:0009058|GO:0007154|GO:0043167|GO:0016043|GO:0006807|GO:0009056|GO:0050794|GO:0023051|GO:0048856|GO:0007275|GO:0001816|GO:0007166|GO:0090287|GO:0010646|GO:0070062|GO:0019538|GO:0043169|GO:0008233|GO:0097435|GO:0009966|GO:0043062|GO:…	cellular process|extracellular region|catalytic activity|developmental process|signaling|metabolic process|response to stimulus|signal transduction|protein binding|hydrolase activity|extracellular space|organic substance metabolic process|extracellular matrix|membrane-bounded organelle|carbohydrate derivative binding|biosynthetic process|cell communication|ion binding|cellular component organizat…	-	-	-	-	4:72280969-72569221	224	248	23	18	1.48092	1.61004	0.166029	0.128484	1.54548	0.147256	3.39166	1.15005e-25	7.93288e-24	UP
ENSG00000135678	CPM	carboxypeptidase M [Source:HGNC Symbol;Acc:HGNC:2311]	protein_coding	GO:0009987|GO:0005576|GO:0003824|GO:0032502|GO:0016020|GO:0008152|GO:0044237|GO:0031224|GO:0016787|GO:0005615|GO:0071704|GO:0043227|GO:0071944|GO:0043167|GO:0006807|GO:0005886|GO:0009986|GO:0048856|GO:0009653|GO:0070062|GO:0019538|GO:0043169|GO:0008233|GO:0031225|GO:0016021|GO:0043170|GO:0034641|GO:0031982|GO:1903561|GO:0006518|GO:0051604|GO:0043603|GO:0006508|GO:0010467|GO:0046872|GO:0016485|GO:…	cellular process|extracellular region|catalytic activity|developmental process|membrane|metabolic process|cellular metabolic process|intrinsic component of membrane|hydrolase activity|extracellular space|organic substance metabolic process|membrane-bounded organelle|cell periphery|ion binding|nitrogen compound metabolic process|plasma membrane|cell surface|anatomical structure development|anatomi…	-	-	-	-	12:68842197-68971570	360	344	44	43	1.26292	1.18504	0.168539	0.162863	1.22398	0.165701	2.88492	1.17732e-25	8.10145e-24	UP
ENSG00000129946	SHC2	SHC adaptor protein 2 [Source:HGNC Symbol;Acc:HGNC:29869]	protein_coding	GO:0009987|GO:0023052|GO:0016020|GO:0008152|GO:0050896|GO:0007165|GO:0044237|GO:0005515|GO:0071704|GO:0005622|GO:0071944|GO:0007154|GO:0019222|GO:0009893|GO:0006807|GO:0005886|GO:0050794|GO:0023051|GO:0005737|GO:0031323|GO:0044093|GO:0007166|GO:0010646|GO:0005102|GO:0031325|GO:0019538|GO:0051171|GO:0019899|GO:0051173|GO:0009966|GO:0050790|GO:0043170|GO:0044260|GO:0023014|GO:0009967|GO:0035556|GO:…	cellular process|signaling|membrane|metabolic process|response to stimulus|signal transduction|cellular metabolic process|protein binding|organic substance metabolic process|intracellular|cell periphery|cell communication|regulation of metabolic process|positive regulation of metabolic process|nitrogen compound metabolic process|plasma membrane|regulation of cellular process|regulation of signali…	K17447	SHC-transforming protein 2[-]	hsa04014|hsa04510|hsa04062|hsa05034|hsa05225|hsa05226|hsa04072|hsa05224|hsa04915|hsa04910|hsa04650|hsa04926|hsa04722|hsa04935|hsa01522|hsa04012|hsa01521|hsa05100|hsa05220|hsa05214|hsa04917|hsa04370	Ras signaling pathway - Homo sapiens (human)聽|Focal adhesion - Homo sapiens (human)聽|Chemokine signaling pathway - Homo sapiens (human)聽|Alcoholism - Homo sapiens (human)聽|Hepatocellular carcinoma - Homo sapiens (human)聽|Gastric cancer - Homo sapiens (human)聽|Phospholipase D signaling pathway - Homo sapiens (human)聽|Breast cancer - Homo sapiens (human)聽|Estrogen signaling pathway - Homo sapiens (…	19:416583-460996	483	604	76	67	4.72879	5.80686	0.812433	0.708207	5.26783	0.76032	2.79253	1.33469e-25	9.14041e-24	UP
ENSG00000054654	SYNE2	spectrin repeat containing nuclear envelope protein 2 [Source:HGNC Symbol;Acc:HGNC:17084]	protein_coding	GO:0009987|GO:0032991|GO:0005576|GO:0032502|GO:0030054|GO:0040011|GO:0016020|GO:0031224|GO:0044877|GO:0005515|GO:0030055|GO:0005615|GO:0019867|GO:0051641|GO:0043227|GO:0007017|GO:0005622|GO:0005789|GO:0043229|GO:0071944|GO:0031090|GO:0016043|GO:0040017|GO:0031252|GO:0042995|GO:0040012|GO:0033036|GO:0005886|GO:0012505|GO:0050794|GO:0048856|GO:0048870|GO:0042175|GO:0005640|GO:0061842|GO:0099512|GO:…	cellular process|macromolecular complex|extracellular region|developmental process|cell junction|locomotion|membrane|intrinsic component of membrane|macromolecular complex binding|protein binding|cell-substrate junction|extracellular space|outer membrane|cellular localization|membrane-bounded organelle|microtubule-based process|intracellular|endoplasmic reticulum membrane|intracellular organelle|…	-	-	-	-	14:63761899-64226433	1968	1822	400	389	2.74669	2.49709	0.609558	0.586161	2.62189	0.597859	2.13273	1.34288e-25	9.1745e-24	UP
ENSG00000130720	FIBCD1	fibrinogen C domain containing 1 [Source:HGNC Symbol;Acc:HGNC:25922]	protein_coding	GO:0005576|GO:0016020|GO:0031224|GO:0005515|GO:0005615|GO:0097367|GO:0007155|GO:0043167|GO:0005102|GO:0043169|GO:0008061|GO:0016021|GO:0046872	extracellular region|membrane|intrinsic component of membrane|protein binding|extracellular space|carbohydrate derivative binding|cell adhesion|ion binding|receptor binding|cation binding|chitin binding|integral component of membrane|metal ion binding	-	-	-	-	9:130902438-130939286	190	200	15	15	1.19182	1.23194	0.102736	0.101588	1.21188	0.102162	3.56832	1.73985e-25	1.17743e-23	UP
ENSG00000182774	RPS17	ribosomal protein S17 [Source:HGNC Symbol;Acc:HGNC:10397]	protein_coding	GO:0009987|GO:0005198|GO:0045202|GO:0032991|GO:0030054|GO:0002376|GO:0016020|GO:0008152|GO:0003735|GO:0044237|GO:0030055|GO:0071704|GO:0051641|GO:0043227|GO:0002262|GO:0005622|GO:0043229|GO:0009058|GO:0009892|GO:0019222|GO:0006807|GO:0033036|GO:0097159|GO:0009056|GO:1990904|GO:0051649|GO:0005737|GO:0008104|GO:0006725|GO:0005912|GO:0045184|GO:0006139|GO:0043231|GO:0019538|GO:0006413|GO:0034101|GO:…	cellular process|structural molecule activity|synapse|macromolecular complex|cell junction|immune system process|membrane|metabolic process|structural constituent of ribosome|cellular metabolic process|cell-substrate junction|organic substance metabolic process|cellular localization|membrane-bounded organelle|myeloid cell homeostasis|intracellular|intracellular organelle|biosynthetic process|nega…	K02962	small subunit ribosomal protein S17e[-]	hsa05171|hsa03010	Coronavirus disease - COVID-19 - Homo sapiens (human)聽|Ribosome - Homo sapiens (human)聽	15:82536750-82540459	809	972	2481	2604	6.4286	7.58465	21.5261	22.3404	7.00663	21.9333	-1.64633	1.9953e-25	1.34711e-23	DOWN
ENSG00000161835	TAMALIN	trafficking regulator and scaffold protein tamalin [Source:HGNC Symbol;Acc:HGNC:18707]	protein_coding	GO:0009987|GO:0045202|GO:0023052|GO:0030054|GO:0016020|GO:0050896|GO:0007165|GO:0098685|GO:0005515|GO:0098794|GO:0005622|GO:0071944|GO:0098984|GO:0099572|GO:0007154|GO:0097060|GO:0098978|GO:0033036|GO:0005886|GO:0050794|GO:0005737|GO:0008104|GO:0042802|GO:0032279|GO:0019904|GO:0045211|GO:0014069|GO:0019899|GO:0051020|GO:0048471|GO:0030165|GO:0031267|GO:0030306	cellular process|synapse|signaling|cell junction|membrane|response to stimulus|signal transduction|Schaffer collateral - CA1 synapse|protein binding|postsynapse|intracellular|cell periphery|neuron to neuron synapse|postsynaptic specialization|cell communication|synaptic membrane|glutamatergic synapse|macromolecule localization|plasma membrane|regulation of cellular process|cytoplasm|protein local…	-	-	-	-	12:52006946-52015889	307	328	37	37	2.99851	3.14587	0.394586	0.390167	3.07219	0.392377	2.96896	2.11354e-25	1.42024e-23	UP
ENSG00000165949	IFI27	interferon alpha inducible protein 27 [Source:HGNC Symbol;Acc:HGNC:5397]	protein_coding	GO:0009987|GO:0023052|GO:0002376|GO:0016020|GO:0008152|GO:0050896|GO:0007165|GO:0006955|GO:0044237|GO:0031224|GO:0005515|GO:0071704|GO:0019867|GO:0051641|GO:0043227|GO:0005622|GO:0005789|GO:0043229|GO:0009058|GO:0009892|GO:0007154|GO:0031090|GO:0019222|GO:0048523|GO:0051707|GO:0006807|GO:0035821|GO:0033036|GO:0012505|GO:0009056|GO:0050794|GO:0042175|GO:0051702|GO:0051649|GO:0005737|GO:0031323|GO:…	cellular process|signaling|immune system process|membrane|metabolic process|response to stimulus|signal transduction|immune response|cellular metabolic process|intrinsic component of membrane|protein binding|organic substance metabolic process|outer membrane|cellular localization|membrane-bounded organelle|intracellular|endoplasmic reticulum membrane|intracellular organelle|biosynthetic process|n…	-	-	-	-	14:94104836-94116698	445	523	70	64	3.60814	4.16416	0.619712	0.560256	3.88615	0.589984	2.71959	2.16335e-25	1.45031e-23	UP
ENSG00000141934	PLPP2	phospholipid phosphatase 2 [Source:HGNC Symbol;Acc:HGNC:9230]	protein_coding	GO:0009987|GO:0003824|GO:0023052|GO:0016020|GO:0008152|GO:0050896|GO:0007165|GO:0044237|GO:0031224|GO:0005515|GO:0016787|GO:0071704|GO:0043227|GO:0005622|GO:0005789|GO:0043229|GO:0009058|GO:0071944|GO:0007154|GO:0031090|GO:0006807|GO:0005886|GO:0012505|GO:0050794|GO:0042175|GO:0051726|GO:0005737|GO:0097708|GO:0031226|GO:0005768|GO:0098857|GO:0006629|GO:0010008|GO:0007049|GO:0043231|GO:0044281|GO:…	cellular process|catalytic activity|signaling|membrane|metabolic process|response to stimulus|signal transduction|cellular metabolic process|intrinsic component of membrane|protein binding|hydrolase activity|organic substance metabolic process|membrane-bounded organelle|intracellular|endoplasmic reticulum membrane|intracellular organelle|biosynthetic process|cell periphery|cell communication|orga…	K01080	phosphatidate phosphatase[3.1.3.4]	hsa01100|hsa04072|hsa05231|hsa00564|hsa04666|hsa00561|hsa00600|hsa00565|hsa04975	Metabolic pathways - Homo sapiens (human)聽|Phospholipase D signaling pathway - Homo sapiens (human)聽|Choline metabolism in cancer - Homo sapiens (human)聽|Glycerophospholipid metabolism - Homo sapiens (human)聽|Fc gamma R-mediated phagocytosis - Homo sapiens (human)聽|Glycerolipid metabolism - Homo sapiens (human)聽|Sphingolipid metabolism - Homo sapiens (human)聽|Ether lipid metabolism - Homo sapiens…	19:281040-291403	875	894	151	161	5.00913	5.02565	0.943848	0.995089	5.01739	0.969468	2.37167	2.34342e-25	1.56735e-23	UP
ENSG00000172020	GAP43	growth associated protein 43 [Source:HGNC Symbol;Acc:HGNC:4140]	protein_coding	GO:0009987|GO:0045202|GO:0032502|GO:0023052|GO:0030054|GO:0040011|GO:0016020|GO:0050896|GO:0007165|GO:0005515|GO:0030427|GO:0098794|GO:0048589|GO:0097367|GO:0098982|GO:0005622|GO:0071944|GO:0098984|GO:0099572|GO:0007154|GO:0044297|GO:0043167|GO:0016043|GO:0042995|GO:0040008|GO:0072341|GO:0005886|GO:0050794|GO:0048856|GO:0008289|GO:0009653|GO:0060491|GO:0007275|GO:0042246|GO:0005737|GO:0007186|GO:…	cellular process|synapse|developmental process|signaling|cell junction|locomotion|membrane|response to stimulus|signal transduction|protein binding|site of polarized growth|postsynapse|developmental growth|carbohydrate derivative binding|GABA-ergic synapse|intracellular|cell periphery|neuron to neuron synapse|postsynaptic specialization|cell communication|cell body|ion binding|cellular component …	-	-	-	-	3:115623510-115721490	272	354	28	33	6.01875	7.69205	0.676489	0.788372	6.8554	0.732431	3.22648	2.83261e-25	1.88572e-23	UP
ENSG00000146674	IGFBP3	insulin like growth factor binding protein 3 [Source:HGNC Symbol;Acc:HGNC:5472]	protein_coding	GO:0009987|GO:0032991|GO:0098772|GO:0005576|GO:0032502|GO:0023052|GO:0040011|GO:0008152|GO:0050896|GO:0007165|GO:0044237|GO:0005515|GO:0005615|GO:0071704|GO:0016942|GO:0043227|GO:0005622|GO:0050793|GO:0043229|GO:0008283|GO:0009892|GO:0007154|GO:0019222|GO:0048523|GO:0043167|GO:0016043|GO:0009893|GO:0030234|GO:0006807|GO:0040008|GO:0040012|GO:0012505|GO:0050794|GO:0023051|GO:0048856|GO:0048870|GO:…	cellular process|macromolecular complex|molecular function regulator|extracellular region|developmental process|signaling|locomotion|metabolic process|response to stimulus|signal transduction|cellular metabolic process|protein binding|extracellular space|organic substance metabolic process|insulin-like growth factor binding protein complex|membrane-bounded organelle|intracellular|regulation of de…	K10138	insulin-like growth factor-binding protein 3[-]	hsa05202|hsa04218|hsa04935|hsa04115	Transcriptional misregulation in cancer - Homo sapiens (human)聽|Cellular senescence - Homo sapiens (human)聽|Growth hormone synthesis, secretion and action - Homo sapiens (human)聽|p53 signaling pathway - Homo sapiens (human)聽	7:45912245-45921874	3855	4483	931	912	21.5041	24.5565	5.67043	5.49254	23.0303	5.58149	2.04481	5.30677e-25	3.49222e-23	UP
ENSG00000125648	SLC25A23	solute carrier family 25 member 23 [Source:HGNC Symbol;Acc:HGNC:19375]	protein_coding	GO:0009987|GO:0005215|GO:0016020|GO:0008152|GO:0050896|GO:0044237|GO:0031224|GO:0005515|GO:0071704|GO:0043227|GO:0005622|GO:0043229|GO:0031090|GO:0019222|GO:0043167|GO:0006807|GO:0050794|GO:0022857|GO:0005737|GO:0031323|GO:0006725|GO:0051208|GO:0006970|GO:1901135|GO:0010035|GO:0006139|GO:0043231|GO:0080135|GO:0043169|GO:0031966|GO:0051171|GO:0044281|GO:0042592|GO:0042592|GO:0055114|GO:0006091|GO:…	cellular process|transporter activity|membrane|metabolic process|response to stimulus|cellular metabolic process|intrinsic component of membrane|protein binding|organic substance metabolic process|membrane-bounded organelle|intracellular|intracellular organelle|organelle membrane|regulation of metabolic process|ion binding|nitrogen compound metabolic process|regulation of cellular process|transme…	-	-	-	-	19:6436079-6465203	2023	2146	475	451	13.6871	14.2576	3.50897	3.29439	13.9724	3.40168	2.03826	6.03699e-25	3.96364e-23	UP
ENSG00000111058	ACSS3	acyl-CoA synthetase short chain family member 3 [Source:HGNC Symbol;Acc:HGNC:24723]	protein_coding	GO:0009987|GO:0003824|GO:0008152|GO:0044237|GO:0005515|GO:0071704|GO:0036094|GO:0043227|GO:0097367|GO:0005622|GO:0043229|GO:0009058|GO:0043167|GO:0016874|GO:0097159|GO:0005737|GO:0043231|GO:0044281|GO:0046950|GO:0044249|GO:0000166|GO:0005759|GO:0035639|GO:1902224|GO:0017076|GO:0005739|GO:0046951|GO:0016878|GO:0032555|GO:0016405|GO:0050218|GO:0032559|GO:0047760|GO:0005524|GO:0030554|GO:0003987	cellular process|catalytic activity|metabolic process|cellular metabolic process|protein binding|organic substance metabolic process|small molecule binding|membrane-bounded organelle|carbohydrate derivative binding|intracellular|intracellular organelle|biosynthetic process|ion binding|ligase activity|organic cyclic compound binding|cytoplasm|intracellular membrane-bounded organelle|small molecule…	K01908	propionyl-CoA synthetase[6.2.1.17]	hsa01100|hsa00640	Metabolic pathways - Homo sapiens (human)聽|Propanoate metabolism - Homo sapiens (human)聽	12:80936414-81261210	1075	1074	215	201	2.82009	2.76668	0.615831	0.569288	2.79338	0.59256	2.23698	7.78688e-25	5.10085e-23	UP
[truncated: 1,596 more rows]

## Sheet: ICG-001_vs_NC.edgeR_diff
gene id	gene name	description	gene_type	GO_id	GO_term	KO_ID	KO_Description	kegg_id	kegg_term	locus	ICG_1_count	ICG_2_count	NC_1_count	NC_2_count	ICG_1_FPKM	ICG_2_FPKM	NC_1_FPKM	NC_2_FPKM	ICG	NC	log2FC	Pvalue	Qvalue	updown
[truncated: 1,867 more rows]

## Sheet: SKL2001_vs_ICG-001.edgeR_dif
gene id	gene name	description	gene_type	GO_id	GO_term	KO_ID	KO_Description	kegg_id	kegg_term	locus	SKL_1_count	SKL_2_count	ICG_1_count	ICG_2_count	SKL_1_FPKM	SKL_2_FPKM	ICG_1_FPKM	ICG_2_FPKM	SKL	ICG	log2FC	Pvalue	Qvalue	updown
[truncated: 2,765 more rows]
