# Supplementary material for: Single-cell transcriptome atlas of the human corpus cavernosum
Source: Nat Commun. 2022 Jul 25;13:4302. doi: 10.1038/s41467-022-31950-9 (PMC9314400; doi:10.1038/s41467-022-31950-9)
Supplement: Supplementary file 14 — Supplementary Dataset 11 [file 41467_2022_31950_MOESM14_ESM.csv]

	p_val	avg_log2FC	pct.1	pct.2	p_val_adj	cluster	gene
RERGL	4.13E-182	3.804735934	0.876	0.046	1.39E-177	C1	RERGL
NET1	1.02E-120	2.433625689	0.865	0.188	3.42E-116	C1	NET1
PHLDA2	5.53E-115	2.012591867	0.65	0.046	1.86E-110	C1	PHLDA2
BCAM	2.93E-107	2.265032235	0.91	0.324	9.86E-103	C1	BCAM
SORBS2	1.84E-99	2.124304307	0.876	0.276	6.19E-95	C1	SORBS2
FRZB	2.24E-90	1.943249658	0.929	0.319	7.56E-86	C1	FRZB
LBH	9.65E-86	2.018490411	0.827	0.265	3.25E-81	C1	LBH
PLN	1.84E-84	1.940997625	0.914	0.436	6.19E-80	C1	PLN
RGS5	2.34E-83	2.200062965	0.959	0.602	7.88E-79	C1	RGS5
ADIRF	4.13E-76	1.288536622	1	0.981	1.39E-71	C1	ADIRF
NRGN	3.05E-74	1.550347934	0.714	0.169	1.03E-69	C1	NRGN
DSTN	1.25E-73	1.294585715	0.992	0.957	4.20E-69	C1	DSTN
GPRC5C	4.31E-73	1.482025794	0.782	0.26	1.45E-68	C1	GPRC5C
MCAM	1.49E-72	1.581317626	0.929	0.567	5.00E-68	C1	MCAM
TAGLN	3.26E-70	1.293566134	1	0.972	1.10E-65	C1	TAGLN
TSC22D1	5.35E-70	1.577559327	0.955	0.649	1.80E-65	C1	TSC22D1
TBX2	6.57E-68	1.449204007	0.718	0.203	2.21E-63	C1	TBX2
ZFHX3	9.54E-62	1.398918956	0.823	0.368	3.22E-57	C1	ZFHX3
SYNE2	2.01E-56	1.550365597	0.797	0.354	6.76E-52	C1	SYNE2
NRIP2	3.42E-55	0.709382956	0.308	0.013	1.15E-50	C1	NRIP2
PGAM2	1.71E-54	1.099037359	0.398	0.045	5.76E-50	C1	PGAM2
CASQ2	3.78E-54	1.289912982	0.658	0.205	1.27E-49	C1	CASQ2
TPM1	4.04E-54	1.217356093	0.981	0.867	1.36E-49	C1	TPM1
TBX2-AS1	2.83E-53	1.037824489	0.53	0.108	9.54E-49	C1	TBX2-AS1
ACAN	1.10E-52	1.164967637	0.414	0.054	3.70E-48	C1	ACAN
LINGO1	6.47E-52	0.601768648	0.286	0.011	2.18E-47	C1	LINGO1
MYL9	1.53E-50	0.874416154	1	0.987	5.16E-46	C1	MYL9
SNCG	3.00E-50	1.680630049	0.838	0.503	1.01E-45	C1	SNCG
FILIP1	5.08E-50	1.379594423	0.665	0.248	1.71E-45	C1	FILIP1
ETS2	1.86E-48	1.163221326	0.511	0.122	6.28E-44	C1	ETS2
CAV1	1.15E-47	1.009958867	0.974	0.852	3.88E-43	C1	CAV1
FOXC1	1.56E-46	1.082638534	0.523	0.129	5.25E-42	C1	FOXC1
TPM2	1.65E-46	0.993213463	1	0.963	5.57E-42	C1	TPM2
CRIP1	3.37E-46	1.538750825	0.759	0.37	1.13E-41	C1	CRIP1
MYH11	3.52E-46	1.109262232	0.992	0.913	1.19E-41	C1	MYH11
CRIM1	7.20E-45	1.157360253	0.613	0.205	2.42E-40	C1	CRIM1
RCAN2	2.12E-44	0.994738661	0.917	0.68	7.16E-40	C1	RCAN2
DACT3	2.43E-44	1.030280742	0.617	0.206	8.19E-40	C1	DACT3
CCDC3	7.81E-43	0.973510791	0.632	0.21	2.63E-38	C1	CCDC3
CAV2	2.69E-42	1.139101239	0.846	0.531	9.08E-38	C1	CAV2
CRIP2	4.89E-42	1.147578826	0.868	0.57	1.65E-37	C1	CRIP2
AC097724.3	6.00E-42	0.62627398	0.289	0.026	2.02E-37	C1	AC097724.3
MYL6	2.50E-41	0.834118428	0.992	0.958	8.41E-37	C1	MYL6
PIP5K1B	8.49E-40	0.592588862	0.32	0.041	2.86E-35	C1	PIP5K1B
CNFN	1.41E-39	0.688826728	0.267	0.022	4.76E-35	C1	CNFN
RGS6	2.21E-39	0.49113954	0.211	0.007	7.44E-35	C1	RGS6
MEF2C	4.14E-39	1.005853668	0.805	0.441	1.40E-34	C1	MEF2C
MSRB3	2.33E-38	1.044873197	0.786	0.46	7.85E-34	C1	MSRB3
WTIP	2.96E-38	1.098231318	0.575	0.205	9.96E-34	C1	WTIP
PTP4A3	7.28E-38	0.988358799	0.628	0.224	2.45E-33	C1	PTP4A3
SUSD5	8.81E-38	0.771644214	0.38	0.073	2.97E-33	C1	SUSD5
TMEM51	4.21E-37	0.650631032	0.327	0.051	1.42E-32	C1	TMEM51
PTK2	2.40E-36	0.908757188	0.692	0.307	8.09E-32	C1	PTK2
PPP1R12A	2.97E-36	0.961337303	0.891	0.671	9.99E-32	C1	PPP1R12A
PPP1R12B	5.82E-36	0.950487985	0.797	0.455	1.96E-31	C1	PPP1R12B
SERPINI1	6.36E-36	0.714305829	0.323	0.051	2.14E-31	C1	SERPINI1
LRRC10B	9.38E-36	0.528638996	0.252	0.024	3.16E-31	C1	LRRC10B
ACTN4	9.57E-36	1.010731224	0.816	0.502	3.22E-31	C1	ACTN4
CPM	4.02E-35	1.145502039	0.568	0.22	1.36E-30	C1	CPM
ADRA2A	1.14E-34	0.939182736	0.545	0.183	3.84E-30	C1	ADRA2A
RBPMS2	1.25E-34	0.830232586	0.617	0.231	4.20E-30	C1	RBPMS2
SPARCL1	1.80E-34	0.817778404	1	0.981	6.07E-30	C1	SPARCL1
CD82	2.18E-34	0.771551684	0.398	0.09	7.35E-30	C1	CD82
EMP2	3.61E-34	1.123028858	0.741	0.449	1.22E-29	C1	EMP2
PLCE1	7.16E-34	0.576480162	0.289	0.041	2.41E-29	C1	PLCE1
SOD3	9.40E-34	0.846062392	0.955	0.8	3.17E-29	C1	SOD3
ACTB	1.62E-33	0.56807396	0.992	0.983	5.46E-29	C1	ACTB
ACTA2	3.31E-33	0.813026019	1	0.955	1.12E-28	C1	ACTA2
TMEM38B	7.43E-33	0.83446408	0.44	0.123	2.50E-28	C1	TMEM38B
CARHSP1	1.12E-32	0.587919827	0.327	0.058	3.78E-28	C1	CARHSP1
RAMP1	1.79E-32	0.884300614	0.827	0.471	6.02E-28	C1	RAMP1
ITGA8	2.16E-32	0.820675036	0.842	0.423	7.28E-28	C1	ITGA8
AMIGO2	6.30E-32	0.570457478	0.248	0.029	2.12E-27	C1	AMIGO2
KIAA1217	1.63E-31	0.453184738	0.207	0.015	5.50E-27	C1	KIAA1217
DMPK	7.32E-31	0.753721522	0.523	0.178	2.46E-26	C1	DMPK
NPY1R	8.72E-31	0.498142265	0.192	0.012	2.94E-26	C1	NPY1R
DOCK8	1.85E-30	0.381207391	0.165	0.006	6.24E-26	C1	DOCK8
AC005477.1	1.92E-30	0.371426982	0.165	0.006	6.46E-26	C1	AC005477.1
DUSP26	3.58E-30	0.438250088	0.184	0.011	1.21E-25	C1	DUSP26
PRKAR2B	1.13E-29	0.9106196	0.53	0.206	3.82E-25	C1	PRKAR2B
CALM2	1.55E-29	0.691132986	0.992	0.913	5.23E-25	C1	CALM2
NFASC	3.48E-29	0.875849787	0.549	0.205	1.17E-24	C1	NFASC
GPR20	5.32E-29	0.565111203	0.305	0.058	1.79E-24	C1	GPR20
WFDC1	5.53E-29	0.83298863	0.421	0.123	1.86E-24	C1	WFDC1
LGALSL	8.60E-29	0.715000304	0.447	0.141	2.90E-24	C1	LGALSL
KCNA5	1.05E-28	0.427949812	0.169	0.009	3.54E-24	C1	KCNA5
CSRP2	7.04E-28	0.861236008	0.861	0.593	2.37E-23	C1	CSRP2
PRPH	9.64E-28	0.671945655	0.357	0.086	3.25E-23	C1	PRPH
KLF2	2.24E-27	1.934038733	0.699	0.422	7.53E-23	C1	KLF2
AC013461.1	2.60E-27	0.829175306	0.853	0.622	8.75E-23	C1	AC013461.1
MGST3	4.67E-27	0.638773088	0.944	0.859	1.57E-22	C1	MGST3
MAPRE2	6.66E-27	0.725560934	0.549	0.227	2.24E-22	C1	MAPRE2
FAM129A	1.87E-26	0.801854988	0.639	0.317	6.29E-22	C1	FAM129A
ENDOD1	5.54E-26	0.694668569	0.523	0.203	1.87E-21	C1	ENDOD1
NDUFA4L2	7.08E-26	1.254844507	0.583	0.261	2.38E-21	C1	NDUFA4L2
MT-CO1	1.59E-25	0.56949224	1	0.997	5.34E-21	C1	MT-CO1
UTRN	1.93E-25	0.913541568	0.786	0.542	6.51E-21	C1	UTRN
SYPL1	2.49E-25	0.803576797	0.744	0.463	8.39E-21	C1	SYPL1
ARHGEF7	2.77E-25	0.61231541	0.462	0.159	9.34E-21	C1	ARHGEF7
ROCK1	3.29E-25	0.851960918	0.816	0.573	1.11E-20	C1	ROCK1
OLFML2A	4.05E-25	0.530712929	0.222	0.033	1.37E-20	C1	OLFML2A
PFN1	4.27E-25	0.666228685	0.936	0.826	1.44E-20	C1	PFN1
AKAP6	4.47E-24	0.466243697	0.222	0.035	1.51E-19	C1	AKAP6
RGCC	6.43E-23	0.589013015	0.256	0.054	2.17E-18	C1	RGCC
KAZN	1.36E-22	0.493678551	0.256	0.053	4.58E-18	C1	KAZN
TLN1	1.79E-22	0.74488974	0.868	0.68	6.02E-18	C1	TLN1
KCNMA1	2.15E-22	0.590733605	0.466	0.171	7.26E-18	C1	KCNMA1
ITIH5	2.46E-22	0.583573823	0.432	0.15	8.30E-18	C1	ITIH5
CSRP1	2.54E-22	0.60815248	0.921	0.692	8.57E-18	C1	CSRP1
UBA2	2.92E-22	0.730477862	0.669	0.401	9.83E-18	C1	UBA2
KANK3	5.90E-22	0.344549409	0.169	0.019	1.99E-17	C1	KANK3
EFHD1	6.60E-22	0.694854564	0.714	0.415	2.22E-17	C1	EFHD1
PDLIM5	6.67E-22	0.674855675	0.647	0.35	2.25E-17	C1	PDLIM5
GABRA4	2.43E-21	0.424768507	0.154	0.015	8.19E-17	C1	GABRA4
TULP4	3.16E-21	0.618061823	0.41	0.151	1.06E-16	C1	TULP4
FRMD4A	4.30E-21	0.481989874	0.361	0.111	1.45E-16	C1	FRMD4A
MYO3A	5.92E-21	0.30741214	0.135	0.01	1.99E-16	C1	MYO3A
NEFM	7.21E-21	0.324921461	0.105	0.002	2.43E-16	C1	NEFM
INPP5A	1.44E-20	0.556026259	0.432	0.165	4.84E-16	C1	INPP5A
CPNE2	1.97E-20	0.524324264	0.286	0.076	6.63E-16	C1	CPNE2
MFGE8	2.02E-20	0.723792757	0.917	0.74	6.81E-16	C1	MFGE8
CSDC2	2.65E-20	0.658601221	0.38	0.139	8.94E-16	C1	CSDC2
FLNA	3.67E-20	0.609834343	0.977	0.838	1.23E-15	C1	FLNA
SLC38A1	4.30E-20	0.574679738	0.414	0.155	1.45E-15	C1	SLC38A1
NMRK2	6.33E-20	0.404633846	0.105	0.003	2.13E-15	C1	NMRK2
PGF	7.63E-20	0.554474324	0.271	0.069	2.57E-15	C1	PGF
HACD4	7.99E-20	0.580754247	0.327	0.104	2.69E-15	C1	HACD4
LDB3	8.44E-20	0.63270179	0.526	0.247	2.84E-15	C1	LDB3
NT5DC2	8.94E-20	0.690432234	0.575	0.29	3.01E-15	C1	NT5DC2
SORT1	1.01E-19	0.576768384	0.436	0.18	3.41E-15	C1	SORT1
ATP2A2	1.18E-19	0.647734804	0.643	0.356	3.96E-15	C1	ATP2A2
ATP10A	1.50E-19	0.305040112	0.139	0.013	5.06E-15	C1	ATP10A
SORL1	1.54E-19	0.380599738	0.214	0.043	5.18E-15	C1	SORL1
PPP1CB	1.87E-19	0.649807953	0.816	0.611	6.30E-15	C1	PPP1CB
CAMK2G	2.66E-19	0.66916035	0.466	0.21	8.95E-15	C1	CAMK2G
MLLT3	3.49E-19	0.55094067	0.301	0.09	1.17E-14	C1	MLLT3
CCND1	4.24E-19	0.640873148	0.613	0.315	1.43E-14	C1	CCND1
FRK	4.49E-19	0.29661394	0.147	0.017	1.51E-14	C1	FRK
TGM2	4.61E-19	0.523938139	0.256	0.065	1.55E-14	C1	TGM2
COX7A2	5.41E-19	0.584417151	0.898	0.787	1.82E-14	C1	COX7A2
ITGA3	6.38E-19	0.524534849	0.35	0.119	2.15E-14	C1	ITGA3
PCLO	6.64E-19	0.300252918	0.139	0.014	2.24E-14	C1	PCLO
ZBTB7C	6.80E-19	0.330591186	0.154	0.02	2.29E-14	C1	ZBTB7C
SYT1	1.02E-18	0.376182554	0.124	0.01	3.44E-14	C1	SYT1
JAG1	1.31E-18	0.682245239	0.665	0.404	4.40E-14	C1	JAG1
A2M	1.42E-18	0.630053077	0.94	0.82	4.77E-14	C1	A2M
RYR2	1.63E-18	0.351432069	0.184	0.032	5.48E-14	C1	RYR2
DKK3	2.12E-18	0.759583999	0.635	0.362	7.15E-14	C1	DKK3
AC093390.1	2.20E-18	0.3593294	0.192	0.036	7.40E-14	C1	AC093390.1
CD34	3.32E-18	0.509064511	0.252	0.067	1.12E-13	C1	CD34
ABR	4.10E-18	0.47104558	0.297	0.094	1.38E-13	C1	ABR
TBC1D1	4.42E-18	0.629839657	0.508	0.253	1.49E-13	C1	TBC1D1
CAP2	5.89E-18	0.582985689	0.474	0.22	1.98E-13	C1	CAP2
CDH6	6.00E-18	0.514275778	0.323	0.105	2.02E-13	C1	CDH6
RASL12	6.28E-18	0.612629368	0.673	0.405	2.12E-13	C1	RASL12
UQCR11	8.36E-18	0.538448242	0.865	0.699	2.82E-13	C1	UQCR11
TNC	1.03E-17	0.468398371	0.184	0.034	3.48E-13	C1	TNC
GNAS	1.08E-17	0.4257371	0.992	0.948	3.64E-13	C1	GNAS
MACROD2	1.20E-17	0.37473084	0.226	0.053	4.03E-13	C1	MACROD2
SLC25A4	1.56E-17	0.594610553	0.59	0.313	5.27E-13	C1	SLC25A4
YBX1	4.30E-17	0.464249585	0.955	0.896	1.45E-12	C1	YBX1
MAL	4.33E-17	0.287622028	0.143	0.019	1.46E-12	C1	MAL
ZFAND5	4.38E-17	0.783229909	0.741	0.552	1.48E-12	C1	ZFAND5
AIF1L	4.80E-17	0.29675965	0.128	0.014	1.62E-12	C1	AIF1L
AK1	4.89E-17	0.552126361	0.519	0.252	1.65E-12	C1	AK1
KCNAB1	7.03E-17	0.459755235	0.489	0.216	2.37E-12	C1	KCNAB1
PKIG	7.64E-17	0.556319128	0.605	0.339	2.57E-12	C1	PKIG
CLMN	1.18E-16	0.584226653	0.56	0.29	3.97E-12	C1	CLMN
PTRF	1.95E-16	0.490258068	0.936	0.831	6.58E-12	C1	PTRF
PREX1	2.00E-16	0.298061822	0.135	0.018	6.75E-12	C1	PREX1
CAMTA1	2.16E-16	0.553128405	0.669	0.407	7.28E-12	C1	CAMTA1
NUDT4	3.67E-16	0.548096936	0.744	0.509	1.24E-11	C1	NUDT4
ARPC1A	4.79E-16	0.62712189	0.617	0.391	1.61E-11	C1	ARPC1A
PLS3	5.18E-16	0.590951834	0.632	0.385	1.74E-11	C1	PLS3
MRVI1	9.66E-16	0.574527603	0.703	0.47	3.26E-11	C1	MRVI1
CDK6	1.27E-15	0.438505384	0.244	0.072	4.30E-11	C1	CDK6
SLIT3	1.41E-15	0.536434281	0.508	0.258	4.76E-11	C1	SLIT3
SNTA1	1.63E-15	0.496462827	0.53	0.274	5.48E-11	C1	SNTA1
PLCB1	1.92E-15	0.439493489	0.248	0.073	6.46E-11	C1	PLCB1
MOB2	2.33E-15	0.637386604	0.613	0.381	7.84E-11	C1	MOB2
HES4	2.44E-15	0.669803372	0.726	0.477	8.22E-11	C1	HES4
PALLD	2.46E-15	0.662109053	0.857	0.656	8.30E-11	C1	PALLD
ILK	2.62E-15	0.571627109	0.782	0.542	8.82E-11	C1	ILK
CD46	2.95E-15	0.681942627	0.609	0.383	9.96E-11	C1	CD46
PRKCDBP	4.00E-15	0.564281466	0.925	0.802	1.35E-10	C1	PRKCDBP
PGM5	4.75E-15	0.590059143	0.613	0.377	1.60E-10	C1	PGM5
7-Sep	4.94E-15	0.474634571	0.951	0.907	1.66E-10	C1	7-Sep
ZFYVE21	5.38E-15	0.562553546	0.65	0.416	1.81E-10	C1	ZFYVE21
SH3BGRL	5.82E-15	0.530410538	0.861	0.729	1.96E-10	C1	SH3BGRL
CNN1	7.07E-15	0.338713057	0.887	0.626	2.38E-10	C1	CNN1
SYNM	7.41E-15	0.547617586	0.744	0.519	2.50E-10	C1	SYNM
HAPLN3	7.87E-15	0.277398371	0.12	0.015	2.65E-10	C1	HAPLN3
RCSD1	8.50E-15	0.410413821	0.293	0.102	2.86E-10	C1	RCSD1
KIF1C	9.39E-15	0.509216904	0.38	0.164	3.16E-10	C1	KIF1C
PPP1R14A	9.48E-15	0.530346849	0.88	0.725	3.20E-10	C1	PPP1R14A
ARHGEF10L	1.29E-14	0.467033775	0.297	0.108	4.36E-10	C1	ARHGEF10L
MGST2	1.48E-14	0.357240042	0.267	0.088	4.99E-10	C1	MGST2
CALM3	1.48E-14	0.525622045	0.703	0.454	4.99E-10	C1	CALM3
TBX4	1.68E-14	0.275727904	0.169	0.036	5.67E-10	C1	TBX4
MYOM2	1.90E-14	0.306687145	0.15	0.029	6.41E-10	C1	MYOM2
ESAM	2.01E-14	0.501137826	0.545	0.296	6.79E-10	C1	ESAM
GPCPD1	2.07E-14	0.370512925	0.263	0.087	6.96E-10	C1	GPCPD1
SPEG	2.26E-14	0.480782635	0.511	0.27	7.61E-10	C1	SPEG
DMTN	2.62E-14	0.389009573	0.184	0.046	8.82E-10	C1	DMTN
RP11-403A3.3	2.72E-14	0.288982346	0.117	0.015	9.16E-10	C1	RP11-403A3.3
KLHL23	3.24E-14	0.658463587	0.432	0.211	1.09E-09	C1	KLHL23
SLC22A18	3.80E-14	0.337456992	0.169	0.037	1.28E-09	C1	SLC22A18
ACTN1	4.49E-14	0.561293629	0.707	0.463	1.51E-09	C1	ACTN1
MTHFD2	5.34E-14	0.463281471	0.47	0.23	1.80E-09	C1	MTHFD2
SLC6A8	5.66E-14	0.427313932	0.259	0.087	1.91E-09	C1	SLC6A8
HIP1	6.62E-14	0.408054573	0.353	0.144	2.23E-09	C1	HIP1
CX3CL1	7.26E-14	0.472594402	0.312	0.123	2.45E-09	C1	CX3CL1
COL27A1	8.99E-14	0.406731232	0.256	0.085	3.03E-09	C1	COL27A1
TSPO	1.11E-13	0.524793499	0.767	0.575	3.73E-09	C1	TSPO
MYOCD	1.26E-13	0.499905781	0.459	0.238	4.25E-09	C1	MYOCD
PTPN3	1.94E-13	0.255109999	0.109	0.014	6.55E-09	C1	PTPN3
COX5B	2.23E-13	0.452872273	0.914	0.833	7.51E-09	C1	COX5B
C11orf96	2.44E-13	0.470266655	0.981	0.901	8.21E-09	C1	C11orf96
PDGFC	2.82E-13	0.281831124	0.173	0.042	9.51E-09	C1	PDGFC
HEY2	3.47E-13	0.546726973	0.508	0.284	1.17E-08	C1	HEY2
RASGRP2	3.48E-13	0.506780502	0.462	0.243	1.17E-08	C1	RASGRP2
COL18A1	3.87E-13	0.581252587	0.737	0.553	1.30E-08	C1	COL18A1
MYOM1	3.90E-13	0.413000736	0.323	0.132	1.31E-08	C1	MYOM1
ETV7	4.39E-13	0.292905308	0.162	0.036	1.48E-08	C1	ETV7
DGKH	4.43E-13	0.47266927	0.338	0.143	1.49E-08	C1	DGKH
FAM162B	5.19E-13	0.39896992	0.451	0.225	1.75E-08	C1	FAM162B
PDCL3	6.23E-13	0.398739156	0.368	0.169	2.10E-08	C1	PDCL3
RASSF3	6.53E-13	0.410006044	0.252	0.089	2.20E-08	C1	RASSF3
NXPH3	6.61E-13	0.376904197	0.214	0.066	2.23E-08	C1	NXPH3
HACD1	7.63E-13	0.486185247	0.271	0.104	2.57E-08	C1	HACD1
ARPC2	7.65E-13	0.498282643	0.767	0.559	2.58E-08	C1	ARPC2
LRRC4B	7.77E-13	0.281826752	0.169	0.042	2.62E-08	C1	LRRC4B
MARK1	8.47E-13	0.279220786	0.184	0.048	2.85E-08	C1	MARK1
CPED1	9.18E-13	0.54539902	0.417	0.215	3.09E-08	C1	CPED1
HSDL2	1.03E-12	0.456771368	0.368	0.17	3.46E-08	C1	HSDL2
HRC	1.08E-12	0.298436562	0.301	0.109	3.64E-08	C1	HRC
RAB13	1.20E-12	0.516555095	0.718	0.545	4.05E-08	C1	RAB13
TMTC1	2.08E-12	0.331728268	0.188	0.053	7.00E-08	C1	TMTC1
SEPW1	2.09E-12	0.404319186	0.944	0.881	7.05E-08	C1	SEPW1
RBM24	2.11E-12	0.363543191	0.222	0.073	7.12E-08	C1	RBM24
PPP1R3C	2.13E-12	0.414598391	0.395	0.195	7.17E-08	C1	PPP1R3C
TP53INP2	2.14E-12	0.296259509	0.207	0.063	7.20E-08	C1	TP53INP2
ATP5J	2.35E-12	0.42836266	0.868	0.756	7.92E-08	C1	ATP5J
CTXN1	2.46E-12	0.371258972	0.211	0.067	8.28E-08	C1	CTXN1
WDR1	2.80E-12	0.493827272	0.741	0.529	9.43E-08	C1	WDR1
MYLPF	3.01E-12	0.346915124	0.211	0.066	1.02E-07	C1	MYLPF
MYO1E	3.32E-12	0.299475471	0.188	0.054	1.12E-07	C1	MYO1E
DAPK3	3.38E-12	0.357830851	0.387	0.181	1.14E-07	C1	DAPK3
HRH2	3.62E-12	0.368867153	0.301	0.12	1.22E-07	C1	HRH2
PRDM16	4.81E-12	0.312747646	0.188	0.055	1.62E-07	C1	PRDM16
INHBA	5.29E-12	0.312691831	0.18	0.051	1.78E-07	C1	INHBA
IRS2	6.16E-12	0.544166987	0.425	0.221	2.08E-07	C1	IRS2
STK38L	6.73E-12	0.38134261	0.274	0.108	2.27E-07	C1	STK38L
LRCH1	6.90E-12	0.294467859	0.188	0.055	2.32E-07	C1	LRCH1
FOXD2	7.46E-12	0.337818073	0.252	0.09	2.51E-07	C1	FOXD2
NOL3	7.75E-12	0.421154338	0.414	0.206	2.61E-07	C1	NOL3
ARPC5	7.86E-12	0.563848931	0.722	0.545	2.65E-07	C1	ARPC5
PPM1L	8.03E-12	0.345077057	0.282	0.112	2.70E-07	C1	PPM1L
CD151	8.88E-12	0.459168228	0.929	0.822	2.99E-07	C1	CD151
PDE4DIP	1.06E-11	0.430596228	0.391	0.196	3.56E-07	C1	PDE4DIP
RRAD	1.13E-11	0.385233042	0.872	0.631	3.82E-07	C1	RRAD
DBI	1.29E-11	0.488720728	0.699	0.51	4.35E-07	C1	DBI
CNNM2	1.53E-11	0.272203239	0.173	0.048	5.14E-07	C1	CNNM2
NDUFA4	2.46E-11	0.358247089	0.947	0.843	8.28E-07	C1	NDUFA4
DGKG	2.53E-11	0.368125458	0.241	0.089	8.54E-07	C1	DGKG
PRPSAP1	3.24E-11	0.383175123	0.308	0.137	1.09E-06	C1	PRPSAP1
KCNMB1	3.26E-11	0.39938749	0.526	0.303	1.10E-06	C1	KCNMB1
RABGAP1	3.53E-11	0.470874499	0.511	0.303	1.19E-06	C1	RABGAP1
RORB	3.55E-11	0.370590799	0.199	0.065	1.19E-06	C1	RORB
CDS2	4.03E-11	0.45016542	0.447	0.247	1.36E-06	C1	CDS2
SMAP2	4.19E-11	0.30220249	0.233	0.084	1.41E-06	C1	SMAP2
VPS72	5.90E-11	0.396764272	0.383	0.192	1.99E-06	C1	VPS72
DYNLT1	6.23E-11	0.520370556	0.635	0.45	2.10E-06	C1	DYNLT1
HSPB8	6.24E-11	0.313696709	0.229	0.083	2.10E-06	C1	HSPB8
GLRX5	6.45E-11	0.46072446	0.579	0.363	2.17E-06	C1	GLRX5
CSPG4	6.68E-11	0.383350555	0.218	0.079	2.25E-06	C1	CSPG4
AKAP1	6.76E-11	0.481438147	0.515	0.306	2.28E-06	C1	AKAP1
CTTNBP2	6.90E-11	0.323740207	0.192	0.062	2.33E-06	C1	CTTNBP2
SH3BGR	7.51E-11	0.390784912	0.327	0.149	2.53E-06	C1	SH3BGR
PPP1R16A	8.23E-11	0.273999025	0.177	0.053	2.77E-06	C1	PPP1R16A
PCP4L1	8.98E-11	0.294334823	0.169	0.051	3.02E-06	C1	PCP4L1
BGN	9.25E-11	0.513998896	0.684	0.523	3.12E-06	C1	BGN
MXI1	1.11E-10	0.435241008	0.451	0.252	3.75E-06	C1	MXI1
RHOB	1.23E-10	0.991073343	0.782	0.652	4.15E-06	C1	RHOB
PTCH1	1.36E-10	0.334961272	0.169	0.051	4.57E-06	C1	PTCH1
NEXN	1.39E-10	0.551534175	0.722	0.529	4.69E-06	C1	NEXN
LRRFIP1	1.80E-10	0.369332171	0.526	0.316	6.06E-06	C1	LRRFIP1
NRTN	1.84E-10	0.335858717	0.278	0.118	6.21E-06	C1	NRTN
CABIN1	2.16E-10	0.453957654	0.523	0.316	7.26E-06	C1	CABIN1
SNAPC2	2.16E-10	0.45017025	0.368	0.187	7.28E-06	C1	SNAPC2
FCHSD2	2.50E-10	0.327077616	0.263	0.109	8.44E-06	C1	FCHSD2
UBE2H	2.69E-10	0.45452044	0.508	0.316	9.06E-06	C1	UBE2H
PBXIP1	2.74E-10	0.508644045	0.575	0.392	9.22E-06	C1	PBXIP1
PHPT1	2.91E-10	0.44976793	0.756	0.565	9.81E-06	C1	PHPT1
ZEB1	3.05E-10	0.429114077	0.496	0.293	1.03E-05	C1	ZEB1
KCTD16	3.15E-10	0.301848337	0.113	0.023	1.06E-05	C1	KCTD16
PICALM	3.83E-10	0.44132659	0.462	0.27	1.29E-05	C1	PICALM
AMPH	3.85E-10	0.271112856	0.132	0.033	1.30E-05	C1	AMPH
FKBP5	4.06E-10	0.412749837	0.35	0.176	1.37E-05	C1	FKBP5
ACKR3	4.14E-10	0.36617155	0.256	0.107	1.40E-05	C1	ACKR3
SNX18	4.74E-10	0.391707838	0.391	0.204	1.60E-05	C1	SNX18
TBL1X	5.03E-10	0.48440364	0.361	0.185	1.69E-05	C1	TBL1X
FZD7	5.24E-10	0.417138751	0.421	0.232	1.76E-05	C1	FZD7
FARP1	5.64E-10	0.323884582	0.256	0.107	1.90E-05	C1	FARP1
KIF13A	6.09E-10	0.385711286	0.331	0.161	2.05E-05	C1	KIF13A
CHORDC1	7.70E-10	0.351436923	0.312	0.146	2.59E-05	C1	CHORDC1
LMOD1	7.77E-10	0.440776107	0.898	0.817	2.62E-05	C1	LMOD1
SGCA	7.92E-10	0.442068045	0.534	0.322	2.67E-05	C1	SGCA
CTDSPL	9.67E-10	0.444489862	0.462	0.276	3.26E-05	C1	CTDSPL
GRIP2	1.08E-09	0.269099086	0.177	0.057	3.65E-05	C1	GRIP2
CYSTM1	1.10E-09	0.486389088	0.688	0.514	3.69E-05	C1	CYSTM1
LIMS2	1.22E-09	0.354137001	0.47	0.268	4.11E-05	C1	LIMS2
KIF5B	1.36E-09	0.457200616	0.684	0.511	4.57E-05	C1	KIF5B
SLC4A7	1.37E-09	0.389297499	0.383	0.206	4.62E-05	C1	SLC4A7
COX14	1.41E-09	0.399336856	0.714	0.537	4.77E-05	C1	COX14
OAZ2	1.51E-09	0.376058816	0.492	0.284	5.10E-05	C1	OAZ2
COBLL1	1.53E-09	0.382451851	0.402	0.222	5.17E-05	C1	COBLL1
GJA4	1.55E-09	0.266528982	0.387	0.193	5.21E-05	C1	GJA4
PDE3A	1.66E-09	0.445404743	0.462	0.275	5.58E-05	C1	PDE3A
CRYAB	1.66E-09	0.379655408	0.883	0.722	5.60E-05	C1	CRYAB
SNTB1	1.76E-09	0.268496739	0.207	0.078	5.95E-05	C1	SNTB1
GRK5	2.57E-09	0.342492793	0.357	0.184	8.67E-05	C1	GRK5
ACADVL	2.93E-09	0.407918939	0.598	0.403	9.87E-05	C1	ACADVL
PPP1R12C	3.00E-09	0.412660881	0.47	0.289	0.000101192	C1	PPP1R12C
ACTR3	3.08E-09	0.385757641	0.519	0.324	0.00010392	C1	ACTR3
BTG2	3.13E-09	0.789549274	0.508	0.335	0.00010546	C1	BTG2
TNS1	3.44E-09	0.376863871	0.838	0.695	0.000115757	C1	TNS1
PTMA	3.51E-09	0.259471785	0.996	0.988	0.000118158	C1	PTMA
KALRN	3.80E-09	0.286620707	0.271	0.117	0.000128092	C1	KALRN
VSTM4	3.88E-09	0.279045387	0.312	0.149	0.000130763	C1	VSTM4
HSPB1	3.94E-09	0.412993507	0.895	0.738	0.000132841	C1	HSPB1
ATAD2	4.02E-09	0.264366934	0.158	0.051	0.000135448	C1	ATAD2
SUN1	4.17E-09	0.298912833	0.459	0.26	0.00014039	C1	SUN1
GMDS	5.14E-09	0.319050016	0.15	0.047	0.000173198	C1	GMDS
C5orf24	6.10E-09	0.366595851	0.538	0.343	0.000205673	C1	C5orf24
LTBP1	6.50E-09	0.511638953	0.632	0.455	0.000219156	C1	LTBP1
IQGAP1	7.88E-09	0.397824855	0.617	0.447	0.000265367	C1	IQGAP1
NDUFB7	8.45E-09	0.332525803	0.88	0.763	0.000284854	C1	NDUFB7
TOX2	9.29E-09	0.301014145	0.218	0.089	0.000313061	C1	TOX2
NTN4	9.56E-09	0.377166703	0.233	0.102	0.000322117	C1	NTN4
FRY	1.00E-08	0.360252373	0.308	0.157	0.000338551	C1	FRY
MRPS6	1.01E-08	0.472354276	0.5	0.334	0.000339733	C1	MRPS6
CAP1	1.01E-08	0.365469123	0.703	0.508	0.00033984	C1	CAP1
CDK2AP2	1.02E-08	0.322521368	0.312	0.155	0.000344019	C1	CDK2AP2
TMEM181	1.04E-08	0.330331445	0.229	0.1	0.000350796	C1	TMEM181
JPH2	1.09E-08	0.282772086	0.158	0.053	0.000367084	C1	JPH2
RHOA	1.37E-08	0.367498241	0.857	0.763	0.000462007	C1	RHOA
ATP8B1	1.45E-08	0.272654712	0.162	0.056	0.000488302	C1	ATP8B1
PHLDA3	1.47E-08	0.42256497	0.383	0.216	0.000495628	C1	PHLDA3
RALY	1.62E-08	0.461343135	0.575	0.399	0.000546658	C1	RALY
MICAL2	1.67E-08	0.259840352	0.169	0.061	0.000562895	C1	MICAL2
PDE1A	1.94E-08	0.323736183	0.365	0.197	0.000653581	C1	PDE1A
CCDC107	2.07E-08	0.406077599	0.605	0.436	0.000698276	C1	CCDC107
PCSK1N	3.26E-08	0.473243677	0.233	0.102	0.001098314	C1	PCSK1N
PLAC9	3.43E-08	0.453918561	0.88	0.736	0.001155473	C1	PLAC9
RGS3	3.46E-08	0.366335766	0.372	0.21	0.001164575	C1	RGS3
GALNT16	3.60E-08	0.250202238	0.169	0.062	0.001212642	C1	GALNT16
RNF141	3.80E-08	0.255079546	0.207	0.085	0.00128116	C1	RNF141
ANAPC16	3.82E-08	0.410158375	0.748	0.657	0.001286977	C1	ANAPC16
CD164	3.93E-08	0.410732406	0.598	0.437	0.001324595	C1	CD164
NDUFA7	5.07E-08	0.270251481	0.274	0.132	0.001707159	C1	NDUFA7
RASL11A	5.19E-08	0.289559057	0.368	0.199	0.001750132	C1	RASL11A
ARHGAP29	5.20E-08	0.389079454	0.658	0.464	0.001750533	C1	ARHGAP29
VIM	5.26E-08	0.351275386	1	1	0.001772978	C1	VIM
PKM	5.75E-08	0.283775337	0.85	0.666	0.001938428	C1	PKM
PPP1CA	6.54E-08	0.332125954	0.353	0.196	0.002202854	C1	PPP1CA
CHMP4B	7.00E-08	0.400766906	0.436	0.28	0.002357776	C1	CHMP4B
MT-ND5	7.45E-08	0.316667464	0.97	0.937	0.0025117	C1	MT-ND5
GLYR1	7.49E-08	0.296728384	0.308	0.159	0.002523846	C1	GLYR1
DYRK2	7.75E-08	0.28813584	0.267	0.128	0.002609822	C1	DYRK2
HAGH	7.87E-08	0.325434397	0.38	0.222	0.002650568	C1	HAGH
CRTC3	8.62E-08	0.372823173	0.35	0.198	0.002904594	C1	CRTC3
NT5DC1	8.75E-08	0.361287524	0.32	0.174	0.002946708	C1	NT5DC1
FDFT1	8.75E-08	0.260284549	0.41	0.236	0.00294743	C1	FDFT1
NBEAL1	9.32E-08	0.364385476	0.368	0.215	0.003141293	C1	NBEAL1
H2AFV	9.90E-08	0.298954763	0.477	0.297	0.003336987	C1	H2AFV
DNAJB4	1.00E-07	0.280689755	0.282	0.141	0.003370005	C1	DNAJB4
SYNE1	1.01E-07	0.432567551	0.609	0.464	0.00340686	C1	SYNE1
PDK2	1.02E-07	0.313367606	0.35	0.2	0.003426924	C1	PDK2
AC100830.3	1.10E-07	0.273553037	0.132	0.043	0.003705854	C1	AC100830.3
EHBP1L1	1.18E-07	0.288083792	0.372	0.211	0.003961689	C1	EHBP1L1
SIPA1L1	1.19E-07	0.263469594	0.195	0.081	0.004003107	C1	SIPA1L1
FAM107B	1.25E-07	0.320836085	0.256	0.123	0.004202353	C1	FAM107B
BAG1	1.26E-07	0.370743635	0.534	0.354	0.004237576	C1	BAG1
CTNNB1	1.35E-07	0.409943134	0.455	0.284	0.004532007	C1	CTNNB1
CTBP2	1.40E-07	0.327648798	0.406	0.242	0.004725368	C1	CTBP2
TNFAIP8L3	1.43E-07	0.271702481	0.233	0.107	0.004824773	C1	TNFAIP8L3
SNAPIN	1.44E-07	0.333553637	0.335	0.188	0.004863503	C1	SNAPIN
TBX3	1.57E-07	0.356918719	0.485	0.312	0.005294838	C1	TBX3
PPP2R5A	1.69E-07	0.30670422	0.353	0.2	0.005686607	C1	PPP2R5A
EIF4G2	1.75E-07	0.393551388	0.722	0.57	0.005883304	C1	EIF4G2
ECH1	1.87E-07	0.34430054	0.662	0.517	0.006284795	C1	ECH1
CENPJ	2.30E-07	0.288168269	0.162	0.062	0.00776309	C1	CENPJ
PNMA1	2.44E-07	0.35903616	0.489	0.32	0.008228958	C1	PNMA1
ARHGEF2	2.72E-07	0.272300004	0.244	0.119	0.009158156	C1	ARHGEF2
COX8A	2.80E-07	0.312722049	0.846	0.749	0.00942634	C1	COX8A
PAIP2	2.91E-07	0.267448849	0.613	0.436	0.009813821	C1	PAIP2
LMO4	3.26E-07	0.404603245	0.658	0.51	0.010984016	C1	LMO4
PPDPF	3.27E-07	0.414579023	0.835	0.741	0.011005034	C1	PPDPF
NINJ1	3.43E-07	0.304205028	0.376	0.22	0.011542853	C1	NINJ1
YWHAH	4.17E-07	0.448733072	0.556	0.384	0.014065662	C1	YWHAH
ATP5B	4.27E-07	0.344769724	0.782	0.65	0.014370907	C1	ATP5B
CKMT2	4.30E-07	0.260994835	0.226	0.107	0.014502647	C1	CKMT2
HCFC1R1	4.42E-07	0.361892535	0.756	0.596	0.014877471	C1	HCFC1R1
MKRN1	4.55E-07	0.2551224	0.335	0.184	0.015329233	C1	MKRN1
ABHD2	4.55E-07	0.344989824	0.312	0.177	0.015340787	C1	ABHD2
KIAA0040	4.71E-07	0.278068948	0.271	0.137	0.015879489	C1	KIAA0040
SSNA1	4.84E-07	0.284151748	0.447	0.284	0.016297605	C1	SSNA1
B3GNT2	4.95E-07	0.258011186	0.222	0.102	0.016664002	C1	B3GNT2
IK	5.62E-07	0.339126705	0.669	0.51	0.018937392	C1	IK
VASP	6.27E-07	0.320037646	0.53	0.358	0.021120043	C1	VASP
FKBP4	7.10E-07	0.295737888	0.327	0.187	0.023927505	C1	FKBP4
CTGF	7.50E-07	0.91155818	0.35	0.214	0.025257023	C1	CTGF
MEF2D	8.68E-07	0.347589601	0.361	0.217	0.02924109	C1	MEF2D
ELOVL5	8.85E-07	0.273472409	0.278	0.149	0.029804107	C1	ELOVL5
CLASP2	9.32E-07	0.257505951	0.203	0.093	0.031400351	C1	CLASP2
YWHAQ	9.61E-07	0.313556732	0.797	0.662	0.032365344	C1	YWHAQ
CCDC69	9.82E-07	0.256693625	0.169	0.072	0.03308226	C1	CCDC69
SLC7A2	1.04E-06	0.255604309	0.617	0.427	0.035190529	C1	SLC7A2
PHACTR2	1.08E-06	0.330053239	0.297	0.166	0.036357419	C1	PHACTR2
MRPL33	1.09E-06	0.359437247	0.695	0.543	0.036745993	C1	MRPL33
SLC5A3	1.10E-06	0.342142763	0.222	0.11	0.037193044	C1	SLC5A3
SKA2	1.35E-06	0.263180749	0.312	0.175	0.045655161	C1	SKA2
SEC11C	1.55E-06	0.267682255	0.286	0.154	0.052084792	C1	SEC11C
CBWD1	1.62E-06	0.253179564	0.241	0.123	0.054741093	C1	CBWD1
COX17	1.69E-06	0.309760138	0.53	0.365	0.056945608	C1	COX17
HMGN3	1.74E-06	0.348075294	0.613	0.456	0.058601704	C1	HMGN3
SBDS	1.87E-06	0.305272731	0.759	0.653	0.062875041	C1	SBDS
PTPN11	1.97E-06	0.268331273	0.376	0.232	0.066492942	C1	PTPN11
NR2F2-AS1	1.99E-06	0.313687924	0.489	0.322	0.067074029	C1	NR2F2-AS1
CLIP1	2.05E-06	0.292341304	0.41	0.26	0.068931439	C1	CLIP1
ZBTB16	2.17E-06	0.339887998	0.361	0.221	0.073171488	C1	ZBTB16
TTLL7	2.25E-06	0.369187425	0.564	0.413	0.075866811	C1	TTLL7
C10orf10	2.44E-06	1.376940879	0.32	0.193	0.082091873	C1	C10orf10
HADH	2.54E-06	0.250504145	0.331	0.192	0.085592891	C1	HADH
UQCRB	2.58E-06	0.256059519	0.944	0.889	0.086953513	C1	UQCRB
SMTN	2.67E-06	0.302188048	0.658	0.499	0.089961154	C1	SMTN
EIF5B	2.89E-06	0.34994054	0.613	0.468	0.097292217	C1	EIF5B
CDKN1A	3.07E-06	0.494011378	0.305	0.182	0.103284235	C1	CDKN1A
PDLIM1	3.31E-06	0.269607027	0.575	0.411	0.111364202	C1	PDLIM1
COX7B	3.81E-06	0.320176419	0.756	0.628	0.128498811	C1	COX7B
ITIH3	3.85E-06	0.287538793	0.169	0.075	0.129672047	C1	ITIH3
CAPZA2	4.37E-06	0.281664712	0.545	0.381	0.147324562	C1	CAPZA2
CD9	4.40E-06	0.295760469	0.868	0.738	0.148283147	C1	CD9
SLIRP	4.49E-06	0.315609904	0.665	0.509	0.151153289	C1	SLIRP
DYNC1LI2	5.11E-06	0.28715061	0.564	0.416	0.172219998	C1	DYNC1LI2
PPP2CB	5.26E-06	0.330705867	0.402	0.264	0.177291274	C1	PPP2CB
ISYNA1	5.59E-06	0.273694887	0.511	0.335	0.18823868	C1	ISYNA1
C12orf75	5.74E-06	0.272073519	0.158	0.069	0.193489252	C1	C12orf75
ARPC1B	7.18E-06	0.365795897	0.398	0.263	0.242079738	C1	ARPC1B
GNAI2	7.21E-06	0.324164078	0.733	0.575	0.242981399	C1	GNAI2
THRA	8.97E-06	0.280378673	0.474	0.326	0.302393234	C1	THRA
SKP1	9.32E-06	0.251407516	0.947	0.899	0.31390803	C1	SKP1
NDUFA12	9.40E-06	0.271736811	0.684	0.542	0.316761094	C1	NDUFA12
RIC3	9.55E-06	0.285019417	0.218	0.116	0.321646277	C1	RIC3
TMEM54	9.57E-06	0.258428124	0.18	0.086	0.322395444	C1	TMEM54
IER2	9.60E-06	1.170112051	0.658	0.537	0.323440474	C1	IER2
CHURC1	9.93E-06	0.29039323	0.695	0.572	0.334472302	C1	CHURC1
STRAP	1.14E-05	0.318690157	0.402	0.273	0.384806733	C1	STRAP
SCAF11	1.15E-05	0.272590881	0.602	0.477	0.387302185	C1	SCAF11
C7orf50	1.18E-05	0.305730188	0.579	0.437	0.397399652	C1	C7orf50
CEBPB	1.23E-05	0.312344174	0.617	0.467	0.415857257	C1	CEBPB
VEZF1	1.24E-05	0.253966635	0.383	0.246	0.418589564	C1	VEZF1
GSTK1	1.25E-05	0.304507033	0.594	0.456	0.420192233	C1	GSTK1
OSBPL1A	1.43E-05	0.299451872	0.425	0.287	0.480640155	C1	OSBPL1A
TGFB1I1	1.46E-05	0.264012398	0.838	0.732	0.490447624	C1	TGFB1I1
DNAJC10	1.46E-05	0.271388262	0.35	0.224	0.49342181	C1	DNAJC10
HINT1	1.51E-05	0.269202807	0.902	0.784	0.509925931	C1	HINT1
VPS29	1.58E-05	0.26162563	0.56	0.417	0.533164576	C1	VPS29
AMOTL2	1.61E-05	0.261659967	0.274	0.154	0.541353347	C1	AMOTL2
IFT81	1.71E-05	0.28093538	0.289	0.174	0.577312581	C1	IFT81
TOB2	1.83E-05	0.273989488	0.421	0.286	0.617711554	C1	TOB2
GADD45G	1.93E-05	0.299204661	0.271	0.16	0.651261316	C1	GADD45G
RAD23A	2.24E-05	0.296340607	0.617	0.498	0.75573792	C1	RAD23A
PEF1	2.26E-05	0.26581207	0.414	0.279	0.762144949	C1	PEF1
ITPR1	2.37E-05	0.305602944	0.267	0.159	0.79733216	C1	ITPR1
GBAS	2.38E-05	0.253619019	0.361	0.228	0.800734444	C1	GBAS
ITGA7	2.56E-05	0.282405202	0.523	0.383	0.861965923	C1	ITGA7
ESYT1	2.65E-05	0.302792436	0.267	0.159	0.893127654	C1	ESYT1
KITLG	2.98E-05	0.282075594	0.346	0.224	1	C1	KITLG
HSPA1A	3.15E-05	0.28265765	0.748	0.615	1	C1	HSPA1A
PCSK7	3.39E-05	0.402534752	0.41	0.278	1	C1	PCSK7
ERH	3.45E-05	0.255638834	0.744	0.602	1	C1	ERH
TWSG1	3.46E-05	0.254492611	0.289	0.173	1	C1	TWSG1
ST6GALNAC6	3.58E-05	0.283551369	0.44	0.307	1	C1	ST6GALNAC6
KIAA1109	3.88E-05	0.281624549	0.432	0.301	1	C1	KIAA1109
NOV	4.31E-05	0.303175484	0.105	0.041	1	C1	NOV
TRAPPC1	4.37E-05	0.291801007	0.481	0.352	1	C1	TRAPPC1
PLEKHO1	4.53E-05	0.257731756	0.338	0.219	1	C1	PLEKHO1
MTURN	4.65E-05	0.25371922	0.312	0.197	1	C1	MTURN
SLMAP	4.66E-05	0.279280069	0.44	0.306	1	C1	SLMAP
PHIP	4.80E-05	0.325727573	0.541	0.416	1	C1	PHIP
PNPLA2	4.92E-05	0.337487334	0.35	0.228	1	C1	PNPLA2
PGAM1	4.95E-05	0.279664439	0.688	0.569	1	C1	PGAM1
ATF3	5.23E-05	0.543059219	0.289	0.183	1	C1	ATF3
SMIM19	5.35E-05	0.259887946	0.35	0.227	1	C1	SMIM19
SLC20A2	5.68E-05	0.262683143	0.211	0.117	1	C1	SLC20A2
PPP1R1A	5.88E-05	0.260207918	0.248	0.144	1	C1	PPP1R1A
TUBA1C	6.24E-05	0.280844497	0.331	0.211	1	C1	TUBA1C
OSTN	6.34E-05	0.298495625	0.139	0.064	1	C1	OSTN
ILF3	6.89E-05	0.250831403	0.391	0.26	1	C1	ILF3
NPTN	7.58E-05	0.262685949	0.523	0.374	1	C1	NPTN
UQCRQ	9.37E-05	0.266847058	0.722	0.605	1	C1	UQCRQ
FIS1	9.66E-05	0.260246124	0.771	0.656	1	C1	FIS1
MACF1	0.000108091	0.297363729	0.654	0.537	1	C1	MACF1
SMARCC2	0.000108542	0.270802193	0.383	0.265	1	C1	SMARCC2
PDAP1	0.000126419	0.265062933	0.56	0.426	1	C1	PDAP1
ZFP36	0.000135602	0.827880505	0.647	0.576	1	C1	ZFP36
ARHGAP5	0.000158226	0.290226681	0.477	0.366	1	C1	ARHGAP5
ATP2B4	0.000184426	0.300156044	0.515	0.398	1	C1	ATP2B4
USMG5	0.000214675	0.267373311	0.782	0.676	1	C1	USMG5
PNRC1	0.000219712	0.271133249	0.917	0.866	1	C1	PNRC1
PTGES2	0.000266551	0.261776601	0.259	0.165	1	C1	PTGES2
SERBP1	0.000337353	0.268153251	0.714	0.611	1	C1	SERBP1
DHRS7	0.000498015	0.270507884	0.553	0.438	1	C1	DHRS7
THOC2	0.000549448	0.292326037	0.44	0.331	1	C1	THOC2
TSC22D3	0.00064215	0.266899323	0.56	0.466	1	C1	TSC22D3
EIF3A	0.000665107	0.255582086	0.568	0.481	1	C1	EIF3A
2-Sep	0.000887614	0.264890084	0.665	0.577	1	C1	2-Sep
GADD45B	0.001044596	0.815783813	0.628	0.57	1	C1	GADD45B
RAB2A	0.001134031	0.270347796	0.658	0.566	1	C1	RAB2A
GOLGA4	0.001403427	0.277882474	0.538	0.439	1	C1	GOLGA4
CYR61	0.001423943	0.494812331	0.305	0.225	1	C1	CYR61
PPP1R14B	0.001440501	0.258110353	0.47	0.365	1	C1	PPP1R14B
EIF1AY	0.002072094	0.250511937	0.312	0.225	1	C1	EIF1AY
HSPG2	0.002363559	0.326896175	0.406	0.312	1	C1	HSPG2
JUNB	0.003101247	0.605030729	0.759	0.752	1	C1	JUNB
MAF1	0.003775748	0.264074187	0.586	0.496	1	C1	MAF1
EGR1	0.004049493	0.554306728	0.534	0.454	1	C1	EGR1
FBXW5	0.004483741	0.254847633	0.425	0.347	1	C1	FBXW5
DES	1.59E-155	3.444749927	0.969	0.278	5.35E-151	C2	DES
ACTG2	6.90E-98	2.256694668	0.963	0.518	2.33E-93	C2	ACTG2
WFDC2	1.32E-69	2.03062408	0.652	0.171	4.45E-65	C2	WFDC2
ACTC1	1.92E-69	2.11682799	0.444	0.038	6.48E-65	C2	ACTC1
MYLK	2.37E-64	1.339240216	0.96	0.699	8.00E-60	C2	MYLK
SCRG1	1.38E-59	1.241510488	0.453	0.063	4.64E-55	C2	SCRG1
TCEAL4	1.20E-54	1.149868086	0.909	0.723	4.05E-50	C2	TCEAL4
ID4	1.63E-54	1.400087854	0.869	0.49	5.50E-50	C2	ID4
CNN11	5.93E-54	1.459744576	0.917	0.586	2.00E-49	C2	CNN1
PCDH7	1.14E-53	1.037201544	0.405	0.052	3.84E-49	C2	PCDH7
CA3	3.32E-49	1.804189611	0.527	0.131	1.12E-44	C2	CA3
C11orf961	2.84E-47	0.901556778	0.997	0.886	9.55E-43	C2	C11orf96
CKB	2.24E-45	1.232730392	0.912	0.67	7.53E-41	C2	CKB
OSR2	2.80E-43	1.099026709	0.664	0.258	9.42E-39	C2	OSR2
HSD17B6	1.92E-42	0.747161731	0.339	0.046	6.47E-38	C2	HSD17B6
SORBS1	4.57E-42	0.961994766	0.595	0.215	1.54E-37	C2	SORBS1
ITGA81	4.84E-42	1.13759794	0.809	0.394	1.63E-37	C2	ITGA8
ID1	2.22E-41	1.151291691	0.439	0.101	7.48E-37	C2	ID1
MFAP5	4.41E-40	1.116637533	0.382	0.07	1.49E-35	C2	MFAP5
CRYAB1	5.36E-40	1.013356513	0.917	0.691	1.81E-35	C2	CRYAB
CRLF1	6.28E-40	1.052068651	0.652	0.264	2.12E-35	C2	CRLF1
MAP1B	8.27E-40	0.983478692	0.98	0.886	2.79E-35	C2	MAP1B
SVIL	9.04E-40	0.912004529	0.789	0.406	3.05E-35	C2	SVIL
MYH111	7.83E-39	0.737729444	0.991	0.905	2.64E-34	C2	MYH11
AQP1	2.78E-37	1.014396935	0.419	0.103	9.36E-33	C2	AQP1
SELM	5.20E-37	0.736322509	0.989	0.938	1.75E-32	C2	SELM
PRUNE2	1.23E-36	0.835954992	0.481	0.143	4.15E-32	C2	PRUNE2
FLNA1	7.26E-36	0.857865175	0.986	0.82	2.44E-31	C2	FLNA
TCEAL3	1.43E-35	0.872222818	0.752	0.431	4.80E-31	C2	TCEAL3
TSPAN18	2.72E-35	0.612004417	0.276	0.034	9.18E-31	C2	TSPAN18
MAOB	3.19E-35	0.721061683	0.339	0.066	1.07E-30	C2	MAOB
FHL1	5.35E-35	0.90509979	0.969	0.868	1.80E-30	C2	FHL1
PDLIM3	6.40E-35	0.902446753	0.792	0.47	2.16E-30	C2	PDLIM3
KCNMB11	2.22E-33	0.915817101	0.598	0.249	7.47E-29	C2	KCNMB1
MFAP4	5.62E-33	0.895020602	0.815	0.436	1.89E-28	C2	MFAP4
SLC12A2	2.27E-32	1.114598478	0.444	0.147	7.66E-28	C2	SLC12A2
PDLIM7	2.65E-30	0.892356383	0.781	0.49	8.93E-26	C2	PDLIM7
RP11-615I2.2	4.79E-30	0.454477798	0.199	0.015	1.61E-25	C2	RP11-615I2.2
ACTB1	1.98E-29	0.600263086	1	0.979	6.66E-25	C2	ACTB
OSR1	4.30E-29	0.731469073	0.447	0.145	1.45E-24	C2	OSR1
ENPP5	7.68E-29	0.599353616	0.293	0.058	2.59E-24	C2	ENPP5
PCP4	9.25E-29	1.186246781	0.276	0.05	3.12E-24	C2	PCP4
ACTA21	9.73E-29	0.606088436	1	0.95	3.28E-24	C2	ACTA2
CDC42EP3	2.33E-28	0.694387322	0.345	0.087	7.86E-24	C2	CDC42EP3
CSRP11	3.49E-28	0.954401662	0.892	0.68	1.18E-23	C2	CSRP1
LPP	3.92E-28	0.593980181	0.974	0.871	1.32E-23	C2	LPP
COX6C	2.16E-27	0.611569564	0.957	0.863	7.27E-23	C2	COX6C
ZNF385D	3.52E-27	0.635261415	0.333	0.083	1.19E-22	C2	ZNF385D
PALLD1	6.78E-27	0.667238969	0.86	0.634	2.28E-22	C2	PALLD
FLNC	1.06E-26	0.699472951	0.419	0.14	3.56E-22	C2	FLNC
CLIC5	1.61E-26	0.513903253	0.239	0.036	5.43E-22	C2	CLIC5
BOC	1.76E-26	0.711331441	0.45	0.159	5.92E-22	C2	BOC
LMOD11	6.89E-26	0.632066308	0.923	0.798	2.32E-21	C2	LMOD1
COX7C	1.39E-25	0.507642272	0.977	0.913	4.68E-21	C2	COX7C
ACTN11	2.57E-25	0.652178993	0.746	0.42	8.65E-21	C2	ACTN1
MYL91	1.46E-24	0.587081153	1	0.985	4.92E-20	C2	MYL9
FBXO32	2.23E-24	0.683173766	0.53	0.231	7.52E-20	C2	FBXO32
SBSPON	2.99E-24	0.659048153	0.45	0.173	1.01E-19	C2	SBSPON
NDUFA41	5.86E-24	0.692869029	0.932	0.838	1.97E-19	C2	NDUFA4
MBNL1-AS1	1.35E-23	0.662075458	0.402	0.143	4.56E-19	C2	MBNL1-AS1
VCL	2.77E-23	0.73497342	0.809	0.561	9.33E-19	C2	VCL
NCS1	3.52E-23	0.654339891	0.487	0.208	1.19E-18	C2	NCS1
CDH3	4.16E-23	0.396715305	0.177	0.019	1.40E-18	C2	CDH3
HMCN2	4.72E-23	0.559333926	0.493	0.192	1.59E-18	C2	HMCN2
COPZ2	6.28E-23	0.668450057	0.644	0.356	2.11E-18	C2	COPZ2
COL4A6	7.06E-23	0.709038454	0.459	0.185	2.38E-18	C2	COL4A6
TCEAL1	8.64E-23	0.687991905	0.595	0.313	2.91E-18	C2	TCEAL1
BIN1	1.26E-22	0.583793598	0.419	0.158	4.24E-18	C2	BIN1
FGF7	6.17E-22	0.641763616	0.812	0.519	2.08E-17	C2	FGF7
CALM1	7.49E-22	0.549100502	0.969	0.891	2.52E-17	C2	CALM1
SGCA1	1.53E-21	0.64317942	0.564	0.287	5.15E-17	C2	SGCA
SMOC1	1.67E-21	0.515842934	0.222	0.044	5.64E-17	C2	SMOC1
PDE4D	2.48E-21	0.435984486	0.236	0.05	8.34E-17	C2	PDE4D
TJP2	5.88E-21	0.44113946	0.217	0.041	1.98E-16	C2	TJP2
TPM21	1.57E-20	0.546096882	0.986	0.965	5.30E-16	C2	TPM2
CHCHD10	2.40E-20	0.605105276	0.877	0.711	8.09E-16	C2	CHCHD10
KCNAB11	2.78E-20	0.825639863	0.447	0.205	9.35E-16	C2	KCNAB1
HSPB11	4.30E-20	0.637074991	0.929	0.707	1.45E-15	C2	HSPB1
HIGD1A	4.34E-20	0.616305461	0.652	0.369	1.46E-15	C2	HIGD1A
ID2	5.14E-20	0.656173706	0.433	0.182	1.73E-15	C2	ID2
ITM2C	6.41E-20	0.661995302	0.721	0.499	2.16E-15	C2	ITM2C
COL6A2	1.58E-19	0.427762765	0.983	0.871	5.32E-15	C2	COL6A2
NCAM1	2.63E-19	0.397533588	0.148	0.017	8.87E-15	C2	NCAM1
SMTN1	3.07E-19	0.722941339	0.724	0.454	1.04E-14	C2	SMTN
TBXA2R	3.53E-19	0.325238877	0.165	0.024	1.19E-14	C2	TBXA2R
IL11RA	5.87E-19	0.454049755	0.336	0.115	1.98E-14	C2	IL11RA
SLC25A6	7.86E-19	0.413886291	0.963	0.888	2.65E-14	C2	SLC25A6
SYNPO2	8.41E-19	0.575213836	0.892	0.752	2.83E-14	C2	SYNPO2
MYL61	1.51E-18	0.504237798	0.986	0.957	5.08E-14	C2	MYL6
DSTN1	2.29E-18	0.393087883	0.989	0.955	7.70E-14	C2	DSTN
EMILIN1	2.60E-18	0.560441398	0.439	0.198	8.75E-14	C2	EMILIN1
RBPMS	2.95E-18	0.521942265	0.86	0.639	9.94E-14	C2	RBPMS
TDO2	3.41E-18	0.397708531	0.168	0.027	1.15E-13	C2	TDO2
GYPC	3.86E-18	0.520984617	0.689	0.407	1.30E-13	C2	GYPC
CARMN	4.15E-18	0.745073569	0.809	0.61	1.40E-13	C2	CARMN
SMAD9	4.20E-18	0.532866133	0.316	0.113	1.41E-13	C2	SMAD9
PTCHD1	6.76E-18	0.374387466	0.182	0.034	2.28E-13	C2	PTCHD1
NTNG1	1.12E-17	0.324622394	0.134	0.015	3.78E-13	C2	NTNG1
PRDM6	1.21E-17	0.33425865	0.154	0.023	4.07E-13	C2	PRDM6
SHROOM3	1.82E-17	0.321550592	0.151	0.022	6.13E-13	C2	SHROOM3
DOK5	1.92E-17	0.438533018	0.151	0.023	6.47E-13	C2	DOK5
LIMS21	2.38E-17	0.572521673	0.479	0.243	8.00E-13	C2	LIMS2
SLC8A1	2.39E-17	0.464190219	0.222	0.058	8.04E-13	C2	SLC8A1
CES1	2.46E-17	0.539024754	0.396	0.162	8.28E-13	C2	CES1
GAPDH	2.50E-17	0.424819356	0.983	0.979	8.42E-13	C2	GAPDH
NDUFS5	2.76E-17	0.481707939	0.892	0.774	9.29E-13	C2	NDUFS5
MT1X	2.86E-17	0.737280616	0.732	0.505	9.64E-13	C2	MT1X
EDIL3	4.18E-17	0.504851864	0.49	0.237	1.41E-12	C2	EDIL3
LOXL1	4.70E-17	0.547353569	0.382	0.162	1.58E-12	C2	LOXL1
BTC	6.84E-17	0.4425503	0.157	0.027	2.30E-12	C2	BTC
CLU	1.40E-16	0.569585847	0.766	0.507	4.70E-12	C2	CLU
SYNDIG1	1.82E-16	0.263395069	0.12	0.012	6.14E-12	C2	SYNDIG1
MXRA7	2.25E-16	0.544769237	0.738	0.497	7.59E-12	C2	MXRA7
NPNT	2.30E-16	0.682470015	0.484	0.262	7.75E-12	C2	NPNT
FABP3	2.96E-16	0.436071743	0.285	0.098	9.98E-12	C2	FABP3
ATP1B1	3.11E-16	0.617060529	0.251	0.081	1.05E-11	C2	ATP1B1
CA4	3.25E-16	0.463591947	0.322	0.117	1.10E-11	C2	CA4
CPAMD8	4.38E-16	0.488935986	0.248	0.075	1.48E-11	C2	CPAMD8
UQCRB1	6.06E-16	0.400149574	0.96	0.876	2.04E-11	C2	UQCRB
PPP1R1A1	7.71E-16	0.511795698	0.299	0.112	2.60E-11	C2	PPP1R1A
TMEM47	8.11E-16	0.614112836	0.675	0.45	2.73E-11	C2	TMEM47
FBLN7	9.31E-16	0.376641708	0.271	0.091	3.14E-11	C2	FBLN7
HIGD2A	9.93E-16	0.518693133	0.741	0.487	3.34E-11	C2	HIGD2A
TCF7L2	1.15E-15	0.565418787	0.57	0.333	3.86E-11	C2	TCF7L2
NEXN1	1.33E-15	0.528493153	0.732	0.504	4.50E-11	C2	NEXN
MT-ND4	2.06E-15	0.311164071	0.997	1	6.95E-11	C2	MT-ND4
PPP1R14A1	2.37E-15	0.550679069	0.869	0.713	8.00E-11	C2	PPP1R14A
PHGDH	2.63E-15	0.454853774	0.385	0.165	8.87E-11	C2	PHGDH
ADRA2C	2.64E-15	0.422138992	0.262	0.09	8.90E-11	C2	ADRA2C
SPEG1	2.85E-15	0.602838082	0.487	0.255	9.61E-11	C2	SPEG
ALDH1B1	2.94E-15	0.376454736	0.191	0.047	9.91E-11	C2	ALDH1B1
SEPW11	6.15E-15	0.386709514	0.966	0.865	2.07E-10	C2	SEPW1
PPP3CA	6.95E-15	0.51384644	0.499	0.258	2.34E-10	C2	PPP3CA
9-Sep	7.55E-15	0.436906256	0.49	0.255	2.54E-10	C2	9-Sep
MPDZ	8.99E-15	0.576228172	0.533	0.31	3.03E-10	C2	MPDZ
CIB2	1.15E-14	0.389102019	0.199	0.055	3.86E-10	C2	CIB2
TSPAN15	1.15E-14	0.2864163	0.134	0.022	3.87E-10	C2	TSPAN15
SAMD11	3.10E-14	0.367112891	0.14	0.026	1.04E-09	C2	SAMD11
ATP5E	4.18E-14	0.355463044	0.952	0.876	1.41E-09	C2	ATP5E
AEBP1	4.31E-14	0.519159024	0.835	0.642	1.45E-09	C2	AEBP1
NRP2	4.32E-14	0.345550224	0.168	0.039	1.46E-09	C2	NRP2
RRAS	4.59E-14	0.460523694	0.912	0.756	1.55E-09	C2	RRAS
CCNI	5.57E-14	0.400342199	0.94	0.897	1.88E-09	C2	CCNI
HTRA1	8.41E-14	0.429769427	0.615	0.371	2.83E-09	C2	HTRA1
FBXO2	1.06E-13	0.273141555	0.131	0.023	3.57E-09	C2	FBXO2
SLMAP1	1.11E-13	0.527933747	0.487	0.272	3.76E-09	C2	SLMAP
CTSB	1.16E-13	0.539476993	0.632	0.401	3.92E-09	C2	CTSB
RAB31	1.25E-13	0.450728622	0.47	0.248	4.21E-09	C2	RAB31
ANTXR2	2.54E-13	0.4671417	0.41	0.204	8.55E-09	C2	ANTXR2
TIMP2	3.81E-13	0.421339992	0.875	0.672	1.28E-08	C2	TIMP2
ZFHX4	3.82E-13	0.435632848	0.578	0.329	1.29E-08	C2	ZFHX4
CD1511	3.91E-13	0.494268289	0.937	0.807	1.32E-08	C2	CD151
TGFB1I11	5.57E-13	0.464035441	0.86	0.712	1.88E-08	C2	TGFB1I1
HSPB7	7.99E-13	0.567915442	0.396	0.207	2.69E-08	C2	HSPB7
CAPS	8.61E-13	0.511624381	0.211	0.069	2.90E-08	C2	CAPS
TPD52L1	8.95E-13	0.467249251	0.41	0.204	3.02E-08	C2	TPD52L1
ADAM22	9.75E-13	0.265188213	0.128	0.024	3.29E-08	C2	ADAM22
PRRX2	1.03E-12	0.510355915	0.575	0.349	3.46E-08	C2	PRRX2
ADCY5	1.33E-12	0.434279382	0.407	0.203	4.47E-08	C2	ADCY5
ABI3BP	2.11E-12	0.544658585	0.368	0.182	7.10E-08	C2	ABI3BP
ST5	2.16E-12	0.416112637	0.604	0.38	7.27E-08	C2	ST5
TPM11	2.30E-12	0.390386399	0.952	0.868	7.76E-08	C2	TPM1
COX7A1	3.20E-12	0.443753862	0.832	0.688	1.08E-07	C2	COX7A1
RARRES2	3.38E-12	0.402654554	0.926	0.796	1.14E-07	C2	RARRES2
MT-ND2	3.68E-12	0.30758782	1	0.993	1.24E-07	C2	MT-ND2
NME4	3.93E-12	0.505427832	0.641	0.448	1.32E-07	C2	NME4
WDR11	4.72E-12	0.412596234	0.724	0.514	1.59E-07	C2	WDR1
S100A6	4.79E-12	0.291600305	1	0.996	1.61E-07	C2	S100A6
FST	5.57E-12	0.414728751	0.35	0.168	1.88E-07	C2	FST
TMEM35	6.11E-12	0.377737561	0.239	0.091	2.06E-07	C2	TMEM35
CLIC4	6.56E-12	0.451701657	0.624	0.396	2.21E-07	C2	CLIC4
UBB	7.81E-12	0.339995158	0.94	0.871	2.63E-07	C2	UBB
TUBB	8.15E-12	0.508428186	0.863	0.73	2.75E-07	C2	TUBB
PDE5A	8.19E-12	0.554678835	0.821	0.645	2.76E-07	C2	PDE5A
LIMCH1	9.59E-12	0.283464297	0.134	0.03	3.23E-07	C2	LIMCH1
TUBB6	1.23E-11	0.392834508	0.462	0.258	4.14E-07	C2	TUBB6
GUK1	1.35E-11	0.367844381	0.866	0.742	4.56E-07	C2	GUK1
MT-CO2	1.54E-11	0.252109791	0.994	0.998	5.18E-07	C2	MT-CO2
PPIC	1.59E-11	0.398177748	0.407	0.215	5.36E-07	C2	PPIC
FILIP1L	1.77E-11	0.507272739	0.769	0.611	5.98E-07	C2	FILIP1L
GLIS1	1.93E-11	0.30764135	0.14	0.034	6.51E-07	C2	GLIS1
SBDS1	2.34E-11	0.41371151	0.823	0.615	7.88E-07	C2	SBDS
RP11-394O4.5	2.44E-11	0.544810173	0.464	0.256	8.21E-07	C2	RP11-394O4.5
SSR3	2.58E-11	0.510698579	0.621	0.434	8.68E-07	C2	SSR3
PSAP	2.87E-11	0.398155485	0.858	0.678	9.66E-07	C2	PSAP
MT-CO3	4.99E-11	0.262526602	1	0.998	1.68E-06	C2	MT-CO3
PFN11	5.74E-11	0.448847648	0.923	0.82	1.93E-06	C2	PFN1
PDLIM51	6.93E-11	0.360589656	0.57	0.352	2.33E-06	C2	PDLIM5
ATP5L	7.83E-11	0.346281498	0.917	0.818	2.64E-06	C2	ATP5L
KCNMA11	9.39E-11	0.622092939	0.35	0.19	3.16E-06	C2	KCNMA1
THSD4	1.05E-10	0.342354952	0.174	0.057	3.55E-06	C2	THSD4
PTGDS	1.09E-10	1.47741366	0.225	0.091	3.68E-06	C2	PTGDS
SULF1	1.12E-10	0.496027399	0.293	0.145	3.78E-06	C2	SULF1
PLA2G16	1.38E-10	0.344392689	0.387	0.2	4.66E-06	C2	PLA2G16
PFKP	1.58E-10	0.301648888	0.285	0.128	5.33E-06	C2	PFKP
TSPAN2	1.62E-10	0.298282845	0.242	0.101	5.46E-06	C2	TSPAN2
GNA11	2.43E-10	0.418519346	0.553	0.351	8.19E-06	C2	GNA11
C1QTNF2	2.46E-10	0.35906936	0.33	0.163	8.29E-06	C2	C1QTNF2
NPTN1	2.59E-10	0.427177536	0.533	0.355	8.73E-06	C2	NPTN
ARL4D	2.72E-10	0.29547339	0.174	0.057	9.17E-06	C2	ARL4D
HSPB6	2.91E-10	0.46177482	0.798	0.642	9.80E-06	C2	HSPB6
CMBL	2.98E-10	0.291125637	0.336	0.162	1.01E-05	C2	CMBL
TOMM7	3.07E-10	0.296573645	0.954	0.919	1.04E-05	C2	TOMM7
CFL2	3.16E-10	0.424374197	0.533	0.334	1.06E-05	C2	CFL2
F10	3.55E-10	0.459818272	0.724	0.559	1.20E-05	C2	F10
CXXC5	4.32E-10	0.368909333	0.55	0.343	1.45E-05	C2	CXXC5
POPDC2	5.32E-10	0.274592241	0.103	0.021	1.79E-05	C2	POPDC2
GLIPR1	6.19E-10	0.363544302	0.342	0.179	2.08E-05	C2	GLIPR1
PCBP1	6.29E-10	0.343742843	0.746	0.55	2.12E-05	C2	PCBP1
RGS7BP	6.78E-10	0.35865411	0.248	0.111	2.28E-05	C2	RGS7BP
ANKH	8.40E-10	0.274468457	0.182	0.066	2.83E-05	C2	ANKH
RIMKLB	8.58E-10	0.321468401	0.236	0.102	2.89E-05	C2	RIMKLB
MORF4L2	8.76E-10	0.338365366	0.59	0.399	2.95E-05	C2	MORF4L2
SLC25A41	1.18E-09	0.41853692	0.504	0.321	3.97E-05	C2	SLC25A4
APLP2	1.29E-09	0.376813717	0.84	0.649	4.34E-05	C2	APLP2
CCDC1071	1.31E-09	0.385564534	0.627	0.409	4.41E-05	C2	CCDC107
ANXA6	1.33E-09	0.383272673	0.667	0.457	4.47E-05	C2	ANXA6
RAMP11	1.35E-09	0.454251886	0.707	0.486	4.56E-05	C2	RAMP1
HSPG21	1.39E-09	0.365313514	0.464	0.277	4.68E-05	C2	HSPG2
FBXL22	1.40E-09	0.293155744	0.194	0.074	4.71E-05	C2	FBXL22
TIMP4	1.44E-09	0.285685897	0.177	0.062	4.84E-05	C2	TIMP4
TTLL71	1.60E-09	0.40484835	0.578	0.391	5.39E-05	C2	TTLL7
SLC22A3	1.95E-09	0.360419618	0.245	0.114	6.55E-05	C2	SLC22A3
DPYSL3	2.30E-09	0.413001333	0.405	0.236	7.74E-05	C2	DPYSL3
FLNB	2.33E-09	0.288379256	0.14	0.043	7.86E-05	C2	FLNB
PPP1R3B	2.52E-09	0.291805172	0.225	0.097	8.50E-05	C2	PPP1R3B
ST3GAL4	2.65E-09	0.311590855	0.251	0.115	8.93E-05	C2	ST3GAL4
ZYX	2.72E-09	0.3338585	0.516	0.327	9.15E-05	C2	ZYX
COX171	3.09E-09	0.344497724	0.544	0.341	0.000104033	C2	COX17
YAP1	3.63E-09	0.413728242	0.47	0.295	0.000122213	C2	YAP1
CPXM2	3.75E-09	0.264917688	0.125	0.035	0.000126364	C2	CPXM2
DAAM1	3.85E-09	0.334699925	0.533	0.32	0.000129594	C2	DAAM1
CELF2	4.01E-09	0.346221342	0.305	0.158	0.000135256	C2	CELF2
ATP5O	5.47E-09	0.315124446	0.846	0.722	0.00018442	C2	ATP5O
NUCB1	5.60E-09	0.352804715	0.613	0.419	0.000188696	C2	NUCB1
ENPP4	5.61E-09	0.337103215	0.162	0.06	0.000189096	C2	ENPP4
FERMT2	5.67E-09	0.333939891	0.675	0.491	0.000190989	C2	FERMT2
AOC3	5.88E-09	0.436212788	0.564	0.392	0.00019798	C2	AOC3
RTN1	5.93E-09	0.334333136	0.205	0.087	0.00019982	C2	RTN1
TMEM38A	6.90E-09	0.276993498	0.162	0.057	0.000232322	C2	TMEM38A
EYA1	7.19E-09	0.287265115	0.225	0.098	0.00024218	C2	EYA1
FZD71	8.56E-09	0.375050304	0.385	0.228	0.000288559	C2	FZD7
MTCH1	9.76E-09	0.332675717	0.67	0.464	0.000328901	C2	MTCH1
FAM118A	9.89E-09	0.401051666	0.484	0.301	0.000333311	C2	FAM118A
ARL2	1.24E-08	0.353673784	0.726	0.526	0.000417463	C2	ARL2
LYNX1	1.28E-08	0.271804598	0.16	0.058	0.000431218	C2	LYNX1
RARRES3	1.28E-08	0.271832492	0.35	0.191	0.00043177	C2	RARRES3
SDPR	1.40E-08	0.258562737	0.402	0.221	0.000470247	C2	SDPR
COL4A5	1.41E-08	0.357569564	0.476	0.3	0.000473756	C2	COL4A5
DNPH1	1.99E-08	0.338526791	0.416	0.25	0.000668904	C2	DNPH1
HABP4	2.04E-08	0.265342452	0.322	0.171	0.000687025	C2	HABP4
SSH3	2.06E-08	0.253537894	0.222	0.1	0.00069329	C2	SSH3
FNBP1	2.09E-08	0.346543414	0.427	0.261	0.000702934	C2	FNBP1
COPRS	2.35E-08	0.356365344	0.538	0.358	0.00079196	C2	COPRS
PODN	2.35E-08	0.331819204	0.39	0.216	0.000793258	C2	PODN
DPP7	2.39E-08	0.274712977	0.544	0.349	0.000806031	C2	DPP7
ELN	2.54E-08	0.331602244	0.245	0.115	0.000854229	C2	ELN
HAND2	2.54E-08	0.25230857	0.179	0.072	0.000854368	C2	HAND2
MARCKS	2.60E-08	0.444083602	0.504	0.326	0.000875362	C2	MARCKS
ILK1	2.76E-08	0.378866645	0.715	0.546	0.000930707	C2	ILK
RCN1	3.17E-08	0.317492633	0.573	0.397	0.001067935	C2	RCN1
COX8A1	3.46E-08	0.316801718	0.866	0.73	0.001164577	C2	COX8A
LTBP3	3.65E-08	0.317013641	0.593	0.401	0.001229818	C2	LTBP3
ATP5D	3.76E-08	0.310975678	0.892	0.758	0.00126696	C2	ATP5D
MICAL1	4.63E-08	0.356894926	0.291	0.154	0.001560877	C2	MICAL1
SUSD2	4.71E-08	0.266079039	0.279	0.14	0.001586347	C2	SUSD2
HOXD11	5.11E-08	0.263856104	0.174	0.072	0.001720559	C2	HOXD11
PPP1R3C1	6.37E-08	0.353592115	0.348	0.194	0.002145752	C2	PPP1R3C
NDUFS8	6.52E-08	0.409612467	0.641	0.482	0.002195759	C2	NDUFS8
GADD45G1	6.52E-08	0.39167679	0.282	0.143	0.00219606	C2	GADD45G
MAN1C1	7.38E-08	0.276317836	0.254	0.124	0.002485981	C2	MAN1C1
RAP1A	7.45E-08	0.267529064	0.499	0.315	0.002509664	C2	RAP1A
LDOC1	7.73E-08	0.30842597	0.245	0.123	0.002605108	C2	LDOC1
SYNM1	8.65E-08	0.404876237	0.687	0.52	0.002914764	C2	SYNM
PITX1	8.85E-08	0.267980948	0.171	0.068	0.002982702	C2	PITX1
HSPA8	1.06E-07	0.306251282	0.741	0.593	0.003583505	C2	HSPA8
AES	1.15E-07	0.307044338	0.761	0.628	0.003869537	C2	AES
ADRM1	1.18E-07	0.294385859	0.433	0.266	0.003964056	C2	ADRM1
PRNP	1.29E-07	0.303301817	0.621	0.436	0.004359191	C2	PRNP
DEXI	1.30E-07	0.323960599	0.387	0.237	0.004387166	C2	DEXI
VGLL4	1.37E-07	0.289994675	0.536	0.356	0.004617035	C2	VGLL4
FOXP1	1.40E-07	0.371692317	0.536	0.382	0.004701936	C2	FOXP1
CYB5R3	1.51E-07	0.32589934	0.863	0.741	0.005095069	C2	CYB5R3
PARVB	1.61E-07	0.256385439	0.157	0.063	0.005439549	C2	PARVB
CIB1	1.62E-07	0.311573404	0.57	0.397	0.005467526	C2	CIB1
TMEM106C	1.63E-07	0.32283316	0.359	0.213	0.005480239	C2	TMEM106C
CALR	1.63E-07	0.343515218	0.806	0.657	0.005507805	C2	CALR
DST	1.64E-07	0.357885534	0.761	0.583	0.005523242	C2	DST
HMG20B	1.68E-07	0.350132533	0.499	0.326	0.005670705	C2	HMG20B
SOD1	2.09E-07	0.265782911	0.897	0.835	0.007032884	C2	SOD1
CISD1	2.23E-07	0.352309069	0.345	0.205	0.007509424	C2	CISD1
FAM89B	2.23E-07	0.314849335	0.538	0.361	0.007522439	C2	FAM89B
RNF167	2.30E-07	0.287886153	0.33	0.192	0.007743221	C2	RNF167
FAT3	2.30E-07	0.255201977	0.111	0.035	0.007751934	C2	FAT3
TMOD1	2.94E-07	0.251260397	0.373	0.221	0.009907395	C2	TMOD1
FGL2	2.95E-07	0.441078877	0.208	0.102	0.009954686	C2	FGL2
HCFC1R11	2.98E-07	0.316751336	0.749	0.582	0.010036946	C2	HCFC1R1
CORO1C	3.02E-07	0.311179214	0.345	0.208	0.010189648	C2	CORO1C
RAB5B	3.84E-07	0.280457959	0.305	0.174	0.012953619	C2	RAB5B
CETN2	4.09E-07	0.262233952	0.413	0.259	0.013777954	C2	CETN2
FBXW51	4.09E-07	0.263698776	0.487	0.312	0.013789217	C2	FBXW5
ALDH2	4.28E-07	0.25415928	0.593	0.411	0.014426046	C2	ALDH2
PYGB	4.33E-07	0.275663917	0.313	0.181	0.014575778	C2	PYGB
MSRB2	4.72E-07	0.252576488	0.516	0.343	0.015897096	C2	MSRB2
ASS1	4.73E-07	0.254218876	0.199	0.092	0.015921462	C2	ASS1
ALDOA	5.63E-07	0.253543637	0.949	0.905	0.018967162	C2	ALDOA
ZFYVE211	6.68E-07	0.347446354	0.584	0.42	0.022502757	C2	ZFYVE21
DIXDC1	6.80E-07	0.380295916	0.476	0.326	0.022904702	C2	DIXDC1
POLR2E	7.19E-07	0.350330888	0.638	0.474	0.024211651	C2	POLR2E
COL21A1	7.34E-07	0.266432247	0.342	0.196	0.024746501	C2	COL21A1
BLVRB	7.96E-07	0.261662757	0.618	0.442	0.026820697	C2	BLVRB
BRI3	8.36E-07	0.262572686	0.789	0.654	0.028174921	C2	BRI3
RDX	9.69E-07	0.275210467	0.544	0.375	0.032650993	C2	RDX
MBNL1	1.06E-06	0.362853495	0.718	0.581	0.035643647	C2	MBNL1
GLS	1.10E-06	0.25512934	0.387	0.235	0.036908421	C2	GLS
GBP2	1.15E-06	0.26796356	0.473	0.313	0.038622127	C2	GBP2
MZT2B	1.31E-06	0.259983347	0.863	0.772	0.044242675	C2	MZT2B
MYOCD1	1.42E-06	0.269025275	0.393	0.243	0.047935103	C2	MYOCD
DMD	1.55E-06	0.28569755	0.47	0.313	0.052310066	C2	DMD
MZT2A	1.56E-06	0.31067114	0.49	0.324	0.052717678	C2	MZT2A
ATP6V0E1	1.62E-06	0.31367241	0.781	0.609	0.054717661	C2	ATP6V0E1
ATP5G3	1.99E-06	0.305237564	0.786	0.676	0.066895565	C2	ATP5G3
NFIA	2.15E-06	0.334291412	0.764	0.589	0.072362807	C2	NFIA
CLTB	2.16E-06	0.304334976	0.681	0.519	0.072674142	C2	CLTB
LDHB	2.18E-06	0.303359033	0.778	0.7	0.073299151	C2	LDHB
IDH2	2.51E-06	0.259640074	0.268	0.153	0.084711824	C2	IDH2
NGFRAP1	2.72E-06	0.32852182	0.678	0.53	0.091704652	C2	NGFRAP1
CYFIP2	2.77E-06	0.253322781	0.14	0.057	0.093260836	C2	CYFIP2
BSG	2.86E-06	0.287887492	0.801	0.69	0.096455466	C2	BSG
PPP2R5E	2.95E-06	0.349179535	0.493	0.357	0.099498461	C2	PPP2R5E
RAB11B	2.97E-06	0.261497402	0.456	0.3	0.09992205	C2	RAB11B
TMEM14A	2.97E-06	0.284628521	0.288	0.17	0.100180608	C2	TMEM14A
ENO1	3.09E-06	0.337919465	0.661	0.521	0.104215881	C2	ENO1
MAF	3.17E-06	0.256305528	0.322	0.197	0.106788297	C2	MAF
WFS1	3.32E-06	0.290270502	0.259	0.146	0.111827702	C2	WFS1
PPP1R12B1	3.37E-06	0.274554286	0.661	0.478	0.113469546	C2	PPP1R12B
NDUFC1	3.66E-06	0.291090308	0.701	0.536	0.12316313	C2	NDUFC1
LRP10	4.23E-06	0.300884186	0.567	0.406	0.142533796	C2	LRP10
GBAS1	4.30E-06	0.272448693	0.348	0.22	0.144911557	C2	GBAS
HIST1H4C	5.13E-06	0.311913512	0.689	0.544	0.172734255	C2	HIST1H4C
ATP5A1	5.60E-06	0.275296417	0.738	0.605	0.188570464	C2	ATP5A1
TNS11	5.98E-06	0.256304077	0.835	0.682	0.20165499	C2	TNS1
SNRPA	6.25E-06	0.256018121	0.35	0.22	0.210622455	C2	SNRPA
LGALS3BP	6.70E-06	0.260543815	0.618	0.44	0.225674597	C2	LGALS3BP
CSDE1	6.71E-06	0.253093773	0.778	0.616	0.22612285	C2	CSDE1
NDUFB2	7.35E-06	0.285933703	0.783	0.645	0.247746119	C2	NDUFB2
C14orf2	7.96E-06	0.298775619	0.795	0.648	0.268109794	C2	C14orf2
SYNGR1	8.29E-06	0.267942657	0.245	0.139	0.279448136	C2	SYNGR1
ING2	8.51E-06	0.261047003	0.202	0.107	0.286597189	C2	ING2
ENAH	8.60E-06	0.282781076	0.624	0.479	0.289715914	C2	ENAH
SLC2A4RG	1.29E-05	0.261215002	0.544	0.391	0.435650642	C2	SLC2A4RG
PAM	1.37E-05	0.275127102	0.293	0.183	0.461489567	C2	PAM
APP	1.41E-05	0.272893594	0.795	0.645	0.476470476	C2	APP
KLHL42	1.52E-05	0.265484881	0.356	0.235	0.513440073	C2	KLHL42
NUPR1	1.62E-05	0.265139897	0.86	0.756	0.545111332	C2	NUPR1
FGFR1	1.63E-05	0.261296477	0.447	0.298	0.548117992	C2	FGFR1
SH3GLB2	1.69E-05	0.27658022	0.322	0.205	0.568851952	C2	SH3GLB2
GNAI21	1.76E-05	0.269931967	0.707	0.57	0.594110039	C2	GNAI2
METRN	1.77E-05	0.282975446	0.379	0.255	0.596607781	C2	METRN
MANBAL	1.92E-05	0.252466388	0.427	0.292	0.646724571	C2	MANBAL
SH3BGR1	2.24E-05	0.27654959	0.262	0.158	0.754969721	C2	SH3BGR
COL4A2	2.77E-05	0.315575199	0.584	0.439	0.933764914	C2	COL4A2
NFIX	2.77E-05	0.330125163	0.587	0.462	0.934741508	C2	NFIX
C2orf40	2.91E-05	0.265544785	0.912	0.851	0.979246757	C2	C2orf40
RHOC	3.09E-05	0.257364146	0.801	0.738	1	C2	RHOC
ARL6IP5	3.54E-05	0.269756421	0.801	0.656	1	C2	ARL6IP5
PKM1	3.90E-05	0.298254382	0.795	0.671	1	C2	PKM
SLC4A71	5.12E-05	0.308746704	0.328	0.211	1	C2	SLC4A7
TCEAL2	6.75E-05	0.260129764	0.148	0.075	1	C2	TCEAL2
SLC38A11	6.81E-05	0.255028983	0.285	0.183	1	C2	SLC38A1
ANGPT1	7.26E-05	0.322960439	0.575	0.454	1	C2	ANGPT1
PPP2R1A	7.71E-05	0.30290303	0.544	0.422	1	C2	PPP2R1A
TUBB4B	0.000101329	0.289458005	0.632	0.501	1	C2	TUBB4B
COX20	0.000101409	0.254923379	0.524	0.408	1	C2	COX20
NFIC	0.000116465	0.288692379	0.738	0.656	1	C2	NFIC
PLD3	0.000137289	0.257297286	0.504	0.36	1	C2	PLD3
NAA38	0.000139125	0.257602064	0.647	0.505	1	C2	NAA38
PDZRN4	0.000153884	0.254150553	0.231	0.147	1	C2	PDZRN4
PDZRN3	0.000155244	0.269915958	0.256	0.164	1	C2	PDZRN3
HSPB81	0.000261985	0.289645487	0.165	0.095	1	C2	HSPB8
ANKRD35	0.000287269	0.250100631	0.268	0.174	1	C2	ANKRD35
ANGPTL1	0.000406496	0.520608947	0.37	0.282	1	C2	ANGPTL1
STEAP4	2.67E-122	2.394093549	0.814	0.137	8.99E-118	C3	STEAP4
IGFBP5	5.51E-96	1.458081042	1	0.971	1.86E-91	C3	IGFBP5
TGFBI	6.96E-91	1.956210107	0.681	0.151	2.34E-86	C3	TGFBI
IFITM3	5.72E-86	0.976836177	0.994	0.976	1.93E-81	C3	IFITM3
TM4SF1	2.61E-82	2.339486089	0.627	0.129	8.79E-78	C3	TM4SF1
LHFP	1.13E-78	1.619005964	0.816	0.45	3.82E-74	C3	LHFP
IFITM2	1.48E-75	1.38519204	0.911	0.68	4.97E-71	C3	IFITM2
PROCR	2.27E-67	1.522561363	0.61	0.16	7.66E-63	C3	PROCR
RPLP0	2.28E-66	1.000077345	0.975	0.953	7.67E-62	C3	RPLP0
GGT5	1.13E-65	1.432213448	0.764	0.367	3.81E-61	C3	GGT5
APOE	4.70E-63	1.579319084	0.787	0.351	1.58E-58	C3	APOE
THY1	5.96E-59	1.670839021	0.57	0.15	2.01E-54	C3	THY1
NR2F2	1.26E-56	0.944989523	0.987	0.931	4.23E-52	C3	NR2F2
TMSB4X	2.75E-55	0.892667305	0.992	0.984	9.27E-51	C3	TMSB4X
RPL13	1.07E-54	0.521921849	1	0.997	3.62E-50	C3	RPL13
RPL12	3.16E-54	0.679054427	0.992	0.979	1.07E-49	C3	RPL12
MDK	1.25E-53	1.678476371	0.66	0.307	4.22E-49	C3	MDK
RPS8	7.58E-51	0.567451773	1	0.99	2.55E-46	C3	RPS8
ZEB2	1.86E-50	1.195817512	0.835	0.649	6.26E-46	C3	ZEB2
RPS18	3.07E-50	0.621213798	1	0.997	1.04E-45	C3	RPS18
RPL18A	4.74E-46	0.532719226	0.992	0.994	1.60E-41	C3	RPL18A
RPL10	3.56E-45	0.469099087	1	1	1.20E-40	C3	RPL10
RPS9	3.74E-45	0.585819493	0.992	0.989	1.26E-40	C3	RPS9
TPT1	5.52E-45	0.562088995	1	0.99	1.86E-40	C3	TPT1
CD44	4.26E-44	1.28203668	0.722	0.479	1.44E-39	C3	CD44
CAMK2N1	3.77E-43	1.243927683	0.711	0.464	1.27E-38	C3	CAMK2N1
CPE	6.37E-43	0.93969764	0.878	0.687	2.15E-38	C3	CPE
RPL32	1.28E-42	0.496519096	0.998	0.999	4.31E-38	C3	RPL32
HGF	1.00E-41	1.353018879	0.477	0.149	3.37E-37	C3	HGF
RPS27A	7.71E-41	0.493184594	0.996	0.993	2.60E-36	C3	RPS27A
EPS8	1.83E-40	1.161094729	0.732	0.489	6.16E-36	C3	EPS8
RPS5	4.78E-40	0.559295365	0.996	0.986	1.61E-35	C3	RPS5
ZFP36L2	4.82E-40	1.090829991	0.835	0.603	1.63E-35	C3	ZFP36L2
RPS19	1.56E-39	0.590675785	0.996	0.994	5.25E-35	C3	RPS19
TMSB10	1.88E-39	0.895542031	0.905	0.833	6.35E-35	C3	TMSB10
RPL29	2.44E-39	0.494330276	0.996	0.99	8.23E-35	C3	RPL29
TAGLN2	4.00E-39	0.921997387	0.823	0.68	1.35E-34	C3	TAGLN2
H3F3B	1.48E-38	0.624012234	0.989	0.973	4.99E-34	C3	H3F3B
AHR	2.24E-37	1.183801181	0.344	0.069	7.56E-33	C3	AHR
CLSTN2	2.30E-37	1.148542681	0.494	0.179	7.75E-33	C3	CLSTN2
RPL11	3.93E-37	0.45318599	0.996	0.993	1.32E-32	C3	RPL11
FXYD6	1.08E-36	1.058388199	0.439	0.141	3.63E-32	C3	FXYD6
S100A4	3.77E-36	0.938983985	0.926	0.744	1.27E-31	C3	S100A4
CFD	3.50E-35	0.573988944	0.97	0.806	1.18E-30	C3	CFD
EPHX1	7.98E-35	1.01142068	0.781	0.596	2.69E-30	C3	EPHX1
RPS12	4.06E-34	0.477808671	0.996	0.99	1.37E-29	C3	RPS12
HIC1	7.65E-34	1.142891255	0.399	0.12	2.58E-29	C3	HIC1
RPL18	2.74E-33	0.415060294	0.989	0.997	9.23E-29	C3	RPL18
BTG1	3.44E-33	0.867512741	0.907	0.847	1.16E-28	C3	BTG1
RPS4X	1.02E-31	0.425918901	0.998	0.989	3.42E-27	C3	RPS4X
RPL26	3.47E-30	0.420626019	0.992	0.984	1.17E-25	C3	RPL26
CEBPD	9.85E-30	1.206903223	0.734	0.597	3.32E-25	C3	CEBPD
CXCL12	6.27E-29	0.963122668	0.741	0.581	2.11E-24	C3	CXCL12
ARHGAP15	6.74E-29	0.772268555	0.243	0.033	2.27E-24	C3	ARHGAP15
CTSC	1.22E-28	0.911713888	0.31	0.074	4.11E-24	C3	CTSC
ZFP36L1	1.93E-28	0.918993368	0.882	0.819	6.51E-24	C3	ZFP36L1
TXNIP	2.54E-27	0.768602048	0.922	0.86	8.56E-23	C3	TXNIP
RPS3A	7.42E-27	0.446748039	0.996	0.984	2.50E-22	C3	RPS3A
SLC9A3R2	1.05E-26	1.007571048	0.477	0.25	3.52E-22	C3	SLC9A3R2
EPAS1	1.21E-26	0.947878195	0.667	0.477	4.06E-22	C3	EPAS1
RPL35A	1.26E-26	0.397433274	0.994	0.99	4.23E-22	C3	RPL35A
RPL19	2.39E-26	0.363652681	0.996	0.997	8.04E-22	C3	RPL19
RPL39	2.97E-26	0.421021837	0.989	0.974	1.00E-21	C3	RPL39
PDGFRB	3.53E-26	0.912294003	0.781	0.673	1.19E-21	C3	PDGFRB
HIGD1B	6.90E-26	0.895352164	0.169	0.007	2.33E-21	C3	HIGD1B
RPL6	9.64E-26	0.405405949	0.994	0.983	3.25E-21	C3	RPL6
IFITM1	1.01E-25	0.902312541	0.3	0.079	3.39E-21	C3	IFITM1
TIMP3	1.20E-25	0.842937805	0.966	0.947	4.06E-21	C3	TIMP3
COX4I2	1.29E-25	0.939678681	0.468	0.21	4.33E-21	C3	COX4I2
SSTR2	1.81E-25	0.952329235	0.304	0.083	6.11E-21	C3	SSTR2
RPS7	3.33E-25	0.388308053	0.994	0.98	1.12E-20	C3	RPS7
RPL30	3.45E-25	0.331764286	0.998	0.999	1.16E-20	C3	RPL30
RPL8	4.37E-25	0.387575663	0.996	0.999	1.47E-20	C3	RPL8
FABP5	4.75E-25	0.707339256	0.224	0.034	1.60E-20	C3	FABP5
RPL37	5.85E-25	0.370563061	0.996	0.993	1.97E-20	C3	RPL37
NACA	1.03E-24	0.399890225	0.983	0.984	3.47E-20	C3	NACA
GNB2L1	1.26E-24	0.45117272	0.985	0.986	4.26E-20	C3	GNB2L1
NCKAP5	4.51E-24	0.680639995	0.207	0.029	1.52E-19	C3	NCKAP5
FAM13C	5.68E-24	0.94894741	0.363	0.14	1.92E-19	C3	FAM13C
RPS15A	7.44E-24	0.401378141	0.994	0.986	2.51E-19	C3	RPS15A
EDNRB	1.06E-23	0.7864343	0.188	0.021	3.58E-19	C3	EDNRB
RPS13	7.25E-23	0.384681302	0.992	0.986	2.44E-18	C3	RPS13
RPL10A	8.46E-23	0.377641456	0.989	0.986	2.85E-18	C3	RPL10A
RPS2	9.21E-23	0.414499863	0.996	0.994	3.10E-18	C3	RPS2
GUCY1A2	1.19E-22	0.713561104	0.213	0.036	4.02E-18	C3	GUCY1A2
AVPR1A	1.73E-22	0.870310064	0.262	0.069	5.82E-18	C3	AVPR1A
TINAGL1	2.09E-22	0.717253121	0.844	0.767	7.06E-18	C3	TINAGL1
COL14A1	5.26E-22	0.693560833	0.793	0.657	1.77E-17	C3	COL14A1
AGT	7.03E-22	1.046375378	0.344	0.133	2.37E-17	C3	AGT
IGFBP4	7.55E-22	0.63693676	0.861	0.719	2.54E-17	C3	IGFBP4
MT2A	1.93E-21	0.979669037	0.901	0.836	6.51E-17	C3	MT2A
PMEPA1	2.01E-21	1.229665593	0.614	0.47	6.79E-17	C3	PMEPA1
RPS15	5.55E-21	0.329573565	0.994	0.997	1.87E-16	C3	RPS15
SEPP1	8.95E-21	0.753976393	0.686	0.53	3.02E-16	C3	SEPP1
TTYH1	2.12E-20	0.623231345	0.167	0.02	7.15E-16	C3	TTYH1
TFPI	4.86E-20	0.905271303	0.348	0.143	1.64E-15	C3	TFPI
TPPP3	1.13E-19	0.82472153	0.553	0.356	3.82E-15	C3	TPPP3
C2orf401	1.39E-19	0.619069854	0.901	0.847	4.67E-15	C3	C2orf40
MYC	1.49E-19	1.012347335	0.289	0.099	5.02E-15	C3	MYC
CCDC102B	3.15E-19	0.737584478	0.249	0.073	1.06E-14	C3	CCDC102B
SMIM3	4.26E-19	0.787730761	0.346	0.154	1.43E-14	C3	SMIM3
RPL7A	4.51E-19	0.296320359	0.994	0.996	1.52E-14	C3	RPL7A
RPL28	6.87E-19	0.316745535	0.994	1	2.31E-14	C3	RPL28
DLC1	6.89E-19	0.87378163	0.485	0.304	2.32E-14	C3	DLC1
PFDN5	7.94E-19	0.415690402	0.951	0.951	2.68E-14	C3	PFDN5
CD63	1.04E-18	0.449422869	0.977	0.98	3.52E-14	C3	CD63
FABP4	1.14E-18	0.956344234	0.295	0.104	3.83E-14	C3	FABP4
CCL21	1.67E-18	0.726497186	0.143	0.014	5.63E-14	C3	CCL21
PLXDC1	2.59E-18	0.731701904	0.274	0.097	8.72E-14	C3	PLXDC1
CRISPLD2	3.81E-18	0.851262094	0.297	0.117	1.28E-13	C3	CRISPLD2
LAPTM4A	5.44E-18	0.475142342	0.916	0.889	1.83E-13	C3	LAPTM4A
C12orf57	1.86E-17	0.450808008	0.89	0.9	6.27E-13	C3	C12orf57
RPS23	1.89E-17	0.297069574	0.996	0.996	6.36E-13	C3	RPS23
CYP1B1	1.93E-17	0.931085509	0.551	0.386	6.49E-13	C3	CYP1B1
ZFAS1	2.10E-17	0.64272036	0.734	0.67	7.07E-13	C3	ZFAS1
ABCC9	5.01E-17	1.0083673	0.361	0.181	1.69E-12	C3	ABCC9
B2M	5.22E-17	0.335936797	1	0.999	1.76E-12	C3	B2M
FAM153B	6.24E-17	0.870971729	0.443	0.244	2.10E-12	C3	FAM153B
MT1F	9.61E-17	0.697341129	0.291	0.117	3.24E-12	C3	MT1F
EDNRA	1.76E-16	0.656336091	0.722	0.641	5.92E-12	C3	EDNRA
RPS24	3.10E-16	0.287898023	0.998	0.996	1.04E-11	C3	RPS24
ADGRF5	3.28E-16	0.578969344	0.217	0.061	1.11E-11	C3	ADGRF5
LFNG	4.53E-16	0.41671677	0.122	0.011	1.53E-11	C3	LFNG
RPLP1	5.45E-16	0.275911952	1	1	1.84E-11	C3	RPLP1
PCOLCE	6.34E-16	0.755208403	0.521	0.356	2.13E-11	C3	PCOLCE
NDRG2	7.23E-16	0.735523863	0.648	0.544	2.43E-11	C3	NDRG2
DPY19L2	7.37E-16	0.565920017	0.184	0.044	2.48E-11	C3	DPY19L2
RPS10	9.70E-16	0.396035594	0.97	0.953	3.27E-11	C3	RPS10
APOC1	2.14E-15	0.715663075	0.278	0.109	7.22E-11	C3	APOC1
RPL34	2.36E-15	0.270659376	0.998	0.994	7.95E-11	C3	RPL34
FXYD5	3.12E-15	0.599897034	0.308	0.136	1.05E-10	C3	FXYD5
HLA-B	3.51E-15	0.513340976	0.899	0.861	1.18E-10	C3	HLA-B
RPL21	3.91E-15	0.279080411	0.994	0.993	1.32E-10	C3	RPL21
MYO1B	4.15E-15	0.788022674	0.371	0.204	1.40E-10	C3	MYO1B
LGI4	4.63E-15	0.644763313	0.757	0.701	1.56E-10	C3	LGI4
PLTP	4.76E-15	0.717789143	0.462	0.294	1.60E-10	C3	PLTP
SPARC	8.14E-15	0.596120942	0.757	0.716	2.74E-10	C3	SPARC
LPL	1.43E-14	0.560325361	0.139	0.024	4.83E-10	C3	LPL
RPL5	2.11E-14	0.284314253	0.992	0.991	7.11E-10	C3	RPL5
EGFL6	2.56E-14	0.412254012	0.148	0.027	8.61E-10	C3	EGFL6
OAF	3.41E-14	0.544467492	0.203	0.064	1.15E-09	C3	OAF
SH3RF1	4.51E-14	0.675122019	0.272	0.117	1.52E-09	C3	SH3RF1
SEMA5A	5.26E-14	0.656219364	0.255	0.106	1.77E-09	C3	SEMA5A
EEF1D	7.45E-14	0.371260684	0.951	0.963	2.51E-09	C3	EEF1D
CD59	9.69E-14	0.637685098	0.757	0.763	3.27E-09	C3	CD59
RPS3	1.55E-13	0.303737557	0.992	0.98	5.23E-09	C3	RPS3
PMP22	1.63E-13	0.666283423	0.62	0.531	5.50E-09	C3	PMP22
EPB41L2	1.99E-13	0.725017866	0.483	0.349	6.69E-09	C3	EPB41L2
RPS6	2.02E-13	0.276489417	0.992	0.986	6.81E-09	C3	RPS6
RPL35	2.07E-13	0.303066095	0.981	0.981	6.97E-09	C3	RPL35
SCN4B	2.20E-13	0.497538882	0.146	0.031	7.43E-09	C3	SCN4B
TIMP1	3.40E-13	0.476218981	0.846	0.817	1.14E-08	C3	TIMP1
RPL22	3.60E-13	0.3054993	0.979	0.976	1.21E-08	C3	RPL22
TEX41	1.03E-12	0.48760378	0.179	0.054	3.46E-08	C3	TEX41
C20orf27	1.04E-12	0.673349674	0.43	0.287	3.51E-08	C3	C20orf27
RPSA	1.17E-12	0.311309717	0.964	0.963	3.95E-08	C3	RPSA
CCL19	1.57E-12	1.825687536	0.245	0.106	5.27E-08	C3	CCL19
IGFBP2	1.64E-12	0.665748875	0.43	0.264	5.53E-08	C3	IGFBP2
C1R	2.61E-12	0.459934928	0.838	0.656	8.79E-08	C3	C1R
Sep-71	3.12E-12	0.313080992	0.918	0.917	1.05E-07	C3	7-Sep
CCL26	3.32E-12	1.079351686	0.101	0.013	1.12E-07	C3	CCL26
COL6A3	3.58E-12	0.402573852	0.466	0.269	1.21E-07	C3	COL6A3
ISYNA11	3.81E-12	0.650964892	0.462	0.316	1.28E-07	C3	ISYNA1
REV3L	5.06E-12	0.812909053	0.441	0.316	1.71E-07	C3	REV3L
PROS1	5.36E-12	0.56740116	0.306	0.161	1.81E-07	C3	PROS1
COLEC11	6.09E-12	0.438778692	0.131	0.029	2.05E-07	C3	COLEC11
COL6A1	6.22E-12	0.436668788	0.844	0.836	2.09E-07	C3	COL6A1
RPL36	7.63E-12	0.306742912	0.968	0.981	2.57E-07	C3	RPL36
FRMD3	1.14E-11	0.530914382	0.154	0.043	3.84E-07	C3	FRMD3
IFI27L2	1.20E-11	0.582283092	0.454	0.326	4.04E-07	C3	IFI27L2
PHLDA1	1.24E-11	0.580717726	0.213	0.086	4.19E-07	C3	PHLDA1
NID1	1.73E-11	0.760054727	0.319	0.19	5.83E-07	C3	NID1
ARHGDIB	1.93E-11	0.622030106	0.291	0.146	6.49E-07	C3	ARHGDIB
REM1	2.59E-11	0.62321304	0.327	0.189	8.74E-07	C3	REM1
CNN3	3.27E-11	0.652608971	0.641	0.603	1.10E-06	C3	CNN3
GSC	1.16E-10	0.443406293	0.15	0.046	3.89E-06	C3	GSC
DDIT4	1.54E-10	0.69047658	0.346	0.22	5.20E-06	C3	DDIT4
ANGPT2	1.80E-10	0.598510449	0.378	0.237	6.06E-06	C3	ANGPT2
COL1A1	3.64E-10	0.436375164	0.584	0.466	1.23E-05	C3	COL1A1
NOTCH3	3.64E-10	0.496404649	0.8	0.791	1.23E-05	C3	NOTCH3
ADAMTS1	3.84E-10	0.790698874	0.5	0.383	1.29E-05	C3	ADAMTS1
RPL36A	4.01E-10	0.452181387	0.84	0.83	1.35E-05	C3	RPL36A
QPRT	4.12E-10	0.365299058	0.133	0.037	1.39E-05	C3	QPRT
BCL2	4.35E-10	0.594549072	0.245	0.121	1.46E-05	C3	BCL2
GJC1	9.19E-10	0.569744846	0.266	0.143	3.10E-05	C3	GJC1
COL5A3	9.44E-10	0.509291481	0.228	0.11	3.18E-05	C3	COL5A3
BTF3	1.01E-09	0.254921051	0.956	0.964	3.40E-05	C3	BTF3
HLA-C	1.44E-09	0.2965629	0.947	0.931	4.85E-05	C3	HLA-C
LY6E	1.67E-09	0.609518028	0.395	0.276	5.62E-05	C3	LY6E
RABAC1	1.78E-09	0.370929923	0.787	0.827	6.00E-05	C3	RABAC1
TYMP	2.82E-09	0.560971467	0.234	0.12	9.50E-05	C3	TYMP
RPL13A	2.84E-09	0.254699664	0.996	0.989	9.58E-05	C3	RPL13A
S100A11	4.07E-09	0.380310471	0.848	0.827	0.000137185	C3	S100A11
ARHGAP42	5.09E-09	0.409976055	0.135	0.044	0.000171433	C3	ARHGAP42
CDC42EP5	5.95E-09	0.454475982	0.169	0.069	0.000200415	C3	CDC42EP5
COL3A1	5.96E-09	0.39032252	0.563	0.471	0.00020096	C3	COL3A1
C1S	6.60E-09	0.358387319	0.753	0.619	0.00022244	C3	C1S
MYH9	6.91E-09	0.463086404	0.656	0.63	0.000232728	C3	MYH9
IGFBP7	8.62E-09	0.320826138	1	0.999	0.000290379	C3	IGFBP7
PTEN	9.13E-09	0.567992603	0.515	0.464	0.000307735	C3	PTEN
RNF152	1.02E-08	0.500460867	0.198	0.091	0.000344993	C3	RNF152
DAAM11	1.03E-08	0.5288684	0.451	0.337	0.000348663	C3	DAAM1
EBF2	1.08E-08	0.26854888	0.103	0.026	0.000362526	C3	EBF2
RASD1	1.11E-08	0.777450264	0.23	0.12	0.000375341	C3	RASD1
TMEM176A	1.34E-08	0.558291169	0.386	0.266	0.000451832	C3	TMEM176A
EEF1B2	1.37E-08	0.352220981	0.914	0.893	0.000460764	C3	EEF1B2
MCC	1.56E-08	0.508770667	0.179	0.079	0.000524966	C3	MCC
KCNJ8	1.57E-08	0.516935306	0.23	0.12	0.000528741	C3	KCNJ8
TMEM176B	1.63E-08	0.485586284	0.475	0.349	0.0005481	C3	TMEM176B
PHLDB1	1.67E-08	0.638402311	0.359	0.254	0.000562719	C3	PHLDB1
SOX4	2.24E-08	0.666665898	0.367	0.259	0.000756402	C3	SOX4
EPHA2	2.45E-08	0.364400412	0.114	0.034	0.000825783	C3	EPHA2
DDX5	2.87E-08	0.410180195	0.871	0.88	0.000967455	C3	DDX5
MYO10	3.58E-08	0.338923546	0.11	0.031	0.001204999	C3	MYO10
SOCS3	3.83E-08	0.678975687	0.407	0.291	0.001289839	C3	SOCS3
TGFB1	3.89E-08	0.559035536	0.228	0.126	0.001309081	C3	TGFB1
SLC2A3	4.11E-08	0.579930005	0.2	0.099	0.001384391	C3	SLC2A3
PPP1R15A	4.64E-08	0.69748543	0.546	0.497	0.001562866	C3	PPP1R15A
PDLIM11	4.92E-08	0.449262935	0.508	0.407	0.001657036	C3	PDLIM1
GNG11	5.02E-08	0.508004691	0.481	0.403	0.00169095	C3	GNG11
IFI16	5.22E-08	0.57168966	0.477	0.409	0.001757492	C3	IFI16
JUNB1	5.23E-08	0.419000587	0.785	0.733	0.001762161	C3	JUNB
PLEKHH3	5.85E-08	0.575837795	0.392	0.303	0.001970935	C3	PLEKHH3
CSGALNACT1	8.12E-08	0.547953912	0.314	0.209	0.002734613	C3	CSGALNACT1
ACVRL1	9.83E-08	0.475895735	0.243	0.137	0.003313138	C3	ACVRL1
S100A10	1.40E-07	0.32447187	0.662	0.539	0.004729058	C3	S100A10
NDUFA4L21	1.68E-07	0.335751841	0.426	0.271	0.005663426	C3	NDUFA4L2
FHL5	1.99E-07	0.491834638	0.31	0.206	0.006701105	C3	FHL5
GJA41	2.52E-07	0.572688532	0.304	0.191	0.008488996	C3	GJA4
APOLD1	2.66E-07	0.329318381	0.116	0.04	0.008961188	C3	APOLD1
VCAM1	2.86E-07	0.486699452	0.205	0.109	0.00964073	C3	VCAM1
PDE8B	3.13E-07	0.320305422	0.12	0.043	0.010541196	C3	PDE8B
CTSD	3.81E-07	0.411850134	0.639	0.637	0.012847267	C3	CTSD
ABCA8	4.30E-07	0.521670158	0.205	0.11	0.014478655	C3	ABCA8
EIF3E	5.25E-07	0.305109351	0.802	0.806	0.017678228	C3	EIF3E
C14orf180	5.25E-07	0.404225182	0.209	0.111	0.01768142	C3	C14orf180
SERPING1	5.31E-07	0.316122251	0.842	0.833	0.017899571	C3	SERPING1
GRIN2A	5.65E-07	0.365853136	0.12	0.044	0.019027037	C3	GRIN2A
PABPC1	6.13E-07	0.408245915	0.715	0.723	0.020659107	C3	PABPC1
CADM1	6.79E-07	0.431980194	0.139	0.059	0.022879412	C3	CADM1
SLC38A2	7.04E-07	0.624739487	0.456	0.391	0.023726985	C3	SLC38A2
DPYSL2	7.45E-07	0.505866245	0.496	0.427	0.025118004	C3	DPYSL2
KCNE4	7.52E-07	0.662545674	0.371	0.286	0.025354582	C3	KCNE4
ADGRL2	8.57E-07	0.47825602	0.266	0.171	0.028860643	C3	ADGRL2
PRRX1	9.25E-07	0.324381923	0.884	0.877	0.031177618	C3	PRRX1
MGLL	1.00E-06	0.562751134	0.555	0.546	0.033766488	C3	MGLL
RGS10	1.11E-06	0.424859606	0.192	0.104	0.037375541	C3	RGS10
FOXS1	1.33E-06	0.519332118	0.169	0.083	0.044872545	C3	FOXS1
RALGPS2	1.34E-06	0.319142879	0.105	0.037	0.04500643	C3	RALGPS2
RP11-631N16.2	2.03E-06	0.400125384	0.137	0.061	0.068335453	C3	RP11-631N16.2
OLFM2	2.60E-06	0.460120925	0.196	0.11	0.087740711	C3	OLFM2
MOCS1	2.78E-06	0.297914301	0.105	0.039	0.093504027	C3	MOCS1
CHST15	2.87E-06	0.35466633	0.162	0.081	0.096619836	C3	CHST15
RPS4Y1	2.99E-06	0.299001259	0.829	0.863	0.100866236	C3	RPS4Y1
RBP1	3.79E-06	0.372601355	0.139	0.064	0.127748828	C3	RBP1
CSF1	4.27E-06	0.415321842	0.215	0.129	0.143747942	C3	CSF1
SRSF7	4.37E-06	0.527435333	0.677	0.704	0.147329592	C3	SRSF7
TPM4	4.39E-06	0.280691413	0.709	0.721	0.147925484	C3	TPM4
SH3BP2	7.05E-06	0.362196213	0.114	0.047	0.237487614	C3	SH3BP2
SASH1	7.58E-06	0.493080635	0.274	0.189	0.25530405	C3	SASH1
ARHGAP291	7.81E-06	0.451462472	0.534	0.49	0.263311465	C3	ARHGAP29
CHSY1	8.34E-06	0.461749496	0.222	0.139	0.280891941	C3	CHSY1
PLEKHH2	9.63E-06	0.539579295	0.207	0.127	0.324599341	C3	PLEKHH2
ADAMTS5	1.08E-05	0.407851451	0.129	0.06	0.365049119	C3	ADAMTS5
HSP90B1	1.24E-05	0.381312355	0.738	0.761	0.416987706	C3	HSP90B1
IL32	1.39E-05	0.45298557	0.357	0.271	0.468507761	C3	IL32
NRP1	1.57E-05	0.59480968	0.376	0.32	0.528002128	C3	NRP1
FGD4	1.65E-05	0.481560332	0.226	0.147	0.556942308	C3	FGD4
MAN1A1	2.69E-05	0.433406607	0.285	0.21	0.906573947	C3	MAN1A1
SLC7A21	2.74E-05	0.415807677	0.504	0.447	0.923274753	C3	SLC7A2
PSME1	3.16E-05	0.35131432	0.654	0.69	1	C3	PSME1
LSP1	4.11E-05	0.51020807	0.234	0.16	1	C3	LSP1
NEURL1B	4.59E-05	0.435231777	0.329	0.263	1	C3	NEURL1B
TSPAN12	5.72E-05	0.260781359	0.133	0.067	1	C3	TSPAN12
FOXC2	5.79E-05	0.467265539	0.243	0.173	1	C3	FOXC2
CCL2	6.17E-05	0.670068132	0.158	0.087	1	C3	CCL2
HLA-E	6.24E-05	0.411967805	0.612	0.64	1	C3	HLA-E
FAM153A	6.31E-05	0.387365175	0.177	0.103	1	C3	FAM153A
ADGRA2	6.98E-05	0.497200345	0.424	0.394	1	C3	ADGRA2
NBL1	7.16E-05	0.404095739	0.73	0.739	1	C3	NBL1
SNHG7	7.29E-05	0.424716707	0.424	0.391	1	C3	SNHG7
LEPROT	7.38E-05	0.337556965	0.673	0.704	1	C3	LEPROT
BMP4	7.46E-05	0.371868623	0.156	0.09	1	C3	BMP4
EGFLAM	7.46E-05	0.351539811	0.205	0.133	1	C3	EGFLAM
SORBS3	7.67E-05	0.480193032	0.511	0.517	1	C3	SORBS3
RPS26	8.26E-05	0.322917086	0.821	0.896	1	C3	RPS26
RBMS3	8.40E-05	0.458767226	0.424	0.389	1	C3	RBMS3
LAMA4	8.96E-05	0.400315326	0.422	0.369	1	C3	LAMA4
TNFAIP2	9.03E-05	0.283079838	0.122	0.061	1	C3	TNFAIP2
LMCD1	0.000104451	0.465471035	0.158	0.093	1	C3	LMCD1
CD302	0.000105717	0.551705705	0.308	0.256	1	C3	CD302
ASAP2	0.000120446	0.430851127	0.243	0.173	1	C3	ASAP2
GPM6B	0.000121133	0.410299261	0.186	0.116	1	C3	GPM6B
RERG	0.000130731	0.38590648	0.325	0.257	1	C3	RERG
FGF71	0.00013988	0.283777094	0.658	0.571	1	C3	FGF7
IL34	0.000169832	0.289726819	0.114	0.057	1	C3	IL34
EMX2	0.000322123	0.337017166	0.158	0.097	1	C3	EMX2
MT1A	0.000330758	0.347487103	0.186	0.121	1	C3	MT1A
ADRA1D	0.000373508	0.28269615	0.141	0.081	1	C3	ADRA1D
ARHGAP6	0.000394377	0.504473718	0.323	0.274	1	C3	ARHGAP6
ZNF395	0.000404806	0.360948538	0.156	0.097	1	C3	ZNF395
ETS1	0.000415058	0.391618961	0.192	0.13	1	C3	ETS1
TNFRSF1A	0.000423824	0.494376699	0.39	0.377	1	C3	TNFRSF1A
HES1	0.000455729	0.54295812	0.316	0.267	1	C3	HES1
MAML2	0.000473787	0.503324962	0.312	0.266	1	C3	MAML2
ADCY3	0.000487818	0.446383083	0.335	0.297	1	C3	ADCY3
IGFBP3	0.000625237	0.586308779	0.262	0.197	1	C3	IGFBP3
JUN	0.000657981	0.501115195	0.831	0.821	1	C3	JUN
ITGA1	0.000658354	0.380315807	0.369	0.33	1	C3	ITGA1
PRKCA	0.000750588	0.332350555	0.165	0.107	1	C3	PRKCA
GADD45A	0.000869674	0.459328302	0.365	0.334	1	C3	GADD45A
MTUS1	0.0008763	0.481884919	0.308	0.263	1	C3	MTUS1
FMOD	0.000895327	0.355645414	0.264	0.206	1	C3	FMOD
C1orf21	0.000907432	0.402748203	0.306	0.256	1	C3	C1orf21
TCF4	0.000932383	0.484570256	0.437	0.419	1	C3	TCF4
LAPTM4B	0.000962401	0.412832044	0.352	0.311	1	C3	LAPTM4B
PNISR	0.001082155	0.307803323	0.726	0.74	1	C3	PNISR
CLEC11A	0.001157294	0.337144018	0.148	0.094	1	C3	CLEC11A
OSMR	0.001161397	0.362186686	0.192	0.139	1	C3	OSMR
BST2	0.001292772	0.395890924	0.154	0.1	1	C3	BST2
PAWR	0.001301466	0.377584301	0.506	0.514	1	C3	PAWR
PEAR1	0.001317603	0.269851173	0.12	0.07	1	C3	PEAR1
FHL2	0.001440229	0.457895963	0.361	0.323	1	C3	FHL2
CSRNP3	0.001544464	0.33599198	0.181	0.127	1	C3	CSRNP3
SPRY2	0.0017658	0.305961715	0.203	0.146	1	C3	SPRY2
MKL2	0.001773464	0.362637289	0.188	0.136	1	C3	MKL2
HRC1	0.002951976	0.352014382	0.184	0.131	1	C3	HRC
KCTD12	0.003478329	0.308857601	0.236	0.187	1	C3	KCTD12
DLX5	0.003863549	0.412781803	0.344	0.323	1	C3	DLX5
NCK2	0.00393124	0.328032789	0.243	0.201	1	C3	NCK2
COL5A2	0.003999554	0.348367908	0.232	0.187	1	C3	COL5A2
SIPA1L2	0.004102184	0.310996531	0.133	0.089	1	C3	SIPA1L2
AKAP12	0.004493075	0.333509845	0.508	0.491	1	C3	AKAP12
SRI	0.004805346	0.290039899	0.527	0.549	1	C3	SRI
ANXA1	0.005031572	0.368858255	0.441	0.421	1	C3	ANXA1
INPP4B	0.005211783	0.34751418	0.308	0.273	1	C3	INPP4B
GUCY1B3	0.006246694	0.344264806	0.485	0.486	1	C3	GUCY1B3
MRGPRF	0.00745054	0.303119016	0.643	0.72	1	C3	MRGPRF
SDPR1	0.007476274	0.344266982	0.295	0.261	1	C3	SDPR
HES41	0.008031628	0.312331172	0.54	0.529	1	C3	HES4
MIF	0.008265878	0.36969598	0.458	0.473	1	C3	MIF
CMTM3	0.008573744	0.292096336	0.169	0.127	1	C3	CMTM3
SGCE	0.00916232	0.355344479	0.348	0.333	1	C3	SGCE
BHLHE40	0.009182719	0.316781907	0.131	0.091	1	C3	BHLHE40
PDGFRA	1.49E-133	1.530466171	0.819	0.031	5.01E-129	C4	PDGFRA
FBLN2	5.74E-133	1.454246102	0.843	0.034	1.93E-128	C4	FBLN2
MGST1	1.91E-126	1.914624805	0.88	0.049	6.45E-122	C4	MGST1
PLXDC2	2.40E-123	1.460382829	0.711	0.022	8.10E-119	C4	PLXDC2
TNFAIP6	3.95E-121	1.093320303	0.566	0.006	1.33E-116	C4	TNFAIP6
C3	8.89E-120	2.11801601	0.855	0.05	3.00E-115	C4	C3
LAMA2	1.02E-111	1.182678964	0.651	0.02	3.43E-107	C4	LAMA2
MXRA5	4.18E-106	0.949213242	0.578	0.014	1.41E-101	C4	MXRA5
ITM2A	3.85E-100	1.161162632	0.602	0.02	1.30E-95	C4	ITM2A
TSHZ2	1.12E-98	0.926636785	0.59	0.019	3.77E-94	C4	TSHZ2
SFRP2	4.09E-96	2.166650261	0.795	0.061	1.38E-91	C4	SFRP2
VIT	1.33E-94	0.961469783	0.554	0.016	4.48E-90	C4	VIT
CPVL	2.94E-94	0.722745652	0.506	0.011	9.91E-90	C4	CPVL
SLPI	2.21E-93	2.238355712	0.843	0.079	7.44E-89	C4	SLPI
RARRES1	6.63E-88	1.817281628	0.747	0.056	2.23E-83	C4	RARRES1
VCAN	2.96E-86	1.588614299	0.771	0.062	9.98E-82	C4	VCAN
DPT	3.54E-85	2.391525897	0.94	0.12	1.19E-80	C4	DPT
FAP	8.73E-83	0.670256715	0.422	0.007	2.94E-78	C4	FAP
PCOLCE2	1.42E-81	1.639043418	0.759	0.067	4.77E-77	C4	PCOLCE2
GDF10	6.89E-81	0.764576739	0.422	0.008	2.32E-76	C4	GDF10
ADD3	4.52E-79	1.464658235	0.88	0.104	1.52E-74	C4	ADD3
LTBP2	2.19E-78	1.597503938	0.831	0.093	7.39E-74	C4	LTBP2
TMC3	3.50E-78	0.578067808	0.373	0.005	1.18E-73	C4	TMC3
PID1	1.28E-77	0.858690347	0.578	0.03	4.32E-73	C4	PID1
HSD11B1	1.23E-76	0.830465154	0.53	0.024	4.15E-72	C4	HSD11B1
SH3BP5	2.91E-74	1.134295161	0.807	0.085	9.79E-70	C4	SH3BP5
CLMP	3.27E-74	0.572739207	0.386	0.007	1.10E-69	C4	CLMP
LPAR1	5.01E-74	0.79967818	0.518	0.024	1.69E-69	C4	LPAR1
ITGBL1	8.08E-74	0.777804582	0.41	0.01	2.72E-69	C4	ITGBL1
PI16	4.28E-71	2.045595981	0.578	0.04	1.44E-66	C4	PI16
SPON2	1.67E-69	1.525960947	0.831	0.106	5.64E-65	C4	SPON2
SLIT2	1.26E-68	0.906845375	0.639	0.05	4.25E-64	C4	SLIT2
ABLIM1	8.81E-68	0.912276368	0.518	0.029	2.97E-63	C4	ABLIM1
FBLN1	1.64E-67	2.861814803	0.976	0.261	5.51E-63	C4	FBLN1
PALM	2.64E-67	0.570516594	0.398	0.012	8.91E-63	C4	PALM
GAS7	5.25E-67	0.643559589	0.446	0.018	1.77E-62	C4	GAS7
CRABP2	1.96E-66	1.192534557	0.554	0.038	6.62E-62	C4	CRABP2
MMP2	1.32E-65	1.774295784	0.964	0.178	4.43E-61	C4	MMP2
FBLN5	3.29E-65	1.374695234	0.627	0.056	1.11E-60	C4	FBLN5
PTN	7.41E-65	1.404649683	0.663	0.063	2.50E-60	C4	PTN
PRSS23	1.64E-64	2.072445291	0.916	0.176	5.52E-60	C4	PRSS23
SVEP1	4.33E-62	0.475247151	0.325	0.006	1.46E-57	C4	SVEP1
ABCA6	1.29E-61	0.620834546	0.422	0.018	4.36E-57	C4	ABCA6
LUM	2.05E-60	2.652155344	0.952	0.241	6.92E-56	C4	LUM
OGN	5.51E-59	1.168507851	0.554	0.045	1.86E-54	C4	OGN
ECM1	1.48E-58	0.670082801	0.506	0.034	4.99E-54	C4	ECM1
OMD	4.29E-58	0.528556603	0.349	0.011	1.44E-53	C4	OMD
LRRN4CL	7.91E-58	0.455070521	0.349	0.011	2.66E-53	C4	LRRN4CL
APOD	1.36E-57	4.075702653	0.988	0.379	4.60E-53	C4	APOD
CILP	4.06E-57	0.992714975	0.47	0.031	1.37E-52	C4	CILP
ALDH1A3	4.74E-55	0.379261993	0.277	0.005	1.60E-50	C4	ALDH1A3
FGL21	9.74E-55	1.036216513	0.723	0.089	3.28E-50	C4	FGL2
DNM1	2.07E-54	0.426408398	0.301	0.007	6.99E-50	C4	DNM1
MRC2	2.30E-54	0.951421444	0.639	0.071	7.75E-50	C4	MRC2
NOX4	3.86E-54	0.352634176	0.217	0	1.30E-49	C4	NOX4
CYGB	7.02E-54	0.919914888	0.651	0.071	2.37E-49	C4	CYGB
SOCS1	3.69E-53	0.629022121	0.53	0.045	1.24E-48	C4	SOCS1
FIBIN	5.44E-52	0.900533229	0.566	0.058	1.83E-47	C4	FIBIN
BMP5	5.79E-52	0.848711749	0.566	0.055	1.95E-47	C4	BMP5
CTSK	6.00E-52	1.498976487	0.88	0.182	2.02E-47	C4	CTSK
DCN	1.12E-50	3.32642604	0.988	0.607	3.78E-46	C4	DCN
PTGIS	1.17E-49	0.769367627	0.506	0.047	3.93E-45	C4	PTGIS
RND3	1.37E-49	1.268824776	0.771	0.129	4.62E-45	C4	RND3
TSPAN8	3.32E-49	0.643462905	0.434	0.031	1.12E-44	C4	TSPAN8
DUSP6	4.04E-49	0.938617514	0.482	0.042	1.36E-44	C4	DUSP6
SFRP1	4.73E-49	1.166786623	0.578	0.065	1.59E-44	C4	SFRP1
SPRY1	7.65E-49	1.044896942	0.53	0.054	2.58E-44	C4	SPRY1
ANK2	5.28E-48	0.66054784	0.506	0.048	1.78E-43	C4	ANK2
DAB2	7.29E-48	0.727526998	0.542	0.055	2.46E-43	C4	DAB2
PCDH18	1.06E-47	0.787688223	0.578	0.065	3.56E-43	C4	PCDH18
EMP1	3.50E-47	1.299034724	0.867	0.177	1.18E-42	C4	EMP1
CMKLR1	8.82E-47	0.711067667	0.422	0.032	2.97E-42	C4	CMKLR1
CD79B	1.71E-46	0.430636622	0.289	0.01	5.77E-42	C4	CD79B
G0S2	1.76E-46	0.834427269	0.446	0.037	5.93E-42	C4	G0S2
GAS1	5.31E-46	1.086491514	0.831	0.16	1.79E-41	C4	GAS1
WISP2	1.35E-45	1.617629873	0.578	0.075	4.54E-41	C4	WISP2
COL6A31	1.58E-45	1.821218256	0.952	0.302	5.32E-41	C4	COL6A3
GSN	3.20E-45	2.307940132	1	0.966	1.08E-40	C4	GSN
PDGFRL	3.29E-45	1.07186057	0.807	0.148	1.11E-40	C4	PDGFRL
MFAP2	1.39E-44	0.559903926	0.41	0.031	4.69E-40	C4	MFAP2
MSX1	1.69E-44	0.951855528	0.602	0.082	5.70E-40	C4	MSX1
ANPEP	1.97E-44	0.401804883	0.301	0.013	6.63E-40	C4	ANPEP
AKR1C1	2.06E-44	0.967296142	0.711	0.114	6.93E-40	C4	AKR1C1
LRP1	1.69E-43	1.674712704	0.964	0.364	5.69E-39	C4	LRP1
LEPR	2.06E-43	1.213150222	0.494	0.053	6.95E-39	C4	LEPR
LOX	2.11E-43	0.413757244	0.289	0.012	7.11E-39	C4	LOX
PODN1	2.76E-43	1.282245082	0.904	0.22	9.29E-39	C4	PODN
IGF2	5.15E-43	0.991767458	0.41	0.034	1.74E-38	C4	IGF2
MATN2	5.38E-43	0.999851334	0.759	0.135	1.81E-38	C4	MATN2
BICC1	4.42E-42	0.561098228	0.398	0.031	1.49E-37	C4	BICC1
NEGR1	5.50E-42	0.840135147	0.554	0.07	1.85E-37	C4	NEGR1
CFH	9.60E-42	2.468869874	1	0.752	3.24E-37	C4	CFH
SRPX2	1.24E-41	0.271114548	0.229	0.005	4.19E-37	C4	SRPX2
METRNL	3.88E-41	0.81554226	0.614	0.091	1.31E-36	C4	METRNL
TNFSF10	5.76E-41	0.425460554	0.337	0.021	1.94E-36	C4	TNFSF10
RAMP2	2.27E-40	1.359462068	0.795	0.181	7.65E-36	C4	RAMP2
XG	1.38E-39	0.37082859	0.313	0.018	4.66E-35	C4	XG
LAMB1	1.65E-39	0.72348804	0.422	0.04	5.55E-35	C4	LAMB1
EFEMP1	2.00E-39	0.769899329	0.699	0.117	6.73E-35	C4	EFEMP1
ABCA9	4.14E-39	0.319633414	0.241	0.008	1.40E-34	C4	ABCA9
6-Sep	5.04E-39	0.813287974	0.627	0.1	1.70E-34	C4	6-Sep
LRP6	1.36E-38	0.891438645	0.759	0.148	4.60E-34	C4	LRP6
IL15RA	2.02E-38	0.325481756	0.265	0.012	6.79E-34	C4	IL15RA
PENK	2.33E-38	0.607320643	0.205	0.005	7.83E-34	C4	PENK
CLIC2	4.03E-38	0.293502611	0.289	0.016	1.36E-33	C4	CLIC2
IGF1	5.91E-38	1.323775392	0.892	0.222	1.99E-33	C4	IGF1
GFRA1	1.90E-37	0.826471929	0.53	0.073	6.39E-33	C4	GFRA1
PCDH17	2.24E-37	0.411093122	0.301	0.018	7.53E-33	C4	PCDH17
SERTAD4	2.91E-37	0.313919283	0.217	0.006	9.79E-33	C4	SERTAD4
TNXB	7.82E-37	1.310484622	0.747	0.171	2.64E-32	C4	TNXB
BNC2	8.22E-37	0.537220589	0.398	0.038	2.77E-32	C4	BNC2
SPOCK1	1.43E-36	0.482482265	0.373	0.033	4.83E-32	C4	SPOCK1
ST3GAL5	1.57E-36	0.340458731	0.229	0.008	5.28E-32	C4	ST3GAL5
PLXNC1	1.61E-36	0.305655737	0.169	0.002	5.43E-32	C4	PLXNC1
S100A13	1.67E-36	1.516981192	0.976	0.433	5.63E-32	C4	S100A13
SERTAD4-AS1	3.06E-36	0.393904102	0.337	0.026	1.03E-31	C4	SERTAD4-AS1
CXCL14	3.40E-36	2.18555198	0.434	0.054	1.15E-31	C4	CXCL14
ADH1C	4.28E-36	0.51432938	0.253	0.012	1.44E-31	C4	ADH1C
SERPINF1	8.49E-36	1.501833124	0.976	0.539	2.86E-31	C4	SERPINF1
FN1	1.89E-35	1.613239404	0.928	0.326	6.35E-31	C4	FN1
S100A101	2.15E-35	1.788544291	1	0.557	7.26E-31	C4	S100A10
OLFML3	5.47E-35	1.165988057	0.855	0.242	1.84E-30	C4	OLFML3
DEFB1	8.09E-35	0.388950471	0.181	0.004	2.73E-30	C4	DEFB1
CFD1	9.32E-35	1.753836539	0.988	0.863	3.14E-30	C4	CFD
SIM1	9.51E-35	0.310345649	0.253	0.013	3.20E-30	C4	SIM1
COL1A2	4.57E-34	1.894535517	0.988	0.589	1.54E-29	C4	COL1A2
HTRA3	1.20E-33	0.720016316	0.386	0.041	4.03E-29	C4	HTRA3
MGP	1.27E-33	2.095747584	1	0.927	4.28E-29	C4	MGP
COLEC12	1.77E-33	0.450650804	0.325	0.027	5.98E-29	C4	COLEC12
ALDH1A1	2.61E-33	0.909607814	0.783	0.178	8.80E-29	C4	ALDH1A1
CAPG	2.68E-33	0.645835023	0.325	0.028	9.03E-29	C4	CAPG
ADM	4.16E-33	0.864523558	0.422	0.052	1.40E-28	C4	ADM
COL15A1	5.12E-33	0.658930489	0.41	0.048	1.72E-28	C4	COL15A1
ATP2B1	6.90E-33	1.005285264	0.795	0.196	2.32E-28	C4	ATP2B1
ARHGAP18	1.42E-32	0.392953124	0.373	0.038	4.77E-28	C4	ARHGAP18
LTBP4	4.76E-32	1.57082184	0.952	0.47	1.61E-27	C4	LTBP4
PRELP	9.61E-32	1.315247198	0.964	0.384	3.24E-27	C4	PRELP
DSEL	1.02E-31	0.462890765	0.422	0.051	3.42E-27	C4	DSEL
ABCA81	1.87E-31	0.623284315	0.627	0.112	6.30E-27	C4	ABCA8
GXYLT2	8.34E-31	0.484635471	0.398	0.048	2.81E-26	C4	GXYLT2
RBP4	2.93E-30	0.518535745	0.205	0.009	9.88E-26	C4	RBP4
MYOC	5.90E-30	1.700104099	0.687	0.176	1.99E-25	C4	MYOC
F2R	7.84E-30	0.479534244	0.337	0.035	2.64E-25	C4	F2R
LGALS3	9.05E-30	1.319297161	0.964	0.764	3.05E-25	C4	LGALS3
CD248	9.85E-29	0.681870169	0.651	0.137	3.32E-24	C4	CD248
MFAP41	2.22E-28	1.448847789	0.976	0.517	7.48E-24	C4	MFAP4
CYBRD1	2.69E-28	1.099079139	0.964	0.434	9.06E-24	C4	CYBRD1
PTPN13	2.87E-28	0.71273394	0.59	0.12	9.68E-24	C4	PTPN13
FAXDC2	7.22E-28	0.545144465	0.53	0.095	2.43E-23	C4	FAXDC2
DHRS3	7.32E-28	1.085743871	0.819	0.26	2.47E-23	C4	DHRS3
PERP	8.89E-28	0.614506241	0.422	0.062	3.00E-23	C4	PERP
PALMD	1.13E-27	0.290678714	0.277	0.024	3.81E-23	C4	PALMD
GREB1L	1.41E-27	0.313613523	0.205	0.011	4.75E-23	C4	GREB1L
FAM43A	2.43E-27	0.358594484	0.361	0.044	8.17E-23	C4	FAM43A
DENND2A	2.66E-27	0.265120445	0.241	0.017	8.96E-23	C4	DENND2A
GLT8D2	6.05E-27	0.562481312	0.578	0.116	2.04E-22	C4	GLT8D2
GJA1	9.11E-27	0.467433089	0.398	0.056	3.07E-22	C4	GJA1
CHRDL1	9.91E-27	0.792664695	0.506	0.095	3.34E-22	C4	CHRDL1
KIAA1462	1.88E-26	0.306126408	0.193	0.01	6.32E-22	C4	KIAA1462
HEG1	2.29E-26	0.325449134	0.349	0.042	7.72E-22	C4	HEG1
AHNAK2	4.05E-26	0.703500608	0.542	0.108	1.37E-21	C4	AHNAK2
FBN1	4.66E-26	0.983526993	0.735	0.205	1.57E-21	C4	FBN1
RCN3	5.01E-26	0.559243412	0.651	0.141	1.69E-21	C4	RCN3
GPM6B1	5.33E-26	0.573561003	0.566	0.112	1.80E-21	C4	GPM6B
ISLR	6.13E-26	0.904670684	0.843	0.276	2.06E-21	C4	ISLR
AKAP121	7.53E-26	1.145262546	0.964	0.463	2.54E-21	C4	AKAP12
SCARA5	7.57E-26	0.545468591	0.313	0.036	2.55E-21	C4	SCARA5
LSP11	1.61E-25	0.565048014	0.675	0.153	5.44E-21	C4	LSP1
GPNMB	2.22E-25	1.106722465	0.916	0.388	7.49E-21	C4	GPNMB
ANGPTL2	2.34E-25	0.436563215	0.373	0.052	7.88E-21	C4	ANGPTL2
TNNT3	2.59E-25	0.496308748	0.277	0.027	8.72E-21	C4	TNNT3
SFRP4	2.67E-25	0.823057469	0.422	0.07	9.00E-21	C4	SFRP4
FAM171B	3.09E-25	0.391352176	0.277	0.027	1.04E-20	C4	FAM171B
CYR611	3.37E-25	1.231296926	0.711	0.207	1.13E-20	C4	CYR61
MPP6	3.71E-25	0.317391267	0.313	0.036	1.25E-20	C4	MPP6
TFPI1	4.40E-25	0.590628338	0.747	0.186	1.48E-20	C4	TFPI
ELN1	4.69E-25	0.798557426	0.566	0.123	1.58E-20	C4	ELN
NHSL2	4.83E-25	0.432748879	0.337	0.042	1.63E-20	C4	NHSL2
PRR5	4.98E-25	0.301266454	0.277	0.027	1.68E-20	C4	PRR5
PAPSS2	5.38E-25	0.290963509	0.277	0.027	1.81E-20	C4	PAPSS2
PRCP	5.66E-25	0.424131045	0.518	0.096	1.91E-20	C4	PRCP
KIAA1755	1.41E-24	0.314226649	0.229	0.018	4.75E-20	C4	KIAA1755
CD341	1.51E-24	0.537669742	0.458	0.082	5.08E-20	C4	CD34
PRICKLE1	1.65E-24	0.271616082	0.229	0.018	5.55E-20	C4	PRICKLE1
ANXA2	2.09E-24	1.146006197	1	0.759	7.06E-20	C4	ANXA2
RAMP2-AS1	2.57E-24	0.319478982	0.229	0.018	8.67E-20	C4	RAMP2-AS1
TPST1	3.53E-24	0.418981056	0.458	0.08	1.19E-19	C4	TPST1
LINC01315	3.54E-24	0.259057949	0.193	0.012	1.19E-19	C4	LINC01315
ANKRD28	4.53E-24	0.3834869	0.386	0.058	1.53E-19	C4	ANKRD28
SESTD1	4.68E-24	0.669396185	0.711	0.191	1.58E-19	C4	SESTD1
AKR1C2	6.33E-24	0.496309312	0.47	0.084	2.13E-19	C4	AKR1C2
ITM2B	6.69E-24	0.773545197	1	0.951	2.25E-19	C4	ITM2B
IL16	7.09E-24	0.252066251	0.217	0.016	2.39E-19	C4	IL16
ANXA11	9.41E-24	1.148347433	0.904	0.393	3.17E-19	C4	ANXA1
CTGF1	1.08E-23	1.299174553	0.711	0.209	3.64E-19	C4	CTGF
P4HA3	1.25E-23	0.399385165	0.289	0.033	4.20E-19	C4	P4HA3
LHFPL2	1.78E-23	0.346708906	0.265	0.027	6.01E-19	C4	LHFPL2
SERPINE2	2.18E-23	0.462758962	0.313	0.039	7.33E-19	C4	SERPINE2
CDR1-AS	2.70E-23	0.350803643	0.289	0.033	9.09E-19	C4	CDR1-AS
NPC2	3.53E-23	1.060274335	0.916	0.467	1.19E-18	C4	NPC2
CEBPA	3.61E-23	0.345256704	0.349	0.049	1.22E-18	C4	CEBPA
LIMA1	4.29E-23	0.862834153	0.94	0.359	1.45E-18	C4	LIMA1
PLPP3	6.62E-23	1.170011138	0.94	0.509	2.23E-18	C4	PLPP3
MMP23B	6.84E-23	0.371846186	0.253	0.026	2.31E-18	C4	MMP23B
HEY1	6.89E-23	0.292198056	0.205	0.016	2.32E-18	C4	HEY1
RRBP1	9.26E-23	0.923589918	0.831	0.305	3.12E-18	C4	RRBP1
DMKN	1.25E-22	0.270364098	0.253	0.026	4.23E-18	C4	DMKN
NPR1	1.31E-22	0.292668826	0.265	0.028	4.43E-18	C4	NPR1
TWIST1	1.36E-22	0.458949351	0.47	0.091	4.59E-18	C4	TWIST1
ITGB5	1.82E-22	0.642128857	0.651	0.171	6.14E-18	C4	ITGB5
CBR3	2.44E-22	0.434529551	0.53	0.111	8.22E-18	C4	CBR3
CYTL1	3.07E-22	0.385531825	0.108	0.002	1.03E-17	C4	CYTL1
COL3A11	3.41E-22	1.501754284	0.952	0.475	1.15E-17	C4	COL3A1
MEG3	3.86E-22	0.856277321	0.783	0.251	1.30E-17	C4	MEG3
RHOBTB3	4.07E-22	0.88489051	0.759	0.248	1.37E-17	C4	RHOBTB3
CDO1	4.22E-22	0.35151393	0.398	0.066	1.42E-17	C4	CDO1
PARVB1	5.91E-22	0.380170292	0.398	0.068	1.99E-17	C4	PARVB
GPX3	6.08E-22	1.134152839	0.855	0.382	2.05E-17	C4	GPX3
CCDC8	6.81E-22	0.322061193	0.337	0.049	2.29E-17	C4	CCDC8
ADAMTSL4	9.52E-22	0.343599276	0.265	0.03	3.21E-17	C4	ADAMTSL4
TWIST2	1.02E-21	0.438582228	0.47	0.092	3.43E-17	C4	TWIST2
TSKU	1.68E-21	0.393880279	0.349	0.054	5.68E-17	C4	TSKU
PPL	3.25E-21	0.400045846	0.337	0.051	1.09E-16	C4	PPL
ARSA	4.18E-21	0.250104869	0.277	0.034	1.41E-16	C4	ARSA
FRMD6	4.97E-21	0.504797374	0.47	0.098	1.68E-16	C4	FRMD6
BHLHE41	5.88E-21	0.355188098	0.349	0.055	1.98E-16	C4	BHLHE41
NAV1	1.01E-20	0.535568955	0.458	0.095	3.40E-16	C4	NAV1
DIO2	1.10E-20	0.381629352	0.265	0.032	3.71E-16	C4	DIO2
APOL1	1.22E-20	0.347503184	0.253	0.029	4.11E-16	C4	APOL1
CTSH	1.41E-20	0.302563491	0.337	0.052	4.76E-16	C4	CTSH
KCNQ1OT1	1.51E-20	0.753891259	0.602	0.162	5.10E-16	C4	KCNQ1OT1
FGFR11	1.68E-20	0.818570781	0.807	0.307	5.65E-16	C4	FGFR1
COMP	2.14E-20	1.987682633	0.446	0.106	7.21E-16	C4	COMP
ZCCHC24	2.40E-20	0.582254789	0.687	0.195	8.09E-16	C4	ZCCHC24
PCOLCE1	3.59E-20	0.812043903	0.916	0.385	1.21E-15	C4	PCOLCE
ACKR31	4.81E-20	0.593685966	0.494	0.114	1.62E-15	C4	ACKR3
CDH11	5.19E-20	0.378638669	0.422	0.081	1.75E-15	C4	CDH11
SYNE3	6.45E-20	0.477368252	0.434	0.089	2.17E-15	C4	SYNE3
NNMT	6.64E-20	0.820559503	0.518	0.13	2.24E-15	C4	NNMT
NOTCH2	8.89E-20	0.379810298	0.639	0.164	2.99E-15	C4	NOTCH2
ZFHX41	1.09E-19	0.883323524	0.843	0.37	3.67E-15	C4	ZFHX4
SSH2	1.59E-19	0.313016771	0.313	0.048	5.37E-15	C4	SSH2
CD74	1.64E-19	0.690617484	0.627	0.181	5.52E-15	C4	CD74
CYP4B1	1.69E-19	0.263159268	0.157	0.01	5.71E-15	C4	CYP4B1
COL1A11	1.88E-19	1.341455441	0.928	0.482	6.35E-15	C4	COL1A1
AKR1C3	2.02E-19	0.463968051	0.47	0.102	6.81E-15	C4	AKR1C3
KLF4	2.58E-19	0.536913806	0.518	0.125	8.68E-15	C4	KLF4
PIK3R1	3.75E-19	0.745754441	0.831	0.319	1.26E-14	C4	PIK3R1
TPBG	1.10E-18	0.432169521	0.337	0.059	3.71E-14	C4	TPBG
GHR	1.13E-18	0.392033964	0.398	0.078	3.82E-14	C4	GHR
TBX5	1.15E-18	0.338581362	0.289	0.043	3.86E-14	C4	TBX5
TRIM2	1.51E-18	0.392122617	0.41	0.082	5.10E-14	C4	TRIM2
PHLDA31	1.70E-18	0.651254753	0.699	0.22	5.71E-14	C4	PHLDA3
CMTM31	2.10E-18	0.397827385	0.506	0.116	7.09E-14	C4	CMTM3
CDC42EP4	2.46E-18	0.335187388	0.554	0.135	8.29E-14	C4	CDC42EP4
TIMP21	3.10E-18	0.789712118	1	0.712	1.04E-13	C4	TIMP2
RECK	3.63E-18	0.409934979	0.41	0.086	1.22E-13	C4	RECK
CCDC80	3.70E-18	1.06467833	0.976	0.644	1.24E-13	C4	CCDC80
FAM114A1	3.73E-18	0.549970815	0.771	0.253	1.26E-13	C4	FAM114A1
LARP6	4.12E-18	0.501046465	0.614	0.171	1.39E-13	C4	LARP6
TMEM140	4.46E-18	0.264595627	0.373	0.07	1.50E-13	C4	TMEM140
SKIL	8.59E-18	0.378607105	0.458	0.104	2.90E-13	C4	SKIL
SLC25A37	9.73E-18	0.545950217	0.639	0.189	3.28E-13	C4	SLC25A37
KIAA0930	1.07E-17	0.329885539	0.349	0.065	3.61E-13	C4	KIAA0930
C16orf89	1.08E-17	0.250277533	0.241	0.031	3.62E-13	C4	C16orf89
MYH10	1.13E-17	0.379636517	0.446	0.1	3.79E-13	C4	MYH10
KCTD121	1.29E-17	0.539871844	0.614	0.176	4.33E-13	C4	KCTD12
GPC4	1.30E-17	0.34386667	0.349	0.066	4.37E-13	C4	GPC4
IRX3	1.54E-17	0.426402559	0.542	0.139	5.19E-13	C4	IRX3
PTHLH	1.95E-17	0.292955671	0.241	0.032	6.56E-13	C4	PTHLH
CYBA	2.24E-17	0.562782051	0.783	0.257	7.53E-13	C4	CYBA
HEXB	2.28E-17	0.457124966	0.651	0.188	7.69E-13	C4	HEXB
ARL4A	2.45E-17	0.274109075	0.313	0.054	8.24E-13	C4	ARL4A
C1S1	2.60E-17	0.813679566	1	0.648	8.75E-13	C4	C1S
KLHL7	2.61E-17	0.282949301	0.373	0.073	8.78E-13	C4	KLHL7
SRPX	2.96E-17	0.515256867	0.602	0.17	9.97E-13	C4	SRPX
UAP1	3.42E-17	0.375968293	0.422	0.093	1.15E-12	C4	UAP1
RAI2	3.50E-17	0.297395177	0.349	0.066	1.18E-12	C4	RAI2
LGALS3BP1	5.69E-17	0.798100046	0.904	0.462	1.92E-12	C4	LGALS3BP
TGFBR2	6.17E-17	0.426306656	0.578	0.164	2.08E-12	C4	TGFBR2
FZD4	9.83E-17	0.302347965	0.361	0.071	3.31E-12	C4	FZD4
VAMP5	1.03E-16	0.751160066	0.916	0.448	3.48E-12	C4	VAMP5
DPYSL31	1.03E-16	0.540654364	0.735	0.252	3.48E-12	C4	DPYSL3
MPZL1	1.04E-16	0.505209866	0.651	0.199	3.49E-12	C4	MPZL1
IGFBP6	1.06E-16	0.972272336	1	0.874	3.57E-12	C4	IGFBP6
PLK3	1.31E-16	0.331625623	0.289	0.049	4.40E-12	C4	PLK3
MXRA8	1.31E-16	0.72107732	0.904	0.412	4.42E-12	C4	MXRA8
ARHGEF6	1.41E-16	0.277768215	0.361	0.071	4.76E-12	C4	ARHGEF6
MAFG	1.44E-16	0.27647457	0.398	0.084	4.85E-12	C4	MAFG
SPRY21	1.44E-16	0.528038423	0.518	0.142	4.86E-12	C4	SPRY2
PQLC2L	1.46E-16	0.289306153	0.313	0.056	4.91E-12	C4	PQLC2L
FCGRT	1.55E-16	0.759860937	0.94	0.469	5.23E-12	C4	FCGRT
P4HA2	2.46E-16	0.288064203	0.361	0.073	8.30E-12	C4	P4HA2
COL5A21	2.47E-16	0.460175449	0.602	0.175	8.33E-12	C4	COL5A2
ARL6IP51	2.51E-16	0.756685994	0.976	0.678	8.46E-12	C4	ARL6IP5
RAB30	2.90E-16	0.313880855	0.398	0.087	9.78E-12	C4	RAB30
CST3	3.40E-16	0.754521177	1	0.968	1.15E-11	C4	CST3
PAM1	3.75E-16	0.517058234	0.602	0.187	1.26E-11	C4	PAM
NT5E	3.91E-16	0.276400946	0.289	0.049	1.32E-11	C4	NT5E
SGCD	4.05E-16	0.342682839	0.313	0.058	1.36E-11	C4	SGCD
DIRAS3	6.06E-16	0.255375568	0.205	0.026	2.04E-11	C4	DIRAS3
SH3PXD2B	6.77E-16	0.344292711	0.41	0.093	2.28E-11	C4	SH3PXD2B
ARPC1B1	7.70E-16	0.652415983	0.699	0.263	2.60E-11	C4	ARPC1B
ETV1	9.28E-16	0.296151509	0.301	0.055	3.13E-11	C4	ETV1
SREBF1	1.06E-15	0.339113107	0.349	0.071	3.57E-11	C4	SREBF1
GABARAPL1	1.14E-15	0.454541229	0.554	0.16	3.84E-11	C4	GABARAPL1
NFKBIZ	1.28E-15	0.403575796	0.494	0.133	4.31E-11	C4	NFKBIZ
TCF41	1.39E-15	0.563763321	0.916	0.389	4.69E-11	C4	TCF4
SAMHD1	1.89E-15	0.583530126	0.675	0.241	6.36E-11	C4	SAMHD1
SH3KBP1	1.93E-15	0.490234857	0.542	0.156	6.51E-11	C4	SH3KBP1
DCLK1	2.04E-15	0.49978343	0.518	0.144	6.86E-11	C4	DCLK1
IER3	2.04E-15	0.417845969	0.373	0.084	6.88E-11	C4	IER3
CAMK2D	2.14E-15	0.34333361	0.554	0.154	7.20E-11	C4	CAMK2D
APBB2	2.32E-15	0.339068192	0.398	0.09	7.81E-11	C4	APBB2
AOX1	2.83E-15	0.30013954	0.458	0.113	9.55E-11	C4	AOX1
RAI14	2.87E-15	0.269327165	0.349	0.072	9.66E-11	C4	RAI14
AUTS2	2.93E-15	0.255288174	0.217	0.03	9.87E-11	C4	AUTS2
NFIX1	3.12E-15	0.77112531	0.916	0.467	1.05E-10	C4	NFIX
IL17D	3.12E-15	0.366369891	0.386	0.088	1.05E-10	C4	IL17D
PTPN9	3.45E-15	0.262222854	0.349	0.072	1.16E-10	C4	PTPN9
IL6ST	4.44E-15	0.687204649	0.867	0.382	1.50E-10	C4	IL6ST
CD47	4.48E-15	0.423685568	0.663	0.213	1.51E-10	C4	CD47
BOC1	4.54E-15	0.523493968	0.651	0.215	1.53E-10	C4	BOC
IL11RA1	6.77E-15	0.482056301	0.53	0.155	2.28E-10	C4	IL11RA
GAS6	7.05E-15	0.689989251	0.892	0.431	2.38E-10	C4	GAS6
SULF11	7.78E-15	0.409232482	0.554	0.161	2.62E-10	C4	SULF1
PYCARD	8.14E-15	0.389880989	0.446	0.115	2.74E-10	C4	PYCARD
STXBP1	9.31E-15	0.261213533	0.349	0.074	3.14E-10	C4	STXBP1
NUMBL	9.95E-15	0.304096975	0.41	0.099	3.35E-10	C4	NUMBL
CELF21	1.00E-14	0.365428205	0.578	0.173	3.38E-10	C4	CELF2
SPTBN1	1.12E-14	0.761036051	0.855	0.453	3.76E-10	C4	SPTBN1
TIMP31	1.16E-14	0.633426312	1	0.951	3.90E-10	C4	TIMP3
FSTL1	1.20E-14	0.783392251	0.807	0.385	4.05E-10	C4	FSTL1
ZFP36L21	1.39E-14	0.701505285	0.976	0.676	4.68E-10	C4	ZFP36L2
CDC42EP51	1.58E-14	0.261825257	0.386	0.088	5.32E-10	C4	CDC42EP5
SPATA20	1.83E-14	0.280471354	0.361	0.082	6.16E-10	C4	SPATA20
IFIT1	1.99E-14	0.270801754	0.325	0.068	6.72E-10	C4	IFIT1
EMP3	2.20E-14	0.770618615	0.928	0.604	7.40E-10	C4	EMP3
LY6E1	2.49E-14	0.501591774	0.759	0.291	8.38E-10	C4	LY6E
ABI3BP1	2.55E-14	0.551936386	0.614	0.209	8.60E-10	C4	ABI3BP
NFIB	2.61E-14	0.699806578	0.976	0.802	8.78E-10	C4	NFIB
HSPG22	3.03E-14	0.461802189	0.783	0.299	1.02E-09	C4	HSPG2
ESR1	3.08E-14	0.29201525	0.337	0.072	1.04E-09	C4	ESR1
FAM107A	3.22E-14	0.399809444	0.434	0.115	1.09E-09	C4	FAM107A
ELL2	3.23E-14	0.412848855	0.422	0.109	1.09E-09	C4	ELL2
PLIN2	3.44E-14	0.333277183	0.578	0.17	1.16E-09	C4	PLIN2
SUMF1	3.54E-14	0.253768588	0.325	0.069	1.19E-09	C4	SUMF1
SNX29	3.75E-14	0.313498185	0.386	0.093	1.26E-09	C4	SNX29
PLEKHA5	4.30E-14	0.369000207	0.602	0.188	1.45E-09	C4	PLEKHA5
SSC5D	4.35E-14	0.276348747	0.422	0.105	1.46E-09	C4	SSC5D
MMP14	4.69E-14	0.293176681	0.494	0.137	1.58E-09	C4	MMP14
GOLGA2	5.26E-14	0.449848264	0.627	0.211	1.77E-09	C4	GOLGA2
SLC26A2	1.03E-13	0.261263481	0.361	0.083	3.46E-09	C4	SLC26A2
CD55	1.07E-13	0.405182045	0.313	0.068	3.61E-09	C4	CD55
ECI2	1.10E-13	0.397094455	0.699	0.236	3.69E-09	C4	ECI2
SSPN	1.21E-13	0.630244192	0.952	0.515	4.07E-09	C4	SSPN
COL6A21	1.62E-13	0.675661753	0.976	0.899	5.45E-09	C4	COL6A2
DSTYK	1.70E-13	0.272717358	0.373	0.091	5.72E-09	C4	DSTYK
SLC44A1	1.71E-13	0.419901008	0.518	0.159	5.77E-09	C4	SLC44A1
RAB3IL1	1.86E-13	0.332545382	0.313	0.068	6.25E-09	C4	RAB3IL1
CPXM21	2.20E-13	0.317710655	0.253	0.048	7.41E-09	C4	CPXM2
PLAC91	2.22E-13	0.75136199	1	0.751	7.49E-09	C4	PLAC9
TRIOBP	2.23E-13	0.454273104	0.771	0.293	7.52E-09	C4	TRIOBP
DSE	2.45E-13	0.312006511	0.47	0.132	8.26E-09	C4	DSE
SIX1	2.47E-13	0.446360685	0.59	0.195	8.34E-09	C4	SIX1
DDR2	2.51E-13	0.662833406	0.855	0.434	8.46E-09	C4	DDR2
TGFBR1	2.56E-13	0.265137054	0.265	0.05	8.62E-09	C4	TGFBR1
FXYD51	2.58E-13	0.437757257	0.566	0.178	8.68E-09	C4	FXYD5
ANG	2.94E-13	0.35781811	0.59	0.191	9.89E-09	C4	ANG
ETAA1	3.31E-13	0.259249031	0.289	0.06	1.12E-08	C4	ETAA1
PDZRN41	3.48E-13	0.273862007	0.506	0.147	1.17E-08	C4	PDZRN4
SNTB2	3.57E-13	0.421193942	0.554	0.181	1.20E-08	C4	SNTB2
NTN41	3.81E-13	0.386124455	0.41	0.111	1.28E-08	C4	NTN4
TNFAIP21	4.11E-13	0.339567757	0.313	0.069	1.38E-08	C4	TNFAIP2
VIM1	4.18E-13	0.426531906	1	1	1.41E-08	C4	VIM
LAMC1	4.36E-13	0.535021697	0.819	0.342	1.47E-08	C4	LAMC1
SLC16A4	4.57E-13	0.250819844	0.313	0.069	1.54E-08	C4	SLC16A4
CUL4B	4.83E-13	0.250532229	0.337	0.079	1.63E-08	C4	CUL4B
MAN1A11	4.97E-13	0.335275655	0.639	0.21	1.68E-08	C4	MAN1A1
SLC3A2	5.04E-13	0.386513257	0.602	0.203	1.70E-08	C4	SLC3A2
HEXIM1	5.30E-13	0.487337873	0.747	0.299	1.79E-08	C4	HEXIM1
GNAQ	5.55E-13	0.417178088	0.542	0.18	1.87E-08	C4	GNAQ
DECR1	5.75E-13	0.442915591	0.554	0.18	1.94E-08	C4	DECR1
C17orf58	6.69E-13	0.285477372	0.265	0.052	2.25E-08	C4	C17orf58
H6PD	6.76E-13	0.320621453	0.398	0.104	2.28E-08	C4	H6PD
C1GALT1C1	6.95E-13	0.333589887	0.422	0.114	2.34E-08	C4	C1GALT1C1
IL1R1	8.32E-13	0.410876747	0.47	0.141	2.81E-08	C4	IL1R1
UBL3	8.52E-13	0.453404936	0.614	0.214	2.87E-08	C4	UBL3
PXK	9.29E-13	0.297317459	0.47	0.134	3.13E-08	C4	PXK
TLCD2	9.83E-13	0.331191607	0.289	0.062	3.31E-08	C4	TLCD2
HTRA11	9.97E-13	0.61442747	0.88	0.411	3.36E-08	C4	HTRA1
RGL1	1.02E-12	0.288184251	0.229	0.04	3.43E-08	C4	RGL1
C1QTNF7	1.06E-12	0.29988449	0.41	0.11	3.59E-08	C4	C1QTNF7
VPS13D	1.08E-12	0.354622797	0.518	0.161	3.63E-08	C4	VPS13D
PTPRF	1.09E-12	0.32615273	0.422	0.117	3.66E-08	C4	PTPRF
EYA11	1.33E-12	0.283403618	0.422	0.115	4.48E-08	C4	EYA1
TCEA3	1.33E-12	0.309492777	0.422	0.118	4.49E-08	C4	TCEA3
MIR99AHG	1.57E-12	0.289883737	0.386	0.101	5.29E-08	C4	MIR99AHG
DESI2	1.75E-12	0.310049687	0.554	0.177	5.89E-08	C4	DESI2
PLSCR4	1.75E-12	0.307572022	0.494	0.148	5.90E-08	C4	PLSCR4
GPX4	1.98E-12	0.591009651	0.976	0.757	6.66E-08	C4	GPX4
AHNAK	1.99E-12	0.732556207	0.976	0.778	6.70E-08	C4	AHNAK
CDKN1C	2.09E-12	0.512246168	0.771	0.331	7.05E-08	C4	CDKN1C
EMCN	2.13E-12	0.273084277	0.217	0.038	7.17E-08	C4	EMCN
SNX5	2.14E-12	0.352696722	0.554	0.18	7.20E-08	C4	SNX5
RNASE4	2.17E-12	0.362465027	0.458	0.138	7.31E-08	C4	RNASE4
RBMS1	2.27E-12	0.417065657	0.747	0.287	7.64E-08	C4	RBMS1
PDCD4	2.30E-12	0.335154704	0.494	0.153	7.76E-08	C4	PDCD4
CTHRC1	2.41E-12	0.431552427	0.313	0.077	8.11E-08	C4	CTHRC1
TLN2	2.42E-12	0.253681999	0.373	0.095	8.15E-08	C4	TLN2
RAB11A	2.78E-12	0.458156654	0.675	0.26	9.35E-08	C4	RAB11A
TBC1D9B	2.81E-12	0.262943948	0.386	0.102	9.46E-08	C4	TBC1D9B
CCPG1	3.05E-12	0.603282394	0.759	0.346	1.03E-07	C4	CCPG1
RASSF2	3.73E-12	0.256373841	0.241	0.047	1.26E-07	C4	RASSF2
GOLIM4	3.95E-12	0.385928435	0.723	0.273	1.33E-07	C4	GOLIM4
ARHGEF10	4.56E-12	0.269317625	0.398	0.109	1.54E-07	C4	ARHGEF10
RHBDF1	4.57E-12	0.264783539	0.373	0.097	1.54E-07	C4	RHBDF1
AP2B1	4.64E-12	0.336389093	0.494	0.153	1.56E-07	C4	AP2B1
ARRDC3	4.74E-12	0.319617364	0.422	0.121	1.60E-07	C4	ARRDC3
BAG2	6.14E-12	0.352372646	0.458	0.138	2.07E-07	C4	BAG2
AFF3	7.44E-12	0.273309616	0.241	0.049	2.51E-07	C4	AFF3
AKR1B1	8.01E-12	0.28063446	0.494	0.153	2.70E-07	C4	AKR1B1
MSI2	8.12E-12	0.327862848	0.41	0.12	2.74E-07	C4	MSI2
GLIS2	9.15E-12	0.28845047	0.349	0.089	3.08E-07	C4	GLIS2
MYO6	1.02E-11	0.3788412	0.373	0.102	3.45E-07	C4	MYO6
FAHD2A	1.04E-11	0.397097616	0.398	0.114	3.50E-07	C4	FAHD2A
MFAP51	1.21E-11	0.575241351	0.446	0.142	4.06E-07	C4	MFAP5
USP53	1.22E-11	0.376261192	0.542	0.186	4.10E-07	C4	USP53
COL16A1	1.22E-11	0.375833729	0.566	0.189	4.11E-07	C4	COL16A1
HPSE2	1.30E-11	0.297041388	0.361	0.098	4.39E-07	C4	HPSE2
PSAP1	1.31E-11	0.623521091	0.964	0.714	4.40E-07	C4	PSAP
RANBP3L	1.51E-11	0.272216603	0.313	0.076	5.10E-07	C4	RANBP3L
LGMN	2.11E-11	0.376408371	0.578	0.205	7.12E-07	C4	LGMN
FST1	2.16E-11	0.468484392	0.554	0.197	7.26E-07	C4	FST
SLC5A31	2.18E-11	0.35115252	0.398	0.115	7.35E-07	C4	SLC5A3
FAM120AOS	2.28E-11	0.311970317	0.602	0.209	7.69E-07	C4	FAM120AOS
CRNDE	2.38E-11	0.271665252	0.494	0.155	8.02E-07	C4	CRNDE
LARP1	2.82E-11	0.366877126	0.566	0.199	9.50E-07	C4	LARP1
TPM3	2.84E-11	0.381762134	0.59	0.215	9.57E-07	C4	TPM3
CYP20A1	3.31E-11	0.351320882	0.687	0.258	1.12E-06	C4	CYP20A1
ZBTB44	3.42E-11	0.303677729	0.458	0.143	1.15E-06	C4	ZBTB44
CH17-189H20.1	3.75E-11	0.250479493	0.446	0.134	1.26E-06	C4	CH17-189H20.1
CCDC149	3.90E-11	0.287228911	0.313	0.078	1.31E-06	C4	CCDC149
USP22	4.36E-11	0.260800688	0.566	0.195	1.47E-06	C4	USP22
DNAJA1	4.47E-11	0.515748145	0.807	0.387	1.51E-06	C4	DNAJA1
NPEPPS	4.56E-11	0.320848181	0.59	0.207	1.54E-06	C4	NPEPPS
SMS	5.15E-11	0.267917351	0.542	0.18	1.74E-06	C4	SMS
ECM2	5.22E-11	0.275384244	0.566	0.195	1.76E-06	C4	ECM2
COL14A11	5.51E-11	0.651758107	0.952	0.694	1.86E-06	C4	COL14A1
CSTB	5.81E-11	0.560769701	0.904	0.537	1.96E-06	C4	CSTB
S100A61	6.39E-11	0.442297691	1	0.997	2.15E-06	C4	S100A6
TNPO1	6.57E-11	0.292062672	0.639	0.225	2.21E-06	C4	TNPO1
DPYSL21	6.61E-11	0.464428919	0.843	0.425	2.23E-06	C4	DPYSL2
YIPF5	6.95E-11	0.308261114	0.494	0.165	2.34E-06	C4	YIPF5
FOXO3	7.10E-11	0.265744324	0.578	0.202	2.39E-06	C4	FOXO3
GRN	7.16E-11	0.422364687	0.735	0.313	2.41E-06	C4	GRN
C6orf89	8.04E-11	0.293717922	0.651	0.244	2.71E-06	C4	C6orf89
LTBP31	8.07E-11	0.530823311	0.892	0.425	2.72E-06	C4	LTBP3
OLFML2A1	8.59E-11	0.275073703	0.265	0.061	2.89E-06	C4	OLFML2A
OSR11	8.74E-11	0.438904717	0.566	0.21	2.95E-06	C4	OSR1
MAPK14	9.05E-11	0.318563151	0.434	0.136	3.05E-06	C4	MAPK14
AR	9.43E-11	0.520538819	0.831	0.41	3.18E-06	C4	AR
CTSO	9.84E-11	0.317812917	0.578	0.208	3.32E-06	C4	CTSO
PGRMC1	1.01E-10	0.580583277	0.892	0.481	3.41E-06	C4	PGRMC1
SH3BGRL3	1.08E-10	0.709027732	0.867	0.478	3.65E-06	C4	SH3BGRL3
HEXA	1.10E-10	0.333046107	0.53	0.188	3.70E-06	C4	HEXA
ZNF106	1.11E-10	0.43168969	0.735	0.313	3.73E-06	C4	ZNF106
OAF1	1.19E-10	0.280508779	0.361	0.102	4.01E-06	C4	OAF
TRAM1	1.19E-10	0.419839747	0.807	0.366	4.02E-06	C4	TRAM1
VAT1	1.21E-10	0.281528087	0.53	0.182	4.09E-06	C4	VAT1
FMO2	1.40E-10	0.299068502	0.145	0.02	4.73E-06	C4	FMO2
FRS2	1.49E-10	0.256656128	0.373	0.108	5.03E-06	C4	FRS2
ZEB11	1.50E-10	0.454155102	0.711	0.311	5.04E-06	C4	ZEB1
CARHSP11	1.52E-10	0.338046384	0.349	0.102	5.14E-06	C4	CARHSP1
S100A16	1.54E-10	0.255785112	0.434	0.137	5.20E-06	C4	S100A16
ARID1B	1.74E-10	0.399392583	0.47	0.159	5.86E-06	C4	ARID1B
SLFN5	1.93E-10	0.297364448	0.301	0.08	6.49E-06	C4	SLFN5
ACVRL11	1.93E-10	0.292505734	0.482	0.157	6.50E-06	C4	ACVRL1
PPP3CA1	1.98E-10	0.317416608	0.747	0.298	6.67E-06	C4	PPP3CA
OLFML1	2.12E-10	0.332660198	0.458	0.153	7.15E-06	C4	OLFML1
SDCBP	2.17E-10	0.522526634	0.651	0.282	7.30E-06	C4	SDCBP
SPATA6	2.41E-10	0.270126303	0.361	0.103	8.11E-06	C4	SPATA6
GKAP1	2.45E-10	0.277005974	0.313	0.084	8.27E-06	C4	GKAP1
CCNG2	2.65E-10	0.292571318	0.446	0.144	8.93E-06	C4	CCNG2
EGR11	2.67E-10	0.293173282	0.855	0.443	9.00E-06	C4	EGR1
DDAH2	2.79E-10	0.557082709	0.94	0.612	9.39E-06	C4	DDAH2
ATP1A1	2.86E-10	0.276692898	0.542	0.192	9.63E-06	C4	ATP1A1
ITPRIPL2	3.08E-10	0.328993073	0.542	0.196	1.04E-05	C4	ITPRIPL2
YME1L1	3.15E-10	0.36426817	0.651	0.251	1.06E-05	C4	YME1L1
SERPING11	4.06E-10	0.575502988	0.964	0.827	1.37E-05	C4	SERPING1
TMSB101	4.23E-10	0.685593172	0.988	0.852	1.43E-05	C4	TMSB10
SMIM14	4.28E-10	0.314026977	0.687	0.272	1.44E-05	C4	SMIM14
A4GALT	4.72E-10	0.264317619	0.602	0.224	1.59E-05	C4	A4GALT
RAPGEF1	4.75E-10	0.26247599	0.265	0.065	1.60E-05	C4	RAPGEF1
CREB3L2	4.82E-10	0.355500249	0.566	0.217	1.63E-05	C4	CREB3L2
MAP3K2	4.93E-10	0.416393671	0.566	0.218	1.66E-05	C4	MAP3K2
CD81	5.30E-10	0.391681088	1	0.98	1.78E-05	C4	CD81
RGS12	5.42E-10	0.271332779	0.205	0.042	1.83E-05	C4	RGS12
BMPR2	5.44E-10	0.350116184	0.651	0.258	1.83E-05	C4	BMPR2
TCEAL21	5.73E-10	0.339297746	0.301	0.082	1.93E-05	C4	TCEAL2
UBXN6	5.78E-10	0.286539068	0.458	0.152	1.95E-05	C4	UBXN6
RXRA	6.01E-10	0.250345238	0.518	0.177	2.03E-05	C4	RXRA
TMX4	6.63E-10	0.359882907	0.747	0.329	2.23E-05	C4	TMX4
TGFBR3	6.85E-10	0.252025407	0.566	0.203	2.31E-05	C4	TGFBR3
KPNB1	7.17E-10	0.339393451	0.807	0.338	2.42E-05	C4	KPNB1
MARCKS1	7.24E-10	0.447034817	0.771	0.349	2.44E-05	C4	MARCKS
PUM1	8.02E-10	0.352756047	0.687	0.276	2.70E-05	C4	PUM1
JDP2	8.73E-10	0.287485403	0.313	0.089	2.94E-05	C4	JDP2
KDSR	1.04E-09	0.31403464	0.651	0.258	3.52E-05	C4	KDSR
CKS1B	1.22E-09	0.328215429	0.59	0.227	4.10E-05	C4	CKS1B
FLCN	1.23E-09	0.268767198	0.301	0.082	4.13E-05	C4	FLCN
ANXA5	1.25E-09	0.560063868	0.964	0.762	4.23E-05	C4	ANXA5
C1orf211	1.27E-09	0.254569369	0.639	0.248	4.28E-05	C4	C1orf21
DDX50	1.41E-09	0.260354692	0.554	0.201	4.76E-05	C4	DDX50
JAGN1	1.46E-09	0.2534524	0.578	0.214	4.91E-05	C4	JAGN1
C7orf73	1.46E-09	0.28534846	0.506	0.179	4.92E-05	C4	C7orf73
SOD2	1.62E-09	0.783406	0.843	0.444	5.46E-05	C4	SOD2
CLSTN1	1.80E-09	0.260668525	0.47	0.164	6.08E-05	C4	CLSTN1
ZFHX31	2.65E-09	0.469964058	0.855	0.442	8.94E-05	C4	ZFHX3
SDK1	2.83E-09	0.277301853	0.253	0.063	9.53E-05	C4	SDK1
S100A111	3.11E-09	0.558394028	0.976	0.825	0.000104707	C4	S100A11
TUBB2A	3.24E-09	0.284087581	0.386	0.125	0.000109103	C4	TUBB2A
LAPTM4A1	3.48E-09	0.46923127	0.976	0.894	0.000117099	C4	LAPTM4A
KIAA2026	3.59E-09	0.329362544	0.578	0.222	0.000120861	C4	KIAA2026
PLD31	3.62E-09	0.444753157	0.747	0.377	0.000121934	C4	PLD3
TMEM183A	3.78E-09	0.291858157	0.47	0.168	0.000127292	C4	TMEM183A
CPAMD81	3.85E-09	0.276638612	0.349	0.11	0.000129749	C4	CPAMD8
PTPRA	3.87E-09	0.29037306	0.711	0.299	0.000130322	C4	PTPRA
PMP221	4.02E-09	0.542892616	0.928	0.54	0.000135505	C4	PMP22
IL10RB	4.19E-09	0.258999322	0.253	0.065	0.0001413	C4	IL10RB
SPPL3	4.55E-09	0.289531652	0.458	0.158	0.000153338	C4	SPPL3
GNG111	4.74E-09	0.428469039	0.807	0.406	0.000159864	C4	GNG11
TGOLN2	4.85E-09	0.414271765	0.819	0.401	0.000163584	C4	TGOLN2
TNKS1BP1	5.34E-09	0.268925597	0.398	0.131	0.000180048	C4	TNKS1BP1
PTP4A2	5.50E-09	0.381048194	0.855	0.42	0.00018524	C4	PTP4A2
TM7SF3	5.72E-09	0.285242777	0.422	0.144	0.000192802	C4	TM7SF3
FAM129A1	5.76E-09	0.450422451	0.747	0.363	0.000194135	C4	FAM129A
TSPAN4	6.37E-09	0.332145135	0.651	0.281	0.000214555	C4	TSPAN4
COL12A1	6.51E-09	0.286154664	0.337	0.104	0.000219413	C4	COL12A1
HNMT	6.57E-09	0.256931565	0.494	0.178	0.000221386	C4	HNMT
IGF1R	6.88E-09	0.254722765	0.422	0.147	0.000231975	C4	IGF1R
RBFOX2	7.19E-09	0.275665202	0.819	0.362	0.000242269	C4	RBFOX2
TBC1D2B	7.57E-09	0.269200754	0.398	0.133	0.000255105	C4	TBC1D2B
C1R1	7.67E-09	0.513726627	0.964	0.711	0.000258471	C4	C1R
SNX9	7.83E-09	0.301896828	0.663	0.281	0.000263736	C4	SNX9
C5orf15	8.59E-09	0.272062972	0.301	0.09	0.000289451	C4	C5orf15
RPN2	8.86E-09	0.33916169	0.735	0.324	0.000298511	C4	RPN2
PPIC1	9.18E-09	0.372074429	0.59	0.248	0.000309249	C4	PPIC
MCL1	9.22E-09	0.258197164	0.627	0.262	0.000310738	C4	MCL1
NFIA1	9.67E-09	0.499626446	0.952	0.618	0.000325679	C4	NFIA
ENPP1	9.79E-09	0.252616737	0.361	0.117	0.00032973	C4	ENPP1
CD99	1.07E-08	0.472200531	1	0.896	0.000361629	C4	CD99
SEPP11	1.12E-08	0.485846609	0.916	0.568	0.000376631	C4	SEPP1
PLA2G2A	1.12E-08	0.451810495	0.145	0.026	0.000378459	C4	PLA2G2A
LAMP2	1.19E-08	0.273968185	0.578	0.236	0.000401164	C4	LAMP2
NUCB2	1.23E-08	0.373369775	0.723	0.334	0.00041394	C4	NUCB2
FOXN3	1.34E-08	0.296994725	0.711	0.304	0.000451977	C4	FOXN3
ANTXR21	1.36E-08	0.279002103	0.59	0.241	0.000457107	C4	ANTXR2
BDH2	1.40E-08	0.38417666	0.627	0.283	0.000471531	C4	BDH2
TBX31	1.40E-08	0.331270206	0.723	0.323	0.000472654	C4	TBX3
PIAS1	1.42E-08	0.320495639	0.578	0.237	0.000477171	C4	PIAS1
HIF3A	1.50E-08	0.251676249	0.458	0.169	0.000504502	C4	HIF3A
ERLEC1	1.51E-08	0.288493127	0.711	0.303	0.000507491	C4	ERLEC1
RAB32	1.60E-08	0.273861717	0.349	0.114	0.000539016	C4	RAB32
IGFBP41	1.70E-08	0.456945078	0.976	0.761	0.000572979	C4	IGFBP4
MTUS11	1.79E-08	0.321699218	0.602	0.257	0.00060334	C4	MTUS1
FAM120A	2.18E-08	0.275508853	0.639	0.268	0.000734856	C4	FAM120A
SPATS2L	2.26E-08	0.34611759	0.867	0.442	0.000761346	C4	SPATS2L
UROD	2.30E-08	0.278202879	0.554	0.218	0.000773357	C4	UROD
FAM3C	2.36E-08	0.306619696	0.602	0.25	0.0007943	C4	FAM3C
PEAK1	2.63E-08	0.260126263	0.325	0.103	0.000887648	C4	PEAK1
ETF1	2.65E-08	0.265706204	0.446	0.163	0.000894222	C4	ETF1
SAT1	2.68E-08	0.353294083	0.735	0.374	0.000904275	C4	SAT1
SLIT31	2.97E-08	0.278587554	0.663	0.288	0.00099998	C4	SLIT3
SPTAN1	2.98E-08	0.331930149	0.578	0.251	0.001004345	C4	SPTAN1
THBS2	3.19E-08	0.264201277	0.253	0.07	0.001074366	C4	THBS2
MAFB	3.38E-08	0.284218486	0.542	0.224	0.001139974	C4	MAFB
INTS6	3.53E-08	0.375016194	0.566	0.237	0.001190438	C4	INTS6
ADH1B	3.65E-08	0.385995018	0.108	0.016	0.001230282	C4	ADH1B
TMEM43	3.70E-08	0.347270976	0.663	0.303	0.001245906	C4	TMEM43
ASPN	3.77E-08	0.302335142	0.169	0.036	0.001269942	C4	ASPN
MLLT6	4.08E-08	0.264600687	0.53	0.204	0.001373438	C4	MLLT6
FKBP9	4.15E-08	0.332561715	0.422	0.16	0.001396625	C4	FKBP9
TEAD1	4.15E-08	0.28066034	0.53	0.214	0.00139723	C4	TEAD1
TMEM176A1	4.17E-08	0.292251574	0.663	0.288	0.001406189	C4	TMEM176A
PGRMC2	4.27E-08	0.262441206	0.663	0.286	0.00143935	C4	PGRMC2
TPRG1L	4.35E-08	0.259398743	0.422	0.156	0.001464939	C4	TPRG1L
BUB3	4.52E-08	0.270070699	0.602	0.25	0.001524018	C4	BUB3
NFE2L2	4.71E-08	0.327373897	0.723	0.332	0.001585698	C4	NFE2L2
TTL	5.25E-08	0.262233239	0.217	0.057	0.001768005	C4	TTL
KDELC2	5.48E-08	0.270951147	0.554	0.225	0.001845109	C4	KDELC2
RBMS31	5.63E-08	0.28482857	0.795	0.373	0.001898466	C4	RBMS3
RALBP1	5.67E-08	0.291805999	0.795	0.364	0.001908782	C4	RALBP1
RNF213	6.03E-08	0.260513292	0.554	0.225	0.002030533	C4	RNF213
CCND2	6.14E-08	0.27910186	0.807	0.373	0.002067493	C4	CCND2
NUMA1	6.23E-08	0.271249558	0.723	0.318	0.002098153	C4	NUMA1
MYDGF	6.34E-08	0.349845655	0.735	0.348	0.00213454	C4	MYDGF
RAB311	6.87E-08	0.351109057	0.639	0.29	0.002313748	C4	RAB31
CLIP11	7.06E-08	0.342825775	0.614	0.269	0.002378779	C4	CLIP1
CDIPT	7.89E-08	0.306065649	0.614	0.269	0.002657577	C4	CDIPT
SOCS2	8.72E-08	0.287791781	0.361	0.127	0.002938231	C4	SOCS2
TMED10	8.90E-08	0.273161374	0.759	0.349	0.002999808	C4	TMED10
SERINC1	9.20E-08	0.372981599	0.892	0.5	0.003100973	C4	SERINC1
SKAP2	9.25E-08	0.251093963	0.482	0.192	0.003117339	C4	SKAP2
FOSB	9.95E-08	0.340709885	0.952	0.556	0.003354165	C4	FOSB
PRDX4	1.08E-07	0.27767484	0.675	0.299	0.003635755	C4	PRDX4
LAMA41	1.13E-07	0.338514518	0.759	0.362	0.003823149	C4	LAMA4
LINC00969	1.14E-07	0.25518889	0.663	0.291	0.00384866	C4	LINC00969
YY1	1.15E-07	0.262080972	0.831	0.385	0.003870974	C4	YY1
SCPEP1	1.20E-07	0.340260655	0.795	0.38	0.004036349	C4	SCPEP1
RBM5	1.28E-07	0.271905237	0.578	0.243	0.004311388	C4	RBM5
OPTN	1.46E-07	0.326426981	0.747	0.361	0.004925403	C4	OPTN
SSBP3	1.56E-07	0.272266268	0.482	0.195	0.00525041	C4	SSBP3
EIF2AK2	1.70E-07	0.266583609	0.651	0.282	0.005736828	C4	EIF2AK2
ZNF83	2.00E-07	0.289764942	0.349	0.126	0.006750574	C4	ZNF83
NTAN1	2.01E-07	0.268137149	0.494	0.203	0.006776798	C4	NTAN1
ANKIB1	2.02E-07	0.274132247	0.422	0.158	0.0068186	C4	ANKIB1
CPQ	2.19E-07	0.296499478	0.614	0.266	0.007382245	C4	CPQ
BEX4	2.22E-07	0.31178019	0.47	0.192	0.007486449	C4	BEX4
SPAG9	2.38E-07	0.315740828	0.771	0.39	0.008024383	C4	SPAG9
RTN4	2.41E-07	0.440602249	0.94	0.646	0.00811651	C4	RTN4
PPA1	2.52E-07	0.283132574	0.747	0.342	0.008495485	C4	PPA1
TNRC6A	2.67E-07	0.282326945	0.627	0.291	0.008990603	C4	TNRC6A
RRAGA	2.75E-07	0.271216317	0.735	0.346	0.009259755	C4	RRAGA
ZNF280D	2.80E-07	0.281591326	0.578	0.242	0.009429096	C4	ZNF280D
FTL	2.89E-07	0.355557202	1	0.997	0.009728805	C4	FTL
LOXL11	2.89E-07	0.256010314	0.494	0.207	0.009739172	C4	LOXL1
CIZ1	3.23E-07	0.279109906	0.313	0.109	0.010869382	C4	CIZ1
MTCH11	3.27E-07	0.407765071	0.867	0.5	0.011020473	C4	MTCH1
TMBIM1	3.45E-07	0.252050244	0.639	0.286	0.01162431	C4	TMBIM1
TNRC6B	3.57E-07	0.387895652	0.819	0.441	0.012013968	C4	TNRC6B
ZNF503	3.96E-07	0.427738039	0.747	0.403	0.01333311	C4	ZNF503
PTGDS1	4.05E-07	0.57506178	0.325	0.116	0.01363375	C4	PTGDS
CPSF6	4.13E-07	0.255409277	0.349	0.126	0.013906603	C4	CPSF6
CTSF	4.24E-07	0.356075271	0.699	0.353	0.014271642	C4	CTSF
TBL1XR1	4.30E-07	0.264784449	0.663	0.302	0.014493153	C4	TBL1XR1
COL6A11	4.34E-07	0.435181177	0.988	0.828	0.014624759	C4	COL6A1
LTBP11	4.57E-07	0.369605086	0.831	0.469	0.015399076	C4	LTBP1
SEC63	5.43E-07	0.25538291	0.699	0.331	0.018312102	C4	SEC63
CTSZ	5.45E-07	0.337807448	0.783	0.395	0.018366138	C4	CTSZ
ATP6V0E11	5.64E-07	0.399000326	0.94	0.639	0.01900347	C4	ATP6V0E1
FNDC1	5.68E-07	0.255363859	0.12	0.023	0.019130778	C4	FNDC1
AEBP11	6.02E-07	0.455033946	0.964	0.679	0.020284359	C4	AEBP1
EPB41L21	6.10E-07	0.342249396	0.735	0.378	0.020565857	C4	EPB41L2
IFI161	6.36E-07	0.253536889	0.819	0.407	0.021420487	C4	IFI16
MAP1A	6.53E-07	0.274895105	0.651	0.309	0.022016317	C4	MAP1A
ALDH3A2	6.93E-07	0.255699147	0.398	0.157	0.023337955	C4	ALDH3A2
TCF7L1	7.12E-07	0.315933288	0.578	0.269	0.023982498	C4	TCF7L1
CNTN4	7.61E-07	0.260912968	0.181	0.047	0.025645681	C4	CNTN4
WBP5	8.25E-07	0.2873984	0.675	0.321	0.027782373	C4	WBP5
POLR2J3	9.50E-07	0.296615646	0.53	0.232	0.031998976	C4	POLR2J3
GINM1	9.91E-07	0.29344361	0.735	0.386	0.0334025	C4	GINM1
ALDH21	1.03E-06	0.399888364	0.807	0.439	0.034821982	C4	ALDH2
THBS4	1.13E-06	0.384047726	0.133	0.028	0.038002265	C4	THBS4
BPTF	1.13E-06	0.312307877	0.855	0.457	0.038006878	C4	BPTF
CLU1	1.28E-06	0.668131753	0.892	0.561	0.043126097	C4	CLU
SQSTM1	1.36E-06	0.402552701	0.94	0.707	0.045719844	C4	SQSTM1
EBF1	1.36E-06	0.36155059	0.892	0.536	0.045909083	C4	EBF1
UBTF	1.38E-06	0.251317295	0.506	0.225	0.04642674	C4	UBTF
SDF4	1.50E-06	0.253057909	0.723	0.348	0.050523592	C4	SDF4
XRN1	1.78E-06	0.287867477	0.458	0.196	0.059822314	C4	XRN1
COL4A1	1.92E-06	0.398512307	0.723	0.36	0.064769155	C4	COL4A1
UACA	1.94E-06	0.314300411	0.59	0.28	0.065270372	C4	UACA
TMEM176B1	2.05E-06	0.331687782	0.723	0.375	0.069088083	C4	TMEM176B
TMEM219	2.44E-06	0.297906099	0.747	0.382	0.082329209	C4	TMEM219
GYPC1	2.45E-06	0.361472638	0.807	0.467	0.082558108	C4	GYPC
CFLAR	2.57E-06	0.258042151	0.627	0.309	0.086449463	C4	CFLAR
EMP21	3.27E-06	0.264254516	0.88	0.488	0.110068318	C4	EMP2
OSTC	4.03E-06	0.312083085	0.711	0.361	0.13573798	C4	OSTC
CXCL121	4.04E-06	0.447111384	0.928	0.624	0.136195426	C4	CXCL12
HSBP1	4.14E-06	0.329205889	0.735	0.397	0.139370299	C4	HSBP1
VEGFB	5.41E-06	0.369611414	0.892	0.542	0.182319197	C4	VEGFB
HEBP2	5.47E-06	0.267173063	0.783	0.422	0.184318536	C4	HEBP2
CLTC	5.57E-06	0.279237162	0.578	0.277	0.187543536	C4	CLTC
SETBP1	5.87E-06	0.264118412	0.566	0.274	0.197667298	C4	SETBP1
PCYOX1	5.92E-06	0.261358369	0.795	0.415	0.199551048	C4	PCYOX1
SERP1	6.60E-06	0.259179414	0.759	0.393	0.222433681	C4	SERP1
UBXN4	7.16E-06	0.331745212	0.904	0.52	0.241413307	C4	UBXN4
NDFIP1	7.18E-06	0.295945559	0.783	0.418	0.241948031	C4	NDFIP1
ACAN1	9.69E-06	0.306066637	0.301	0.123	0.326619972	C4	ACAN
LAMP1	1.03E-05	0.295756784	0.783	0.433	0.346646155	C4	LAMP1
SEC62	1.39E-05	0.306538119	0.952	0.715	0.468553065	C4	SEC62
CAST	1.46E-05	0.375834899	0.928	0.678	0.492659653	C4	CAST
KLF6	1.56E-05	0.327585755	0.88	0.497	0.525282849	C4	KLF6
TMEM258	2.14E-05	0.299190199	0.843	0.517	0.720469368	C4	TMEM258
AES1	2.61E-05	0.335588123	0.94	0.647	0.877748672	C4	AES
TIMP11	2.62E-05	0.38840719	0.988	0.817	0.881964461	C4	TIMP1
DUSP1	3.11E-05	0.556452771	0.855	0.532	1	C4	DUSP1
HDLBP	3.32E-05	0.25144505	0.639	0.335	1	C4	HDLBP
CTSB1	3.50E-05	0.275953549	0.783	0.446	1	C4	CTSB
APCDD1	3.73E-05	0.284795237	0.265	0.101	1	C4	APCDD1
PDIA6	3.81E-05	0.279526687	0.675	0.385	1	C4	PDIA6
HSP90B11	4.26E-05	0.288629126	0.964	0.736	1	C4	HSP90B1
AKAP9	4.26E-05	0.253348356	0.843	0.504	1	C4	AKAP9
GPR137B	4.31E-05	0.272171735	0.108	0.026	1	C4	GPR137B
CTBP21	5.72E-05	0.252692309	0.518	0.261	1	C4	CTBP2
NTRK2	6.31E-05	0.297236141	0.94	0.763	1	C4	NTRK2
TTC3	6.36E-05	0.307192422	0.892	0.556	1	C4	TTC3
NGFRAP11	0.000101599	0.284582488	0.88	0.551	1	C4	NGFRAP1
APOC11	0.000103587	0.395124038	0.349	0.164	1	C4	APOC1
TSPO1	0.000106531	0.263154872	0.88	0.599	1	C4	TSPO
ZNF292	0.000134727	0.279584267	0.651	0.379	1	C4	ZNF292
PDIA3	0.000167475	0.252172477	0.88	0.563	1	C4	PDIA3
SOD31	0.000226001	0.295524845	0.964	0.825	1	C4	SOD3
WASF2	0.000275157	0.258455513	0.928	0.657	1	C4	WASF2
CAPNS1	0.000302813	0.271963473	0.747	0.46	1	C4	CAPNS1
COL4A21	0.00033658	0.254699552	0.795	0.458	1	C4	COL4A2
NEAT1	0.000530165	0.310565635	0.976	0.838	1	C4	NEAT1
SPARC1	0.001076704	0.406289652	0.94	0.717	1	C4	SPARC
HIST1H4C1	0.001404836	0.264661109	0.795	0.572	1	C4	HIST1H4C
