# Supplementary material for: Single-cell transcriptome atlas of the human corpus cavernosum
Source: Nat Commun. 2022 Jul 25;13:4302. doi: 10.1038/s41467-022-31950-9 (PMC9314400; doi:10.1038/s41467-022-31950-9)
Supplement: Supplementary file 15 — Supplementary Dataset 12 [file 41467_2022_31950_MOESM15_ESM.xlsx]

## Sheet: VSMC non-DM DEGs
	p_val	avg_log2FC	pct.1	pct.2	p_val_adj
ZFP36	1.50128e-10	-1.21823	0.525	0.647	5.05843e-06
ZFAS1	3.82715e-12	-0.502833	0.406	0.59	1.28952e-07
ZFAND5	7.045e-06	0.413823	0.837	0.741	0.237374
ZEB2	5.50667e-09	-0.429964	0.561	0.677	0.000185542
ZBTB16	6.49751e-16	0.670596	0.611	0.361	2.18927e-11
YWHAZ	0.000224083	-0.261939	0.589	0.673	1
YPEL3	8.33738e-10	0.478676	0.62	0.447	2.8092e-05
WSB1	7.53036e-06	0.316662	0.725	0.624	0.253728
WFDC2	2.81184e-08	-0.577357	0.159	0.289	0.00094742
VIM	1.69509e-15	0.483212	0.999	1	5.71144e-11
VASP	3.19098e-05	-0.266596	0.411	0.53	1
UTRN	0.000325872	-0.267915	0.756	0.786	1
UQCRFS1	9.53984e-05	0.285542	0.542	0.421	1
UBE2B	1.9129e-06	0.321457	0.663	0.523	0.0644534
TULP4	0.000369236	-0.272324	0.325	0.41	1
TUBA1A	8.77376e-08	0.372733	0.798	0.718	0.00295623
TTC17	1.87462e-05	-0.255439	0.176	0.282	0.631635
TSPAN7	0.000109743	0.251341	0.263	0.15	1
TSC22D3	2.51144e-12	0.487561	0.759	0.56	8.46204e-08
TSC22D1	1.86126e-24	0.606311	0.989	0.955	6.27134e-20
TRDN	3.36477e-06	0.357217	0.133	0.034	0.113373
TPT1	3.88916e-17	-0.401511	0.981	0.989	1.31041e-12
TPPP3	2.5343e-09	-0.463603	0.234	0.398	8.53905e-05
TPM2	1.42669e-16	0.479974	0.998	1	4.80709e-12
TPD52L1	1.18605e-10	-0.351264	0.062	0.173	3.99627e-06
TOMM7	1.57752e-09	-0.348977	0.894	0.966	5.31531e-05
TNC	4.77883e-05	0.360337	0.308	0.184	1
TMEM59L	2.89006e-07	0.373963	0.268	0.128	0.00973776
TMEM47	5.8932e-06	0.367367	0.658	0.545	0.198566
TM2D1	0.00116565	0.253157	0.368	0.267	1
TIPARP	5.56919e-08	0.519095	0.359	0.199	0.00187648
TINAGL1	2.93865e-06	-0.302013	0.805	0.876	0.0990147
TIMP2	5.61912e-07	0.41979	0.715	0.613	0.0189331
TIMP1	2.41402e-14	0.644469	0.824	0.684	8.1338e-10
THSD4	0.000308027	0.301659	0.185	0.098	1
TGM2	5.74125e-09	0.558838	0.427	0.256	0.000193446
TBX3	0.000381811	-0.260957	0.398	0.485	1
TACC1	0.000487234	0.254209	0.736	0.665	1
SVIL	0.000175777	0.302383	0.686	0.571	1
SULF1	2.90547e-10	0.543416	0.345	0.158	9.78969e-06
STARD4	1.68609e-06	0.389817	0.256	0.132	0.0568111
ST6GALNAC6	0.000154243	0.279555	0.54	0.44	1
SRSF7	0.000192999	-0.381323	0.605	0.662	1
SRSF5	2.19134e-05	-0.273229	0.747	0.82	0.73835
SRRM2	5.01158e-05	-0.312281	0.748	0.793	1
SPARCL1	9.39599e-09	0.290297	0.998	1	0.000316588
SOST	6.00138e-07	0.391824	0.114	0.015	0.0202211
SORBS2	2.89101e-06	0.33433	0.902	0.876	0.0974096
SOD3	4.67178e-08	0.272321	0.964	0.955	0.00157411
SNRPN	8.11862e-05	0.267921	0.58	0.455	1
SNRPB	2.02145e-05	-0.317746	0.48	0.579	0.681108
SMTN	1.64535e-09	0.475849	0.783	0.658	5.54383e-05
SLMAP	1.58267e-05	0.352076	0.554	0.44	0.533266
SLIT3	0.000348698	0.287444	0.605	0.508	1
SLC7A2	1.92575e-15	0.672338	0.774	0.617	6.48861e-11
SLC4A7	0.00487764	0.268822	0.469	0.383	1
SLC38A2	0.000341347	0.29382	0.531	0.429	1
SLC38A1	1.80139e-09	0.509827	0.568	0.414	6.0696e-05
SLC22A3	0.000177646	0.298505	0.327	0.226	1
SF1	5.40826e-07	-0.379073	0.478	0.594	0.0182226
SESTD1	1.26279e-05	0.345874	0.343	0.222	0.425483
SESN3	0.000168732	0.295333	0.413	0.301	1
SERPING1	4.26147e-08	0.339775	0.793	0.699	0.00143586
SDHC	0.000202003	0.250744	0.492	0.368	1
SCARA3	5.97102e-08	0.402014	0.19	0.056	0.00201188
SARAF	1.41413e-06	0.336388	0.653	0.515	0.0476478
S100A6	5.40581e-06	-0.25018	0.99	0.992	0.182143
S100A4	4.91882e-19	-1.15399	0.389	0.628	1.65735e-14
S100A11	2.85301e-05	0.293498	0.812	0.756	0.961293
RTN4	3.85363e-09	0.378435	0.724	0.602	0.000129844
RTN1	0.00369895	0.347453	0.238	0.173	1
RSU1	0.000303284	0.257757	0.527	0.41	1
RRAGA	7.40261e-05	0.28095	0.514	0.391	1
RRAD	2.34971e-07	-0.258619	0.757	0.872	0.00791712
RPSA	2.77071e-12	-0.366717	0.875	0.966	9.33563e-08
RNASEH2C	0.000436354	-0.252352	0.483	0.571	1
RHOB	0.024264	-0.436484	0.782	0.782	1
RHEB	8.66563e-05	0.307715	0.57	0.477	1
RGS7BP	2.55263e-09	0.476795	0.387	0.207	8.60082e-05
RGS5	0.00132432	0.296039	0.985	0.959	1
RGCC	0.000302455	0.344768	0.366	0.256	1
RERGL	1.14586e-06	0.390433	0.946	0.876	0.0386086
RERG	0.000351222	0.265006	0.436	0.323	1
RBM3	7.38171e-19	-0.603486	0.546	0.741	2.48719e-14
RARRES2	0.00245054	-0.355193	0.564	0.643	1
RALY	1.14522e-05	0.260494	0.696	0.575	0.38587
RAB31	1.43996e-06	0.326534	0.407	0.252	0.0485182
PTP4A3	0.00225586	-0.2585	0.551	0.628	1
PTN	4.25155e-06	0.480008	0.272	0.135	0.143252
PTMA	3.31191e-13	-0.282193	0.991	0.996	1.11591e-08
PTGDS	5.54391e-26	0.915547	0.363	0.03	1.86796e-21
PSMD9	1.49582e-05	-0.319278	0.173	0.274	0.504001
PSAP	4.18984e-20	0.583958	0.864	0.722	1.41173e-15
PRUNE2	2.33652e-05	0.282348	0.355	0.218	0.787268
PRKAR2B	0.000396355	-0.280869	0.448	0.53	1
PPP2R2B	6.02627e-05	0.296307	0.274	0.162	1
PPP2R1A	0.00014075	0.261625	0.592	0.492	1
PPP1R15A	3.90765e-08	-0.592422	0.346	0.47	0.00131664
PPP1R14A	1.04235e-19	0.688775	0.933	0.88	3.51208e-15
PPIC	1.59126e-05	0.298885	0.374	0.241	0.53616
PPDPF	1.97858e-05	-0.345638	0.791	0.835	0.666662
POLR2J3	0.0067891	0.261036	0.332	0.256	1
PLPP3	1.29966e-06	0.45125	0.648	0.504	0.0437909
PLPP1	6.44397e-07	0.361555	0.312	0.169	0.0217123
PLN	4.75592e-33	0.871572	0.974	0.914	1.60246e-28
PKM	3.23227e-05	0.262133	0.837	0.85	1
PINK1	0.000986701	0.252463	0.444	0.346	1
PIK3R1	0.000580246	0.302477	0.427	0.331	1
PHLDA2	5.69257e-06	-0.4547	0.54	0.65	0.191805
PHIP	0.000127735	-0.327676	0.459	0.541	1
PGF	0.00182207	-0.258106	0.193	0.271	1
PGAM2	7.35988e-12	0.713402	0.59	0.398	2.47984e-07
PFDN5	2.74831e-15	-0.427365	0.853	0.94	9.26017e-11
PDLIM7	2.78001e-06	0.322851	0.739	0.665	0.0936697
PDLIM3	6.99419e-18	0.620989	0.809	0.635	2.35662e-13
PDK4	4.99204e-35	1.38685	0.649	0.274	1.68202e-30
PDIA3	0.000127356	0.284826	0.635	0.534	1
PDGFA	0.000163946	-0.252478	0.269	0.372	1
PCSK7	5.97525e-07	-0.43008	0.269	0.41	0.020133
PCP4	0.0658249	0.592133	0.129	0.09	1
PCBP2	2.63415e-06	-0.324312	0.572	0.658	0.088755
PAM	4.12656e-06	0.333584	0.313	0.18	0.13904
PALLD	2.99468e-06	0.30159	0.901	0.857	0.100903
OSTN	5.23909e-08	0.691372	0.295	0.139	0.00176526
OLFML3	3.35461e-06	0.337462	0.314	0.173	0.11303
NUCB1	0.000539938	0.255238	0.559	0.447	1
NTN4	0.000462832	0.263041	0.34	0.233	1
NT5DC2	0.000685197	-0.257528	0.475	0.575	1
NRGN	0.000156422	-0.276069	0.635	0.714	1
NR2F2	8.17231e-13	-0.381874	0.932	0.974	2.75358e-08
NPTN	1.3932e-06	0.365519	0.643	0.523	0.0469426
NPNT	1.62871e-06	0.312631	0.568	0.41	0.0548776
NOV	6.44841e-11	0.61854	0.296	0.105	2.17273e-06
NOTCH3	0.000244295	-0.265727	0.795	0.842	1
NME4	1.43553e-10	0.461466	0.663	0.519	4.83687e-06
NLRP1	1.67667e-06	0.26489	0.243	0.109	0.0564938
NKTR	0.00299939	0.254041	0.547	0.47	1
NINJ1	0.000211849	0.272657	0.482	0.376	1
NGFRAP1	9.74856e-05	0.255912	0.66	0.556	1
NFKBIZ	1.11363e-09	-0.391279	0.076	0.188	3.75226e-05
NFKBIA	4.28959e-15	0.59857	0.659	0.421	1.44533e-10
NEXN	1.32303e-20	0.817047	0.852	0.722	4.45782e-16
NDUFA4L2	0.000118246	-0.414107	0.473	0.583	1
NCAM1	3.02046e-08	0.323535	0.138	0.019	0.00101771
NACA	1.5358e-17	-0.345225	0.965	0.992	5.17471e-13
MYOZ1	7.7148e-06	0.273585	0.305	0.169	0.259942
MYOC	1.07402e-38	2.15984	0.649	0.248	3.61881e-34
MYLPF	7.5543e-06	-0.287927	0.118	0.211	0.254535
MYLK	1.79621e-06	0.274017	0.953	0.914	0.0605214
MYL9	2.11984e-19	0.466293	1	1	7.1426e-15
MT2A	3.41092e-16	1.54439	0.929	0.789	1.14928e-11
MT1X	0.00173834	0.99208	0.599	0.534	1
MT1M	3.70382e-06	1.11668	0.591	0.47	0.124797
MT1E	9.11122e-18	1.30771	0.811	0.609	3.06993e-13
MT1A	0.605463	0.37502	0.114	0.105	1
MRPS6	1.39544e-06	0.367079	0.64	0.5	0.0470179
MRAP2	1.63262e-06	0.256558	0.149	0.041	0.0550094
MMP24-AS1	2.9329e-07	0.377011	0.573	0.432	0.00988211
MGP	0.306023	0.530596	0.953	0.962	1
MGLL	0.0137128	0.25032	0.649	0.586	1
MFGE8	2.43896e-15	0.504332	0.935	0.917	8.21782e-11
MFAP4	3.59127e-15	0.743551	0.63	0.398	1.21004e-10
MEG3	0.000468015	0.259344	0.21	0.117	1
MALAT1	1.35279e-11	0.36271	0.997	1	4.55811e-07
MAFB	0.00112715	-0.31835	0.17	0.248	1
LY6E	2.66607e-05	0.308683	0.22	0.109	0.898305
LUZP1	0.000519449	0.265698	0.256	0.165	1
LTBP3	9.71027e-05	0.265277	0.528	0.41	1
LRRFIP2	0.00106009	0.271878	0.507	0.414	1
LRRC17	0.00436804	0.280914	0.343	0.256	1
LPP	0.000453183	0.287876	0.944	0.929	1
LGI4	5.72283e-05	-0.268888	0.695	0.752	1
LGALS3BP	0.000623998	0.264795	0.431	0.316	1
LEPROT	3.43286e-05	0.308397	0.749	0.68	1
LDOC1	9.54521e-13	0.573148	0.427	0.214	3.21616e-08
LBH	1.28072e-07	-0.402548	0.811	0.827	0.00431526
KLF6	1.14592e-08	0.475474	0.666	0.5	0.000386108
KLF2	2.98924e-09	-0.874753	0.588	0.699	0.000100719
KCNMB1	2.62348e-12	0.580703	0.7	0.526	8.83955e-08
KCNAB1	4.29159e-06	0.383543	0.588	0.489	0.144601
KCNA5	3.44691e-09	0.406513	0.354	0.169	0.00011614
KAZN	5.69536e-07	-0.298719	0.143	0.256	0.0191899
KANK1	1.75801e-05	0.262835	0.298	0.169	0.592346
JUND	0.664164	-0.253804	0.903	0.846	1
JUNB	3.66241e-57	-1.63306	0.302	0.759	1.23401e-52
JUN	4.86994e-25	-2.15497	0.605	0.778	1.64088e-20
ITM2B	8.54281e-16	0.352386	0.985	0.981	2.87841e-11
ITGB1	6.56204e-06	0.258057	0.942	0.917	0.221101
ISYNA1	0.000535499	-0.309292	0.418	0.511	1
ISCU	1.04956e-06	0.316345	0.83	0.778	0.0353639
IGSF8	5.69935e-05	0.268686	0.252	0.143	1
IGFBP7	3.09835e-43	0.532327	1	1	1.04396e-38
IGFBP6	1.98106e-17	0.650503	0.897	0.797	6.67499e-13
IGFBP5	8.32911e-10	-0.648509	0.924	0.966	2.80641e-05
IGFBP2	1.58621e-17	1.00313	0.577	0.305	5.34458e-13
IFI16	2.72256e-05	-0.257166	0.204	0.316	0.917338
IER5L	8.10938e-09	-0.451437	0.188	0.323	0.000273238
IER5	2.45686e-05	-0.388558	0.172	0.274	0.827816
IER2	2.56391e-47	-2.07941	0.264	0.658	8.63882e-43
ID3	6.21809e-05	0.350013	0.449	0.312	1
HTRA1	1.66962e-05	0.311177	0.475	0.35	0.562561
HSPG2	1.76599e-05	0.32033	0.543	0.406	0.595032
HSPB6	1.26416e-09	0.519196	0.746	0.613	4.25945e-05
HSPB1	7.06674e-20	0.544099	0.949	0.895	2.38107e-15
HSPA8	8.30546e-06	0.281441	0.744	0.658	0.279844
HSPA5	0.000250516	0.294155	0.58	0.489	1
HNRNPAB	2.08128e-05	-0.262062	0.336	0.459	0.701266
HLA-F	3.2308e-06	-0.285366	0.256	0.376	0.108859
HLA-DRA	4.35764e-09	-0.29521	0.04	0.124	0.000146826
HLA-C	1.74631e-13	-0.45516	0.809	0.883	5.88401e-09
HLA-B	5.15623e-10	-0.37314	0.698	0.827	1.73734e-05
HLA-A	2.23071e-14	-0.505783	0.882	0.944	7.51615e-10
HEXIM1	6.3252e-05	-0.440524	0.22	0.312	1
HES4	6.97956e-06	-0.440312	0.663	0.726	0.235169
HES1	1.93846e-07	-0.295724	0.183	0.32	0.00653144
HBB	0.0357906	2.3558	0.33	0.256	1
HBA2	0.551625	1.55566	0.138	0.12	1
GYPC	1.81808e-08	0.372204	0.49	0.308	0.000612585
GUCY1B3	6.47324e-05	-0.288957	0.474	0.56	1
GUCY1A3	4.22459e-06	-0.321457	0.653	0.752	0.142343
GSTK1	2.90671e-05	-0.272619	0.486	0.594	0.979388
GRN	1.7365e-06	0.37017	0.49	0.35	0.0585096
GPX3	7.53234e-05	0.344044	0.621	0.526	1
GOLGA8B	0.00297552	0.284509	0.305	0.229	1
GLYR1	7.11248e-06	-0.274524	0.196	0.308	0.239648
GLUL	4.54914e-07	0.434328	0.538	0.402	0.0153279
GLTSCR2	3.91302e-07	-0.299458	0.795	0.842	0.0131845
GLIPR1	2.99937e-06	0.293419	0.251	0.12	0.101061
GADD45G	2.74912e-19	1.30863	0.54	0.271	9.2629e-15
GADD45B	1.17275e-15	-0.95581	0.44	0.628	3.95147e-11
GADD45A	1.23878e-05	0.414584	0.441	0.316	0.417396
GABARAPL1	0.000439587	0.251629	0.278	0.177	1
FXR1	0.000529309	0.267984	0.48	0.383	1
FUS	2.65037e-05	-0.29442	0.673	0.733	0.893017
FTL	0.000474957	-0.26117	0.983	0.996	1
FSTL1	0.000157189	0.327186	0.445	0.331	1
FRZB	5.06231e-18	0.627156	0.98	0.929	1.70569e-13
FRMD4B	0.000562417	0.336073	0.249	0.158	1
FOXP1	2.7754e-05	0.270056	0.489	0.357	0.935145
FOXF2	0.00051758	0.25552	0.316	0.211	1
FOXC2	0.00252359	0.268777	0.313	0.233	1
FOSB	1.11746e-46	-1.40593	0.195	0.579	3.76519e-42
FOS	2.95337e-72	-2.45245	0.354	0.827	9.95109e-68
FN1	1.33378e-06	0.484506	0.39	0.237	0.0449403
FLNC	1.55222e-06	0.40756	0.382	0.229	0.0523006
FLNA	4.12589e-09	0.538841	0.978	0.977	0.000139018
FILIP1L	8.52333e-09	0.499882	0.813	0.729	0.000287185
FIBIN	2.83e-09	0.473368	0.278	0.113	9.53539e-05
FHL5	9.98742e-08	0.445747	0.435	0.282	0.00336516
FHL2	8.76005e-07	0.370782	0.4	0.241	0.0295161
FHL1	5.02308e-09	0.44776	0.914	0.891	0.000169248
FDFT1	0.00591557	0.251915	0.469	0.41	1
FBXO32	1.62272e-10	0.539399	0.611	0.414	5.46759e-06
FBXL3	4.67567e-05	0.315486	0.354	0.233	1
FBLN1	0.00596106	-0.263477	0.169	0.229	1
FAU	5.11737e-27	-0.444529	0.979	1	1.72425e-22
FAM63B	0.00196422	0.279032	0.475	0.406	1
FAM207A	1.01611e-09	0.557647	0.386	0.199	3.42367e-05
FAM118A	9.99767e-05	-0.467309	0.279	0.368	1
FAM107B	6.62631e-07	0.417095	0.403	0.256	0.0223267
FABP3	1.28588e-07	0.37239	0.364	0.199	0.00433263
ENTPD1	7.76888e-09	0.402166	0.366	0.177	0.000261765
EMP2	4.25073e-11	0.531066	0.871	0.741	1.43224e-06
EMILIN1	1.90295e-05	0.322736	0.426	0.289	0.64118
EGR1	2.73323e-14	-0.618506	0.304	0.534	9.20935e-10
EFEMP2	6.11157e-05	0.250224	0.439	0.301	1
EEF1D	1.3971e-10	-0.34033	0.904	0.966	4.7074e-06
EEF1B2	3.64244e-16	-0.473592	0.792	0.895	1.22728e-11
EDIL3	1.32173e-13	0.624068	0.531	0.293	4.45345e-09
DYNLT1	8.70429e-08	0.333359	0.756	0.635	0.00293282
DSTN	6.92278e-15	0.352978	1	0.992	2.33256e-10
DST	0.00156721	0.278884	0.687	0.613	1
DPT	0.0144027	-0.329344	0.067	0.105	1
DKK3	2.07458e-05	0.3059	0.72	0.635	0.699009
DHRS7	6.17238e-08	0.49443	0.657	0.553	0.00207972
DES	0.203195	-0.633013	0.24	0.192	1
DDIT4	0.00386483	0.297937	0.298	0.218	1
DCN	5.06375e-11	-0.66872	0.283	0.459	1.70618e-06
CYTIP	9.16265e-08	0.377762	0.188	0.056	0.00308726
CYR61	4.22024e-10	0.937798	0.518	0.305	1.42197e-05
CTSD	0.000957061	0.26087	0.619	0.541	1
CTGF	9.9158e-24	1.58432	0.65	0.35	3.34103e-19
CSRP2	6.59862e-18	0.7576	0.907	0.861	2.22334e-13
CSRP1	3.00554e-09	0.50544	0.941	0.921	0.000101269
CSNK1A1	0.000422972	0.303608	0.57	0.485	1
CSAD	0.00110684	0.282569	0.436	0.338	1
CRYAB	8.59111e-15	0.530517	0.935	0.883	2.89469e-10
CRLF1	3.00121e-14	0.853519	0.491	0.256	1.01123e-09
CRELD1	7.955e-06	0.313225	0.319	0.184	0.268036
CPQ	1.16391e-07	0.440299	0.398	0.244	0.00392168
CPM	2.85855e-06	0.308783	0.711	0.568	0.0963158
CPE	1.82676e-21	0.617215	0.895	0.763	6.15508e-17
CPAMD8	2.36807e-07	0.342747	0.262	0.109	0.00797897
COX4I2	8.68629e-24	-0.684203	0.16	0.417	2.92676e-19
COPRS	0.0011467	0.260015	0.547	0.474	1
COMT	1.21726e-06	0.369403	0.476	0.32	0.0410142
COL6A2	4.71417e-12	0.387488	0.914	0.85	1.58839e-07
COL4A6	0.00194535	0.302756	0.401	0.312	1
COL4A2	0.000515924	0.300636	0.538	0.436	1
COL4A1	3.28613e-06	0.446089	0.462	0.327	0.110723
COL21A1	1.43019e-05	0.287537	0.288	0.158	0.481887
COL18A1	8.38859e-10	0.513545	0.862	0.737	2.82645e-05
CNN1	2.94666e-17	0.69149	0.935	0.887	9.92846e-13
CLU	1.94165e-28	1.4406	0.796	0.598	6.54221e-24
CLTB	4.88598e-05	0.309489	0.715	0.643	1
CLIC4	1.44965e-10	0.445884	0.677	0.492	4.88444e-06
CITED2	4.00702e-09	0.55669	0.364	0.188	0.000135013
CHCHD2	7.99254e-07	-0.255631	0.887	0.959	0.0269301
CFL2	1.4618e-05	0.3258	0.504	0.368	0.492538
CFH	4.549e-16	-1.13042	0.168	0.35	1.53274e-11
CFD	0.0301007	-0.485482	0.616	0.639	1
CEBPD	7.99014e-06	0.396802	0.701	0.586	0.26922
CDC37L1	0.000398264	0.255364	0.235	0.143	1
CD81	3.76905e-18	0.361677	0.995	0.985	1.26994e-13
CD151	1.47129e-23	0.570807	0.964	0.929	4.95736e-19
CCPG1	0.000249533	0.283784	0.466	0.361	1
CCNL1	4.04896e-07	-0.640404	0.329	0.436	0.0136426
CCND2	2.04865e-09	0.528181	0.594	0.414	6.9027e-05
CCDC71L	7.00067e-08	0.426229	0.343	0.188	0.00235881
CCDC3	5.15403e-12	0.516606	0.784	0.632	1.7366e-07
CASQ2	0.00088289	-0.2802	0.588	0.658	1
CARMN	1.0381e-05	0.417388	0.829	0.793	0.349779
CALU	0.00031566	0.287164	0.466	0.361	1
CALD1	5.17852e-18	0.403362	1	0.989	1.74485e-13
C2orf74	2.05987e-05	0.291897	0.233	0.117	0.694051
C2orf40	0.0177879	0.269626	0.769	0.733	1
C1QTNF1	6.68709e-05	0.289529	0.717	0.624	1
C12orf75	3.34553e-10	0.572156	0.349	0.158	1.12724e-05
C12orf57	7.822e-08	-0.307007	0.803	0.88	0.00263555
C10orf10	0.260115	-0.978637	0.305	0.32	1
BTG1	0.000500426	-0.347869	0.835	0.857	1
BST2	1.00771e-08	0.478025	0.236	0.083	0.000339539
BCL6	0.000768498	0.254523	0.253	0.162	1
BBX	6.77952e-05	0.30929	0.61	0.511	1
B2M	1.18689e-29	-0.596647	0.992	0.996	3.99912e-25
AVPR1A	6.2784e-05	0.322902	0.193	0.094	1
ATPAF1	0.000304375	0.255921	0.307	0.207	1
ATP6AP2	4.44629e-05	0.295882	0.692	0.594	1
ASPH	0.00155289	0.258524	0.474	0.376	1
ARL6IP4	6.84912e-06	-0.253071	0.741	0.816	0.230774
ARID5B	0.000321434	0.325599	0.799	0.718	1
ARHGDIB	0.00290111	-0.288089	0.094	0.15	1
ARGLU1	9.05491e-05	-0.307742	0.56	0.654	1
AQP1	1.89567e-07	0.335132	0.302	0.143	0.00638726
APP	2.04717e-05	0.333587	0.792	0.699	0.689775
APOE	0.00523727	-0.7303	0.179	0.241	1
APOD	7.38317e-07	-0.470406	0.247	0.376	0.0248768
AOC3	0.000568539	0.251364	0.638	0.545	1
ANXA4	0.000117228	0.27197	0.578	0.477	1
ANKRD12	0.00767309	0.259967	0.613	0.549	1
ANGPT1	4.17857e-13	0.61634	0.663	0.466	1.40793e-08
ALDH2	2.40479e-09	0.443808	0.663	0.504	8.10271e-05
AKAP13	0.000489249	0.291237	0.427	0.327	1
AIF1L	0.000128251	0.256718	0.23	0.128	1
AHI1	0.00500679	0.25042	0.352	0.267	1
ADGRA2	9.04991e-08	-0.338911	0.274	0.417	0.00304928
ACTN1	1.61371e-05	0.310509	0.782	0.707	0.543724
ACTG2	3.02757e-12	0.536145	0.882	0.797	1.02011e-07
ACTA2	3.61294e-08	0.271508	1	1	0.00121734
ACAN	1.63815e-10	0.50418	0.588	0.414	5.5196e-06
AC093390.1	0.0026088	0.261607	0.27	0.192	1
ABI3BP	3.67391e-07	0.299748	0.41	0.244	0.0123789
2022-09-07	1.66154e-07	-0.293676	0.935	0.951	0.00559838

## Sheet: VSMC DMED DEGs
	p_val	avg_log2FC	pct.1	pct.2	p_val_adj
ZYX	7.479e-06	0.295854	0.628	0.466	0.251998
ZNF706	1.26648e-05	0.265013	0.49	0.32	0.426727
ZNF704	0.0208235	-0.272131	0.204	0.267	1
ZNF703	0.00024501	0.316644	0.393	0.271	1
ZFP36L2	0.00436788	-0.331471	0.323	0.398	1
ZFP36	1.24827e-26	0.582703	0.957	0.647	4.20593e-22
ZFHX4	0.000302065	-0.294407	0.221	0.323	1
ZFAND5	0.0200785	-0.275353	0.794	0.741	1
ZEB2	4.77335e-06	-0.399808	0.619	0.677	0.160833
ZBTB16	0.000349109	0.256795	0.502	0.361	1
YPEL5	4.55593e-05	0.275587	0.476	0.331	1
YBX3	3.73811e-27	0.725401	0.942	0.789	1.25952e-22
XRCC6	2.43787e-07	0.326109	0.704	0.515	0.00821417
WFDC2	0.572679	-0.286302	0.287	0.289	1
WFDC1	1.01705e-07	0.384349	0.616	0.421	0.00342684
WDR1	7.79679e-05	0.255465	0.83	0.741	1
VMP1	7.59135e-14	0.686781	0.507	0.259	2.55783e-09
VCP	4.48903e-06	0.254342	0.504	0.323	0.151253
VASN	0.000652159	-0.280602	0.304	0.398	1
VAPA	9.26274e-07	0.311734	0.767	0.586	0.0312099
UQCRFS1	1.87944e-06	0.354164	0.59	0.421	0.0633259
UQCR11	2.94861e-05	-0.251073	0.858	0.865	0.993503
UPF2	0.00129135	-0.262227	0.221	0.305	1
UGCG	5.07533e-06	0.329427	0.375	0.218	0.171008
UBE2D3	2.05418e-06	0.32534	0.644	0.474	0.0692137
UBE2D2	0.000219484	0.266489	0.64	0.5	1
TUSC1	6.90181e-09	0.424785	0.421	0.229	0.000232549
TULP4	0.00141215	-0.332855	0.341	0.41	1
TUBB6	3.25358e-08	0.39143	0.508	0.308	0.00109626
TUBA1C	2.85388e-06	0.333759	0.499	0.331	0.0961588
TTLL7	2.44304e-05	-0.428278	0.483	0.564	0.823158
TTC17	4.1231e-06	-0.343274	0.16	0.282	0.138924
TSC22D3	8.07808e-18	0.657082	0.827	0.56	2.72183e-13
TRIP6	0.000229953	0.258895	0.578	0.436	1
TRIM47	6.45152e-06	0.301929	0.447	0.286	0.217377
TPM2	4.07145e-14	0.399717	1	1	1.37184e-09
TPD52L1	3.24199e-07	-0.370147	0.067	0.173	0.0109236
TOMM7	3.35562e-06	-0.298321	0.945	0.966	0.113064
TNFRSF1A	1.27939e-06	0.396177	0.421	0.274	0.0431076
TNFRSF12A	2.1111e-13	0.849038	0.401	0.162	7.11314e-09
TMEM38B	8.95839e-15	0.593294	0.729	0.44	3.01844e-10
TMEM159	0.0247297	-0.269396	0.344	0.387	1
TMBIM1	2.82038e-06	0.253027	0.456	0.271	0.0950297
TLN1	0.00123489	-0.256534	0.877	0.868	1
TIPARP	6.01845e-26	1.04225	0.579	0.199	2.02786e-21
TIMP3	2.1279e-06	0.268889	0.976	0.914	0.0716974
TIMP1	2.58038e-06	0.470819	0.834	0.684	0.0869434
THRA	0.0190196	-0.250768	0.433	0.474	1
THBS1	5.13338e-10	0.620387	0.268	0.086	1.72964e-05
TBX3	7.59289e-10	-0.55419	0.324	0.485	2.55835e-05
TACC1	2.06078e-19	0.69004	0.862	0.665	6.94359e-15
SYNM	0.00384329	0.275662	0.816	0.744	1
SUSD2	5.45461e-05	-0.279998	0.08	0.165	1
STOM	9.47023e-06	0.331105	0.578	0.414	0.31909
STAT3	1.90522e-06	0.333257	0.656	0.489	0.0641946
STARD4	4.20058e-06	0.339738	0.265	0.132	0.141534
ST6GALNAC6	5.7247e-05	0.261694	0.584	0.44	1
SPARCL1	1.06361e-08	0.296483	1	1	0.000358374
SOCS3	6.14568e-34	1.25916	0.776	0.368	2.07072e-29
SNRPN	1.51145e-06	0.29958	0.65	0.455	0.0509268
SNCG	0.00848299	-0.32983	0.859	0.838	1
SNAPC2	0.00483597	-0.322093	0.298	0.368	1
SMTN	2.85066e-06	0.325967	0.803	0.658	0.0960502
SMIM3	2.15726e-09	0.507275	0.354	0.158	7.26868e-05
SMIM12	1.69969e-11	0.499188	0.496	0.256	5.72693e-07
SLMAP	3.65646e-06	0.368872	0.596	0.44	0.123201
SLIRP	0.000892725	-0.307065	0.631	0.665	1
SLCO3A1	0.000829536	0.266834	0.43	0.32	1
SLC38A2	0.000224177	0.267378	0.575	0.429	1
SLC25A6	2.74253e-06	0.28147	0.964	0.91	0.0924066
SLC25A4	1.52728e-20	0.734899	0.831	0.59	5.14602e-16
SH3RF3-AS1	1.17007e-09	0.320165	0.157	0.015	3.94242e-05
SESN3	0.012139	-0.278467	0.239	0.301	1
SERTAD1	4.57466e-06	0.320132	0.284	0.139	0.154138
SERPINI1	1.7816e-07	0.39989	0.527	0.323	0.00600291
SEPP1	0.000433959	-0.389189	0.308	0.406	1
SELK	0.000111706	0.272018	0.735	0.594	1
SCX	1.29301e-05	0.449489	0.196	0.079	0.435666
SBF2	0.0420334	-0.263408	0.169	0.218	1
SBDS	1.31114e-08	0.378396	0.898	0.759	0.000441775
SAT1	1.86287e-05	0.307908	0.464	0.305	0.627674
SARAF	0.000113303	0.285414	0.662	0.515	1
S1PR3	1.13029e-06	0.274236	0.305	0.143	0.0380841
S100A6	7.74598e-06	-0.254308	0.996	0.992	0.260993
S100A4	0.0156901	-0.425021	0.55	0.628	1
S100A13	0.000191531	-0.326938	0.292	0.395	1
RSRP1	0.203804	-0.272141	0.35	0.365	1
RRAGA	1.79899e-05	0.285055	0.556	0.391	0.606152
RRAD	7.69641e-20	-0.744648	0.674	0.872	2.59323e-15
RP11-394O4.5	0.098144	-0.308406	0.299	0.327	1
ROMO1	0.000292568	-0.337358	0.477	0.549	1
RND3	4.30326e-06	0.329595	0.231	0.098	0.144994
RHOB	7.5576e-28	0.769768	0.969	0.782	2.54646e-23
RHEB	1.08591e-09	0.443579	0.67	0.477	3.65886e-05
RHBDF1	9.57679e-05	0.25617	0.261	0.143	1
RGS5	6.38055e-05	-0.3354	0.976	0.959	1
RGS16	1.009e-08	0.694247	0.299	0.124	0.000339974
RGCC	6.39767e-21	0.903591	0.6	0.256	2.15563e-16
RFC1	0.0516251	-0.250263	0.332	0.365	1
RASL12	1.21168e-08	0.425538	0.818	0.673	0.000408263
RARRES2	0.000134018	-0.510809	0.56	0.643	1
RAP1B	6.15772e-07	0.380264	0.599	0.421	0.0207478
RAB20	0.000308765	0.253142	0.215	0.117	1
RAB18	0.000162265	0.257745	0.441	0.312	1
R3HDM2	0.00461687	-0.282023	0.219	0.297	1
PXDC1	4.21828e-09	0.399856	0.305	0.117	0.000142131
PTP4A3	1.59908e-18	0.749443	0.84	0.628	5.38793e-14
PTMA	1.14307e-08	0.29423	0.997	0.996	0.000385144
PTCH1	0.000595512	-0.261221	0.093	0.169	1
PRUNE2	0.011027	-0.296618	0.157	0.218	1
PRRX1	1.90976e-06	-0.326775	0.84	0.835	0.0643474
PRELP	9.19036e-06	-0.393362	0.246	0.361	0.30966
PPP1R12C	5.36836e-07	0.39423	0.664	0.47	0.0180881
PPDPF	0.00110836	-0.322971	0.864	0.835	1
POMP	1.98059e-06	0.285433	0.799	0.65	0.066734
POLE3	0.0264961	-0.262594	0.19	0.244	1
PNRC1	3.98111e-06	0.270716	0.961	0.917	0.134139
PLP2	7.44066e-05	0.297541	0.754	0.662	1
PLK2	0.000179288	-0.26456	0.098	0.18	1
PLEKHO1	1.49962e-05	0.317507	0.492	0.338	0.505282
PLCB4	1.36651e-06	-0.418729	0.367	0.489	0.0460431
PLAC9	0.000262485	-0.355245	0.893	0.88	1
PKN2	0.0420855	-0.257456	0.415	0.44	1
PIP5K1B	0.00121484	0.266898	0.428	0.32	1
PICALM	0.018867	-0.267816	0.421	0.462	1
PHPT1	0.000652105	-0.288198	0.704	0.756	1
PHLDA2	1.06081e-08	0.463469	0.827	0.65	0.000357428
PHLDA1	2.44744e-15	0.683375	0.279	0.041	8.24642e-11
PHIP	0.00241644	-0.348119	0.507	0.541	1
PHB2	8.60093e-06	0.268666	0.708	0.568	0.2898
PDLIM3	9.23415e-15	0.566611	0.849	0.635	3.11135e-10
PDK4	5.03048e-39	1.64342	0.724	0.274	1.69497e-34
PCSK7	2.30842e-06	0.474907	0.559	0.41	0.0777798
PCP4	8.27055e-09	0.736807	0.267	0.09	0.000278668
PCBD1	0.000267799	0.255504	0.588	0.44	1
PBX1	6.36073e-05	-0.337542	0.256	0.376	1
ODC1	5.12655e-06	0.342209	0.44	0.282	0.172734
NXN	4.7588e-10	0.393875	0.301	0.102	1.60343e-05
NUDT4	3.78652e-11	0.556975	0.889	0.744	1.27583e-06
NTN4	2.34812e-10	0.520788	0.458	0.233	7.91177e-06
NTHL1	0.0043463	-0.302533	0.169	0.237	1
NR4A3	1.83215e-11	0.377229	0.175	0.011	6.17325e-07
NR4A1	6.8516e-17	0.952535	0.566	0.259	2.30858e-12
NR3C1	0.00780507	-0.281095	0.523	0.568	1
NR2F2	1.42275e-06	-0.280791	0.961	0.974	0.0479381
NNMT	5.77717e-08	0.430573	0.216	0.068	0.00194656
NME4	7.23223e-09	0.383448	0.702	0.519	0.000243683
NFKBIZ	1.57086e-05	0.292776	0.329	0.188	0.529286
NFKBIA	9.06577e-10	0.414184	0.649	0.421	3.05462e-05
NFIX	0.000202361	-0.362878	0.416	0.496	1
NFIB	2.65947e-11	-0.527579	0.696	0.808	8.96081e-07
NFIA	7.13883e-05	-0.329824	0.554	0.628	1
NEXN	1.35174e-08	0.437962	0.856	0.722	0.000455456
NES	3.98698e-05	0.290688	0.412	0.259	1
NEDD9	1.18407e-09	0.408679	0.2	0.041	3.98962e-05
NEAT1	3.26817e-14	0.692048	0.921	0.789	1.10118e-09
NDUFV2	2.7218e-07	0.330244	0.76	0.583	0.00917082
NDUFB8	4.0994e-07	0.276512	0.88	0.752	0.0138125
NDUFB1	4.9296e-10	-0.465217	0.556	0.688	1.66098e-05
NDUFA3	0.00308706	-0.298391	0.441	0.489	1
NDUFA13	2.49382e-07	0.283386	0.871	0.805	0.00840269
NDRG1	0.00124099	-0.334182	0.298	0.383	1
NCOA2	9.11911e-05	-0.277002	0.136	0.233	1
NBL1	0.00350088	-0.333733	0.612	0.632	1
NAMPT	6.58934e-05	0.346878	0.4	0.271	1
MYOM2	7.09107e-07	0.321491	0.313	0.15	0.0238927
MYOC	0.338179	0.357365	0.276	0.248	1
MYLIP	1.55431e-10	0.519766	0.504	0.286	5.23708e-06
MYL9	1.0003e-15	0.427637	1	1	3.37039e-11
MYH10	8.33693e-05	-0.295148	0.04	0.105	1
MYC	3.10624e-21	1.19063	0.41	0.094	1.04662e-16
MXRA8	0.000329577	-0.360085	0.236	0.335	1
MXRA7	0.00149747	-0.327159	0.359	0.436	1
MUSTN1	1.19855e-10	0.443567	0.327	0.128	4.03838e-06
MT2A	3.1226e-38	1.95271	0.942	0.789	1.05213e-33
MT1X	9.73351e-07	0.999289	0.636	0.534	0.0327961
MT1M	5.31881e-18	1.26183	0.71	0.47	1.79212e-13
MT1E	7.18773e-22	1.31313	0.819	0.609	2.42183e-17
MT1A	0.00218667	0.369744	0.187	0.105	1
MIR22HG	3.70256e-19	0.754191	0.486	0.169	1.24754e-14
MIF	1.14356e-05	-0.425851	0.311	0.425	0.38531
MIDN	8.15654e-08	0.439755	0.434	0.256	0.00274826
MFGE8	6.29925e-19	0.597196	0.964	0.917	2.12247e-14
MEG3	0.00363354	0.384144	0.199	0.117	1
MCL1	2.61445e-24	0.900257	0.68	0.323	8.80914e-20
MCAM	2.82176e-07	0.286764	0.97	0.929	0.00950764
MAT2A	9.13687e-07	0.380426	0.484	0.308	0.0307858
MAP3K8	3.32459e-06	0.335915	0.222	0.094	0.112019
MAP3K7CL	9.52196e-09	0.472661	0.247	0.083	0.000320833
MAFF	1.18834e-09	0.460261	0.344	0.143	4.00399e-05
MAFB	5.79222e-07	-0.39058	0.119	0.248	0.0195163
LYNX1	5.66917e-07	0.287995	0.197	0.064	0.0191017
LUM	2.4325e-07	-0.360851	0.039	0.128	0.00819607
LUC7L3	0.000494792	-0.287217	0.624	0.669	1
LTBP4	0.000216339	-0.355223	0.059	0.128	1
LTBP1	0.00406889	-0.319473	0.596	0.632	1
LRRFIP1	3.50892e-06	0.396775	0.665	0.526	0.11823
LRRC10B	6.27226e-13	0.634918	0.496	0.252	2.11337e-08
LPP	2.96012e-05	-0.330494	0.929	0.929	0.997383
LONRF1	0.000126138	0.258094	0.209	0.105	1
LMO4	0.000384267	-0.36986	0.625	0.658	1
LMNA	5.70801e-12	0.40922	0.973	0.925	1.92326e-07
LGALS1	8.50245e-06	-0.260135	0.981	0.981	0.286481
LDHA	4.06766e-07	0.342744	0.859	0.737	0.0137056
KLF9	1.72808e-22	0.725167	0.807	0.496	5.8226e-18
KLF6	2.74708e-16	0.742852	0.757	0.5	9.25601e-12
KIF5C	8.21023e-13	0.463414	0.375	0.128	2.76636e-08
KCNE4	3.63219e-10	0.61693	0.465	0.244	1.22383e-05
KCNAB1	1.95292e-09	0.44466	0.674	0.489	6.58015e-05
KCNA5	9.3371e-07	0.307257	0.341	0.169	0.0314604
KAT5	7.76766e-05	0.26415	0.341	0.211	1
KANK2	2.48381e-14	-0.569739	0.71	0.831	8.36896e-10
JUNB	4.00387e-42	1.35916	0.95	0.759	1.34907e-37
JUN	9.21973e-06	-0.277008	0.923	0.778	0.310649
JAG1	1.48996e-05	0.389205	0.79	0.665	0.502028
JADE1	7.07569e-14	0.602279	0.477	0.214	2.38408e-09
ITGB1BP1	0.000580303	-0.293061	0.321	0.41	1
ITGA8	1.32729e-07	-0.433183	0.8	0.842	0.00447217
ISYNA1	2.99755e-08	0.401541	0.69	0.511	0.00101
ISLR	0.0191448	-0.255393	0.19	0.244	1
ISL1	8.87786e-09	-0.478062	0.261	0.432	0.000299131
INTS6	0.0243387	-0.281111	0.201	0.252	1
IMP3	0.000654467	-0.269943	0.169	0.252	1
ILF3	0.00889407	-0.251246	0.316	0.391	1
IGFBP7	8.77706e-41	0.563266	1	1	2.95734e-36
IGFBP5	9.65295e-40	-1.5289	0.85	0.966	3.25247e-35
IGFBP4	2.89833e-08	0.523109	0.646	0.477	0.000976564
IFITM3	5.97448e-08	0.293023	0.985	0.962	0.00201304
IER5	1.47691e-08	0.460859	0.471	0.274	0.000497631
IER2	3.90883e-23	0.927797	0.861	0.658	1.31704e-18
IDH1	5.48841e-05	-0.256343	0.059	0.135	1
ID3	4.19848e-06	0.601131	0.486	0.312	0.141463
ID2	0.0129576	-0.270505	0.148	0.207	1
HSPB8	9.56984e-05	0.261871	0.359	0.229	1
HSPB1	1.42854e-05	0.274984	0.932	0.895	0.481332
HSPA8	5.19811e-11	0.435251	0.827	0.658	1.75145e-06
HSP90AA1	1.80323e-07	0.287042	0.978	0.929	0.00607579
HSF1	3.0861e-08	0.311631	0.439	0.237	0.00103983
HRAS	2.13419e-05	0.273506	0.401	0.248	0.719093
HP1BP3	0.00262424	-0.265591	0.584	0.605	1
HOXA10	0.00309354	-0.286864	0.197	0.267	1
HNRNPA0	5.65845e-12	0.458304	0.661	0.421	1.90656e-07
HLA-B	1.92346e-20	0.700975	0.96	0.827	6.48091e-16
HLA-A	1.84392e-07	-0.396144	0.929	0.944	0.00621289
HIST1H4C	1.5978e-09	-0.539883	0.524	0.658	5.38363e-05
HIPK2	6.45739e-07	0.362653	0.341	0.184	0.0217575
HIP1	0.00442944	-0.258707	0.281	0.353	1
HEY2	2.35073e-07	-0.465175	0.359	0.508	0.00792055
HEXIM1	0.000169606	-0.489305	0.218	0.312	1
HES4	7.6323e-27	0.826294	0.941	0.726	2.57163e-22
HCFC1R1	1.66291e-08	0.381219	0.858	0.756	0.000560301
HBB	8.45667e-11	-0.631547	0.099	0.256	2.84939e-06
H3F3B	3.30956e-08	0.302778	0.997	0.985	0.00111512
GUK1	9.55293e-07	0.313563	0.923	0.816	0.0321876
GUCY1A3	8.70802e-08	-0.460847	0.68	0.752	0.00293408
GPX3	2.24838e-11	0.532635	0.729	0.526	7.57571e-07
GPATCH8	0.00324551	-0.262499	0.256	0.338	1
GNAS	3.24321e-10	0.256624	0.988	0.992	1.09277e-05
GLYR1	0.00281717	-0.254811	0.228	0.308	1
GLUL	5.00994e-06	0.376424	0.572	0.402	0.168805
GLG1	0.0101402	-0.298697	0.359	0.421	1
GEM	3.62824e-06	0.341562	0.246	0.113	0.12225
GBP2	3.51403e-06	0.344495	0.563	0.41	0.118402
GADD45G	0.036835	0.282174	0.347	0.271	1
GADD45B	1.09926e-22	1.03439	0.876	0.628	3.70385e-18
GADD45A	1.92055e-08	0.595109	0.498	0.316	0.00064711
GABARAPL1	6.60031e-08	0.350174	0.363	0.177	0.00222391
GABARAP	1.00619e-20	0.65758	0.601	0.256	3.39025e-16
FST	1.27285e-05	0.320224	0.175	0.064	0.428873
FRMD4B	0.000774426	0.305473	0.259	0.158	1
FRMD4A	0.00140452	0.302054	0.459	0.361	1
FOXC2	0.000116588	0.270824	0.363	0.233	1
FOSL2	8.37677e-06	0.299914	0.319	0.173	0.282247
FOSB	0.435563	-0.3708	0.689	0.579	1
FOS	5.04889e-20	0.417632	0.976	0.827	1.70117e-15
FLOT1	7.76633e-07	0.314127	0.453	0.263	0.0261679
FKBP5	4.44483e-14	0.657662	0.61	0.35	1.49764e-09
FILIP1L	6.75933e-09	0.596542	0.827	0.729	0.000227749
FILIP1	5.99037e-05	0.335653	0.81	0.665	1
FHL2	1.30705e-06	0.274923	0.428	0.241	0.0440398
FGF7	0.0352013	-0.371583	0.123	0.169	1
FGD4	2.80797e-06	0.380509	0.319	0.169	0.0946117
FBLN1	6.55912e-05	-0.382959	0.135	0.229	1
FAM162B	0.000427676	-0.277315	0.356	0.451	1
FAM13A	0.000176335	-0.313416	0.201	0.305	1
FAM118A	2.90035e-21	-0.92287	0.121	0.368	9.77244e-17
FADS3	4.06767e-05	0.299483	0.474	0.316	1
FABP4	0.000606467	-0.317553	0.068	0.135	1
ESYT2	8.25388e-11	0.423684	0.535	0.293	2.78106e-06
ESAM	3.00607e-05	0.318976	0.696	0.545	1
ERCC6L2	0.0357322	-0.251917	0.215	0.263	1
EPS8	1.57249e-14	0.563291	0.839	0.617	5.29834e-10
ENAH	0.000430199	0.336017	0.677	0.545	1
EMP3	0.00380496	-0.262612	0.424	0.508	1
EMD	2.63385e-09	0.431491	0.616	0.414	8.8745e-05
ELP5	1.56716e-06	0.273963	0.296	0.139	0.0528039
EIF4A1	4.50861e-07	0.396408	0.57	0.391	0.0151913
EIF1	3.28726e-09	0.257836	0.997	0.992	0.000110761
EID1	2.35196e-07	0.273875	0.964	0.906	0.0079247
EGR1	6.57664e-33	1.14532	0.87	0.534	2.21593e-28
EFHD1	2.53101e-06	0.297115	0.821	0.714	0.0852799
EDNRA	0.00115773	-0.275727	0.619	0.677	1
ECM2	3.5338e-05	-0.359794	0.196	0.308	1
ECH1	4.61185e-06	0.290967	0.833	0.662	0.155392
EBF1	1.23989e-05	-0.377778	0.53	0.602	0.417767
DYNLT1	4.87559e-09	0.362585	0.815	0.635	0.000164278
DYNLL1	1.89956e-09	0.299033	0.947	0.887	6.40039e-05
DUSP4	3.19725e-08	0.260611	0.114	0.004	0.00107728
DUSP1	3.70969e-13	0.807601	0.813	0.571	1.24994e-08
DTWD1	0.0594016	-0.259154	0.277	0.32	1
DPT	6.11125e-08	-0.44624	0.024	0.105	0.00205913
DNAJA1	1.38377e-06	0.357135	0.596	0.406	0.0466247
DLX6	3.28766e-08	-0.256374	0.059	0.173	0.00110774
DLX5	6.44606e-15	-0.494529	0.095	0.289	2.17193e-10
DGKG	1.20404e-06	0.369818	0.415	0.241	0.0405689
DCN	2.3157e-18	-0.916558	0.212	0.459	7.80252e-14
CYSTM1	2.40421e-08	0.311373	0.867	0.688	0.000810075
CYR61	9.84484e-32	1.74954	0.72	0.305	3.31712e-27
CYCS	1.06857e-15	0.67679	0.732	0.474	3.60045e-11
CTXN1	2.09222e-05	0.279597	0.354	0.211	0.704952
CTGF	9.29216e-47	2.53926	0.8	0.35	3.1309e-42
CST3	3.17148e-09	0.316023	0.981	0.966	0.00010686
CSRP1	7.75661e-18	0.637166	0.973	0.921	2.61351e-13
CSRNP1	9.24679e-14	0.510884	0.304	0.071	3.11561e-09
CSPG4	5.8344e-15	0.603882	0.492	0.218	1.96584e-10
CSNK1A1	1.62143e-07	0.394588	0.659	0.485	0.00546326
CSDC2	7.43261e-08	0.445041	0.572	0.38	0.00250434
CRYAB	0.00045288	0.28937	0.933	0.883	1
CRISPLD2	4.04225e-38	1.37855	0.544	0.086	1.362e-33
CRIP1	5.40683e-09	-0.810625	0.73	0.759	0.000182178
CREM	6.50944e-08	0.41529	0.415	0.226	0.00219329
CPT1A	4.91588e-07	0.318948	0.296	0.139	0.0165636
CPM	3.78932e-29	0.919253	0.868	0.568	1.27677e-24
CPE	2.34383e-08	0.34718	0.895	0.763	0.00078973
COX7A1	0.00189037	-0.288323	0.77	0.782	1
COMT	7.41877e-06	0.306366	0.495	0.32	0.249968
COMMD6	0.000239618	-0.263523	0.819	0.835	1
COL4A1	0.000305273	0.35618	0.452	0.327	1
COL3A1	0.00162883	-0.259118	0.127	0.203	1
COL1A2	0.000225994	-0.395056	0.212	0.308	1
COA4	4.36917e-05	0.283351	0.4	0.259	1
CNN3	3.11988e-08	0.450249	0.676	0.485	0.00105121
CNN1	1.72799e-07	0.474791	0.936	0.887	0.0058223
CNFN	0.00908304	-0.27259	0.2	0.267	1
CLIC4	3.04048e-08	0.391105	0.677	0.492	0.00102446
CITED4	1.1426e-06	0.364624	0.293	0.139	0.0384986
CITED2	5.33682e-08	0.585631	0.37	0.188	0.00179819
CIB1	8.81998e-06	0.2705	0.588	0.429	0.29718
CFH	8.75077e-10	-0.996133	0.191	0.35	2.94848e-05
CFD	7.83497e-21	-1.24399	0.4	0.639	2.63991e-16
CES1	1.19904e-08	0.250969	0.219	0.056	0.000404004
CEBPD	5.57403e-62	1.94469	0.939	0.586	1.87811e-57
CEBPB	2.09157e-15	0.653952	0.83	0.617	7.04733e-11
CDKN1A	4.53526e-21	0.825718	0.652	0.305	1.52811e-16
CD99	1.69997e-09	0.312213	0.95	0.88	5.72789e-05
CD82	0.0039805	-0.280437	0.32	0.398	1
CCNL1	8.74369e-10	0.412307	0.705	0.436	2.9461e-05
CCND2	9.70854e-05	0.36691	0.551	0.414	1
CCL2	0.00110139	0.342163	0.206	0.117	1
CCL19	9.53183e-06	-0.259631	0.047	0.128	0.321165
CCDC80	0.000869782	-0.389305	0.342	0.429	1
CCDC71L	1.2281e-07	0.496395	0.357	0.188	0.00413795
CCDC3	8.49503e-05	0.26748	0.769	0.632	1
CCDC107	3.39776e-08	0.380008	0.773	0.605	0.00114484
CASQ2	0.00262528	-0.328088	0.624	0.658	1
CAPG	3.903e-07	0.337001	0.207	0.075	0.0131508
CAP2	0.000127256	0.271173	0.634	0.474	1
CABIN1	0.00247395	-0.297156	0.447	0.523	1
C2orf40	0.000677484	0.255187	0.831	0.733	1
C1S	0.000284956	-0.47163	0.138	0.222	1
C1QTNF7	0.000550155	-0.294421	0.113	0.192	1
C1QTNF1	3.97892e-09	0.386049	0.8	0.624	0.000134066
C11orf96	1.33091e-22	0.788174	0.996	0.981	4.48438e-18
C11orf24	4.81241e-16	0.495522	0.307	0.053	1.62149e-11
BTG2	5.45815e-42	1.55381	0.89	0.508	1.83907e-37
BTG1	2.71457e-06	0.306417	0.959	0.857	0.0914648
BHLHE40	9.34074e-11	0.470172	0.277	0.086	3.14727e-06
BGN	6.57441e-12	0.595615	0.834	0.684	2.21518e-07
BCL6	1.60053e-12	0.57332	0.396	0.162	5.39283e-08
BAG3	4.47486e-11	0.377624	0.384	0.158	1.50776e-06
AXL	1.92801e-05	0.261166	0.567	0.383	0.649623
AVPR1A	3.20332e-07	0.411945	0.239	0.094	0.0107933
ATP6V1G1	3.95173e-05	0.265294	0.861	0.726	1
ATP5I	4.81331e-11	-0.489203	0.683	0.805	1.6218e-06
ATP5E	5.07402e-08	-0.364991	0.911	0.947	0.00170964
ATP1B3	7.35763e-34	1.23648	0.655	0.229	2.47908e-29
ATG14	2.60287e-06	-0.325492	0.11	0.222	0.087701
ATF3	2.885e-21	0.842833	0.662	0.289	9.72073e-17
ARPC2	1.2541e-05	0.278347	0.867	0.767	0.422557
ARPC1A	9.78477e-08	0.377528	0.788	0.617	0.00329688
ARID5B	1.84346e-17	0.649941	0.911	0.718	6.21137e-13
ARID5A	7.31605e-11	0.525332	0.615	0.398	2.46507e-06
ARHGAP29	0.000113382	-0.430442	0.597	0.658	1
ARHGAP10	0.00862358	0.259782	0.668	0.556	1
ARFGAP3	2.06045e-05	0.322456	0.489	0.35	0.694248
AR	2.09075e-05	-0.35319	0.117	0.222	0.704458
APOLD1	6.79906e-15	0.880203	0.289	0.056	2.29088e-10
APOE	0.00393422	0.981702	0.308	0.241	1
APOD	3.18045e-19	-1.03796	0.132	0.376	1.07162e-14
AP2B1	6.83509e-05	0.263316	0.279	0.154	1
ANKRD12	1.75081e-06	0.377093	0.704	0.549	0.0589917
ANKRD11	4.84673e-06	0.328641	0.597	0.421	0.163306
ANGPT2	0.00234096	-0.365559	0.228	0.308	1
ANGPT1	0.000306496	-0.460102	0.366	0.466	1
AMD1	0.000962092	0.267266	0.477	0.365	1
AKAP13	1.18013e-13	0.584064	0.581	0.327	3.97633e-09
AEBP1	2.85517e-11	-0.621645	0.664	0.767	9.62022e-07
ADRA2C	0.000201821	0.256471	0.253	0.143	1
ADRA2A	0.0625444	0.31601	0.594	0.545	1
ADNP	0.00188884	-0.250252	0.243	0.327	1
ADAMTS1	3.21774e-34	1.50061	0.69	0.267	1.08419e-29
ACTN1	1.01859e-05	0.296391	0.815	0.707	0.343204
ACTG2	1.39408e-14	0.695618	0.914	0.797	4.69723e-10
ACTB	1.54201e-11	0.312596	0.997	0.992	5.19566e-07
ACTA2	1.11333e-13	0.398093	1	1	3.75126e-09
AC090498.1	5.1296e-17	-0.532311	0.099	0.316	1.72837e-12
ABI3BP	0.000572835	-0.512051	0.166	0.244	1

## Sheet: CCSMC non-DM DEGs
	p_val	avg_log2FC	pct.1	pct.2	p_val_adj
ZFP36L1	0.000311648	0.270294	0.88	0.769	1
ZFP36	0.0052558	0.892598	0.616	0.53	1
ZFHX4	0.000792412	-0.452681	0.514	0.578	1
ZFAS1	8.92e-06	-0.473242	0.63	0.681	0.300524
ZEB2	0.00179291	-0.352628	0.546	0.607	1
ZC3H13	0.0236299	-0.263318	0.653	0.644	1
ZBTB16	1.31e-07	0.463534	0.56	0.308	0.00442914
YPEL3	3.43e-05	0.352748	0.565	0.37	1
WSB1	0.00400351	0.380039	0.792	0.695	1
WISP2	0.000150102	0.358636	0.236	0.114	1
WFDC1	1.1e-09	0.631022	0.477	0.236	3.69e-05
VWA1	3.38e-08	0.426741	0.481	0.245	0.00113856
VDAC3	4.13e-05	0.331133	0.648	0.433	1
VASN	0.0856616	-0.260999	0.352	0.379	1
UXT	0.0019976	-0.312196	0.514	0.584	1
UTRN	3.31e-05	-0.477408	0.449	0.567	1
USMG5	0.000343745	0.323393	0.852	0.766	1
UQCRC2	7.86e-06	0.359234	0.736	0.547	0.264841
UQCRC1	9.6e-09	0.392259	0.644	0.39	0.000323323
UQCR10	0.000219189	0.308873	0.801	0.675	1
UBXN10-AS1	1.61e-08	0.313443	0.343	0.131	0.00054129
UBXN1	0.00050072	-0.345567	0.713	0.724	1
UBE2V2	6.07e-07	0.292813	0.56	0.328	0.0204373
UBC	2.28e-07	0.313607	0.981	0.974	0.00769633
UBA52	6.9e-08	-0.286781	0.944	0.98	0.00232527
UAP1	4.86e-05	0.253358	0.282	0.134	1
UACA	8.59e-05	0.257711	0.421	0.251	1
TXNIP	1.57e-16	0.921841	0.907	0.818	5.29e-12
TUBA1A	1.03e-12	0.555283	0.926	0.746	3.49e-08
TTC3	0.0235309	-0.279575	0.62	0.644	1
TSPAN4	0.157848	-0.284801	0.315	0.325	1
TSPAN3	4.99e-05	0.287731	0.551	0.345	1
TSPAN18	0.0895822	-0.302977	0.25	0.276	1
TSC22D3	2.4e-13	0.814159	0.722	0.447	8.09e-09
TSC22D1	1.78e-10	0.883311	0.787	0.558	6e-06
TRDN	4.89e-12	0.390986	0.13	0	1.65e-07
TPT1	2.06e-09	-0.358383	0.995	0.989	6.94e-05
TPPP3	0.0341012	-0.323625	0.25	0.313	1
TPM2	1.18e-22	1.03623	1	0.986	3.96e-18
TPM1	6.64e-12	0.930202	0.995	0.952	2.24e-07
TPGS1	0.0171871	-0.313824	0.324	0.368	1
TOMM7	2.67e-08	-0.377319	0.931	0.954	0.000898905
TOB1	0.00218371	0.311925	0.528	0.373	1
TNRC6A	0.00648183	-0.397673	0.31	0.376	1
TNFSF12	0.000184211	0.256314	0.764	0.564	1
TNFAIP8	4.68e-09	0.299485	0.38	0.145	0.000157816
TNC	5.74e-07	0.477495	0.139	0.028	0.0193401
TMSB4X	1.56e-07	-0.337906	0.958	0.983	0.00525613
TMEM35	7.39e-10	0.475616	0.514	0.239	2.49e-05
TMEM181	8.24e-05	0.278459	0.264	0.128	1
TMEM176B	0.000167523	-0.448325	0.356	0.484	1
TMEM176A	0.000163113	-0.459517	0.218	0.348	1
TMEM123	5.39e-05	0.335115	0.417	0.242	1
TMEM106C	0.0346083	0.281281	0.449	0.359	1
TM4SF1	0.00462277	0.380167	0.227	0.137	1
TJP2	0.0858977	-0.271215	0.176	0.217	1
TIPARP	1.72e-10	0.657467	0.472	0.219	5.81e-06
TIMMDC1	4.82e-06	0.29405	0.491	0.268	0.162556
TGM2	1.59e-07	0.626711	0.208	0.066	0.00536672
TGFBI	6.6e-07	0.289503	0.287	0.111	0.0222437
TCF7L1	0.0446439	-0.269135	0.352	0.379	1
TCEAL4	0.00296402	-0.263818	0.866	0.909	1
TBX2	0.000263389	0.378692	0.324	0.179	1
TAGLN2	0.00049274	-0.365327	0.537	0.647	1
TAGLN	2.86e-13	0.737173	1	0.994	9.63e-09
SYPL1	0.000172476	0.273824	0.718	0.524	1
SYNM	0.00112393	0.441263	0.801	0.687	1
SYNE2	0.0317976	-0.290635	0.38	0.427	1
SUPT16H	0.039081	-0.269146	0.421	0.444	1
STEAP4	0.238413	-0.432362	0.125	0.154	1
ST5	0.00827739	-0.266468	0.593	0.604	1
SRSF8	3.92e-05	0.267732	0.417	0.234	1
SRSF3	0.0928889	-0.255894	0.694	0.672	1
SRRM2	8.05e-05	-0.358944	0.773	0.775	1
SQSTM1	2.84e-05	0.295648	0.898	0.738	0.957799
SPTBN1	0.0861136	-0.251162	0.486	0.487	1
SPON2	0.00339542	-0.27777	0.069	0.145	1
SPATS2L	1.74e-05	0.265276	0.662	0.439	0.585631
SPARCL1	6.85e-06	0.354566	1	0.989	0.230758
SOST	1.64e-08	0.63518	0.157	0.028	0.000554134
SORBS2	4.34e-28	1.52972	0.75	0.336	1.46e-23
SOCS3	0.617131	0.376344	0.176	0.197	1
SNCG	4.08e-05	0.536371	0.727	0.561	1
SMTN	7.33e-07	0.379791	0.856	0.724	0.0247016
SMOC2	0.0127464	-0.292139	0.199	0.274	1
SMOC1	2.11e-10	0.485386	0.495	0.222	7.09e-06
SLMAP	2.06e-06	0.375668	0.685	0.487	0.0693001
SLITRK4	1.29e-06	0.251115	0.185	0.054	0.0433504
SLIT3	0.000149718	0.312746	0.319	0.177	1
SLC9A3R2	0.000107413	0.274626	0.384	0.222	1
SLC7A2	0.00270329	0.312853	0.444	0.316	1
SLC25A5	0.0012173	0.286768	0.718	0.561	1
SLC25A4	1.8e-07	0.510218	0.708	0.504	0.00607657
SLC12A2	0.709947	-0.251561	0.495	0.444	1
SIVA1	6.96e-05	-0.386503	0.704	0.758	1
SH3BGRL	5.71e-08	0.390913	0.907	0.846	0.00192409
SF1	0.000156832	-0.445008	0.495	0.561	1
SESN3	8.35e-07	0.311466	0.38	0.177	0.028134
SERPINF1	1.83e-07	0.542601	0.773	0.593	0.00617429
SELENBP1	4.96e-05	0.261435	0.588	0.376	1
SDPR	0.000706413	0.304803	0.528	0.402	1
SDHC	0.000131581	0.267237	0.611	0.416	1
SCOC	8.81e-06	0.319609	0.56	0.333	0.296789
SCARA3	1.4e-06	0.262911	0.204	0.066	0.0472729
S100A6	1.74e-17	-0.528755	1	1	5.88e-13
S100A4	5.56e-11	-0.861518	0.509	0.772	1.87e-06
S100A13	0.00982708	-0.372236	0.583	0.567	1
S100A11	2.27e-05	-0.372085	0.801	0.846	0.766525
S100A10	3.87e-05	-0.53995	0.491	0.581	1
RTN1	0.00137978	0.354407	0.324	0.205	1
RSL1D1	0.0810897	-0.286732	0.583	0.547	1
RRAGA	5.96e-09	0.394328	0.694	0.399	0.000200657
RRAD	0.0145792	-0.401363	0.588	0.593	1
RPSA	4.61e-08	-0.354816	0.921	0.954	0.00155366
RP11-394O4.5	0.116655	-0.297051	0.435	0.464	1
RNPC3	1.04e-05	0.347991	0.389	0.205	0.350418
RHOB	3.23e-11	0.81846	0.907	0.715	1.09e-06
RHEB	0.000478806	0.272917	0.634	0.473	1
RGS5	5.09e-08	1.25838	0.597	0.342	0.00171657
RGS2	1.54e-07	0.385469	0.315	0.125	0.00519173
RERGL	1.01e-19	1.25748	0.292	0.028	3.39e-15
RCAN2	0.000241679	-0.484706	0.796	0.758	1
RBPMS2	1.45e-05	0.296144	0.528	0.305	0.487107
RASL12	9.18e-06	0.377426	0.741	0.584	0.309354
RASGRP2	0.000127836	0.292411	0.449	0.271	1
RASD1	5.03e-05	0.48957	0.231	0.105	1
RARRES2	3.34e-13	-0.609836	0.856	0.926	1.13e-08
RAMP1	0.000149184	0.285344	0.847	0.707	1
RAD23A	3.15e-06	0.323527	0.699	0.524	0.106267
RAB4A	0.00029409	0.298174	0.412	0.245	1
RAB34	0.0110088	-0.252059	0.671	0.672	1
QKI	0.0298755	-0.251453	0.394	0.427	1
PYGB	7.44e-10	0.506015	0.588	0.313	2.51e-05
PYCARD	0.00387855	-0.272299	0.097	0.177	1
PTP4A3	1.7e-07	0.282477	0.421	0.185	0.00572673
PTN	1.77e-05	0.397765	0.148	0.046	0.596012
PTGR1	4.67e-08	0.297604	0.38	0.157	0.00157345
PTGIS	2.89e-07	0.325703	0.273	0.103	0.00974112
PTGDS	1.82e-24	2.95865	0.634	0.225	6.13e-20
PTEN	3.91e-06	0.342926	0.634	0.379	0.131872
PSAP	4.6e-13	0.489964	0.954	0.858	1.55e-08
PRSS23	3.53e-11	0.62068	0.546	0.271	1.19e-06
PRRX2	0.000116986	-0.507022	0.532	0.575	1
PRRX1	0.000316328	-0.357611	0.898	0.897	1
PRMT1	0.0673074	-0.252208	0.588	0.564	1
PRKCB	1.15e-11	0.505229	0.338	0.108	3.89e-07
PPP3CB	5.4e-08	0.2711	0.444	0.205	0.00181978
PPP1R1A	1.76e-07	0.654632	0.495	0.299	0.00591696
PPP1R14A	2e-15	0.796077	0.963	0.869	6.75e-11
PPP1R12B	7.59e-07	0.519624	0.819	0.661	0.0255676
PPDPF	0.0025269	-0.262137	0.782	0.838	1
PNRC1	0.00203662	0.293615	0.921	0.889	1
PNCK	1.42e-17	0.629337	0.319	0.054	4.79e-13
PLPP3	0.00502958	0.45935	0.731	0.661	1
PLPP1	9.86e-07	0.323273	0.481	0.254	0.0332349
PLOD1	2.82e-06	0.336457	0.31	0.137	0.0950557
PLN	2.86e-16	1.03763	0.875	0.704	9.63e-12
PLA2G2A	1.61e-05	1.55499	0.134	0.037	0.543604
PKM	0.000340376	0.277932	0.833	0.795	1
PKIG	3.4e-09	0.400392	0.546	0.276	0.000114601
PITX1	0.00178431	-0.328083	0.083	0.171	1
PI15	2.79e-11	0.267342	0.171	0.017	9.38e-07
PHYH	7.67e-09	0.39881	0.463	0.217	0.000258373
PHF5A	7.16e-12	0.309596	0.324	0.085	2.41e-07
PGM5-AS1.1	1.52e-10	0.658491	0.352	0.12	5.13e-06
PGM5	3.16e-07	0.519524	0.639	0.476	0.0106578
PGM1	7.14e-06	0.32126	0.523	0.305	0.240688
PGF	2.12e-09	0.339095	0.222	0.051	7.14e-05
PGAM2	0.000114114	0.337286	0.185	0.077	1
PGAM1	2.11e-05	0.349582	0.819	0.701	0.711507
PFN1	2.22e-08	0.417097	0.981	0.923	0.000749299
PFDN5	8.94e-08	-0.389922	0.903	0.949	0.00301331
PDLIM7	9.22e-10	0.465411	0.907	0.781	3.11e-05
PDLIM3	3.22e-18	0.725554	0.935	0.792	1.09e-13
PDK4	1.72e-28	1.61349	0.639	0.217	5.81e-24
PDE5A	0.0242948	-0.352501	0.819	0.821	1
PCP4	0.322033	0.322943	0.315	0.276	1
PCBD1	9.63e-07	0.324964	0.574	0.328	0.0324512
PBXIP1	5.71e-08	0.52138	0.713	0.521	0.00192331
PART1	3.35e-09	0.301376	0.218	0.051	0.000112709
PALLD	7.66e-05	0.35402	0.903	0.86	1
P2RX1	6.34e-15	0.746311	0.25	0.034	2.14e-10
OSR2	0.0297746	-0.335602	0.63	0.664	1
OLFML3	0.00129285	0.298335	0.514	0.37	1
ODC1	6.55e-08	0.295036	0.477	0.225	0.00220546
NTRK2	3.36e-05	-0.344984	0.764	0.835	1
NSMF	1.05e-07	0.284325	0.282	0.1	0.00353381
NRP1	0.067176	-0.287584	0.25	0.291	1
NR4A1	0.064304	0.391492	0.292	0.225	1
NR2F2	0.000141951	-0.359861	0.852	0.889	1
NR1H2	0.000278724	0.255246	0.56	0.365	1
NR1D1	7.94e-05	-0.287487	0.023	0.114	1
NPTN	5.72e-06	0.417082	0.713	0.533	0.192837
NPM1	0.00145735	-0.297695	0.838	0.877	1
NPDC1	2.59e-05	0.277749	0.495	0.291	0.874323
NOV	0.00165095	0.602944	0.167	0.083	1
NOTCH3	2.33e-07	-0.528291	0.602	0.741	0.007837
NOL3	1.28e-05	0.279543	0.463	0.259	0.431495
NME4	4.01e-16	0.653225	0.861	0.641	1.35e-11
NFKBIA	2.23e-11	0.635763	0.731	0.427	7.53e-07
NFIL3	0.000938989	0.361777	0.389	0.239	1
NEXN	3.9e-10	0.583969	0.875	0.732	1.31e-05
NDUFV2	8.83e-06	0.312124	0.75	0.541	0.297416
NDUFB9	3.91e-07	0.361898	0.815	0.672	0.0131742
NDUFB3	0.000303464	0.266696	0.62	0.439	1
NDUFA6	0.00144795	0.299887	0.685	0.558	1
NCOA6	3.05e-07	0.311034	0.343	0.142	0.010264
NCOA1	0.323446	-0.252014	0.292	0.288	1
NCAM1	1.62e-07	0.281368	0.356	0.148	0.00547176
NAP1L1	1.49e-05	-0.417809	0.755	0.798	0.503134
NACA	1.45e-10	-0.369586	0.954	0.974	4.9e-06
MZT2A	0.154279	-0.272134	0.509	0.49	1
MYOC	4.03e-10	1.4001	0.569	0.299	1.36e-05
MYLPF	0.000247629	0.337973	0.264	0.137	1
MYLK	6.01e-08	0.558182	0.977	0.96	0.00202464
MYL9	4.33e-20	0.809454	1	1	1.46e-15
MYH10	0.00703652	0.266389	0.282	0.174	1
MYEF2	3.37e-07	0.280303	0.171	0.043	0.0113565
MXRA7	2.26e-07	0.370522	0.87	0.738	0.00761991
MT2A	0.000143949	1.17794	0.917	0.832	1
MT1X	0.00399119	0.844776	0.815	0.732	1
MT1M	0.906488	0.750271	0.565	0.516	1
MT1E	2.45e-07	1.16855	0.806	0.667	0.00825116
MSRB3	0.000159396	0.322626	0.759	0.604	1
MRPS6	0.000362971	0.356298	0.602	0.442	1
MRPS16	0.000140618	0.283901	0.412	0.236	1
MRPL23	0.0198002	-0.293731	0.204	0.262	1
MRAP2	1.22e-11	0.263413	0.125	0	4.11e-07
MPDZ	0.000104342	-0.568444	0.449	0.533	1
MPC2	6.11e-07	0.3364	0.634	0.37	0.0206029
MMP24-AS1	0.000107357	0.271718	0.676	0.479	1
MGP	0.377887	0.410475	0.912	0.923	1
MGLL	4.03e-05	0.329502	0.685	0.501	1
MFGE8	0.0031804	0.309314	0.903	0.778	1
MFF	0.000246575	0.255248	0.5	0.311	1
MFAP5	0.0011434	-0.46492	0.269	0.382	1
MDK	0.00153545	0.316161	0.421	0.256	1
MDH1	5.63e-10	0.442781	0.745	0.473	1.9e-05
MCL1	0.000220939	0.397938	0.384	0.225	1
MCAM	5.26e-07	0.697865	0.815	0.684	0.0177262
MARVELD1	2.03e-05	0.2515	0.495	0.291	0.684784
MAP1B	6.42e-07	-0.520379	0.949	0.98	0.0216469
MAOB	0.000237051	0.323375	0.486	0.339	1
MALAT1	0.105502	0.31309	0.986	0.994	1
MAGED2	2.14e-06	0.349433	0.782	0.581	0.0720352
LYPLAL1	6.86e-06	0.332394	0.278	0.123	0.231098
LY6E	0.00218806	0.258568	0.444	0.288	1
LUM	1.07e-05	0.63556	0.389	0.228	0.360415
LTBP4	0.00365312	-0.336426	0.495	0.59	1
LRRC17	2.21e-07	0.330483	0.495	0.254	0.00744284
LIMS1	0.00116902	0.266386	0.574	0.425	1
LGALS3	0.00260175	-0.270696	0.787	0.778	1
LDOC1	6.19e-07	0.379243	0.468	0.245	0.0208537
LDB3	7.43e-05	0.258879	0.574	0.376	1
LAPTM4A	0.00012595	0.25025	0.935	0.889	1
LAP3	3.15e-05	0.263709	0.333	0.162	1
KLF9	0.0113823	0.350504	0.583	0.462	1
KLF2	0.188936	0.384241	0.505	0.45	1
KCNQ1OT1	0.338132	-0.272506	0.125	0.145	1
KCNMB1	1.08e-17	0.748314	0.819	0.598	3.63e-13
KCNAB1	0.000143961	0.439027	0.593	0.447	1
KCNA5	7.33e-10	0.393483	0.13	0.009	2.47e-05
JUND	0.306025	0.268945	0.889	0.86	1
JUNB	0.0122163	0.414207	0.523	0.675	1
JUN	0.529365	0.431144	0.81	0.812	1
JAM3	3.71e-05	0.309428	0.486	0.285	1
ITM2C	0.0091035	0.29286	0.745	0.721	1
ITM2B	4.94e-14	0.496928	0.981	0.94	1.67e-09
ITIH5	1.57e-17	0.504013	0.417	0.1	5.29e-13
ITGB1	1.41e-05	0.326162	0.944	0.912	0.47464
ITGA8	0.0260874	-0.342192	0.819	0.809	1
ITGA1	8.59e-05	0.296473	0.532	0.339	1
INMT	0.10374	-0.272425	0.273	0.299	1
INAFM1	0.00698903	-0.307739	0.31	0.387	1
ILK	4.84e-06	0.378419	0.852	0.715	0.163075
IL1R1	0.00170576	-0.279577	0.083	0.171	1
IGFBP7	8.18e-17	0.54532	1	0.997	2.76e-12
IGFBP6	6.34e-07	-0.462832	0.912	0.937	0.0213751
IGFBP5	5.4e-17	-0.900692	0.921	0.972	1.82e-12
IGFBP3	0.0075769	-0.661145	0.162	0.239	1
IGFBP2	7.1e-06	0.494619	0.333	0.162	0.239395
IGF1	0.000735549	0.501492	0.407	0.276	1
IFITM2	0.00843439	-0.359519	0.5	0.584	1
IFI16	2.03e-05	-0.458299	0.236	0.382	0.682595
IER5L	0.159147	-0.3254	0.398	0.393	1
IDS	0.329855	-0.254691	0.597	0.536	1
IDH2	1.31e-11	0.51142	0.551	0.268	4.42e-07
ID4	3.79e-15	-1.02988	0.727	0.869	1.28e-10
ID3	0.279465	0.267046	0.639	0.587	1
ID2	0.118085	-0.298119	0.426	0.433	1
ID1	0.0538237	-0.273056	0.384	0.439	1
HSPG2	0.00154344	0.302159	0.634	0.464	1
HSPB8	1.63e-17	0.81354	0.491	0.165	5.48e-13
HSPB6	0.00839281	0.300496	0.889	0.798	1
HSPB1	4.71e-07	0.424959	0.949	0.929	0.0158765
HSPA8	3.34e-05	0.33091	0.875	0.741	1
HSPA5	7.95e-05	0.261234	0.676	0.462	1
HSPA1B	4.1e-10	0.614806	0.597	0.302	1.38e-05
HSD17B12	0.0167909	-0.286806	0.412	0.439	1
HP1BP3	0.0640324	-0.253161	0.653	0.615	1
HNRNPDL	1.98e-05	0.354399	0.843	0.672	0.66688
HLA-DRA	0.00119232	-0.264965	0.065	0.151	1
HLA-C	1.67e-13	-0.608096	0.824	0.957	5.62e-09
HLA-B	6.96e-07	-0.41845	0.806	0.866	0.0234545
HLA-A	2.62e-06	-0.330625	0.935	0.966	0.0883623
HIST1H4C	1.69e-05	-0.478933	0.606	0.689	0.569879
HAND2	0.000785807	-0.264227	0.083	0.179	1
HADHB	2.26e-05	0.297816	0.63	0.433	0.762561
HACD1	2.2e-06	0.263602	0.403	0.202	0.0740193
GUCY1A3	0.00196566	-0.405457	0.722	0.755	1
GSTP1	3.48e-06	-0.257184	0.949	0.963	0.117101
GSTM5	3.08e-07	0.256159	0.319	0.128	0.0103822
GPX3	0.0492401	0.332615	0.301	0.239	1
GPI	6.52e-05	0.253911	0.481	0.302	1
GPBP1L1	1.03e-07	0.254363	0.347	0.14	0.00346479
GOLGA8B	6.52e-06	0.332218	0.343	0.168	0.219523
GOLGA8A	3.85e-10	0.375346	0.347	0.12	1.3e-05
GNB2L1	7.68e-11	-0.359928	0.954	0.986	2.59e-06
GNA11	0.0493381	-0.28491	0.565	0.553	1
GLUL	2.17e-08	0.486703	0.606	0.353	0.000730603
GLTSCR2	1.14e-11	-0.560843	0.843	0.889	3.83e-07
GLS	0.197975	-0.262511	0.38	0.387	1
GIGYF2	0.591325	-0.263446	0.324	0.291	1
GGT5	0.0172263	-0.266417	0.38	0.464	1
GAS1	0.000453271	0.267784	0.435	0.271	1
GAPDH	9.03e-07	0.347541	0.968	0.983	0.0304227
GADD45G	3.42e-26	1.32339	0.694	0.282	1.15e-21
GADD45A	0.00829384	0.26114	0.454	0.328	1
FZD7	0.0722022	-0.266481	0.361	0.385	1
FZD3	2.78e-07	0.287226	0.287	0.108	0.00936132
FUS	0.054092	-0.254989	0.722	0.701	1
FSTL1	5.44e-06	0.400375	0.681	0.453	0.183269
FST	0.000672601	0.495837	0.5	0.35	1
FRZB	6.44e-05	0.552192	0.731	0.513	1
FOS	7.69e-07	0.343318	0.542	0.815	0.0259113
FMOD	4.73e-05	-0.36113	0.125	0.254	1
FLNC	2.57e-05	0.387421	0.606	0.419	0.864799
FLNA	1.93e-09	0.564992	0.977	0.986	6.51e-05
FKBP5	1.16e-06	0.337655	0.398	0.197	0.0389385
FKBP4	1.5e-05	0.252896	0.356	0.177	0.506776
FILIP1L	0.0119965	-0.306295	0.764	0.769	1
FILIP1	1.2e-11	0.578384	0.676	0.382	4.06e-07
FHL5	7.18e-06	0.430263	0.287	0.137	0.241962
FGF7	1.98e-07	-0.569192	0.694	0.812	0.00665492
FGF10	4.39e-06	0.26332	0.213	0.077	0.148068
FEZ1	0.220215	-0.261716	0.338	0.319	1
FDFT1	2.4e-07	0.386283	0.509	0.276	0.00809759
FBXW5	6.9e-07	0.346556	0.699	0.487	0.0232569
FBLN7	0.000606664	-0.317589	0.162	0.271	1
FBLIM1	0.0673037	-0.270068	0.403	0.433	1
FBL	0.0123496	-0.418008	0.343	0.376	1
FAU	3.56e-20	-0.546002	0.972	0.994	1.2e-15
FAM63B	9.55e-05	0.258424	0.556	0.35	1
FAM234A	2.53e-07	0.289478	0.394	0.174	0.00853378
FAM153B	0.00404538	-0.5045	0.134	0.219	1
FAM150B	0.00719853	-0.315195	0.347	0.43	1
FAM127A	4.94e-05	0.301135	0.75	0.553	1
FAM118A	1.21e-09	-0.806699	0.287	0.484	4.07e-05
FAM114A1	0.0339221	-0.32976	0.366	0.382	1
EPS8	0.00251047	0.294373	0.495	0.356	1
EPHA3	0.0709068	-0.259267	0.176	0.225	1
ENDOD1	9.02e-05	0.257333	0.412	0.234	1
EMP3	0.00297817	-0.304096	0.704	0.718	1
EMP2	3.89e-05	0.647026	0.671	0.496	1
EMILIN1	0.0010052	0.253025	0.616	0.439	1
ELP5	9.41e-10	0.267313	0.366	0.128	3.17e-05
EIF4H	9.11e-07	0.348359	0.694	0.459	0.0306849
EIF3G	0.000483137	-0.274107	0.778	0.815	1
EIF3B	3.82e-06	0.271802	0.454	0.239	0.128617
EGR1	0.131251	0.760009	0.384	0.33	1
EFR3A	7.65e-06	0.272608	0.417	0.217	0.257797
EEF1D	6.24e-12	-0.464681	0.912	0.954	2.1e-07
EEF1B2	4.6e-07	-0.412407	0.875	0.88	0.0154919
EDNRA	0.00674262	-0.338086	0.579	0.613	1
EDIL3	0.000351902	0.256253	0.662	0.49	1
ECH1	0.000109191	0.278579	0.81	0.635	1
DYM	3.15e-06	0.25355	0.255	0.1	0.105987
DUSP1	0.00409781	0.594973	0.736	0.632	1
DSTN	1.12e-15	0.672644	1	0.989	3.77e-11
DPYSL2	0.0154484	-0.32204	0.375	0.416	1
DPT	0.0723344	-0.287798	0.111	0.16	1
DPP7	0.0207927	-0.256296	0.523	0.544	1
DOK5	8.54e-09	-0.464754	0.005	0.151	0.000287889
DNAJB9	6.67e-09	0.293011	0.296	0.097	0.000224857
DNAJA1	1.87e-05	0.304738	0.662	0.413	0.629856
DMPK	4.82e-05	0.346742	0.458	0.285	1
DLX5	0.00420509	-0.285676	0.222	0.316	1
DICER1	0.00804098	-0.371206	0.306	0.362	1
DHRS7	0.0218459	0.265685	0.611	0.493	1
DES	0.917578	0.408173	0.856	0.969	1
DDIT4	9.73e-06	0.284317	0.361	0.179	0.327914
DCN	0.581339	0.331146	0.528	0.587	1
CYR61	1.65e-11	1.26724	0.458	0.199	5.57e-07
CYP1B1	0.0342502	0.347166	0.588	0.536	1
CYFIP2	1.79e-08	0.456866	0.343	0.14	0.000602207
CYCS	2.73e-07	0.397008	0.699	0.473	0.00921313
CYBRD1	0.047084	-0.260284	0.569	0.55	1
CYBA	0.348079	-0.287166	0.306	0.296	1
CTXN1	4.56e-07	0.362153	0.273	0.108	0.0153557
CTSL	0.00118552	0.257728	0.704	0.513	1
CTGF	2.5e-14	1.62834	0.523	0.214	8.44e-10
CTDSPL	0.00014465	0.251364	0.542	0.359	1
CSRP1	4.05e-20	1.02103	0.972	0.892	1.36e-15
CSGALNACT1	0.00732067	-0.323885	0.218	0.305	1
CSDC2	0.00715463	0.273233	0.319	0.217	1
CRYAB	0.000620774	0.284661	0.944	0.917	1
CRIM1	0.000279348	0.443351	0.361	0.214	1
CRELD1	7.78e-09	0.327383	0.495	0.231	0.000262051
CPXM2	1.11e-06	0.261567	0.306	0.125	0.0373339
CPQ	4.66e-07	0.362116	0.62	0.365	0.0157166
CPNE3	0.00445938	-0.302517	0.389	0.453	1
CPM	1.15e-06	0.495134	0.556	0.339	0.0388655
CPED1	1.08e-05	0.322697	0.546	0.322	0.363661
CPE	0.00332059	0.380134	0.699	0.627	1
COX7B	0.000826194	0.279786	0.819	0.732	1
COX6B1	1.99e-06	0.308178	0.917	0.823	0.0669615
COX5A	0.000181409	0.344559	0.63	0.501	1
CORO1B	3.89e-08	0.342899	0.542	0.268	0.00130904
COPS8	1.99e-07	0.334229	0.472	0.239	0.00671747
COMP	1.16e-07	-0.449303	0.023	0.168	0.00391335
COL8A1	1.93e-06	0.335603	0.102	0.014	0.0651652
COL6A2	3.16e-08	0.323187	0.977	0.983	0.00106385
COL4A2	2.36e-05	0.292019	0.759	0.584	0.796325
COL4A1	1.32e-08	0.573698	0.625	0.382	0.000444598
COL1A1	2.38e-05	-0.456587	0.481	0.624	0.802459
COL18A1	4.19e-17	1.07945	0.782	0.444	1.41e-12
CNN3	0.0131174	-0.321649	0.671	0.641	1
CNN1	2.19e-15	0.960623	0.981	0.917	7.39e-11
CLU	6.07e-16	1.28637	0.926	0.766	2.04e-11
CLSTN2	0.00329711	-0.290861	0.144	0.242	1
CLIC5	0.00120818	-0.342312	0.139	0.239	1
CKMT2	7.09e-10	0.427688	0.384	0.154	2.39e-05
CKB	5.64e-10	0.687421	0.94	0.912	1.9e-05
CITED2	2.87e-13	0.75894	0.435	0.148	9.67e-09
CHRDL2	4.31e-10	0.584262	0.208	0.043	1.45e-05
CHMP5	0.0001512	0.259161	0.574	0.376	1
CHCHD10	2.16e-05	0.440394	0.903	0.877	0.728419
CFL2	3.36e-06	0.31521	0.722	0.533	0.113305
CFH	2.46e-06	-0.538617	0.759	0.912	0.082918
CETN2	3.38e-05	0.280851	0.616	0.413	1
CES1	3.32e-05	0.263903	0.616	0.396	1
CEBPD	6.46e-07	0.862035	0.704	0.533	0.0217646
CEBPB	0.00115608	0.282541	0.685	0.501	1
CDKN1A	0.00177904	0.424631	0.269	0.157	1
CDK6	4.97e-08	0.254565	0.259	0.083	0.001675
CDK2AP2	9.09e-08	0.385392	0.38	0.171	0.00306111
CD81	1.81e-13	0.418003	0.986	0.991	6.11e-09
CD63	1.06e-09	-0.396347	0.977	0.989	3.58e-05
CD151	5.92e-08	0.355945	0.949	0.937	0.00199309
CCZ1	2e-11	0.307178	0.278	0.066	6.74e-07
CCND1	4.06e-11	0.550587	0.662	0.353	1.37e-06
CCL19	0.62945	0.378946	0.102	0.091	1
CCDC80	6.2e-05	-0.462073	0.727	0.764	1
CCDC71L	0.000153964	0.288252	0.361	0.197	1
CCDC53	3.08e-06	0.316672	0.546	0.322	0.103729
CCDC3	6.41e-06	0.401529	0.574	0.362	0.216058
CAT	2.47e-05	0.263206	0.551	0.316	0.832089
CASQ2	1.4e-09	0.51076	0.523	0.256	4.72e-05
CARMN	2.99e-06	-0.538174	0.736	0.809	0.100652
CAPS	0.00318399	-0.376393	0.12	0.211	1
CAPG	9.29e-10	0.280471	0.12	0.006	3.13e-05
CAMK2N1	0.0153323	0.393315	0.579	0.464	1
CAMK2G	4.73e-06	0.363644	0.546	0.339	0.159362
CABIN1	0.0502329	-0.293562	0.44	0.45	1
CA3	0.256247	0.631089	0.509	0.527	1
C8orf22	0.0162486	0.52551	0.181	0.108	1
C21orf33	7.31e-08	-0.293177	0.005	0.134	0.0024619
C1QTNF2	0.0445574	-0.300813	0.282	0.33	1
C1orf54	1.41e-09	0.422779	0.597	0.319	4.76e-05
C14orf132	0.0418306	-0.271927	0.176	0.228	1
C12orf75	0.0058602	0.276135	0.153	0.08	1
C12orf57	9.03e-08	-0.408371	0.889	0.897	0.00304108
C11orf96	2.04e-07	-0.253061	0.995	0.997	0.00687308
C10orf10	0.00997274	0.427215	0.213	0.134	1
BTG2	7.34e-11	0.9044	0.546	0.268	2.47e-06
BST2	4.21e-06	0.516157	0.25	0.105	0.141757
BSG	6.27e-06	0.308146	0.898	0.801	0.211366
BORCS7	4.76e-06	0.375775	0.472	0.265	0.160529
BOC	0.0757611	-0.343062	0.454	0.45	1
BEX4	6.34e-08	0.262067	0.5	0.245	0.00213674
BCL6	1.1e-06	0.294792	0.278	0.111	0.0371271
BCAM	0.00405284	0.518011	0.333	0.225	1
B4GAT1	3.39e-06	0.276382	0.435	0.225	0.114316
B3GALNT2	3.2e-05	0.253393	0.204	0.08	1
B2M	2.34e-08	-0.351311	0.995	1	0.000787514
ATP6AP2	6.04e-06	0.364326	0.801	0.627	0.203361
ATP5J	1.57e-06	0.349947	0.931	0.835	0.0527951
ATP5G3	0.00228625	0.277351	0.866	0.786	1
ATP5F1	1.86e-05	0.328039	0.731	0.553	0.627828
ATP5C1	0.000387343	0.28365	0.713	0.593	1
ATP5B	3.13e-08	0.486149	0.88	0.769	0.0010535
ATF3	0.000134899	0.778786	0.301	0.168	1
APOE	0.180868	0.571974	0.389	0.35	1
APOD	0.00117033	-0.337692	0.306	0.416	1
APOC1	0.0588956	0.588981	0.153	0.103	1
APEH	3.16e-05	0.257999	0.273	0.123	1
AOC3	3.93e-05	0.311616	0.759	0.564	1
ANXA1	0.00544372	0.34182	0.421	0.313	1
ANTXR2	0.0771016	-0.321267	0.394	0.41	1
ANO1	0.171524	-0.251006	0.282	0.296	1
ANKRD35	0.607287	-0.261366	0.296	0.268	1
ANGPT2	0.000180545	0.29305	0.292	0.148	1
ANGPT1	0.000343107	0.304896	0.727	0.575	1
ALDOA	1.23e-05	0.319174	0.968	0.949	0.415135
ALDH2	7.72e-17	0.705354	0.819	0.593	2.6e-12
AHNAK	1.82e-06	-0.405465	0.792	0.821	0.0611578
AFF1	1.34e-07	0.281257	0.264	0.091	0.00452872
ADIRF	0.000194708	0.373658	0.991	0.991	1
ADH5	7.22e-05	0.270941	0.736	0.573	1
ADCY5	0.13371	-0.303434	0.412	0.407	1
ADAMTS1	0.00613976	0.463093	0.56	0.425	1
ACTN1	0.0001548	0.345391	0.819	0.746	1
ACTG2	2.13e-15	0.988122	0.968	0.963	7.17e-11
ACTC1	2.33e-10	-1.41986	0.227	0.444	7.86e-06
ACTB	1.34e-14	0.577954	1	1	4.51e-10
ACTA2	1.46e-09	0.462857	1	1	4.9e-05
ACAT1	0.000315191	0.318645	0.597	0.422	1
ACAN	0.000415828	0.535124	0.157	0.068	1
ACADVL	5.46e-05	0.316067	0.676	0.507	1
ACAA2	8.68e-07	0.32569	0.509	0.279	0.0292513
A2M	2.5e-08	-0.39011	0.861	0.923	0.000840956
2022-09-11	0.00103001	-0.369334	0.481	0.519	1

## Sheet: CCSMC DMED DEGs
	p_val	avg_log2FC	pct.1	pct.2	p_val_adj
ZYX	9.60774e-17	0.54419	0.784	0.516	3.23723e-12
ZSCAN18	4.76983e-13	0.415499	0.593	0.308	1.60715e-08
ZNF444	5.95129e-10	0.260682	0.279	0.094	2.00523e-05
ZKSCAN1	0.0440844	-0.324655	0.331	0.339	1
ZFP36L2	5.45772e-17	-0.842705	0.483	0.67	1.83892e-12
ZFP36L1	7.06449e-05	0.272113	0.877	0.769	1
ZFP36	8.65841e-91	2.20769	0.977	0.53	2.91736e-86
ZFHX4	1.8839e-06	-0.49239	0.513	0.578	0.0634763
ZFAS1	1.20502e-09	-0.544902	0.653	0.681	4.06019e-05
ZEB2	1.69936e-15	-0.794847	0.448	0.607	5.72583e-11
ZC3H13	0.00683723	-0.25207	0.665	0.644	1
YTHDC1	0.0476601	-0.294814	0.423	0.419	1
YPEL5	3.17002e-11	0.342551	0.632	0.356	1.06811e-06
YBX3	2.66555e-09	0.404749	0.908	0.758	8.98129e-05
XRCC6	5.46335e-06	0.272243	0.784	0.61	0.184082
XPO1	0.302032	-0.270752	0.359	0.33	1
WSB1	6.99361e-06	0.318409	0.821	0.695	0.235643
WLS	3.73269e-19	0.4903	0.602	0.256	1.25769e-14
WISP2	3.37111e-07	0.462528	0.259	0.114	0.0113586
WFS1	1.07209e-10	0.300696	0.501	0.259	3.61229e-06
WFDC2	0.216983	-0.571452	0.756	0.652	1
WFDC1	3.74638e-30	0.790854	0.653	0.236	1.2623e-25
WEE1	1.41645e-12	0.348011	0.285	0.08	4.77258e-08
WDR1	2.73269e-10	0.359502	0.906	0.724	9.20754e-06
WBP2	1.3663e-10	0.332135	0.598	0.322	4.6036e-06
VWA1	1.31696e-13	0.466553	0.517	0.245	4.43737e-09
VMP1	1.02027e-14	0.555629	0.624	0.336	3.43771e-10
VIM	4.67681e-09	-0.270277	0.998	1	0.00015758
VEGFB	9.62474e-07	0.266025	0.811	0.641	0.0324296
VDAC3	6.27328e-14	0.426032	0.737	0.433	2.11372e-09
VDAC2	4.82475e-16	0.446274	0.899	0.704	1.62565e-11
VCAM1	5.16366e-10	-0.257222	0.014	0.114	1.73985e-05
UXT	0.0034119	-0.270793	0.585	0.584	1
UTRN	1.4157e-07	-0.567849	0.489	0.567	0.00477006
USP8	0.0100172	-0.267894	0.31	0.348	1
USP53	1.76548e-07	0.292041	0.392	0.199	0.00594861
USP12	1.95698e-11	0.302542	0.361	0.131	6.59384e-07
UQCRFS1	1.91136e-17	0.473501	0.811	0.533	6.44013e-13
UQCRC2	3.25748e-07	0.277525	0.754	0.547	0.0109758
UQCRC1	2.26268e-17	0.505403	0.721	0.39	7.62387e-13
UNC45A	2.72616e-09	0.271036	0.567	0.305	9.18551e-05
UBE2V2	1.47841e-12	0.364082	0.61	0.328	4.98136e-08
UBE2B	1.35863e-08	0.265519	0.739	0.462	0.000457778
UBC	1.35592e-31	0.562	0.992	0.974	4.56863e-27
UBA52	2.95545e-23	-0.443501	0.973	0.98	9.9581e-19
UAP1	6.67441e-31	0.902477	0.528	0.134	2.24887e-26
TUSC2	5.95606e-08	0.250546	0.361	0.171	0.00200683
TUBB6	9.31357e-13	0.42422	0.758	0.462	3.13811e-08
TUBB2A	7.54919e-16	0.411065	0.464	0.171	2.54362e-11
TUBB	0.00332156	-0.302673	0.883	0.863	1
TUBA1B	0.00290585	-0.259791	0.875	0.866	1
TUBA1A	1.07686e-13	0.427396	0.918	0.746	3.62837e-09
TTC3	1.01183e-05	-0.441179	0.624	0.644	0.340926
TSSC4	4.01446e-15	0.395966	0.538	0.222	1.35263e-10
TSPAN7	1.77518e-18	0.509742	0.501	0.177	5.9813e-14
TSPAN2	5.15536e-09	0.302063	0.468	0.242	0.000173705
TSPAN18	0.0406649	-0.261473	0.246	0.276	1
TSLP	6.85401e-18	0.494376	0.308	0.06	2.30939e-13
TSEN34	2.30003e-09	0.292631	0.651	0.373	7.74971e-05
TSC22D3	3.26432e-28	0.892403	0.803	0.447	1.09988e-23
TSC22D1	8.45583e-13	0.448958	0.819	0.558	2.84911e-08
TRMT61A	2.3174e-14	0.269318	0.306	0.077	7.80825e-10
TRIP6	3.19586e-08	0.260111	0.715	0.467	0.00107681
TRIM56	0.000184824	-0.381004	0.253	0.325	1
TRAPPC3	2.83645e-08	0.251649	0.53	0.288	0.000955713
TPT1	3.17819e-18	-0.401432	0.994	0.989	1.07086e-13
TPM2	1.70145e-51	0.951382	1	0.986	5.73288e-47
TPM1	8.2709e-44	0.937627	0.998	0.952	2.7868e-39
TPI1	1.03055e-10	0.326535	0.938	0.786	3.47232e-06
TPD52L1	9.05258e-12	0.363494	0.671	0.41	3.05018e-07
TP53INP2	2.03694e-20	0.4201	0.386	0.085	6.86327e-16
TOMM7	1.29099e-14	-0.416923	0.932	0.954	4.34985e-10
TOB2	0.124301	-0.289418	0.376	0.365	1
TOB1	3.89954e-11	0.441712	0.634	0.373	1.31391e-06
TNXB	0.000260065	-0.290518	0.121	0.202	1
TNS2	0.00845678	-0.359583	0.413	0.433	1
TNRC6C	8.61655e-06	-0.424386	0.214	0.319	0.290326
TNRC6A	0.0367175	-0.27129	0.361	0.376	1
TNFSF12	9.27572e-09	0.344454	0.789	0.564	0.000312536
TNFRSF12A	2.08727e-23	0.877446	0.368	0.066	7.03285e-19
TMUB2	1.49112e-10	0.296633	0.339	0.128	5.02418e-06
TMSB4X	2.94799e-07	-0.376873	0.992	0.983	0.00993295
TMSB10	0.0603034	-0.30372	0.899	0.826	1
TMOD1	7.30127e-17	0.49929	0.694	0.373	2.46009e-12
TMEM55A	1.54128e-12	0.330355	0.474	0.205	5.1932e-08
TMEM54	1.3857e-12	0.281395	0.29	0.08	4.66896e-08
TMEM47	2.52172e-09	0.350905	0.85	0.675	8.49669e-05
TMEM35	2.41571e-15	0.450652	0.538	0.239	8.13948e-11
TMEM259	1.14204e-08	0.2952	0.569	0.322	0.0003848
TMEM176B	3.21309e-16	-0.694855	0.218	0.484	1.08262e-11
TMEM176A	1.20252e-10	-0.547372	0.162	0.348	4.05177e-06
TMEM158	6.25256e-16	0.390628	0.263	0.043	2.10674e-11
TMEM14C	1.51277e-09	0.332348	0.858	0.638	5.09712e-05
TMEM109	7.60293e-09	0.299838	0.76	0.533	0.000256173
TMEM106C	6.38709e-14	0.472374	0.645	0.359	2.15207e-09
TMED7	5.99684e-08	0.250665	0.409	0.205	0.00202058
TMBIM4	8.55299e-15	0.47471	0.786	0.479	2.88184e-10
TMA7	0.000125914	-0.254593	0.813	0.781	1
TM4SF1	0.322062	-0.327594	0.121	0.137	1
TLN2	3.1768e-05	-0.2549	0.049	0.125	1
TIPARP	3.08916e-17	0.669432	0.513	0.219	1.04086e-12
TIMP4	5.58392e-07	-0.329732	0.07	0.177	0.0188145
TIMP3	5.53031e-11	-0.449801	0.936	0.96	1.86338e-06
TIMMDC1	6.76714e-12	0.356074	0.542	0.268	2.28012e-07
TIMM10	9.45075e-11	0.331666	0.485	0.228	3.18434e-06
THY1	2.09644e-07	-0.590179	0.066	0.174	0.00706376
THSD4	3.5073e-13	0.399789	0.433	0.174	1.18175e-08
TGFB1I1	1.9305e-14	0.371866	0.947	0.86	6.50462e-10
TDO2	3.39806e-06	-0.281454	0.068	0.168	0.114494
TCEB1	8.41382e-12	0.333012	0.725	0.43	2.83495e-07
TBX3	0.0380531	-0.341426	0.296	0.313	1
TAOK3	0.0153976	-0.295232	0.281	0.313	1
TAGLN2	4.38739e-16	-0.776553	0.478	0.647	1.47829e-11
TAGLN	1.4804e-38	0.736462	1	0.994	4.98805e-34
TACC2	6.28794e-12	0.313939	0.433	0.177	2.11866e-07
TACC1	1.07766e-14	0.462341	0.875	0.687	3.63108e-10
SYTL2	0.0019274	-0.415821	0.183	0.245	1
SYPL1	1.87832e-09	0.341691	0.768	0.524	6.32881e-05
SYNPO	1.21571e-07	0.272112	0.405	0.211	0.00409622
SYNM	3.36071e-28	0.824658	0.91	0.687	1.13236e-23
SYNGR2	2.84703e-12	0.339901	0.503	0.234	9.59279e-08
SYNE2	0.000406032	-0.394507	0.361	0.427	1
SUPT16H	0.011008	-0.256679	0.429	0.444	1
SUCLG1	5.38522e-07	0.268603	0.682	0.447	0.018145
STUB1	8.53122e-10	0.33467	0.823	0.578	2.87451e-05
STEAP4	4.40101e-14	-1.1147	0.016	0.154	1.48288e-09
STAT3	1.40212e-14	0.484686	0.758	0.453	4.72429e-10
ST5	0.0037215	-0.294834	0.639	0.604	1
SSR4	8.01231e-07	-0.38838	0.68	0.724	0.0269967
SSPN	7.119e-08	0.296591	0.832	0.613	0.00239867
SRRM2	6.08575e-10	-0.486358	0.784	0.775	2.05053e-05
SRRM1	0.000526676	-0.337408	0.68	0.667	1
SRPX	0.00785115	-0.268523	0.148	0.205	1
SRGN	8.09445e-16	0.626022	0.468	0.194	2.72734e-11
SQSTM1	3.82689e-17	0.488728	0.918	0.738	1.28943e-12
SPTBN1	0.00201486	-0.335601	0.454	0.487	1
SPRYD3	1.6075e-09	0.277079	0.577	0.325	5.41631e-05
SPON2	1.65974e-07	-0.320795	0.045	0.145	0.00559233
SPEN	0.158972	-0.272253	0.269	0.276	1
SPARC	0.0280847	-0.268264	0.797	0.738	1
SPAG7	2.21592e-08	0.259418	0.575	0.313	0.000746633
SOX4	1.62479e-07	-0.526968	0.088	0.205	0.00547458
SORBS2	1.14625e-40	1.05958	0.805	0.336	3.86216e-36
SOCS3	3.061e-31	0.979866	0.62	0.197	1.03137e-26
SNRPN	1.00365e-08	0.278572	0.756	0.499	0.000338169
SNRNP25	0.0392326	-0.258629	0.248	0.276	1
SNHG8	0.000970082	-0.412965	0.472	0.484	1
SNAPC2	7.25752e-12	0.318635	0.511	0.239	2.44535e-07
SNAI2	0.00143955	-0.282008	0.164	0.239	1
SMTN	7.24463e-37	0.824755	0.943	0.724	2.44101e-32
SMARCD3	0.037545	-0.281182	0.456	0.444	1
SMARCA5	0.105811	-0.265057	0.45	0.427	1
SLPI	2.52143e-07	-0.410828	0.037	0.131	0.00849572
SLMAP	1.7607e-18	0.636509	0.762	0.487	5.93251e-14
SLC7A2	0.555071	-0.251845	0.341	0.316	1
SLC6A8	1.59655e-23	0.556124	0.511	0.151	5.37941e-19
SLC39A1	2.44318e-10	0.335121	0.538	0.276	8.23206e-06
SLC25A5	1.61126e-09	0.388956	0.776	0.561	5.42897e-05
SLC25A4	1.90005e-53	1.18609	0.906	0.504	6.40203e-49
SLC25A39	2.2687e-09	0.25494	0.454	0.214	7.64415e-05
SLC25A3	1.29375e-08	0.256681	0.959	0.88	0.000435915
SLC25A11	1.95214e-09	0.276486	0.593	0.328	6.57754e-05
SKP1	2.33497e-11	0.302304	0.971	0.937	7.86745e-07
SIX2	6.51493e-16	0.420607	0.296	0.066	2.19514e-11
SH3GLB2	2.39239e-12	0.333035	0.614	0.322	8.06092e-08
SH3BGR	1.56133e-18	0.720109	0.561	0.262	5.26075e-14
SGCA	1.88769e-15	0.468397	0.825	0.564	6.36038e-11
SFRP1	1.97627e-10	-0.305193	0.008	0.103	6.65884e-06
SF3B4	1.99721e-07	0.283113	0.446	0.242	0.00672941
SF3B2	0.0607095	-0.291163	0.634	0.567	1
SETBP1	0.0198955	-0.28859	0.304	0.333	1
SERTAD1	2.0683e-12	0.365856	0.324	0.108	6.96894e-08
SEPW1	6.12941e-20	0.409801	0.99	0.966	2.06524e-15
SEPP1	1.64718e-21	-0.807075	0.244	0.533	5.55e-17
SENP6	0.10222	-0.276911	0.464	0.436	1
SELM	2.8399e-26	0.44866	0.998	0.989	9.56876e-22
SELK	4.92437e-09	0.326293	0.793	0.57	0.000165922
SDPR	2.66828e-12	0.469845	0.651	0.402	8.9905e-08
SDHD	5.91563e-11	0.373187	0.772	0.521	1.99321e-06
SDHC	7.73647e-08	0.261765	0.665	0.416	0.00260672
SDHB	1.84096e-15	0.46413	0.647	0.35	6.20294e-11
SDCBP	1.68496e-10	0.295004	0.565	0.288	5.67731e-06
SDC4	1.52546e-10	0.295587	0.419	0.182	5.13989e-06
SCX	1.20031e-10	0.556953	0.279	0.097	4.04432e-06
SCRG1	2.50594e-12	0.353348	0.733	0.453	8.4435e-08
SCN1B	0.000175524	-0.318414	0.162	0.251	1
SCAMP1	1.52492e-08	0.263051	0.38	0.177	0.000513808
SBSPON	3.59289e-09	0.287374	0.696	0.45	0.000121059
SBDS	9.31997e-28	0.573589	0.957	0.823	3.14027e-23
SAT1	7.80744e-18	0.853089	0.754	0.453	2.63064e-13
SAP30	1.69342e-13	0.380547	0.493	0.208	5.70582e-09
SAP18	6.05251e-11	0.364909	0.912	0.726	2.03933e-06
S100A6	3.96993e-43	-0.699272	0.994	1	1.33763e-38
S100A4	1.34929e-51	-2.21295	0.335	0.772	4.54629e-47
RTN4	3.18297e-11	0.335172	0.903	0.721	1.07247e-06
RTN1	3.2458e-13	0.454601	0.468	0.205	1.09364e-08
RTF1	0.00142713	-0.316677	0.54	0.547	1
RSL1D1	0.00765831	-0.31117	0.552	0.547	1
RRBP1	0.0712986	-0.274266	0.444	0.447	1
RRAS	2.73042e-14	0.369298	0.971	0.912	9.19988e-10
RRAGA	1.72586e-12	0.380282	0.69	0.399	5.8151e-08
RRAD	0.117428	-0.375162	0.682	0.593	1
RPSA	1.06519e-08	-0.276626	0.932	0.954	0.000358906
RORB	3.96314e-05	-0.323892	0.045	0.12	1
ROR2	3.99625e-15	0.28087	0.218	0.026	1.3465e-10
ROMO1	7.68695e-05	-0.471671	0.532	0.55	1
RNH1	2.01733e-08	0.252925	0.869	0.658	0.000679718
RNF7	2.33101e-11	0.380402	0.747	0.496	7.85409e-07
RNF181	7.12758e-09	0.280849	0.704	0.444	0.000240157
RNF115	6.94392e-07	0.319518	0.55	0.365	0.0233968
RND3	6.7991e-22	0.643263	0.587	0.231	2.29089e-17
RNASEH2C	0.0414363	-0.271631	0.544	0.513	1
RNASE4	7.0411e-13	0.340616	0.435	0.174	2.37243e-08
RMRP	1.04858e-18	0.382025	0.244	0.02	3.53308e-14
RIF1	0.0368112	-0.267929	0.287	0.313	1
RHOB	1.81577e-66	1.44203	0.977	0.715	6.11804e-62
RHEB	1.7266e-21	0.614212	0.797	0.473	5.81762e-17
RGS5	0.385059	-0.515348	0.421	0.342	1
RGS2	1.05151e-16	0.561952	0.4	0.125	3.54297e-12
RGCC	5.60538e-23	0.738881	0.363	0.066	1.88868e-18
REXO2	1.16781e-09	0.294581	0.696	0.416	3.93481e-05
REEP5	5.88346e-10	0.283526	0.741	0.459	1.98237e-05
RBPMS2	3.74552e-07	0.274462	0.513	0.305	0.0126202
RBPJ	0.0391704	-0.276367	0.487	0.453	1
RBMS1	2.51115e-09	0.307141	0.559	0.302	8.46106e-05
RASL12	1.12521e-32	0.781697	0.885	0.584	3.79129e-28
RASL11A	1.63064e-17	0.524522	0.462	0.162	5.49429e-13
RAP1B	1.05384e-15	0.515453	0.674	0.359	3.55082e-11
RAP1A	3.26776e-08	0.339934	0.708	0.499	0.00110104
RAMP2	0.000385095	-0.320139	0.103	0.179	1
RAMP1	5.62405e-35	0.776814	0.938	0.707	1.89497e-30
RAD23A	3.7508e-12	0.372723	0.799	0.524	1.26379e-07
RAC1	2.40371e-18	0.434037	0.957	0.886	8.09908e-14
RAB7A	1.72133e-06	0.298817	0.68	0.47	0.0579986
RAB4A	1.99096e-08	0.277887	0.478	0.245	0.000670833
R3HDM2	0.000485922	-0.323966	0.195	0.271	1
QKI	0.026322	-0.265185	0.429	0.427	1
PYURF	1.08566e-07	0.29049	0.729	0.499	0.00365803
PYGB	7.3382e-19	0.551648	0.651	0.313	2.47253e-14
PTTG1IP	5.33282e-16	0.520779	0.708	0.405	1.79684e-11
PTPRA	0.00627126	-0.267374	0.287	0.33	1
PTP4A3	2.81522e-28	0.68277	0.602	0.185	9.48559e-24
PTP4A1	4.12673e-11	0.28581	0.339	0.125	1.39046e-06
PTGIS	4.77842e-16	0.42012	0.355	0.103	1.61004e-11
PTGDS	0.150658	-0.601726	0.197	0.225	1
PSME2	0.0022984	-0.32992	0.394	0.419	1
PSME1	0.00169657	-0.405714	0.692	0.661	1
PSMD7	5.63963e-13	0.407245	0.694	0.402	1.90022e-08
PSMD2	1.1779e-08	0.266832	0.577	0.328	0.000396882
PSMA2	7.98311e-09	0.278982	0.743	0.504	0.000268983
PSAP	1.6586e-13	0.379231	0.971	0.858	5.58848e-09
PRSS23	6.58839e-09	0.329958	0.489	0.271	0.000221989
PRRX1	4.71814e-08	-0.426365	0.897	0.897	0.00158973
PRPF40A	0.00441403	-0.296425	0.394	0.416	1
PROCR	5.34158e-09	-0.49511	0.064	0.191	0.000179979
PRNP	3.0519e-08	0.27457	0.815	0.621	0.00102831
PRKRA	3.03563e-10	0.271206	0.427	0.191	1.02282e-05
PRKCB	4.51814e-20	0.491875	0.409	0.108	1.52234e-15
PRKAG2	1.79962e-11	0.322739	0.565	0.279	6.06365e-07
PRDX6	5.28742e-09	0.335177	0.918	0.775	0.000178154
PRDX1	1.47519e-17	0.420875	0.973	0.912	4.97051e-13
PPP3CA	7.02637e-06	-0.510713	0.425	0.499	0.236746
PPP2R3B	2.58363e-16	0.328744	0.261	0.04	8.7053e-12
PPP2R2B	9.23478e-12	0.323226	0.37	0.14	3.11157e-07
PPP2R1A	5.2816e-17	0.448821	0.834	0.544	1.77958e-12
PPP1R1A	5.41179e-21	0.706132	0.653	0.299	1.82345e-16
PPP1R15A	3.08707e-11	0.382941	0.704	0.444	1.04016e-06
PPP1R14A	3.16161e-20	0.493469	0.969	0.869	1.06527e-15
PPP1R12C	2.20344e-20	0.530111	0.76	0.405	7.42427e-16
PPP1R12B	1.16198e-23	0.666639	0.901	0.661	3.91518e-19
PPP1R12A	3.1157e-05	0.250564	0.91	0.783	1
PPP1CB	9.40785e-13	0.402789	0.889	0.715	3.16988e-08
POPDC2	6.73438e-13	0.392639	0.322	0.103	2.26908e-08
POLR2C	1.40187e-10	0.320174	0.511	0.251	4.72347e-06
PODN	2.48544e-06	-0.493116	0.277	0.39	0.0837443
PNRC1	5.97671e-13	0.40657	0.963	0.889	2.01379e-08
PNPLA2	1.26482e-07	0.258758	0.546	0.316	0.00426168
PNCK	2.81665e-35	0.7989	0.446	0.054	9.49041e-31
PMPCB	3.44999e-09	0.272042	0.483	0.239	0.000116244
PLXND1	0.000869251	-0.310082	0.211	0.282	1
PLTP	2.34403e-07	-0.491037	0.218	0.345	0.00789797
PLPP1	1.04466e-06	0.293401	0.444	0.254	0.0351988
PLN	3.23436e-36	0.836652	0.947	0.704	1.08979e-31
PLEKHO1	1.05564e-18	0.63596	0.604	0.299	3.55688e-14
PLAU	0.070322	-0.251742	0.16	0.191	1
PLAC9	1.30069e-30	-1.18048	0.267	0.601	4.38256e-26
PLA2G16	3.55689e-08	0.251918	0.632	0.387	0.00119846
PKM	1.98509e-11	0.314508	0.912	0.795	6.68855e-07
PKIG	6.76485e-13	0.323174	0.567	0.276	2.27935e-08
PIGT	6.63786e-07	0.298952	0.589	0.368	0.0223656
PIGP	9.01924e-17	0.443605	0.583	0.259	3.03894e-12
PHYH	1.03217e-11	0.347314	0.47	0.217	3.47779e-07
PHLDA3	4.47963e-16	0.458924	0.608	0.282	1.50937e-11
PHLDA1	1.92313e-06	0.251827	0.228	0.097	0.064798
PHIP	0.00655944	-0.335917	0.425	0.436	1
PHGDH	0.00686588	-0.306043	0.347	0.385	1
PHF5A	5.67118e-12	0.262639	0.296	0.085	1.91085e-07
PHF3	0.080778	-0.331704	0.413	0.387	1
PHF14	0.00736342	-0.269419	0.37	0.405	1
PHACTR2	2.13645e-10	0.314607	0.47	0.219	7.19854e-06
PGM5-AS1.1	4.3808e-08	0.434967	0.281	0.12	0.00147607
PGM5	1.01227e-23	0.628006	0.78	0.476	3.41075e-19
PGM2L1	4.21062e-16	0.595745	0.368	0.114	1.41872e-11
PGM1	7.4747e-11	0.369979	0.573	0.305	2.51852e-06
PGK1	3.00165e-12	0.381595	0.805	0.547	1.01138e-07
PGAM1	8.57703e-08	0.320135	0.842	0.701	0.00288994
PFN1	9.65156e-31	0.594816	0.984	0.923	3.252e-26
PFDN5	3.71142e-18	-0.495272	0.955	0.949	1.25053e-13
PERP	6.70091e-11	0.302035	0.226	0.057	2.2578e-06
PER1	1.44378e-16	0.352228	0.37	0.1	4.86467e-12
PELI2	1.62065e-05	-0.278657	0.07	0.157	0.546062
PEBP4	1.05623e-15	0.40386	0.285	0.06	3.55888e-11
PDLIM7	6.20425e-27	0.6623	0.934	0.781	2.09046e-22
PDLIM5	9.04967e-09	0.340624	0.778	0.57	0.00030492
PDLIM4	8.4091e-24	0.623894	0.776	0.402	2.83336e-19
PDLIM3	4.99175e-76	1.41949	0.977	0.792	1.68192e-71
PDLIM1	3.30288e-06	-0.344026	0.107	0.217	0.111287
PDK4	1.5844e-31	1.38784	0.61	0.217	5.33849e-27
PDK2	1.99084e-10	0.290656	0.559	0.291	6.70792e-06
PDHB	4.44826e-10	0.287639	0.513	0.254	1.4988e-05
PDHA1	2.10842e-09	0.317727	0.579	0.328	7.1041e-05
PDGFRB	2.32288e-08	-0.660253	0.571	0.621	0.000782672
PCP4	1.79397e-45	1.87617	0.739	0.276	6.04462e-41
PCOLCE	0.0422163	-0.266088	0.281	0.305	1
PCBP2	0.00434075	-0.277733	0.733	0.67	1
PCBD1	5.44909e-13	0.352552	0.645	0.328	1.83602e-08
PBXIP1	6.0655e-17	0.500306	0.807	0.521	2.04371e-12
PART1	2.06784e-10	0.29816	0.209	0.051	6.96737e-06
PARP1	1.23192e-07	0.278172	0.53	0.311	0.00415083
PALLD	6.60397e-22	0.613893	0.945	0.86	2.22514e-17
P4HA3	1.18806e-10	0.287681	0.259	0.077	4.00306e-06
P2RX1	3.78317e-33	0.825309	0.402	0.034	1.2747e-28
OSTN	0.0189244	-0.27251	0.062	0.105	1
OSR2	0.00626125	-0.381103	0.706	0.664	1
OSR1	5.55429e-06	-0.504315	0.363	0.447	0.187146
OLFML2B	0.000338852	-0.259598	0.099	0.174	1
ODC1	4.29743e-19	0.474395	0.573	0.225	1.44797e-14
OAT	2.6631e-10	0.338442	0.713	0.427	8.97304e-06
NXN	5.43133e-31	0.723042	0.561	0.148	1.83003e-26
NTRK2	4.74985e-13	-0.534723	0.786	0.835	1.60042e-08
NTNG1	1.15821e-07	-0.300172	0.037	0.134	0.00390247
NSMF	9.32525e-11	0.261892	0.298	0.1	3.14205e-06
NSMCE4A	1.06048e-07	0.262681	0.497	0.271	0.00357318
NSA2	0.00289865	-0.324589	0.696	0.652	1
NRP2	4.07486e-13	0.390311	0.421	0.168	1.37298e-08
NRP1	2.86125e-08	-0.498343	0.156	0.291	0.00096407
NR4A3	2.78672e-24	0.528287	0.31	0.026	9.38957e-20
NR4A2	1.46539e-12	0.399796	0.24	0.054	4.93748e-08
NR4A1	7.88671e-62	1.62258	0.778	0.225	2.65735e-57
NR3C1	0.0160821	-0.313802	0.409	0.416	1
NR2F2	3.42063e-17	-0.754542	0.86	0.889	1.15255e-12
NR1H2	3.81121e-14	0.426083	0.676	0.365	1.28415e-09
NPTN	4.56785e-11	0.381988	0.795	0.533	1.53909e-06
NPNT	5.79629e-10	0.315933	0.768	0.484	1.953e-05
NPDC1	2.93192e-07	0.254795	0.501	0.291	0.00987881
NOTCH3	1.43289e-11	-0.566947	0.634	0.741	4.82797e-07
NOTCH2	0.408399	-0.261734	0.232	0.228	1
NNMT	2.72523e-06	0.535636	0.279	0.142	0.091824
NME4	4.72552e-23	0.59498	0.887	0.641	1.59222e-18
NINJ1	5.73615e-20	0.496905	0.653	0.299	1.93274e-15
NFKBIZ	3.28687e-06	0.260035	0.248	0.114	0.110748
NFKBIA	4.80193e-11	0.427635	0.706	0.427	1.61796e-06
NFIX	0.370437	-0.250816	0.702	0.587	1
NFIC	9.85719e-05	-0.391986	0.809	0.738	1
NFIB	1.94779e-13	-0.584399	0.825	0.818	6.5629e-09
NFIA	0.000371344	-0.351625	0.768	0.764	1
NEXN	7.42918e-33	0.812322	0.955	0.732	2.50319e-28
NEURL1B	0.000585805	-0.338973	0.185	0.256	1
NET1	4.85243e-14	0.530451	0.589	0.299	1.63498e-09
NEK6	3.99895e-13	0.279382	0.228	0.043	1.34741e-08
NEAT1	4.20401e-22	0.813953	0.947	0.903	1.4165e-17
NDUFV2	1.4784e-17	0.477684	0.836	0.541	4.98131e-13
NDUFS2	3.61473e-08	0.289405	0.659	0.416	0.00121795
NDUFB9	1.67373e-08	0.317805	0.844	0.672	0.000563946
NDUFB8	1.33153e-11	0.368703	0.926	0.801	4.48645e-07
NDUFB10	5.9466e-10	0.291227	0.932	0.829	2.00365e-05
NDUFB1	4.4739e-07	-0.412369	0.637	0.667	0.0150744
NDUFAF3	2.84288e-08	0.254065	0.704	0.473	0.00095788
NDUFAB1	1.37818e-08	0.291374	0.83	0.587	0.000464364
NDUFA8	5.78186e-08	0.289199	0.587	0.353	0.00194814
NDUFA7	1.24487e-11	0.298986	0.446	0.191	4.19446e-07
NDUFA6	2.15267e-17	0.55581	0.838	0.558	7.25321e-13
NDUFA5	1.19984e-08	0.318316	0.793	0.544	0.000404273
NDUFA13	2.4313e-13	0.358361	0.918	0.815	8.19202e-09
NDRG2	0.00347958	-0.419987	0.468	0.464	1
NDN	2.3516e-06	0.250635	0.858	0.664	0.0792349
NCS1	6.82883e-09	0.28402	0.721	0.487	0.00023009
NCOR1	0.0715043	-0.2718	0.458	0.442	1
NCOA1	0.0175334	-0.278584	0.244	0.288	1
NCAM1	4.25024e-19	0.442224	0.474	0.148	1.43208e-14
NAPA	6.14127e-09	0.273294	0.665	0.413	0.000206924
NAP1L1	4.94459e-05	-0.337799	0.821	0.798	1
NAMPT	4.68556e-13	0.446469	0.444	0.182	1.57875e-08
NACA	1.12601e-09	-0.263175	0.984	0.974	3.79397e-05
NAA38	0.000287192	-0.350253	0.647	0.647	1
MYOZ1	1.08605e-11	0.292282	0.396	0.154	3.65934e-07
MYOM2	8.10428e-15	0.293616	0.224	0.031	2.73066e-10
MYOC	1.12525e-35	1.5589	0.719	0.299	3.79142e-31
MYLPF	8.9084e-24	0.793276	0.48	0.137	3.0016e-19
MYLK	5.32375e-16	0.38845	0.99	0.96	1.79379e-11
MYL9	2.23486e-72	1.08881	1	1	7.53015e-68
MYL6B	0.00408296	-0.30023	0.224	0.276	1
MYL6	5.04316e-14	0.335916	0.998	0.986	1.69924e-09
MYL12A	4.06722e-07	0.267786	0.922	0.798	0.0137041
MYH9	2.33536e-14	-0.684867	0.591	0.687	7.86875e-10
MYCBP2	0.0011969	-0.366308	0.515	0.521	1
MXI1	4.03501e-09	0.29142	0.53	0.282	0.000135956
MTCH1	3.21907e-13	0.436672	0.877	0.67	1.08463e-08
MT1X	1.08857e-15	0.836527	0.897	0.732	3.66783e-11
MSN	0.0432302	-0.29125	0.478	0.444	1
MRPL20	2.25854e-13	0.421454	0.84	0.553	7.60994e-09
MRGPRF	2.44141e-07	0.267985	0.893	0.755	0.00822609
MRFAP1	1.54857e-06	0.259064	0.891	0.766	0.0521774
MRC2	0.0302513	-0.28523	0.105	0.145	1
MPC2	1.8803e-11	0.377211	0.659	0.37	6.33548e-07
MPC1	1.00802e-07	0.277647	0.713	0.484	0.00339641
MORF4L2	2.26385e-08	0.315335	0.809	0.59	0.000762781
MMP2	5.71978e-11	-0.354506	0.047	0.185	1.92722e-06
MLF2	9.62994e-08	0.253163	0.786	0.544	0.00324471
MIR22HG	8.75698e-20	0.480005	0.478	0.148	2.95058e-15
MINOS1	9.7693e-06	0.253532	0.895	0.749	0.329167
MIF	2.99447e-05	-0.454111	0.46	0.487	1
MGST2	1.84974e-13	0.30707	0.347	0.108	6.23253e-09
MGP	1.38811e-41	-1.36714	0.727	0.923	4.67711e-37
MGLL	2.30458e-09	0.386019	0.723	0.501	7.76505e-05
MFGE8	1.27563e-17	0.575567	0.926	0.778	4.29812e-13
MFF	2.55776e-10	0.297846	0.585	0.311	8.61812e-06
MFAP5	8.55919e-07	-0.726929	0.263	0.382	0.0288393
METRNL	2.27272e-14	0.348593	0.38	0.125	7.65771e-10
MEG3	8.36949e-09	-0.342382	0.133	0.288	0.000282001
MDK	0.000429325	-0.459656	0.183	0.256	1
MDH2	1.25684e-12	0.390566	0.836	0.587	4.2348e-08
MDH1	4.92102e-22	0.551661	0.821	0.473	1.65809e-17
MCL1	2.7667e-21	0.698838	0.563	0.225	9.32212e-17
MCAM	3.83888e-35	0.843337	0.947	0.684	1.29347e-30
MAT2A	9.25729e-08	0.250759	0.511	0.285	0.00311915
MARVELD1	3.55973e-12	0.335757	0.581	0.291	1.19941e-07
MARCKS	0.0109439	-0.44867	0.505	0.504	1
MAPRE1	9.08899e-15	0.390162	0.559	0.251	3.06245e-10
MAP7D3	1.27069e-06	-0.45874	0.283	0.385	0.0428145
MAP7D1	2.16735e-08	0.264379	0.52	0.288	0.000730267
MAP1LC3B	6.16215e-07	0.251529	0.68	0.453	0.0207627
MAP1LC3A	6.81493e-10	0.323485	0.77	0.507	2.29622e-05
MAP1B	3.20589e-05	-0.366782	0.969	0.98	1
MAP1A	0.0454051	-0.283188	0.378	0.382	1
MAOB	1.47148e-13	0.378812	0.647	0.339	4.95801e-09
MANBAL	3.64281e-10	0.334356	0.684	0.427	1.22741e-05
MAML2	0.00103789	-0.294484	0.158	0.228	1
MALSU1	3.48816e-10	0.288838	0.474	0.228	1.1753e-05
MALAT1	0.000668207	0.267524	0.99	0.994	1
MAGED2	4.8303e-07	0.27214	0.795	0.581	0.0162752
MAFF	3.27381e-22	0.637569	0.45	0.125	1.10308e-17
MAFB	1.5499e-07	-0.401443	0.088	0.205	0.00522224
MAF1	8.31325e-15	0.45412	0.846	0.607	2.80107e-10
MAF	9.95501e-05	-0.393303	0.23	0.322	1
LZTS2	3.17427e-08	0.288021	0.565	0.328	0.00106954
LY6E	0.00307483	-0.339848	0.23	0.288	1
LUM	1.18171e-11	-0.501524	0.072	0.228	3.98164e-07
LTBP4	1.13073e-24	-1.03194	0.294	0.59	3.80989e-20
LTBP3	0.0359001	-0.274071	0.645	0.593	1
LTBP2	1.42152e-06	-0.274099	0.043	0.131	0.0478966
LTBP1	4.4333e-06	-0.458242	0.565	0.601	0.149376
LSP1	4.25792e-12	-0.327996	0.014	0.131	1.43467e-07
LRRFIP1	4.68006e-17	0.508915	0.735	0.422	1.5769e-12
LRRC2	6.34668e-15	0.32314	0.209	0.023	2.13845e-10
LRP10	2.59018e-13	0.400507	0.811	0.567	8.72736e-09
LRP1	0.000123992	-0.4267	0.433	0.479	1
LMNA	4.9464e-36	0.6727	0.982	0.92	1.66664e-31
LMAN1	2.80819e-07	-0.463412	0.39	0.487	0.00946192
LINC00969	0.000546949	-0.422379	0.248	0.313	1
LINC00657	5.59983e-08	0.318065	0.809	0.587	0.00188681
LIMS2	1.08639e-15	0.45951	0.77	0.479	3.66047e-11
LIMS1	5.58341e-07	0.279424	0.643	0.425	0.0188127
LDB3	3.03757e-09	0.319567	0.634	0.376	0.000102348
LBR	1.84998e-08	0.260197	0.542	0.299	0.000623331
LBH	3.59162e-12	0.312894	0.616	0.322	1.21016e-07
LAPTM4A	2.25555e-08	0.26002	0.957	0.889	0.000759986
LAMA5	2.2364e-10	0.295763	0.431	0.191	7.53534e-06
KNOP1	0.00151838	-0.296847	0.103	0.165	1
KMT2A	0.00827193	-0.385338	0.552	0.527	1
KLF9	2.59207e-12	0.449919	0.725	0.462	8.7337e-08
KLF6	1.5392e-15	0.648953	0.813	0.564	5.18617e-11
KLF4	4.45571e-07	0.290718	0.302	0.142	0.0150131
KLF2	3.04945e-67	1.98684	0.916	0.45	1.02748e-62
KIF5B	2.95155e-09	0.354067	0.807	0.624	9.94494e-05
KDM5A	0.0712523	-0.297425	0.343	0.345	1
KDELC2	0.00644867	-0.301327	0.251	0.293	1
KCTD12	6.21704e-06	-0.309921	0.097	0.197	0.209477
KCNQ1OT1	0.00865645	-0.308064	0.092	0.145	1
KCNMB1	1.90241e-34	0.786069	0.906	0.598	6.40998e-30
KCNMA1	1.26592e-19	0.548572	0.725	0.35	4.2654e-15
KCNH2	2.88773e-13	0.278149	0.285	0.071	9.72992e-09
KCND3	5.36766e-12	0.275521	0.267	0.071	1.80858e-07
KCNAB1	3.23778e-47	1.21283	0.854	0.447	1.09094e-42
KCNA5	4.6587e-18	0.351035	0.211	0.009	1.5697e-13
KAT6B	0.0811742	-0.281537	0.314	0.316	1
KANK2	0.000192108	-0.313686	0.825	0.778	1
JUND	7.78327e-64	1.15167	0.984	0.86	2.6225e-59
JUNB	5.3302e-75	1.90354	0.977	0.675	1.79596e-70
JUN	5.27449e-12	0.51484	0.899	0.812	1.77719e-07
JAM3	3.03236e-07	0.270808	0.495	0.285	0.0102172
JAK1	7.51447e-06	-0.424169	0.394	0.467	0.253193
JAG1	0.00399806	-0.309868	0.318	0.356	1
ITPK1	6.88805e-11	0.252493	0.38	0.151	2.32086e-06
ITM2C	1.86679e-26	0.690924	0.932	0.721	6.28997e-22
ITGB5	7.01452e-16	0.395245	0.429	0.145	2.36347e-11
ITGB1BP1	0.012745	-0.289539	0.384	0.396	1
ISL1	0.00443696	-0.350892	0.341	0.37	1
ISG15	0.0998118	-0.252291	0.283	0.296	1
ISCU	1.14092e-12	0.379945	0.938	0.766	3.84423e-08
IRS2	5.9518e-15	0.439144	0.583	0.276	2.0054e-10
IPO9	0.0629223	-0.265258	0.189	0.217	1
INTS6	0.00871198	-0.33294	0.177	0.231	1
INAFM1	0.0142981	-0.281254	0.357	0.387	1
IMPAD1	5.85971e-08	0.255806	0.431	0.225	0.00197437
ILK	9.82752e-26	0.653253	0.918	0.715	3.31128e-21
IL32	0.000228839	-0.477474	0.277	0.362	1
IL1R1	6.11825e-06	-0.282928	0.076	0.171	0.206148
IGFBP7	4.08533e-23	0.398257	1	0.997	1.37651e-18
IGFBP6	0.0135051	-0.320068	0.959	0.937	1
IGFBP5	1.74147e-68	-2.08458	0.916	0.972	5.86771e-64
IGFBP4	0.00155611	-0.257976	0.893	0.84	1
IGFBP3	1.67862e-06	-0.82748	0.129	0.239	0.0565593
IGF1	7.08339e-07	-0.670005	0.142	0.276	0.0238668
IFITM3	1.1047e-07	-0.295425	0.965	0.98	0.00372216
IFITM2	1.52227e-12	-0.671761	0.388	0.584	5.12912e-08
IFI27L2	9.98993e-17	-0.581164	0.101	0.313	3.36601e-12
IFI16	8.18893e-19	-0.670744	0.131	0.382	2.75918e-14
IER5L	7.4209e-11	-0.654711	0.228	0.393	2.5004e-06
IER5	1.24152e-21	1.08855	0.499	0.182	4.18317e-17
IER3	4.99576e-09	0.403107	0.255	0.091	0.000168327
IER2	1.15645e-19	0.896575	0.774	0.496	3.89656e-15
IDH3A	4.13327e-10	0.299011	0.429	0.194	1.39267e-05
IDH2	1.38823e-20	0.523939	0.628	0.268	4.67749e-16
ID4	2.34597e-08	-0.62535	0.867	0.869	0.000790451
ID3	2.13144e-16	0.89593	0.813	0.587	7.18167e-12
ID2	0.00154013	0.287791	0.565	0.433	1
IAH1	4.93957e-12	0.310956	0.645	0.345	1.66434e-07
HSPG2	1.5738e-13	0.470686	0.752	0.464	5.30276e-09
HSPB8	8.78272e-64	1.55571	0.76	0.165	2.95925e-59
HSPB7	1.09886e-19	0.486486	0.764	0.396	3.70251e-15
HSPB6	2.13539e-10	-0.567994	0.758	0.798	7.195e-06
HSPB3	1.88983e-17	0.516061	0.31	0.063	6.36761e-13
HSPB1	9.55991e-22	0.515634	0.982	0.929	3.22112e-17
HSPA8	1.84672e-11	0.394104	0.924	0.741	6.22234e-07
HSPA1B	2.58248e-08	0.316132	0.544	0.302	0.000870142
HSPA1A	7.33353e-18	0.547936	0.897	0.67	2.47096e-13
HSP90B1	1.95664e-09	-0.528839	0.754	0.783	6.59271e-05
HSP90AB1	0.000205121	-0.259688	0.957	0.94	1
HSF1	1.60583e-11	0.316308	0.458	0.202	5.41068e-07
HSD17B6	1.07653e-11	0.428942	0.61	0.339	3.62727e-07
HS1BP3	1.63406e-15	0.372854	0.345	0.097	5.5058e-11
HRAS	1.86603e-08	0.267435	0.419	0.208	0.000628739
HP1BP3	5.23825e-06	-0.434583	0.614	0.615	0.176498
HNRNPD	0.014305	-0.302445	0.637	0.593	1
HNRNPA0	9.36273e-11	0.387571	0.766	0.516	3.15468e-06
HLTF	0.00309562	-0.278773	0.232	0.291	1
HLA-E	0.00804938	-0.295133	0.612	0.627	1
HLA-C	5.5414e-23	-0.660899	0.897	0.957	1.86712e-18
HLA-B	3.23412e-09	-0.458427	0.862	0.866	0.00010897
HLA-A	1.18863e-11	-0.426439	0.951	0.966	4.00498e-07
HIST1H4C	4.30276e-16	-0.787067	0.581	0.689	1.44977e-11
HIF3A	0.0804852	-0.265478	0.222	0.245	1
HGF	0.00548581	-0.284058	0.115	0.177	1
HES4	1.16977e-19	0.605448	0.743	0.376	3.94141e-15
HBB	3.37857e-11	-0.543513	0.099	0.262	1.13838e-06
HBA2	1.75747e-06	-0.336895	0.068	0.168	0.0592163
HAGH	8.65729e-18	0.528135	0.589	0.271	2.91699e-13
HADHB	2.82513e-12	0.352135	0.733	0.433	9.51901e-08
HACD3	1.17613e-10	0.290446	0.598	0.328	3.96285e-06
HACD1	5.45085e-18	0.413198	0.532	0.202	1.83661e-13
H2AFV	2.13521e-08	0.29258	0.606	0.362	0.000719437
GYG1	2.8233e-15	0.421321	0.579	0.268	9.51284e-11
GSN	1.16843e-06	-0.402592	0.988	0.977	0.0393691
GRN	1.32702e-10	0.274051	0.641	0.359	4.47125e-06
GPX3	0.0253836	-0.31734	0.195	0.239	1
GPR155	7.92845e-12	0.325582	0.337	0.117	2.67141e-07
GPNMB	2.97977e-08	0.320212	0.741	0.507	0.001004
GPI	1.16792e-10	0.29915	0.573	0.302	3.93519e-06
GPD1L	1.10054e-11	0.280206	0.275	0.08	3.70817e-07
GOLIM4	2.61904e-05	-0.401601	0.222	0.313	0.882459
GOLGA8B	4.98858e-09	0.338907	0.374	0.168	0.000168085
GNG7	1.22665e-09	0.25013	0.368	0.157	4.13306e-05
GNG5	3.45273e-09	0.277122	0.846	0.638	0.000116336
GNG12	8.48187e-10	0.34731	0.669	0.396	2.85788e-05
GNG11	1.10606e-08	-0.446338	0.248	0.396	0.000372675
GNB2L1	1.93769e-20	-0.406727	0.967	0.986	6.52886e-16
GNA11	4.6093e-10	0.31024	0.795	0.553	1.55306e-05
GLUL	8.62383e-22	0.71433	0.719	0.353	2.90571e-17
GLIPR2	1.65616e-06	-0.426902	0.363	0.462	0.0558025
GHITM	3.88244e-15	0.438765	0.828	0.558	1.30815e-10
GGT5	2.35585e-14	-0.666717	0.236	0.464	7.93781e-10
GEM	4.43497e-20	0.607994	0.419	0.125	1.49432e-15
GAPDH	5.87747e-41	0.605523	0.994	0.983	1.98035e-36
GADD45B	1.53492e-05	0.548231	0.62	0.456	0.517175
GABARAPL1	1.71583e-12	0.379025	0.485	0.217	5.78131e-08
GABARAP	8.82833e-28	0.605196	0.733	0.296	2.97462e-23
FZD3	3.30655e-18	0.417429	0.4	0.108	1.11411e-13
FYTTD1	1.88268e-09	0.272183	0.444	0.217	6.34351e-05
FXYD6	4.57298e-10	-0.305898	0.025	0.137	1.54082e-05
FTL	6.6946e-15	-0.351935	0.994	1	2.25568e-10
FST	4.33727e-05	0.295247	0.52	0.35	1
FRZB	9.63653e-31	0.816776	0.916	0.513	3.24693e-26
FOXF2	3.11745e-13	0.334489	0.536	0.236	1.05039e-08
FOXF1	4.11769e-11	0.332523	0.427	0.185	1.38741e-06
FOSB	1.48122e-13	0.663144	0.77	0.513	4.99082e-09
FOS	4.65461e-94	1.9107	0.996	0.815	1.56832e-89
FN1	6.32729e-09	-0.629912	0.3	0.439	0.000213192
FMOD	1.23313e-10	-0.425592	0.097	0.254	4.1549e-06
FLNC	6.23761e-15	0.524392	0.704	0.419	2.1017e-10
FLNB	9.42071e-11	0.299371	0.359	0.14	3.17421e-06
FLNA	5.74578e-29	0.664329	0.998	0.986	1.93598e-24
FILIP1L	4.20394e-06	0.341879	0.895	0.769	0.141648
FILIP1	5.58753e-20	0.630291	0.713	0.382	1.88266e-15
FHL2	4.22764e-11	0.32317	0.634	0.359	1.42446e-06
FHL1	5.80961e-37	0.76478	0.996	0.969	1.95749e-32
FGL2	5.52707e-31	1.14914	0.61	0.208	1.86229e-26
FGF7	2.23911e-15	-0.661158	0.729	0.812	7.54446e-11
FBXW5	2.56675e-07	0.275846	0.692	0.487	0.0086484
FBXO32	1.1292e-06	0.290828	0.743	0.53	0.0380473
FBN1	0.00606542	-0.267617	0.148	0.205	1
FBLN7	8.22788e-06	-0.328565	0.162	0.271	0.27723
FBLN1	3.85163e-14	-0.606621	0.109	0.305	1.29777e-09
FBL	0.233339	-0.287111	0.413	0.376	1
FAU	9.12054e-39	-0.638046	0.988	0.994	3.07307e-34
FAM83D	3.24826e-48	1.52956	0.493	0.023	1.09447e-43
FAM46B	3.08524e-13	0.401177	0.298	0.083	1.03954e-08
FAM32A	9.85907e-11	0.256222	0.505	0.242	3.32192e-06
FAM234A	1.95593e-10	0.330568	0.398	0.174	6.59029e-06
FAM153B	0.382684	-0.367317	0.222	0.219	1
FAM13A	0.00124997	-0.441688	0.232	0.293	1
FAM127B	5.58149e-09	0.282399	0.717	0.456	0.000188063
FAM127A	1.356e-07	0.281806	0.784	0.553	0.00456891
FAM118A	5.00368e-39	-1.22285	0.115	0.484	1.68594e-34
FAM114A1	0.000946722	-0.340266	0.324	0.382	1
EZR	2.59902e-20	0.556479	0.446	0.134	8.75715e-16
EWSR1	4.91188e-08	0.274513	0.573	0.33	0.00165501
EVA1C	1.01683e-11	0.304061	0.363	0.137	3.4261e-07
ETFB	1.13209e-07	0.260617	0.76	0.521	0.00381446
ESYT2	2.00775e-11	0.375984	0.663	0.387	6.76491e-07
ESYT1	5.22125e-11	0.382717	0.489	0.239	1.75925e-06
ESRRA	2.0317e-13	0.34074	0.353	0.117	6.84561e-09
ESAM	2.42539e-16	0.416074	0.552	0.236	8.17211e-12
ERH	3.96064e-09	0.283097	0.858	0.65	0.00013345
ERAP2	2.44392e-14	-0.331498	0.014	0.151	8.23455e-10
EPHX1	3.80703e-06	-0.3798	0.694	0.704	0.128274
EPHA3	0.0193891	-0.257941	0.177	0.225	1
EPB41L4A-AS1	0.00659053	-0.364681	0.48	0.464	1
EPB41L2	7.5205e-07	-0.41952	0.22	0.342	0.0253396
EPAS1	0.0133933	-0.424957	0.37	0.382	1
EMP3	6.64316e-13	-0.539038	0.591	0.718	2.23835e-08
EMP2	1.53259e-15	0.484406	0.786	0.496	5.16391e-11
EMD	5.12287e-16	0.462095	0.704	0.382	1.7261e-11
EMC3	3.68749e-11	0.299197	0.593	0.296	1.24246e-06
ELK3	0.000223079	-0.260601	0.078	0.151	1
EIF4H	1.05221e-08	0.293659	0.719	0.459	0.000354531
EIF4B	0.0214043	-0.254558	0.764	0.715	1
EIF3B	1.5437e-11	0.369056	0.493	0.239	5.20133e-07
EIF2AK2	0.0233045	-0.289749	0.31	0.339	1
EIF1	4.10349e-35	0.456508	0.998	0.989	1.38263e-30
EID1	4.45962e-09	0.271322	0.973	0.903	0.000150262
EHBP1L1	3.487e-10	0.263253	0.563	0.305	1.17491e-05
EGR1	1.00004e-77	2.08992	0.889	0.33	3.36954e-73
EEF1D	1.06983e-12	-0.381805	0.938	0.954	3.60469e-08
EEF1B2	2.67148e-13	-0.497248	0.899	0.88	9.0013e-09
EEA1	0.000417815	-0.370295	0.497	0.533	1
EDNRA	1.1495e-18	-0.867498	0.429	0.613	3.87312e-14
ECH1	8.43479e-18	0.485819	0.871	0.635	2.84202e-13
EBF1	0.000129535	-0.424676	0.474	0.51	1
DZIP1	4.63462e-05	-0.276004	0.101	0.188	1
DYNLT1	9.06864e-13	0.397697	0.813	0.578	3.05559e-08
DYNLRB1	4.61112e-12	0.354809	0.91	0.749	1.55367e-07
DYNLL1	1.03566e-09	0.267551	0.973	0.917	3.48954e-05
DUSP3	1.27999e-14	0.488325	0.534	0.251	4.31278e-10
DUSP1	2.87898e-96	2.82429	0.967	0.632	9.70044e-92
DSTN	2.17404e-63	0.892665	1	0.989	7.32522e-59
DPYSL3	3.7554e-14	0.389114	0.71	0.405	1.26534e-09
DPT	1.5216e-11	-0.486652	0.031	0.16	5.12687e-07
DOK5	2.11342e-08	-0.396808	0.043	0.151	0.000712095
DNAJB4	2.31374e-14	0.437474	0.462	0.185	7.7959e-10
DMTN	1.69513e-13	0.297215	0.292	0.077	5.71159e-09
DMPK	2.46469e-12	0.348448	0.571	0.285	8.30451e-08
DLX6	5.62317e-08	-0.287926	0.031	0.125	0.00189467
DLX5	1.5566e-15	-0.569984	0.111	0.316	5.24481e-11
DKK3	0.0269056	-0.335467	0.248	0.285	1
DEXI	1.4599e-07	0.257825	0.628	0.387	0.00491898
DES	1.10524e-48	1.09984	0.998	0.969	3.72399e-44
DDIT4	4.17106e-06	-0.329766	0.078	0.179	0.14054
DCTN6	5.47839e-07	0.268183	0.573	0.35	0.0184589
DCTN2	5.34345e-07	0.253778	0.723	0.479	0.0180042
DCN	3.01187e-30	-1.1983	0.248	0.587	1.01482e-25
DBI	6.50063e-05	-0.317434	0.55	0.575	1
DARS	3.55015e-14	0.383057	0.577	0.276	1.19619e-09
DAPK3	3.09239e-11	0.341045	0.528	0.254	1.04195e-06
DACT3	8.18022e-10	0.325983	0.641	0.379	2.75624e-05
DAAM1	0.000337084	-0.434251	0.511	0.533	1
CYSTM1	1.11346e-11	0.380889	0.809	0.561	3.75168e-07
CYS1	7.35098e-20	0.390457	0.292	0.04	2.47684e-15
CYR61	3.20055e-54	2.68666	0.713	0.199	1.07839e-49
CYCS	7.76701e-21	0.618082	0.791	0.473	2.61702e-16
CYC1	3.40337e-09	0.267962	0.83	0.635	0.000114673
CYBRD1	0.00259271	-0.327584	0.565	0.55	1
CYBA	5.74656e-07	-0.486548	0.177	0.296	0.0193624
CYB5R3	2.79664e-10	0.336028	0.951	0.863	9.42301e-06
CX3CL1	1.44961e-10	0.323887	0.47	0.225	4.88432e-06
CTXN1	5.95902e-23	0.548472	0.433	0.108	2.00783e-18
CTSB	1.44881e-10	0.352873	0.858	0.632	4.88162e-06
CTSA	2.58238e-09	0.250548	0.472	0.231	8.70108e-05
CTGF	8.9239e-79	3.48383	0.823	0.214	3.00682e-74
CSTB	6.48691e-07	0.265913	0.848	0.641	0.021857
CSRP1	7.32276e-62	1.22287	0.996	0.892	2.46733e-57
CSRNP1	2.06241e-34	0.703309	0.458	0.057	6.9491e-30
CSPG4	7.41499e-11	0.338295	0.329	0.12	2.49841e-06
CSNK2B	3.85563e-07	0.265871	0.764	0.547	0.0129912
CSNK1A1	1.81318e-09	0.350012	0.713	0.462	6.10932e-05
CSGALNACT1	4.00182e-16	-0.602011	0.099	0.305	1.34837e-11
CSDC2	5.51666e-17	0.51073	0.509	0.217	1.85878e-12
CRYAB	7.4184e-49	1.12499	0.992	0.917	2.49956e-44
CRTAP	0.00165384	-0.283178	0.766	0.735	1
CRISPLD2	3.60375e-12	0.5629	0.267	0.077	1.21425e-07
CRIP2	2.42727e-21	0.590386	0.924	0.689	8.17843e-17
CRIP1	0.000561306	-0.423329	0.29	0.37	1
CREM	6.83256e-18	0.441317	0.45	0.145	2.30216e-13
CRELD1	9.7527e-11	0.288512	0.485	0.231	3.28608e-06
CREBBP	0.00254531	-0.301042	0.236	0.291	1
CPXM2	5.31062e-20	0.507296	0.433	0.125	1.78936e-15
CPM	9.2483e-28	0.821121	0.723	0.339	3.11612e-23
CPE	1.06854e-22	-0.916303	0.31	0.627	3.60034e-18
COX7B	4.55206e-08	0.271117	0.908	0.732	0.00153377
COX6C	1.57585e-11	0.297548	0.986	0.957	5.30968e-07
COX5A	2.29906e-11	0.383181	0.754	0.501	7.74645e-07
COX4I1	2.68639e-20	0.434894	0.982	0.906	9.05152e-16
COX14	1.78531e-06	0.253271	0.793	0.632	0.0601543
COPS8	5.5268e-12	0.368466	0.507	0.239	1.8622e-07
COMT	2.72729e-12	0.394846	0.727	0.425	9.18934e-08
COMP	1.00957e-14	-0.479345	0.021	0.168	3.40163e-10
COMMD6	7.92949e-16	-0.51547	0.867	0.883	2.67176e-11
COL6A3	0.580466	-0.278261	0.275	0.251	1
COL6A1	0.00192041	-0.279326	0.951	0.92	1
COL5A2	0.000370159	-0.281919	0.08	0.151	1
COL4A1	2.09849e-08	0.281789	0.63	0.382	0.000707064
COL3A1	4.65644e-20	-0.850875	0.322	0.561	1.56894e-15
COL21A1	1.07239e-05	-0.419051	0.232	0.342	0.36133
COL1A2	1.46284e-15	-0.751407	0.581	0.704	4.9289e-11
COL1A1	6.18132e-07	-0.472371	0.556	0.624	0.0208273
COL18A1	4.33279e-19	0.637285	0.762	0.444	1.45989e-14
COL14A1	2.76704e-31	-1.20492	0.285	0.624	9.32327e-27
CNST	6.09785e-17	0.490146	0.476	0.177	2.05461e-12
CNN1	4.5267e-61	1.23284	0.998	0.917	1.52523e-56
CNIH1	1.15419e-13	0.417633	0.614	0.313	3.88891e-09
CNBP	3.42387e-12	0.35737	0.94	0.86	1.15364e-07
CLU	3.65615e-17	0.719662	0.901	0.766	1.2319e-12
CLSTN2	6.78215e-12	-0.552188	0.078	0.242	2.28518e-07
CLIC5	2.83299e-08	-0.411361	0.105	0.239	0.000954548
CLIC4	7.32308e-09	0.291031	0.828	0.624	0.000246744
CLEC3B	2.00533e-14	0.40116	0.511	0.217	6.75676e-10
CKMT2	1.36463e-12	0.372443	0.4	0.154	4.59799e-08
CKB	3.62102e-44	0.853542	0.996	0.912	1.22007e-39
CITED2	5.93285e-29	1.06422	0.528	0.148	1.99901e-24
CIB2	2.45863e-13	0.380665	0.468	0.199	8.28412e-09
CHRDL1	7.12168e-05	-0.293183	0.086	0.171	1
CHMP4A	9.25723e-08	0.296658	0.579	0.353	0.00311913
CHMP2B	4.21604e-08	0.278003	0.6	0.356	0.00142055
CHMP1B	2.1825e-26	0.854059	0.577	0.208	7.35371e-22
CHD4	0.00179287	-0.361766	0.405	0.442	1
CHD3	7.72287e-06	-0.406446	0.214	0.313	0.260214
CHCHD3	1.51598e-12	0.275663	0.444	0.177	5.10794e-08
CHCHD10	1.13659e-19	0.500762	0.957	0.877	3.82962e-15
CFL2	7.47952e-19	0.559323	0.811	0.533	2.52015e-14
CFD	2.96298e-54	-2.05684	0.567	0.889	9.98347e-50
CES1	4.09209e-24	0.610041	0.77	0.396	1.37879e-19
CELF2	2.23924e-09	0.26023	0.571	0.305	7.54491e-05
CEBPD	7.24998e-55	1.77422	0.916	0.533	2.44281e-50
CEBPB	3.57964e-16	0.5288	0.825	0.501	1.20612e-11
CDKN1A	3.45975e-11	0.467615	0.37	0.157	1.16573e-06
CDIPT	1.0002e-15	0.428756	0.632	0.308	3.37006e-11
CDC42EP3	5.68654e-12	0.406133	0.637	0.345	1.91602e-07
CDC42	2.06576e-07	0.280897	0.873	0.712	0.00696036
CDC37L1	5.86842e-10	0.303081	0.458	0.219	1.9773e-05
CD9	6.31632e-22	0.571251	0.947	0.755	2.12822e-17
CD81	6.50073e-27	0.455309	1	0.991	2.19035e-22
CD59	1.08889e-08	0.285756	0.885	0.726	0.000366889
CD151	5.7434e-38	0.678417	0.979	0.937	1.93518e-33
CCND2	2.29112e-21	0.655915	0.78	0.462	7.7197e-17
CCND1	1.00734e-16	0.52253	0.694	0.353	3.39414e-12
CCDC85B	1.07621e-17	0.544035	0.848	0.621	3.62618e-13
CCDC80	3.37984e-13	-0.746675	0.708	0.764	1.1388e-08
CCDC71L	4.79883e-07	0.347694	0.374	0.197	0.0161692
CCDC69	2.51426e-13	0.326617	0.331	0.1	8.47156e-09
CCDC3	8.959e-20	0.570639	0.721	0.362	3.01864e-15
CCDC107	6.39346e-23	0.616009	0.877	0.627	2.15421e-18
CAV2	8.16064e-09	0.313318	0.867	0.624	0.000274965
CAST	9.37296e-06	-0.37784	0.731	0.749	0.315812
CASQ2	1.01004e-21	0.57634	0.624	0.256	3.40323e-17
CAPZB	6.58991e-10	0.30992	0.924	0.778	2.22041e-05
CAPZA2	5.12219e-08	0.317677	0.727	0.473	0.00172587
CAPN2	0.0308341	-0.277682	0.497	0.493	1
CAPG	2.02808e-15	0.279925	0.177	0.006	6.83342e-11
CAP2	1.35485e-10	0.351905	0.622	0.353	4.56503e-06
CAP1	1.72541e-11	0.386722	0.828	0.618	5.81358e-07
CAMTA1	8.64431e-14	0.409177	0.776	0.507	2.91261e-09
CAMK2N1	8.56416e-09	0.326088	0.723	0.464	0.000288561
CAMK2G	1.57601e-10	0.334144	0.608	0.339	5.31019e-06
CALU	1.14532e-08	0.308431	0.676	0.43	0.000385904
CALM3	9.90551e-06	0.255567	0.789	0.621	0.333756
CALM2	2.11898e-25	0.463	0.994	0.952	7.13971e-21
CALM1	4.58147e-30	0.61806	0.994	0.969	1.54368e-25
CALCOCO1	8.45857e-10	0.305119	0.528	0.274	2.85003e-05
CA3	8.74316e-20	-0.763775	0.205	0.527	2.94592e-15
C8orf22	3.12301e-07	-0.351498	0.025	0.108	0.0105227
C7orf50	4.7053e-09	0.300034	0.698	0.479	0.00015854
C4orf3	1.36623e-21	0.531537	0.936	0.809	4.60337e-17
C21orf2	1.94242e-09	0.321614	0.384	0.179	6.54479e-05
C20orf27	6.5973e-05	-0.407452	0.228	0.308	1
C20orf24	1.51584e-08	0.267864	0.392	0.188	0.000510746
C1S	4.33096e-13	-0.571864	0.784	0.829	1.45928e-08
C1R	2.85033e-05	-0.287769	0.895	0.877	0.960389
C1QTNF1	2.4898e-21	0.629337	0.889	0.61	8.38913e-17
C14orf180	9.01084e-06	-0.290035	0.055	0.142	0.303611
C12orf57	7.38585e-15	-0.490581	0.895	0.897	2.48859e-10
C11orf96	7.6002e-26	0.775806	1	0.997	2.56081e-21
C11orf58	2.57405e-08	0.273588	0.875	0.724	0.000867301
C11orf24	1.23226e-15	0.340986	0.337	0.088	4.15199e-11
C10orf10	1.57222e-18	1.18916	0.419	0.134	5.29745e-14
BTG2	2.3238e-99	2.65015	0.94	0.268	7.82982e-95
BTC	4.83895e-20	0.497887	0.495	0.157	1.63044e-15
BSG	1.10847e-11	0.350124	0.926	0.801	3.73489e-07
BRI3	4.10342e-09	0.301142	0.914	0.789	0.000138261
BRD2	0.0668174	-0.290812	0.398	0.399	1
BPTF	0.0310754	-0.340452	0.507	0.496	1
BCL6	7.70813e-16	0.452765	0.374	0.111	2.59718e-11
BCAS4	3.80594e-12	0.300069	0.398	0.157	1.28237e-07
BCAS2	1.16726e-09	0.281021	0.48	0.234	3.93296e-05
BAIAP2	9.51817e-12	0.295409	0.335	0.114	3.20705e-07
BAG2	7.50944e-20	0.560325	0.583	0.245	2.53023e-15
BAG1	1.4234e-06	0.256174	0.663	0.425	0.0479601
B4GALT1	0.052025	-0.26314	0.279	0.302	1
B3GALNT2	1.36708e-09	0.302911	0.248	0.08	4.60623e-05
B2M	1.27428e-20	-0.508919	1	1	4.29355e-16
AVPI1	9.22722e-27	0.645846	0.47	0.111	3.10902e-22
AURKAIP1	1.33352e-11	0.337222	0.811	0.584	4.49317e-07
ATPAF1	2.24977e-09	0.267348	0.405	0.182	7.58039e-05
ATP6V1E1	6.44029e-10	0.293257	0.719	0.47	2.16999e-05
ATP5J	2.57455e-11	0.348763	0.94	0.835	8.6747e-07
ATP5I	1.78194e-08	-0.429845	0.793	0.781	0.000600407
ATP5G3	1.30338e-13	0.407913	0.928	0.786	4.39159e-09
ATP5F1	8.98344e-19	0.509369	0.848	0.553	3.02688e-14
ATP5E	3.37756e-09	-0.297938	0.943	0.952	0.000113804
ATP5C1	4.30931e-12	0.387423	0.817	0.593	1.45198e-07
ATP5B	1.97488e-37	0.754959	0.947	0.769	6.65415e-33
ATP2A2	2.46157e-07	0.306907	0.733	0.516	0.008294
ATP1B3	1.53197e-16	0.717446	0.585	0.293	5.16182e-12
ATF7IP	0.0309988	-0.29797	0.23	0.262	1
ATF4	3.581e-08	0.332631	0.766	0.547	0.00120658
ATF3	1.31845e-70	2.60538	0.774	0.168	4.44237e-66
ASB2	8.65816e-14	0.378561	0.407	0.154	2.91728e-09
ASAH1	7.50666e-18	0.534553	0.795	0.524	2.52929e-13
ARMC8	5.70882e-10	0.274265	0.304	0.111	1.92353e-05
ARL2BP	7.74021e-09	0.266172	0.569	0.333	0.000260799
ARID5A	7.12637e-13	0.442737	0.604	0.325	2.40116e-08
ARHGAP20	9.98355e-07	-0.411663	0.187	0.308	0.0336386
ARHGAP10	1.03813e-09	0.311063	0.739	0.479	3.49788e-05
ARGLU1	0.0170282	-0.325705	0.604	0.57	1
ARF1	2.13413e-08	0.256888	0.914	0.724	0.000719075
AR	4.6677e-09	-0.597677	0.48	0.575	0.000157274
AQP1	7.06867e-22	0.556452	0.77	0.419	2.38172e-17
APP	0.00535943	-0.257127	0.844	0.795	1
APOL6	0.0346744	-0.250209	0.148	0.188	1
APOE	2.7395e-18	-1.59143	0.111	0.35	9.23046e-14
APOD	1.68358e-20	-1.04818	0.158	0.416	5.67267e-16
APOC1	2.06718e-07	-0.291369	0.021	0.103	0.00696516
AP3S1	2.2122e-11	0.327946	0.626	0.35	7.45378e-07
AP2M1	2.76113e-13	0.413387	0.877	0.698	9.30335e-09
ANXA5	0.00101829	-0.252551	0.842	0.823	1
ANXA4	1.23244e-06	0.258211	0.694	0.49	0.041526
ANXA11	1.53471e-11	0.364341	0.862	0.684	5.17105e-07
ANXA1	1.86267e-06	0.284133	0.507	0.313	0.0627607
ANTXR2	0.468464	-0.250464	0.46	0.41	1
ANO1	0.00711127	-0.291413	0.246	0.296	1
ANKRD9	4.12518e-19	0.426658	0.417	0.12	1.38994e-14
ANKRD65	8.94358e-17	0.353094	0.259	0.037	3.01345e-12
ANKRD11	0.270141	-0.262771	0.54	0.49	1
ANGPTL4	5.80257e-10	0.357337	0.207	0.054	1.95512e-05
ANGPTL2	1.14328e-09	0.261638	0.244	0.077	3.85217e-05
ANGPTL1	2.1144e-16	-1.10783	0.156	0.37	7.12427e-12
ANGPT2	3.1681e-05	-0.362887	0.066	0.148	1
ANGPT1	9.9336e-10	-0.707623	0.47	0.575	3.34703e-05
ALDOA	7.41329e-20	0.447288	0.984	0.949	2.49783e-15
ALDH2	8.13159e-10	0.403346	0.791	0.593	2.73986e-05
ALDH1B1	4.57139e-08	0.251919	0.39	0.191	0.00154029
ALDH1A1	1.95788e-12	-0.464973	0.099	0.276	6.59689e-08
AK6	2.17219e-07	0.251406	0.378	0.188	0.00731898
AK3	1.70566e-10	0.314236	0.575	0.305	5.74704e-06
AHNAK	3.1935e-07	-0.388597	0.815	0.821	0.0107602
AES	1.86261e-10	0.355671	0.926	0.761	6.27587e-06
AEBP1	5.34287e-16	-0.682694	0.749	0.835	1.80023e-11
ADRA2C	1.53374e-26	0.779249	0.653	0.262	5.16779e-22
ADH5	5.6568e-09	0.25785	0.793	0.573	0.0001906
ADGRA2	0.00127828	-0.30558	0.234	0.305	1
ADAMTS1	9.77431e-23	0.9724	0.758	0.425	3.29336e-18
ACVRL1	2.89588e-08	-0.30189	0.029	0.125	0.000975737
ACTN1	8.64651e-20	0.535228	0.926	0.746	2.91336e-15
ACTG2	8.62624e-62	1.35505	1	0.963	2.90652e-57
ACTC1	1.65437e-06	-0.956915	0.318	0.444	0.0557424
ACTB	3.20704e-47	0.628272	1	1	1.08058e-42
ACTA2	3.02454e-36	0.564463	1	1	1.01909e-31
ACSL3	1.06506e-12	0.333451	0.536	0.248	3.58863e-08
ACOT2	1.10579e-15	0.38408	0.39	0.12	3.72585e-11
ACO2	3.95939e-13	0.327968	0.546	0.256	1.33408e-08
ACAT1	2.37095e-10	0.339941	0.678	0.422	7.98866e-06
ACAP2	0.134895	-0.273196	0.326	0.316	1
ACADVL	2.78345e-07	0.253426	0.717	0.507	0.00937857
ACAA2	1.88335e-15	0.451322	0.577	0.279	6.34575e-11
AC093390.1	1.14209e-17	0.380351	0.312	0.063	3.84814e-13
AC090498.1	6.95728e-15	-0.570791	0.152	0.35	2.34419e-10
AC013461.1	6.1117e-10	0.379942	0.873	0.769	2.05928e-05
ABRA	1.15546e-10	0.267743	0.131	0.009	3.89321e-06
ABCC9	2.7803e-06	-0.391472	0.148	0.259	0.0936793
A2M	2.8995e-11	-0.475355	0.934	0.923	9.76957e-07
2022-09-11	1.54398e-07	-0.470432	0.462	0.519	0.00520229

## Sheet: PC non-DM DEGs
	p_val	avg_log2FC	pct.1	pct.2	p_val_adj
ZNF580	0.000678012	0.275233	0.347	0.241	1
ZNF22	0.0038505	0.315945	0.409	0.331	1
ZFR	0.000700612	0.312299	0.305	0.207	1
ZFP36L1	1.10418e-05	-0.360322	0.812	0.882	0.372042
ZFP36	1.41883e-05	1.11316	0.653	0.574	0.478061
ZFAS1	2.03558e-08	-0.456229	0.599	0.734	0.000685869
ZFAND5	0.000176521	0.456403	0.552	0.449	1
ZCCHC11	8.90429e-07	0.399678	0.373	0.217	0.0300021
ZBTB16	6.00876e-17	0.703921	0.387	0.131	2.02459e-12
ZBED6	6.83146e-05	0.305806	0.227	0.124	1
WNT6	4.59177e-10	0.530117	0.193	0.055	1.54715e-05
WHSC1L1	0.000163632	0.297121	0.51	0.373	1
WBP4	0.00129213	0.301871	0.246	0.158	1
VMP1	0.00178138	0.605473	0.406	0.335	1
VCL	0.000426192	-0.355552	0.353	0.445	1
VAMP2	1.80933e-06	0.411788	0.683	0.544	0.0609635
UVRAG	7.21616e-05	0.276724	0.19	0.095	1
UPF3A	0.0274727	-0.275151	0.221	0.272	1
UBE2D3	0.000309664	0.310007	0.496	0.371	1
UBALD2	4.62302e-06	0.380184	0.23	0.112	0.155768
UBA52	5.68067e-09	-0.302511	0.947	0.966	0.000191404
UBA2	1.79949e-07	0.391757	0.569	0.392	0.0060632
UACA	0.00118335	0.27701	0.389	0.283	1
TXNIP	2.04117e-16	0.686058	0.958	0.922	6.87753e-12
TUBB4B	0.0220885	0.250896	0.465	0.386	1
TUBA1C	8.79876e-11	0.555951	0.367	0.173	2.96465e-06
TUBA1A	0.00176544	0.343904	0.787	0.7	1
TTYH1	2.45971e-05	0.36548	0.286	0.167	0.828775
TSPAN3	3.27356e-05	0.373799	0.423	0.285	1
TSC22D3	2.22103e-15	0.697039	0.709	0.456	7.48355e-11
TSC22D1	9.91001e-22	0.932483	0.857	0.69	3.33908e-17
TRBC2	0.00016573	0.293873	0.112	0.044	1
TPT1	2.364e-19	-0.409263	0.992	1	7.96527e-15
TPM1	0.00355283	0.354771	0.807	0.783	1
TPD52L1	0.000114371	-0.299874	0.095	0.19	1
TOPORS	4.50264e-08	0.4916	0.336	0.175	0.00151712
TOMM7	5.66986e-08	-0.362062	0.832	0.88	0.0019104
TNXB	0.00192557	-0.318477	0.123	0.203	1
TMSB10	3.60806e-05	-0.289402	0.852	0.905	1
TMEM55A	0.00118013	0.250655	0.244	0.154	1
TMEM47	0.00412591	0.319827	0.459	0.361	1
TMEM38B	1.7079e-05	0.285026	0.193	0.086	0.575461
TMEM259	0.00617088	0.269423	0.275	0.198	1
TMEM176B	5.93264e-09	-0.572495	0.291	0.475	0.000199894
TMEM176A	0.000164806	-0.373402	0.272	0.386	1
TMEM100	2.43009e-12	0.612631	0.266	0.084	8.18795e-08
TM4SF1	2.11765e-08	0.560236	0.754	0.627	0.000713523
TLE1	0.000817498	0.288067	0.258	0.165	1
TJP1	4.47769e-11	0.572014	0.42	0.209	1.50871e-06
TIPARP	4.82586e-10	0.733037	0.286	0.122	1.62602e-05
TIMP3	1.89216e-19	0.532685	0.994	0.966	6.37546e-15
TIMP2	6.07719e-06	-0.46553	0.563	0.648	0.204765
TGFBI	1.75465e-08	-0.452663	0.493	0.681	0.000591211
TFPI	1.87988e-14	0.680099	0.613	0.348	6.33408e-10
TFG	0.00333569	0.257049	0.263	0.181	1
TERF2IP	0.00238146	0.257332	0.482	0.369	1
TECR	5.83811e-10	0.485515	0.667	0.458	1.96709e-05
TCF4	6.14397e-08	0.466535	0.622	0.437	0.00207015
TCF15	4.02842e-05	0.312342	0.143	0.059	1
TBX2-AS1	9.51936e-07	0.378249	0.21	0.089	0.0320745
TBX2	1.06752e-09	0.525591	0.359	0.173	3.59689e-05
SUPT4H1	0.000542762	0.281121	0.359	0.247	1
SULF2	8.72239e-05	-0.299	0.045	0.122	1
STOM	4.45216e-05	0.33377	0.602	0.468	1
ST6GALNAC6	0.00315713	0.307274	0.3	0.215	1
SSTR2	0.0013383	0.363026	0.412	0.304	1
SSPN	0.00533686	-0.266755	0.384	0.466	1
SRSF7	0.196614	-0.255672	0.709	0.677	1
SRGN	0.00183083	0.266011	0.118	0.057	1
SPRYD3	0.00349901	0.29824	0.207	0.131	1
SPRY2	0.000125515	0.554383	0.305	0.203	1
SPRED1	0.00039219	0.276618	0.249	0.15	1
SPPL2A	0.00280625	0.295339	0.241	0.162	1
SPON2	4.28001e-08	-0.3606	0.017	0.118	0.00144211
SPATS2L	1.22186e-06	0.385851	0.585	0.418	0.0411694
SPATA6	0.00213629	0.268643	0.168	0.097	1
SPARCL1	4.23694e-23	0.654943	0.994	0.975	1.4276e-18
SPARC	1.79662e-22	0.817908	0.919	0.757	6.05354e-18
SP3	0.000176319	0.310909	0.297	0.188	1
SOX4	0.000449463	0.535774	0.482	0.367	1
SORBS2	5.29265e-09	0.523851	0.356	0.181	0.00017833
SOD3	0.000947721	-0.262715	0.577	0.686	1
SOD2	0.000616118	0.379588	0.44	0.35	1
SOCS3	0.447279	0.71596	0.336	0.407	1
SNRPD2	0.00077429	-0.289885	0.613	0.69	1
SNRK	0.000132036	0.266464	0.165	0.078	1
SNHG15	1.28765e-05	0.352624	0.263	0.141	0.43386
SNAPIN	0.000736096	0.257521	0.188	0.105	1
SMTN	3.2049e-07	0.472628	0.468	0.302	0.0107986
SMOC1	4.82613e-09	0.448056	0.134	0.027	0.000162612
SMIM3	0.0027091	0.274824	0.443	0.346	1
SMCHD1	2.11998e-09	0.542724	0.431	0.245	7.14305e-05
SMC6	0.000163466	0.260843	0.151	0.07	1
SLITRK4	3.42158e-09	0.485761	0.202	0.065	0.000115287
SLCO1C1	1.51356e-05	0.259572	0.109	0.034	0.50998
SLC7A2	4.68887e-09	0.54761	0.644	0.504	0.000157987
SLC40A1	0.00499796	0.280823	0.398	0.304	1
SLC38A2	1.338e-06	0.401186	0.594	0.456	0.0450826
SLC25A25	2.94024e-05	0.286678	0.115	0.04	0.990685
SLC12A2	1.27365e-05	0.35784	0.162	0.068	0.429142
SKIV2L2	0.000167586	0.294349	0.176	0.091	1
SFPQ	0.000656929	0.328937	0.577	0.464	1
SERTAD1	0.00032393	0.403964	0.216	0.129	1
SERPINI1	3.15381e-07	0.370874	0.146	0.044	0.0106265
SELENBP1	4.14475e-08	0.524878	0.527	0.352	0.00139653
SEC11A	3.62124e-05	-0.364295	0.426	0.536	1
SCN1B	7.5943e-08	-0.44854	0.078	0.209	0.00255882
SCML1	0.000181191	0.291867	0.216	0.116	1
SCD5	2.44374e-05	0.333246	0.188	0.089	0.823393
SAV1	0.000525411	0.28704	0.423	0.312	1
SARAF	0.000108987	0.278675	0.532	0.407	1
S1PR3	0.00143886	0.299577	0.132	0.068	1
S100A6	1.37967e-15	-0.407428	0.989	0.998	4.64865e-11
S100A4	0.00151845	-0.300539	0.908	0.926	1
S100A13	8.29033e-06	-0.496153	0.232	0.354	0.279334
S100A11	7.46598e-12	-0.563758	0.762	0.848	2.51559e-07
S100A10	1.08551e-06	-0.587357	0.521	0.662	0.0365751
RRAGA	0.000403698	0.267448	0.406	0.281	1
ROCK2	0.000239862	0.272261	0.574	0.473	1
ROCK1	0.00116359	0.266876	0.555	0.468	1
RNPC3	0.000110784	0.339934	0.266	0.16	1
RNF152	0.000437604	0.287725	0.305	0.198	1
RIF1	0.00312823	0.28675	0.333	0.241	1
RHOB	1.83763e-25	1.35273	0.826	0.568	6.19172e-21
RGS5	2.55071e-15	0.970684	0.88	0.776	8.59437e-11
RGS3	0.00239634	-0.27663	0.067	0.131	1
RGS16	4.61598e-05	0.75003	0.193	0.099	1
RGCC	9.02914e-09	0.512482	0.132	0.027	0.000304228
RERGL	1.92735e-22	0.854048	0.218	0.013	6.49401e-18
RERG	2.31245e-06	0.472744	0.465	0.325	0.0779158
RCSD1	2.76274e-05	0.285142	0.176	0.08	0.930879
RBMX	0.000100263	0.313416	0.546	0.414	1
RBM3	0.00173348	-0.270394	0.549	0.612	1
RBBP6	0.0001075	0.327983	0.345	0.217	1
RASL12	0.00119115	0.334354	0.331	0.232	1
RASL11A	3.417e-11	0.699432	0.417	0.217	1.15132e-06
RASD2	9.28762e-08	0.289676	0.109	0.021	0.00312937
RASD1	7.95457e-17	1.28426	0.487	0.23	2.68021e-12
RARRES2	9.53111e-09	-0.384739	0.762	0.854	0.000321141
RAD21	0.000602759	0.258925	0.431	0.308	1
RAB34	0.000279605	-0.286111	0.378	0.494	1
RAB31	0.00126107	0.277108	0.272	0.177	1
RAB30-AS1	0.00201458	0.268569	0.162	0.093	1
RAB1B	0.0256552	-0.260396	0.143	0.194	1
PUM3	0.00094195	-0.301688	0.084	0.158	1
PTP4A3	9.04946e-07	0.50044	0.401	0.238	0.0304913
PTN	4.98406e-06	0.812039	0.115	0.036	0.167933
PTK2	0.00112602	0.258241	0.431	0.321	1
PTGER3	5.85319e-05	0.311303	0.146	0.063	1
PTGDS	6.1635e-28	1.58336	0.409	0.084	2.07673e-23
PTEN	1.23203e-08	0.468464	0.72	0.515	0.000415119
PSME2	0.0280839	-0.266323	0.303	0.354	1
PSMB3	4.68542e-05	-0.384776	0.429	0.54	1
PSAP	0.000438885	0.274606	0.709	0.603	1
PRPH	1.14263e-06	0.478581	0.188	0.078	0.0384997
PRKCDBP	0.00207093	-0.29734	0.655	0.73	1
PPP1R14B	0.00584275	-0.274086	0.241	0.314	1
PPP1R14A	1.53407e-11	0.559354	0.779	0.599	5.16888e-07
PPP1R12B	7.7212e-05	0.382042	0.361	0.245	1
PPP1R12A	1.11894e-09	0.419626	0.754	0.559	3.77017e-05
PPP1CC	1.00835e-05	0.367977	0.398	0.251	0.339753
PPP1CB	0.000455593	0.256268	0.602	0.494	1
PPDPF	1.678e-05	-0.3628	0.538	0.641	0.565387
PNRC1	1.26526e-10	0.527764	0.938	0.831	4.26316e-06
PMP22	1.97925e-08	0.472591	0.765	0.62	0.000666887
PMEPA1	3.94133e-15	0.643858	0.826	0.614	1.32799e-10
PLXDC1	0.00104002	0.346251	0.367	0.274	1
PLN	9.25628e-11	0.661454	0.392	0.196	3.11881e-06
PLEKHH3	0.00787852	-0.266261	0.317	0.392	1
PLCL1	6.69815e-06	0.301507	0.14	0.051	0.225687
PLCE1	1.99666e-08	0.337735	0.12	0.023	0.000672756
PLA2G5	0.000148343	0.410957	0.143	0.065	1
PLA2G2A	3.89985e-06	0.812937	0.101	0.025	0.131402
PKIG	9.59612e-05	0.359266	0.443	0.321	1
PIP5K1B	2.14856e-09	0.3803	0.134	0.025	7.23935e-05
PIGP	4.4841e-05	0.251462	0.235	0.124	1
PICALM	0.0016167	0.269628	0.35	0.247	1
PI15	2.44083e-09	0.473195	0.101	0.011	8.22414e-05
PHLDA1	3.72216e-22	1.50785	0.487	0.213	1.25415e-17
PGRMC2	0.000534641	0.27529	0.361	0.249	1
PGM5-AS1.1	9.10844e-09	0.461141	0.286	0.127	0.0003069
PGM5	6.35533e-05	0.280205	0.437	0.289	1
PGF	1.69542e-09	0.386948	0.174	0.046	5.71255e-05
PFDN5	8.32778e-12	-0.392409	0.894	0.951	2.80596e-07
PER1	2.69457e-05	0.31446	0.171	0.078	0.907908
PEAR1	0.000642353	0.265462	0.21	0.12	1
PDLIM5	0.000414984	0.260509	0.241	0.146	1
PDK4	4.09686e-41	1.69142	0.672	0.241	1.38039e-36
PDGFRB	0.00341349	-0.251387	0.737	0.781	1
PDE4C	0.000239925	0.259896	0.165	0.08	1
PCMTD1	0.000140669	0.279145	0.462	0.331	1
PCM1	6.30565e-05	0.33665	0.555	0.401	1
PCBP2	0.00192924	-0.266117	0.538	0.612	1
PCBP1	0.00061993	0.323603	0.591	0.451	1
PBXIP1	4.80626e-05	0.359792	0.398	0.276	1
PALLD	8.9814e-05	0.293936	0.608	0.462	1
PABPC1	9.27281e-05	0.33934	0.793	0.715	1
OTUD6B-AS1	0.00285259	0.267703	0.353	0.251	1
OTUB1	0.000270221	0.288601	0.241	0.143	1
OSR2	2.01237e-08	-0.566154	0.134	0.297	0.000678047
OLFM2	0.00331982	0.274798	0.283	0.196	1
ODC1	0.000275909	0.327799	0.165	0.084	1
OAZ2	0.000637645	0.330257	0.403	0.291	1
OAT	0.00176626	0.261877	0.373	0.276	1
OAF	3.47292e-06	0.435249	0.339	0.203	0.117017
NUDT4	1.28615e-05	0.346139	0.633	0.502	0.433354
NSD1	3.15694e-05	0.32159	0.277	0.162	1
NRGN	0.00167999	0.258721	0.3	0.203	1
NREP	0.000206953	0.298599	0.19	0.101	1
NR4A1	1.621e-11	1.12578	0.345	0.156	5.46181e-07
NR2F2	2.17239e-09	-0.413133	0.93	0.987	7.31967e-05
NPNT	2.55876e-05	0.374746	0.23	0.124	0.862147
NNMT	0.00672362	-0.303982	0.092	0.156	1
NME4	0.000298771	0.305087	0.476	0.361	1
NLRP1	3.39153e-05	0.294475	0.193	0.093	1
NIT2	0.00776783	-0.255563	0.118	0.181	1
NIN	1.65019e-05	0.313981	0.252	0.131	0.556016
NFKBIA	1.96783e-11	0.701741	0.647	0.424	6.6304e-07
NFIX	0.0230404	-0.252393	0.311	0.363	1
NFIL3	5.92063e-06	0.632101	0.375	0.262	0.19949
NFIB	0.00070315	0.303538	0.835	0.787	1
NFE2L2	0.000129355	0.322929	0.445	0.316	1
NEXN	0.00854441	0.267558	0.417	0.344	1
NET1	1.05341e-05	0.307121	0.129	0.044	0.354937
NDUFB1	0.00335084	-0.303971	0.44	0.513	1
NDUFA4L2	2.78586e-14	0.871306	0.664	0.426	9.38669e-10
NCOA7	0.000234689	0.437676	0.258	0.156	1
NCK2	0.000513815	0.315305	0.347	0.243	1
NAPA	7.39524e-05	0.32053	0.339	0.215	1
NAMPT	0.0294409	0.393033	0.246	0.192	1
NACA	6.02356e-18	-0.429633	0.964	0.983	2.02958e-13
N4BP2L1	7.61866e-05	0.2691	0.204	0.103	1
MYOF	0.000652446	-0.335367	0.151	0.238	1
MYOC	7.35073e-06	0.474522	0.132	0.044	0.247676
MYO1B	7.75676e-10	0.66774	0.557	0.371	2.61356e-05
MYLK	0.000574238	0.282292	0.653	0.546	1
MYL9	0.00200851	0.283365	0.986	0.975	1
MYH11	5.55812e-05	-0.288314	0.782	0.842	1
MYC	4.10936e-09	1.2068	0.451	0.289	0.000138461
MXI1	5.76649e-07	0.421785	0.339	0.186	0.0194296
MT2A	1.27559e-10	2.08119	0.964	0.901	4.29796e-06
MT1X	0.370847	1.52622	0.462	0.449	1
MT1M	2.59023e-06	1.74023	0.588	0.447	0.0872751
MT1E	2.69251e-13	2.07916	0.751	0.582	9.07213e-09
MT1A	1.31963e-07	1.51857	0.322	0.186	0.00444637
MRPS26	0.00217546	-0.264477	0.193	0.283	1
MORF4L1	0.00109398	0.252833	0.664	0.563	1
MOCS1	0.000542576	0.317445	0.188	0.105	1
MMP2	0.0116218	-0.267874	0.176	0.243	1
MLH3	0.000152672	0.392438	0.252	0.154	1
MIR22HG	6.02819e-05	0.451492	0.21	0.112	1
MIER1	0.0020255	0.256738	0.443	0.331	1
MIDN	0.0797956	0.265881	0.261	0.213	1
MGLL	1.04323e-13	0.595946	0.77	0.555	3.51505e-09
MFGE8	2.49515e-14	0.688795	0.846	0.686	8.40717e-10
MEF2C	1.72965e-07	0.478186	0.605	0.432	0.00582789
MDK	1.41424e-23	1.08393	0.818	0.66	4.76513e-19
MCM7	0.00012506	0.305178	0.16	0.076	1
MCL1	0.024957	0.2886	0.328	0.255	1
MAT2A	0.135774	0.280056	0.297	0.257	1
MAPK10	0.000571468	0.338238	0.148	0.076	1
MAP3K8	9.29221e-06	0.276838	0.104	0.03	0.313092
MAP1LC3B	0.00322259	0.259206	0.398	0.31	1
MALAT1	1.78265e-09	0.274105	1	0.998	6.00646e-05
MAFF	0.000151039	0.566058	0.199	0.112	1
MAFB	3.84089e-05	-0.331355	0.118	0.224	1
MAF	0.00115823	-0.287951	0.078	0.152	1
LURAP1L	0.00197044	0.267926	0.294	0.203	1
LUC7L	0.00140261	0.251158	0.241	0.154	1
LTBP4	7.38264e-07	-0.496797	0.406	0.574	0.0248751
LSP1	0.000519627	-0.404009	0.143	0.234	1
LRRFIP1	3.08743e-05	0.335043	0.331	0.205	1
LPP	0.00116103	-0.265257	0.762	0.827	1
LPL	0.00246454	0.378702	0.221	0.139	1
LMOD1	0.0178922	0.259	0.737	0.722	1
LMO3	2.90499e-08	-0.396653	0.014	0.114	0.000978808
LINC00969	0.0240097	-0.273495	0.232	0.287	1
LIFR	8.76535e-07	0.448493	0.263	0.135	0.029534
LHFP	2.52981e-09	0.416987	0.896	0.816	8.52396e-05
LGALS3	3.0317e-07	-0.399684	0.672	0.789	0.010215
LDB3	8.15759e-05	0.282035	0.23	0.12	1
LAMB2	0.0438246	-0.272386	0.373	0.411	1
KTN1	0.00071471	0.297311	0.723	0.624	1
KLHL36	0.000191815	0.251508	0.218	0.12	1
KLHL23	1.40154e-06	0.49032	0.409	0.257	0.0472233
KLF9	9.13823e-11	0.906319	0.616	0.416	3.07904e-06
KLF6	0.0179749	0.759321	0.493	0.445	1
KLF2	0.159588	0.885458	0.361	0.338	1
KIF5B	0.00235964	0.278613	0.457	0.369	1
KBTBD7	0.00010037	0.275649	0.132	0.055	1
KANSL1L	0.000708317	0.270271	0.182	0.099	1
JUND	0.0841246	0.51705	0.832	0.791	1
JUNB	0.000530879	0.448955	0.563	0.785	1
JUN	7.09241e-09	-0.562503	0.709	0.831	0.000238972
JMJD1C	0.000190413	0.404474	0.44	0.321	1
JKAMP	0.000293448	0.270914	0.19	0.103	1
JAG1	6.32018e-05	0.34141	0.552	0.409	1
JADE1	1.35292e-07	0.458951	0.232	0.101	0.00455854
ITSN1	0.000220373	0.258797	0.263	0.156	1
ITM2B	1.7586e-06	0.273486	0.958	0.943	0.0592542
ITIH5	2.45581e-06	0.315715	0.317	0.171	0.082746
ITFG1	0.000239621	0.255827	0.185	0.097	1
ISYNA1	4.8577e-06	0.379729	0.619	0.462	0.163675
IRF2BP2	0.00929984	0.294084	0.459	0.384	1
IRF1	0.706751	0.280073	0.23	0.226	1
INMT	0.00426941	-0.251393	0.081	0.143	1
IGFBP7	1.37774e-10	0.331488	0.997	1	4.64215e-06
IGFBP5	5.78417e-12	-0.428732	0.992	1	1.94892e-07
IGFBP3	7.27513e-05	-0.595006	0.154	0.262	1
IGFBP2	0.113005	0.411172	0.471	0.43	1
IFIT2	0.0373278	0.250528	0.126	0.084	1
IER5L	0.000802282	-0.381275	0.275	0.376	1
IER2	2.70332e-08	-0.383614	0.305	0.506	0.000910858
ID3	0.0252809	0.2932	0.504	0.422	1
HTRA1	0.0071528	-0.295496	0.224	0.293	1
HSD17B11	0.000308993	0.312359	0.308	0.2	1
HNRNPDL	0.0197225	0.276564	0.686	0.639	1
HNRNPC	0.00158377	0.314075	0.571	0.477	1
HNRNPA2B1	4.9828e-06	0.291555	0.88	0.81	0.167891
HNRNPA0	0.000427223	0.291542	0.49	0.359	1
HMGN2	0.000134275	0.330795	0.731	0.643	1
HMCN2	1.14045e-11	-0.687582	0.07	0.247	3.84263e-07
HLA-DRA	0.000310457	-0.487859	0.05	0.12	1
HLA-A	7.10836e-09	-0.432408	0.913	0.935	0.000239509
HIGD1B	2.26619e-33	1.51152	0.56	0.169	7.63569e-29
HIF1A	0.000274923	0.289073	0.235	0.137	1
HEXIM1	0.069405	-0.429715	0.244	0.283	1
HES4	7.76698e-05	0.383391	0.672	0.54	1
HBP1	1.96783e-05	0.311406	0.342	0.205	0.663042
HBB	0.128871	3.25614	0.303	0.236	1
HBA2	0.363476	2.53705	0.143	0.118	1
H3F3B	9.98815e-10	0.376789	1	0.989	3.36541e-05
H1FX	0.00760913	0.321763	0.7	0.616	1
GTF3A	0.010244	-0.253831	0.148	0.213	1
GPX4	0.00118332	-0.279137	0.616	0.684	1
GPX3	0.000743425	0.366021	0.51	0.407	1
GPRC5C	0.00215551	0.26924	0.314	0.219	1
GPM6B	1.65434e-14	0.751494	0.42	0.186	5.57414e-10
GPER1	3.0647e-08	0.3865	0.137	0.034	0.00103262
GOLGB1	0.000476644	0.374212	0.597	0.481	1
GOLGA4	0.00195741	0.302054	0.454	0.35	1
GNG11	0.0182346	0.267292	0.555	0.481	1
GNB4	2.23818e-05	0.288347	0.207	0.101	0.754133
GLUL	5.29832e-11	0.592007	0.513	0.308	1.78521e-06
GLTSCR2	6.51946e-10	-0.438524	0.714	0.838	2.19667e-05
GJC1	3.97276e-08	0.574653	0.443	0.266	0.00133858
GJA4	7.6726e-17	1.05517	0.557	0.304	2.58521e-12
GDI1	0.000662004	0.275342	0.227	0.135	1
GCC2	0.00604268	0.339528	0.375	0.295	1
GADD45G	9.93741e-08	0.565422	0.188	0.068	0.00334831
GADD45A	0.015816	0.365673	0.426	0.365	1
GABPB1-AS1	0.000865202	0.25978	0.227	0.139	1
GABPA	1.731e-05	0.257332	0.199	0.093	0.583242
FXYD6	4.17204e-05	0.406076	0.569	0.439	1
FXR1	0.00424527	0.261508	0.375	0.291	1
FTL	1.43209e-12	-0.335148	0.989	0.996	4.8253e-08
FRZB	4.16724e-13	0.812731	0.322	0.124	1.40411e-08
FRMD3	1.15022e-08	0.41966	0.331	0.154	0.000387554
FOXO3	0.000500023	0.282492	0.277	0.175	1
FOXC1	0.00258687	0.269729	0.137	0.074	1
FOSL2	2.45958e-05	0.34662	0.269	0.15	0.828732
FNDC3B	1.69871e-05	0.316854	0.227	0.116	0.572364
FLNA	0.00577928	-0.272166	0.658	0.709	1
FKBP5	7.18663e-05	0.3433	0.232	0.129	1
FILIP1L	4.58446e-14	0.721909	0.717	0.525	1.54469e-09
FILIP1	9.77989e-05	0.376701	0.207	0.112	1
FHL5	0.00253327	0.261357	0.398	0.31	1
FHL2	0.137613	0.263559	0.395	0.361	1
FBXO32	9.92887e-05	0.25872	0.202	0.103	1
FBXL3	0.00015507	0.251521	0.3	0.188	1
FBL	0.00173707	-0.275457	0.275	0.369	1
FAM69C	1.09925e-07	0.383015	0.146	0.04	0.00370382
FAM63B	1.8091e-05	0.303304	0.291	0.165	0.609558
FAM46A	0.00196573	0.453354	0.252	0.169	1
FAM162B	0.000156786	0.265501	0.347	0.228	1
FAM153B	4.83825e-05	-0.4904	0.314	0.443	1
FAM150B	1.80987e-08	-0.550958	0.151	0.314	0.000609816
FAM13C	0.0025474	0.261659	0.479	0.363	1
FAM129A	0.000381557	0.272103	0.258	0.158	1
FAM118A	0.273596	-0.253308	0.196	0.211	1
FAM110A	1.90852e-05	0.255385	0.101	0.03	0.643055
FAM107A	0.000997534	0.301736	0.207	0.124	1
FABP4	0.337777	0.334776	0.244	0.295	1
EZR	7.36627e-05	0.322897	0.277	0.165	1
ETS2	3.21374e-05	0.285315	0.179	0.082	1
ESAM	6.99598e-07	0.425593	0.482	0.323	0.0235723
EPS8L1	4.09201e-07	0.349374	0.162	0.055	0.0137876
EPS8	2.27422e-06	0.328178	0.838	0.732	0.0766275
EPN2	5.21602e-05	0.278717	0.507	0.359	1
EPHX1	1.02572e-14	0.681295	0.882	0.781	3.45608e-10
EPAS1	0.000103039	0.299129	0.79	0.667	1
ENTPD2	3.45231e-07	0.358873	0.123	0.032	0.0116322
ENDOD1	0.000544656	0.30064	0.244	0.15	1
EMX2	0.00294275	0.277275	0.241	0.158	1
EMP2	0.023027	0.253578	0.417	0.34	1
EMP1	6.40686e-05	0.823542	0.353	0.236	1
EIF4EBP1	0.00167368	0.279026	0.277	0.188	1
EIF3D	0.0082843	-0.27146	0.409	0.475	1
EIF2AK2	1.75284e-05	0.376061	0.364	0.224	0.590601
EIF1AX	0.00249238	0.286218	0.487	0.392	1
EIF1	0.000235761	0.262041	0.98	0.977	1
EGR1	0.0416662	0.861511	0.473	0.475	1
EGFLAM	0.00310373	0.260697	0.289	0.205	1
EFHD1	2.83143e-07	0.432091	0.549	0.378	0.00954022
EEF1D	5.94206e-14	-0.455918	0.913	0.951	2.00212e-09
EEF1B2	1.88299e-09	-0.431051	0.826	0.914	6.34455e-05
EEA1	0.00362842	0.306214	0.527	0.418	1
DNAJB4	5.99686e-13	0.590474	0.263	0.08	2.02058e-08
DNAJA1	0.000218869	0.44236	0.465	0.357	1
DLC1	1.48521e-09	0.535139	0.672	0.485	5.00426e-05
DIO3OS	0.0358099	0.278099	0.238	0.181	1
DIMT1	0.00154623	0.265009	0.258	0.171	1
DGKZ	0.000177956	0.336998	0.21	0.116	1
DES	0.000404494	-0.634128	0.19	0.281	1
DDX21	0.1224	0.303251	0.294	0.249	1
DDIT4	0.395088	0.315046	0.361	0.346	1
DDIT3	0.000491268	0.287291	0.311	0.205	1
DCN	0.00505475	0.44098	0.711	0.705	1
DARS	2.73519e-05	0.341726	0.339	0.213	0.921595
DAAM1	2.32606e-08	-0.517081	0.275	0.451	0.000783742
CYR61	8.30794e-13	1.8094	0.356	0.158	2.79928e-08
CYP1B1	0.00226925	0.445626	0.608	0.551	1
CYBRD1	0.00869835	-0.277037	0.35	0.411	1
CTGF	1.05637e-14	1.5753	0.336	0.127	3.55934e-10
CTDSP1	1.09712e-08	0.4419	0.356	0.181	0.000369665
CSRP2	0.000166749	0.308583	0.594	0.473	1
CSRNP1	1.26335e-09	0.592452	0.165	0.042	4.25673e-05
CSNK1A1	3.87432e-05	0.323169	0.527	0.395	1
CSGALNACT1	0.00228782	-0.341814	0.232	0.314	1
CRYAB	0.00069006	0.388587	0.636	0.551	1
CRLF1	1.62458e-05	-0.428205	0.095	0.203	0.547386
CRISPLD2	2.09019e-06	0.592445	0.434	0.297	0.070427
CPM	1.28474e-05	0.284631	0.199	0.093	0.43288
CPE	3.04912e-06	0.322472	0.941	0.878	0.102737
COX6A1	0.000671542	0.253689	0.857	0.783	1
COX4I2	1.01766e-06	0.499684	0.597	0.468	0.0342891
COMMD6	1.36031e-05	-0.31982	0.709	0.778	0.458341
COL3A1	0.0311693	0.353114	0.639	0.563	1
COL21A1	0.00070545	0.267454	0.308	0.203	1
COL18A1	8.05102e-13	0.551394	0.801	0.597	2.71271e-08
CNR1	0.00029396	0.250834	0.134	0.061	1
CLSTN2	4.85342e-11	-0.714299	0.297	0.494	1.63531e-06
CLMN	4.66812e-05	0.265961	0.501	0.346	1
CLIC4	3.38611e-05	0.320779	0.44	0.295	1
CIR1	0.00621349	0.265611	0.409	0.321	1
CHN1	4.97635e-06	0.283444	0.118	0.036	0.167673
CHMP5	0.00341105	0.273905	0.415	0.316	1
CHD9	2.43246e-05	0.381793	0.504	0.363	0.819592
CHD6	0.00652919	0.27401	0.28	0.207	1
CHCHD2	2.19488e-05	-0.277864	0.796	0.842	0.739541
CFH	1.01989e-12	-0.650935	0.709	0.859	3.43642e-08
CFD	1.83074e-15	-0.564225	0.922	0.97	6.1685e-11
CEP57	5.16706e-05	0.315864	0.244	0.133	1
CEP290	0.00060333	0.300025	0.199	0.114	1
CEBPZ	8.49414e-05	0.331424	0.305	0.19	1
CEBPD	1.29474e-39	1.55174	0.947	0.734	4.36249e-35
CEBPB	1.79124e-06	0.578413	0.532	0.39	0.0603541
CDKN1A	5.31425e-09	0.936679	0.317	0.156	0.000179058
CDK12	0.000159357	0.268444	0.289	0.177	1
CDC42EP4	6.63221e-06	0.377554	0.266	0.141	0.223466
CD9	1.606e-05	0.335283	0.801	0.694	0.541126
CD81	2.38602e-10	0.39274	0.975	0.968	8.03945e-06
CD74	0.00131395	-0.605129	0.104	0.179	1
CD63	3.96336e-09	-0.382722	0.975	0.977	0.000133541
CD46	0.00168186	0.276174	0.445	0.348	1
CD44	0.00472028	-0.273425	0.658	0.722	1
CD151	0.00710276	0.338081	0.762	0.717	1
CCZ1	1.15498e-08	0.335678	0.162	0.044	0.000389158
CCNG2	0.000838541	0.268404	0.204	0.12	1
CCND2	0.000464804	0.293894	0.395	0.285	1
CCND1	3.13187e-19	0.977238	0.532	0.243	1.05525e-14
CCL8	1.19779e-05	1.44772	0.123	0.044	0.403583
CCL2	9.81747e-07	2.98091	0.275	0.158	0.033079
CCDC80	9.32258e-08	-0.482792	0.507	0.677	0.00314115
CCDC71L	0.000319976	0.385535	0.255	0.154	1
CCDC3	2.66155e-08	0.409371	0.182	0.059	0.000896784
CCDC102B	6.33503e-10	0.611259	0.437	0.249	2.13453e-05
CBFA2T3	6.15509e-09	0.336616	0.143	0.032	0.000207389
CAV2	2.36262e-06	0.374209	0.557	0.405	0.0796062
CAV1	3.65255e-13	0.604238	0.874	0.802	1.23069e-08
CAT	0.000370882	0.294583	0.398	0.276	1
CASQ2	0.00587989	0.290829	0.196	0.129	1
CAMK2N1	2.33955e-08	0.65547	0.773	0.711	0.000788287
CA3	0.00752719	-0.368444	0.106	0.171	1
C4orf3	0.000522517	0.286881	0.731	0.627	1
C2orf74	2.6702e-06	0.259089	0.154	0.055	0.0899696
C2orf40	1.26987e-06	-0.386099	0.849	0.901	0.0427869
C20orf27	0.000406093	0.350823	0.524	0.43	1
C1QTNF1	0.0012802	0.306394	0.546	0.43	1
C1QBP	0.00430144	-0.315281	0.305	0.38	1
C1orf123	0.0340959	-0.279317	0.345	0.392	1
C14orf2	5.7277e-06	-0.384783	0.445	0.589	0.192989
C12orf57	6.46843e-07	-0.307238	0.885	0.89	0.0217947
C11orf96	0.0271468	0.979081	0.824	0.816	1
C11orf57	0.000230407	0.285548	0.207	0.114	1
C10orf10	0.00833021	0.387023	0.322	0.245	1
BZW1	2.7148e-05	0.332321	0.384	0.251	0.914726
BTG3	0.00122213	0.263942	0.207	0.122	1
BTG2	1.02906e-17	1.22145	0.585	0.325	3.46732e-13
BTG1	6.96631e-07	0.313911	0.955	0.907	0.0234723
BST2	5.41773e-09	0.641613	0.322	0.154	0.000182545
BPTF	0.000522305	0.263658	0.527	0.401	1
BNIP3L	0.0040513	0.287975	0.496	0.405	1
BMP5	2.52707e-10	0.483916	0.249	0.086	8.51471e-06
BMP2	5.51376e-06	0.355802	0.154	0.059	0.18578
BEX4	1.50483e-10	0.490713	0.305	0.122	5.07037e-06
BDP1	0.00243887	0.323426	0.373	0.276	1
BCL6	6.02512e-06	0.394216	0.275	0.148	0.203011
BCAM	1.56177e-06	0.436257	0.513	0.359	0.0526224
BAZ2B	0.000747193	0.285816	0.317	0.211	1
B3GNT2	4.35009e-07	0.428142	0.266	0.129	0.0146572
B2M	4.44766e-13	-0.375896	1	1	1.4986e-08
ATP5G2	6.93331e-06	0.328652	0.838	0.81	0.233611
ATP5G1	0.00495964	-0.26515	0.392	0.458	1
ATP5E	3.74632e-06	-0.315277	0.776	0.827	0.126229
ATP5B	1.81051e-05	0.35411	0.661	0.519	0.610032
ATF3	1.9572e-06	1.17729	0.311	0.186	0.0659458
ATF2	0.000311213	0.282113	0.21	0.12	1
ASAP1	0.00138588	0.251593	0.37	0.264	1
ASAH1	0.0792755	0.255137	0.49	0.449	1
ARPC5	6.61766e-06	0.416952	0.647	0.494	0.222975
ARID5B	2.60024e-09	0.74059	0.731	0.568	8.76123e-05
ARHGDIB	1.09697e-05	0.604073	0.423	0.291	0.369613
ARHGAP6	5.52028e-09	0.480146	0.524	0.323	0.000186
ARHGAP42	0.00119348	0.298176	0.221	0.135	1
ARHGAP29	8.3701e-06	0.447483	0.655	0.534	0.282022
APRT	0.00148051	-0.327763	0.392	0.47	1
APOLD1	3.20165e-18	1.10042	0.361	0.116	1.07876e-13
APOE	9.4587e-05	0.581363	0.824	0.787	1
APOD	2.36435e-06	-0.475715	0.21	0.352	0.0796644
APOC1	0.542026	0.427793	0.255	0.278	1
AP3S1	8.68382e-06	0.333154	0.401	0.251	0.292593
ANXA2	0.000963465	-0.323136	0.695	0.722	1
ANXA1	0.00107249	0.297115	0.56	0.441	1
ANGPTL4	4.25951e-12	0.546724	0.174	0.032	1.4352e-07
ANGPT4	4.11884e-05	0.289831	0.101	0.032	1
ALDOA	1.07661e-05	0.313438	0.908	0.876	0.362753
ALDH2	0.00067688	0.258796	0.395	0.289	1
AKIRIN1	0.00034556	0.33787	0.179	0.097	1
AKAP13	1.79913e-05	0.335187	0.487	0.333	0.606197
AHR	0.00779868	0.283482	0.431	0.344	1
AHNAK	2.54383e-06	-0.391332	0.641	0.726	0.0857119
AGT	2.08566e-05	0.754691	0.499	0.344	0.702741
AEBP1	0.00154619	-0.307945	0.42	0.515	1
ADRA2B	1.16727e-05	0.254257	0.157	0.061	0.3933
ADIRF	2.16106e-06	0.259573	0.997	0.97	0.0728147
ADAMTS5	0.000191975	0.366874	0.224	0.129	1
ADAMTS4	3.66317e-11	1.10258	0.188	0.049	1.23427e-06
ADAMTS1	1.08143e-05	1.03104	0.574	0.5	0.364376
ACTN4	0.0037168	0.340507	0.493	0.407	1
ACTG2	0.581043	-0.315403	0.359	0.316	1
ACTB	4.53552e-09	0.423064	0.986	0.97	0.00015282
A2M	2.60192e-19	-0.852291	0.501	0.732	8.7669e-15
2022-09-11	0.000957152	0.299599	0.496	0.38	1

## Sheet: PC DMED DEGs
	p_val	avg_log2FC	pct.1	pct.2	p_val_adj
ZNF644	0.00957515	0.326822	0.329	0.23	1
ZNF511	0.0100484	0.282658	0.249	0.165	1
ZNF24	4.70179e-06	0.379858	0.434	0.241	0.158422
ZFP36L2	1.08501e-10	-0.697501	0.636	0.835	3.65585e-06
ZFP36L1	3.01373e-08	-0.658254	0.803	0.882	0.00101545
ZFP36	1.75161e-40	1.59256	0.965	0.574	5.90187e-36
ZFHX4	0.536257	-0.277167	0.237	0.243	1
ZFAND5	0.00149483	0.387666	0.566	0.449	1
ZEB2	0.0179763	-0.276715	0.763	0.835	1
ZDHHC14	5.82861e-05	0.332607	0.173	0.07	1
ZC3H6	0.00394822	-0.394487	0.15	0.245	1
ZC2HC1A	0.00359979	-0.330366	0.116	0.213	1
ZBTB38	0.0701071	-0.348155	0.237	0.281	1
ZBED6	0.00159483	0.28418	0.225	0.124	1
YBX3	3.04949e-19	0.900454	0.902	0.688	1.0275e-14
XRN2	0.000752601	0.330039	0.405	0.262	1
WNT6	1.33184e-05	0.337335	0.162	0.055	0.448752
WNK1	0.0418039	-0.261599	0.156	0.224	1
WBP4	0.00388975	0.270394	0.26	0.158	1
WBP2	0.0131266	0.253437	0.272	0.181	1
WASL	0.00273224	0.262971	0.353	0.234	1
VPS72	9.87482e-06	0.380454	0.277	0.131	0.332722
VMP1	2.41222e-05	0.559741	0.497	0.335	0.812774
VIM	1.83791e-10	0.321127	1	1	6.19265e-06
VGLL3	0.00224591	-0.303022	0.064	0.152	1
VDAC2	0.000442913	0.338088	0.63	0.47	1
VAPA	0.000426768	0.33993	0.59	0.447	1
VAMP5	0.0137023	-0.31875	0.324	0.418	1
UQCRC2	0.00352809	0.256481	0.468	0.329	1
UQCRC1	6.89479e-06	0.407052	0.364	0.196	0.232313
UGCG	8.09619e-17	1.00078	0.434	0.143	2.72793e-12
UFC1	0.00377876	0.289659	0.405	0.291	1
UBXN4	0.0268384	0.276897	0.595	0.487	1
UBR2	0.00909517	0.26745	0.208	0.122	1
UBE2D3	0.000308613	0.342353	0.514	0.371	1
UBE2D2	0.000159386	0.289993	0.543	0.373	1
UBE2D1	0.00795372	0.26548	0.179	0.103	1
UBE2A	0.00308059	0.289152	0.283	0.179	1
TUBB	8.63924e-07	-0.494243	0.52	0.709	0.0291091
TUBA1B	0.000497086	-0.492553	0.699	0.707	1
TUBA1A	0.00315647	-0.353366	0.618	0.7	1
TTYH1	0.00111132	0.480784	0.277	0.167	1
TTC3	0.00537572	-0.348947	0.376	0.46	1
TSPAN3	0.00139678	0.305314	0.416	0.285	1
TSPAN12	0.00389703	0.294334	0.225	0.133	1
TSC22D3	0.00147693	0.303349	0.578	0.456	1
TRMT61A	0.000367577	0.258818	0.145	0.059	1
TRMT10C	3.33621e-05	0.327699	0.301	0.15	1
TRIP12	0.0069484	0.267635	0.225	0.139	1
TRIM28	0.000209059	0.273942	0.376	0.217	1
TRIB2	2.67891e-06	0.484628	0.185	0.063	0.0902633
TPI1	9.0338e-07	0.51087	0.838	0.713	0.0304385
TPGS1	0.000232673	0.434714	0.312	0.184	1
TOMM40	0.000347324	0.320508	0.254	0.135	1
TNXB	0.00562786	-0.361248	0.11	0.203	1
TNS2	0.0121362	-0.319554	0.382	0.458	1
TNRC6C	0.00362794	-0.404481	0.191	0.289	1
TNFRSF1A	1.54609e-05	0.459937	0.59	0.39	0.520939
TNFRSF12A	2.5988e-06	0.384613	0.15	0.042	0.0875638
TMX2	0.00109482	0.34795	0.272	0.16	1
TMSB4X	2.8344e-09	-0.486153	0.994	0.992	9.55021e-05
TMSB10	3.53478e-07	-0.520654	0.919	0.905	0.0119101
TMF1	0.00489517	0.263556	0.364	0.243	1
TMEM55A	0.00547816	0.258324	0.249	0.154	1
TMEM38B	2.97128e-12	0.574	0.312	0.086	1.00114e-07
TMEM242	0.0107293	0.315521	0.231	0.15	1
TMEM176A	0.0254003	0.469479	0.451	0.386	1
TMEM165	0.00413147	0.342225	0.324	0.219	1
TMEM115	0.0023247	0.290795	0.185	0.097	1
TMBIM4	0.0173143	0.293132	0.48	0.38	1
TMA7	0.0167645	-0.275967	0.647	0.711	1
TMA16	0.00213501	0.340328	0.208	0.116	1
TM9SF3	0.000751813	0.377308	0.514	0.361	1
TM4SF1	0.243927	-0.262401	0.607	0.627	1
TJP1	0.00144301	0.343164	0.335	0.209	1
TIPARP	1.46007e-26	1.24781	0.503	0.122	4.91954e-22
TIMP3	2.76313e-08	0.452609	0.983	0.966	0.000931009
TIMP2	1.50737e-07	-0.638446	0.474	0.648	0.00507892
TIMM10	0.00232644	0.364248	0.249	0.152	1
THY1	0.00107505	-0.521853	0.457	0.57	1
TFAM	0.00289036	0.27087	0.295	0.181	1
TERF2IP	0.00212452	0.300256	0.514	0.369	1
TEAD3	0.000454552	0.284732	0.156	0.068	1
TBX2-AS1	0.000598042	0.365595	0.185	0.089	1
TBX2	0.00727652	0.280494	0.266	0.173	1
TBC1D5	0.0224962	-0.267553	0.069	0.131	1
TAOK3	0.00106929	-0.391902	0.092	0.2	1
TAGLN2	3.22826e-05	-0.351686	0.734	0.823	1
SYTL2	0.0719063	-0.354855	0.225	0.281	1
SYPL1	7.68209e-06	0.391771	0.566	0.378	0.25884
SYNPO2	0.00342866	0.321505	0.803	0.732	1
SYNE2	0.0019215	0.443655	0.376	0.253	1
SYNCRIP	2.74236e-05	0.389246	0.457	0.281	0.92401
SULF2	0.00215384	-0.302859	0.04	0.122	1
STXBP3	0.013744	-0.25225	0.075	0.148	1
STOM	8.79035e-13	0.704522	0.728	0.468	2.96182e-08
STAT3	2.39492e-08	0.620904	0.601	0.367	0.000806946
ST6GALNAC6	0.000199467	0.376033	0.358	0.215	1
ST5	0.00824894	-0.302854	0.22	0.321	1
SSSCA1	0.002393	0.291527	0.249	0.146	1
SSR4	0.00362065	-0.327345	0.486	0.584	1
SSR3	0.0022624	0.296696	0.514	0.386	1
SSPN	0.000364819	-0.453457	0.341	0.466	1
SSB	0.000747262	0.301208	0.613	0.477	1
SRRM1	0.00715212	-0.278792	0.503	0.622	1
SRP72	0.0113379	0.253143	0.387	0.285	1
SRGN	5.57287e-07	0.503818	0.185	0.057	0.0187772
SREK1	0.000253214	0.397922	0.41	0.266	1
SPTSSA	0.0257755	0.278567	0.376	0.285	1
SPTBN1	0.0293543	-0.319271	0.37	0.445	1
SPRY2	0.00467989	0.374175	0.301	0.203	1
SPARCL1	2.43825e-06	0.447173	0.977	0.975	0.0821544
SOX4	0.138586	-0.28853	0.324	0.367	1
SOD3	0.0100454	-0.283977	0.584	0.686	1
SOD2	1.42317e-06	0.55249	0.52	0.35	0.0479524
SOCS3	6.56445e-21	1.22819	0.751	0.407	2.21183e-16
SNRPB	0.000185292	0.338767	0.607	0.432	1
SNHG15	3.30773e-10	0.812828	0.347	0.141	1.11451e-05
SNCG	0.0292367	-0.299743	0.347	0.43	1
SMTN	8.28028e-06	0.441763	0.491	0.302	0.278996
SMOC1	2.44552e-06	0.286342	0.121	0.027	0.0823995
SMIM3	8.95813e-06	0.497017	0.538	0.346	0.301835
SMCHD1	4.43435e-05	0.408514	0.399	0.245	1
SMAD5	0.0605462	-0.263916	0.243	0.306	1
SLMAP	0.00179746	0.261439	0.225	0.124	1
SLIT3	0.0828634	-0.27068	0.191	0.247	1
SLCO1C1	7.46737e-06	0.318564	0.127	0.034	0.251606
SLC9A3R2	4.77988e-10	-0.801479	0.214	0.477	1.61053e-05
SLC4A7	0.000131414	0.362627	0.214	0.099	1
SLC39A14	2.67194e-07	0.339835	0.127	0.025	0.00900284
SLC38A2	0.000662398	0.364388	0.595	0.456	1
SLC33A1	0.00170004	0.251231	0.145	0.065	1
SLC2A3	0.000292575	0.336179	0.341	0.2	1
SLC25A4	1.95358e-08	0.627088	0.329	0.143	0.000658239
SLC25A3	3.75399e-06	0.353092	0.884	0.783	0.126487
SIVA1	0.00110713	0.288351	0.711	0.559	1
SH3BP5	6.60884e-21	1.04956	0.312	0.049	2.22678e-16
SF3B1	0.0034038	0.327245	0.526	0.414	1
SESN3	0.0145326	-0.383042	0.139	0.217	1
SERTAD1	8.17003e-06	0.44279	0.272	0.129	0.275281
SERPINI1	0.000409933	0.282335	0.121	0.044	1
SERPINF1	0.000694001	0.511045	0.624	0.54	1
SERINC3	0.0173547	0.274519	0.462	0.371	1
SERF2	0.000223696	-0.304058	0.942	0.943	1
SEMA5A	0.00133968	-0.369791	0.139	0.255	1
SEC11A	0.0058014	-0.336886	0.474	0.536	1
SDPR	0.000562897	-0.392553	0.162	0.295	1
SDHD	0.00735601	0.259459	0.468	0.335	1
SDC2	0.140661	-0.272806	0.185	0.226	1
SCN1B	0.00799833	-0.271078	0.121	0.209	1
SCAND1	0.000174165	0.346168	0.52	0.361	1
SCAMP4	0.00119474	0.250158	0.11	0.042	1
SBDS	0.000803561	0.373903	0.584	0.483	1
SAT1	1.58156e-07	1.02	0.532	0.354	0.0053289
SASH1	0.0046017	-0.352684	0.168	0.274	1
SAP30BP	0.000621156	0.339862	0.254	0.143	1
SAMHD1	0.0354971	0.267101	0.318	0.241	1
S100A6	2.29275e-11	-0.423318	0.983	0.998	7.72518e-07
S100A4	8.16541e-13	-0.805264	0.815	0.926	2.75125e-08
S100A13	8.0781e-05	-0.541751	0.208	0.354	1
S100A11	7.28256e-07	-0.519489	0.757	0.848	0.0245379
S100A10	0.0013847	-0.512688	0.566	0.662	1
RUNX1	1.39997e-05	0.495283	0.191	0.074	0.471707
RTN3	0.00372951	0.261569	0.405	0.272	1
RSRP1	0.0509821	-0.287622	0.312	0.395	1
RSL24D1	0.00811599	0.253731	0.653	0.542	1
RRAD	9.89241e-05	-0.616163	0.555	0.646	1
RPF2	0.00603819	0.266675	0.197	0.116	1
RP11-467L13.7	0.0596993	-0.317059	0.069	0.122	1
RP11-394O4.5	0.00860015	-0.456087	0.104	0.181	1
ROCK1	0.00662418	0.357502	0.566	0.468	1
RNH1	0.00976575	0.256557	0.653	0.538	1
RND3	1.14994e-07	0.594431	0.22	0.072	0.00387459
RNASE4	0.000146823	0.257469	0.237	0.114	1
RMRP	9.21821e-08	0.330994	0.179	0.046	0.00310598
RHOQ	9.91285e-06	0.42561	0.509	0.321	0.334003
RHOC	8.1262e-09	0.459382	0.855	0.667	0.000273804
RHOB	1.62555e-24	1.13671	0.873	0.568	5.47714e-20
RHEB	9.18495e-05	0.297303	0.445	0.272	1
RGS5	6.27027e-07	0.66936	0.867	0.776	0.021127
RGS16	6.97741e-08	0.733104	0.266	0.099	0.00235097
RGS10	0.00180779	-0.364919	0.092	0.192	1
RGCC	3.66669e-11	0.535472	0.173	0.027	1.23545e-06
RERGL	3.94841e-14	1.0679	0.162	0.013	1.33038e-09
RER1	0.00835263	0.350894	0.399	0.302	1
REM1	0.000324327	-0.491767	0.197	0.327	1
RELL1	0.000210944	0.304581	0.156	0.063	1
RECQL	0.0629839	-0.25387	0.104	0.158	1
RCAN2	0.0104386	-0.341851	0.555	0.597	1
RBPMS	3.93432e-05	0.427512	0.699	0.517	1
RBMS1	1.92399e-06	0.50949	0.468	0.274	0.0648268
RBM8A	1.38185e-06	0.452862	0.509	0.312	0.0465601
RBBP6	0.00312142	0.275573	0.341	0.217	1
RASL11A	0.020478	0.314643	0.295	0.217	1
RASD1	1.19322e-07	1.05246	0.422	0.23	0.00402043
RARA-AS1	0.00127205	0.255506	0.156	0.072	1
RANGRF	0.00157128	0.305639	0.208	0.112	1
RAN	0.0009108	0.291293	0.642	0.494	1
RAMP2	0.00757077	-0.29702	0.133	0.226	1
RABGGTB	5.22988e-05	0.326719	0.22	0.097	1
RAB21	0.00502969	0.28922	0.26	0.165	1
R3HDM2	0.0343681	-0.321342	0.156	0.222	1
PTRH2	0.000586982	0.276675	0.116	0.042	1
PTP4A3	7.41174e-18	1.21445	0.566	0.238	2.49731e-13
PTMA	3.47007e-14	0.529158	1	1	1.16921e-09
PTK2	8.44771e-05	0.468015	0.474	0.321	1
PTGER3	0.0223938	0.317233	0.116	0.063	1
PTGDS	0.00012886	1.22878	0.191	0.084	1
PSMD8	0.00520654	0.312301	0.659	0.523	1
PSMD7	0.000292035	0.355782	0.399	0.253	1
PSMC4	0.000791426	0.273899	0.37	0.232	1
PSMB6	0.00173581	0.298413	0.647	0.477	1
PSMA2	0.00522197	0.273622	0.439	0.312	1
PRSS23	0.0566928	-0.298563	0.11	0.165	1
PRRX1	1.47533e-07	-0.478503	0.809	0.884	0.00497096
PRRT2	0.00394988	-0.302645	0.046	0.122	1
PRPH	0.00588757	0.31363	0.15	0.078	1
PRPF4B	0.00602519	0.256649	0.439	0.325	1
PRKCDBP	0.000682812	-0.424628	0.607	0.73	1
PRELP	0.000941306	-0.390872	0.202	0.335	1
PRELID1	0.00111872	0.300028	0.486	0.35	1
PQBP1	0.000629969	0.265268	0.439	0.289	1
PPP1R12B	0.0047468	0.353176	0.341	0.245	1
PPP1R12A	0.00140919	0.343399	0.688	0.559	1
PPP1CA	0.00132178	0.278014	0.249	0.139	1
PPHLN1	0.0124725	0.275405	0.272	0.181	1
PPDPF	0.0248495	-0.275925	0.607	0.641	1
PNRC1	4.97545e-09	0.543055	0.96	0.831	0.000167643
PNPLA2	0.00054389	0.302606	0.249	0.133	1
PNO1	0.00779017	0.297377	0.133	0.068	1
PMEPA1	5.97358e-05	0.527492	0.74	0.614	1
PLXND1	0.0354063	-0.393472	0.191	0.251	1
PLPP3	3.26038e-08	0.614863	0.624	0.399	0.00109855
PLOD2	0.00617273	0.275656	0.139	0.072	1
PLN	1.28504e-05	0.475798	0.364	0.196	0.432982
PLAC9	1.07044e-05	-0.415086	0.705	0.789	0.360673
PLA2G5	0.000626441	0.484454	0.15	0.065	1
PITPNC1	1.65336e-09	0.52163	0.237	0.068	5.57083e-05
PITPNB	0.00380271	0.327091	0.295	0.192	1
PIK3R1	0.046237	-0.316534	0.197	0.266	1
PIGP	5.96104e-05	0.267915	0.26	0.124	1
PI15	1.21501e-08	0.440925	0.104	0.011	0.000409386
PHYKPL	4.25959e-05	0.415519	0.243	0.116	1
PHLDB1	0.00217119	-0.408194	0.249	0.359	1
PHLDA1	4.97971e-26	1.50913	0.601	0.213	1.67786e-21
PHGDH	0.00694916	-0.338016	0.081	0.158	1
PHB2	0.000198557	0.350202	0.647	0.504	1
PGF	7.06542e-10	0.432828	0.202	0.046	2.38062e-05
PFN1	8.13552e-08	0.444198	0.896	0.732	0.00274118
PFDN5	0.000214297	-0.255015	0.925	0.951	1
PER1	9.36925e-05	0.347203	0.185	0.078	1
PEF1	0.00423102	0.344697	0.295	0.196	1
PDLIM5	2.34556e-05	0.354983	0.289	0.146	0.790312
PDLIM3	4.8782e-05	0.458765	0.503	0.335	1
PDLIM2	0.0222431	-0.367661	0.353	0.414	1
PDK4	8.6735e-27	1.77299	0.642	0.241	2.92245e-22
PDGFRB	6.12573e-09	-0.590699	0.613	0.781	0.0002064
PDE8B	0.0104505	0.300595	0.197	0.12	1
PDE5A	0.0106733	0.252147	0.688	0.565	1
PCYOX1	0.04793	-0.270428	0.272	0.34	1
PCSK1N	4.5785e-05	0.445297	0.249	0.118	1
PCBP2	0.000229628	-0.432986	0.48	0.612	1
PCBD1	0.00635693	0.254843	0.37	0.253	1
PBXIP1	0.0284891	0.274158	0.347	0.276	1
PANK2	0.107586	-0.279678	0.075	0.114	1
PALLD	0.0913457	0.255837	0.538	0.462	1
PABPC1	0.00272274	0.336505	0.792	0.715	1
OTUD6B-AS1	0.0636041	0.256586	0.324	0.251	1
OTUB1	0.000835527	0.327026	0.254	0.143	1
OSR2	0.0144436	-0.398693	0.208	0.297	1
OSR1	0.00708539	-0.318233	0.064	0.139	1
OSMR	4.00136e-11	0.703168	0.445	0.192	1.34822e-06
OLFML3	0.00668123	-0.348412	0.104	0.186	1
OLFML2B	0.00494208	-0.359819	0.11	0.203	1
ODC1	4.06692e-07	0.431984	0.231	0.084	0.0137031
OAT	0.000436813	0.353733	0.405	0.276	1
OAF	0.00811041	-0.251123	0.116	0.203	1
NXN	1.17334e-09	0.585489	0.324	0.116	3.95344e-05
NUDT4	0.0101767	0.255541	0.601	0.502	1
NTRK3	1.49199e-05	0.476791	0.503	0.329	0.502713
NTRK2	0.0166235	-0.299774	0.665	0.677	1
NTHL1	0.00219765	-0.365774	0.139	0.247	1
NT5DC2	0.00361216	0.260177	0.439	0.302	1
NSMF	0.000768953	0.331826	0.116	0.044	1
NSA2	0.00757617	-0.334145	0.514	0.572	1
NRGN	1.02493e-09	0.58472	0.451	0.203	3.4534e-05
NR4A3	1.2244e-11	0.493028	0.162	0.021	4.12549e-07
NR4A2	9.32413e-08	0.431735	0.185	0.051	0.00314167
NR4A1	6.03278e-36	1.80993	0.63	0.156	2.03268e-31
NR2F2	4.23682e-09	-0.478477	0.936	0.987	0.000142755
NR1H2	0.0869448	0.257281	0.26	0.2	1
NPEPPS	0.0767232	-0.284284	0.133	0.186	1
NPDC1	0.0406755	0.334945	0.324	0.257	1
NPC2	0.0637792	-0.285251	0.353	0.407	1
NOP10	0.00661892	-0.339412	0.272	0.369	1
NOC3L	0.000526031	0.301253	0.208	0.103	1
NNMT	3.80042e-12	1.08287	0.399	0.156	1.28051e-07
NME4	0.000464434	0.340211	0.514	0.361	1
NMD3	0.0136699	0.264358	0.202	0.129	1
NID1	5.92438e-05	-0.586189	0.173	0.319	1
NGF	0.0217256	0.324444	0.139	0.08	1
NFKBIZ	7.20306e-08	0.586226	0.289	0.116	0.002427
NFIX	0.000731683	-0.419811	0.237	0.363	1
NFIL3	2.90063e-08	0.667968	0.462	0.262	0.000977338
NFIC	0.0024276	-0.411897	0.532	0.601	1
NFIB	0.00059408	-0.376706	0.682	0.787	1
NFE2L1	0.0528356	-0.290744	0.156	0.217	1
NEXN	0.0867255	0.274862	0.387	0.344	1
NEURL1B	0.00124112	-0.425484	0.214	0.329	1
NET1	1.22086e-08	0.827457	0.179	0.044	0.000411358
NES	0.111871	0.384676	0.214	0.162	1
NEAT1	2.44906e-07	0.529462	0.873	0.816	0.00825187
NDUFV2	0.0142241	0.269477	0.457	0.357	1
NDUFS2	0.0303117	0.253953	0.393	0.302	1
NDUFB9	0.000779471	0.261387	0.653	0.487	1
NDUFB1	0.000441569	-0.441626	0.387	0.513	1
NDUFA7	0.000225628	0.326444	0.168	0.072	1
NDUFA4L2	0.0436239	0.462706	0.486	0.426	1
NDUFA3	0.130574	-0.253518	0.272	0.316	1
NDUFA13	0.0028132	0.295109	0.694	0.618	1
NDUFA1	0.0295202	-0.303679	0.416	0.485	1
NCOA7	0.000133521	0.501851	0.283	0.156	1
NBN	0.000713577	0.319803	0.266	0.15	1
NAPG	0.00264048	0.25007	0.22	0.127	1
NAPA	1.83287e-06	0.376102	0.422	0.215	0.0617566
NAMPT	1.48507e-14	1.03218	0.468	0.192	5.00379e-10
MYSM1	0.0314292	-0.250738	0.058	0.114	1
MYL9	3.09017e-06	0.396918	1	0.975	0.10412
MYH9	3.5547e-05	-0.452194	0.503	0.656	1
MYH11	0.000310678	-0.408489	0.723	0.842	1
MYC	1.25117e-27	1.51056	0.699	0.289	4.2157e-23
MXRA8	0.00489849	0.271465	0.486	0.357	1
MXRA7	0.000347193	-0.441861	0.37	0.487	1
MTHFD2	7.79179e-25	1.2057	0.642	0.249	2.62537e-20
MT2A	3.15305e-25	1.68277	0.983	0.901	1.06239e-20
MT1X	6.73768e-05	1.1531	0.566	0.449	1
MT1M	1.50939e-12	1.27703	0.676	0.447	5.08575e-08
MT1F	0.000227708	-0.38263	0.15	0.291	1
MT1E	0.000507117	0.582355	0.682	0.582	1
MT1A	2.05619e-19	1.7706	0.509	0.186	6.92813e-15
MRPL54	0.000818085	0.282135	0.382	0.243	1
MRPL51	0.000527965	-0.423863	0.295	0.424	1
MRPL43	0.0404653	-0.267787	0.358	0.426	1
MRPL32	0.0176118	0.296381	0.439	0.329	1
MRPL3	0.00294353	0.266284	0.254	0.154	1
MRPL20	4.02672e-05	0.342662	0.543	0.359	1
MRGPRF	0.00227391	-0.400682	0.584	0.643	1
MOCS2	0.0269167	-0.259872	0.156	0.226	1
MLH3	0.000766335	0.269546	0.277	0.154	1
MLF2	0.00853423	0.304123	0.486	0.403	1
MIR22HG	1.94559e-09	0.62364	0.301	0.112	6.55547e-05
MIF	0.100323	-0.273506	0.434	0.458	1
MIEN1	0.0190592	0.284136	0.26	0.186	1
MICU1	0.0076627	-0.285631	0.069	0.146	1
MGAT1	0.00673594	0.329283	0.26	0.171	1
MFGE8	1.35774e-05	0.569816	0.855	0.686	0.457476
MEF2C	0.00958347	-0.363169	0.329	0.432	1
MEF2A	0.105927	-0.256753	0.289	0.342	1
MED27	0.00221459	0.250459	0.145	0.068	1
MDK	0.0319534	0.309479	0.723	0.66	1
MCL1	2.17398e-08	0.64663	0.474	0.255	0.000732501
MCC	0.049803	-0.262425	0.116	0.179	1
MCAM	6.56904e-06	0.522432	0.601	0.441	0.221337
MAT2A	0.00413467	0.280398	0.387	0.257	1
MAST4	0.00404192	-0.299998	0.058	0.139	1
MARCKS	1.75634e-06	-0.667839	0.208	0.39	0.0591781
MAPK1IP1L	5.30659e-05	0.253725	0.283	0.137	1
MAP4	0.00890201	-0.365944	0.277	0.369	1
MAP3K13	0.00118465	0.263765	0.249	0.139	1
MAP1LC3A	0.0114396	0.278146	0.497	0.39	1
MAP1A	0.0166719	-0.351025	0.208	0.289	1
MANBAL	0.00135685	0.266556	0.341	0.209	1
MAML2	0.00898279	0.302738	0.422	0.312	1
MAMDC2	0.00438366	-0.372347	0.075	0.158	1
MAFG	1.37465e-05	0.280167	0.133	0.038	0.463173
MAFF	7.05932e-15	0.815835	0.37	0.112	2.37857e-10
MAFB	0.0278478	-0.349029	0.15	0.224	1
MAF	0.00277681	-0.341516	0.064	0.152	1
M6PR	2.22764e-05	0.377168	0.341	0.181	0.75058
LURAP1L	0.00785889	0.301962	0.301	0.203	1
LUM	3.42381e-05	-0.494516	0.145	0.314	1
LTBP4	2.9024e-06	-0.671559	0.393	0.574	0.0977936
LSP1	1.49853e-10	-0.85779	0.017	0.234	5.04915e-06
LRRFIP1	0.0024667	0.349133	0.324	0.205	1
LRRC17	0.0103654	-0.319602	0.202	0.297	1
LRP1	0.0069199	-0.361683	0.225	0.321	1
LPP	4.52727e-07	-0.536265	0.757	0.827	0.0152542
LMO3	0.00458146	-0.32264	0.04	0.114	1
LMNA	0.00106557	0.277324	0.896	0.846	1
LINC01436	3.15757e-05	0.331801	0.249	0.114	1
LINC01197	0.0109364	-0.297954	0.156	0.245	1
LINC00969	0.00855024	-0.36684	0.191	0.287	1
LINC00493	0.00108309	0.288239	0.555	0.405	1
LHFP	0.0770617	0.258262	0.861	0.816	1
LGALSL	0.00131193	0.27213	0.202	0.105	1
LGALS1	0.00240365	-0.252052	0.994	0.977	1
LFNG	0.00554457	-0.250206	0.046	0.122	1
LENG8	0.00535634	0.276482	0.185	0.103	1
LDHA	2.88319e-10	0.566223	0.855	0.703	9.71461e-06
LBH	0.0188287	0.289164	0.26	0.173	1
LAYN	0.0183826	-0.255657	0.092	0.162	1
LAPTM4B	0.00746548	0.337346	0.468	0.352	1
LAMC1	0.0462302	-0.333233	0.283	0.348	1
LAMB2	0.00879473	-0.373466	0.306	0.411	1
LAMA4	0.00618294	-0.284145	0.318	0.422	1
KRTCAP2	0.0525591	-0.264754	0.364	0.428	1
KPNA4	0.00161075	0.291189	0.283	0.167	1
KLHDC2	0.00306071	0.322829	0.272	0.169	1
KLF9	4.00555e-27	1.23084	0.821	0.416	1.34963e-22
KLF6	0.0254028	0.344069	0.52	0.445	1
KLF2	2.58117e-07	0.881446	0.538	0.338	0.00869699
KLF11	5.38743e-05	0.286597	0.168	0.063	1
KIFAP3	0.00282339	0.282463	0.243	0.141	1
KIF5C	4.33579e-09	0.62324	0.37	0.158	0.00014609
KIF5B	6.52729e-06	0.432629	0.566	0.369	0.219931
KIAA1551	0.000413779	0.346691	0.272	0.15	1
KHDRBS1	0.00101356	0.272042	0.561	0.409	1
KDELR1	0.00144597	0.319434	0.642	0.502	1
KCTD12	0.000278495	-0.325119	0.104	0.236	1
KCNQ1OT1	1.50492e-06	-0.816547	0.052	0.213	0.0507067
KCNE4	0.00263442	0.495705	0.497	0.371	1
KANK2	0.00176934	-0.376174	0.543	0.624	1
JUND	4.73022e-14	0.555332	0.925	0.791	1.5938e-09
JUNB	5.24828e-38	1.67955	0.965	0.785	1.76836e-33
JAG1	0.000408263	0.469325	0.543	0.409	1
JADE1	0.00026846	0.324642	0.208	0.101	1
ITGB1BP1	1.07179e-05	-0.551089	0.127	0.291	0.361128
ITGAV	0.0346719	-0.26722	0.081	0.139	1
ISYNA1	0.00377319	0.283966	0.59	0.462	1
ISLR	0.021967	-0.335962	0.121	0.19	1
ISL1	0.00292068	-0.415661	0.231	0.344	1
ISG20	0.00407435	0.258657	0.133	0.063	1
ISCA1	0.0100563	0.279295	0.243	0.156	1
IRS2	0.00176943	0.26846	0.237	0.135	1
IRF2BPL	0.000619346	0.304705	0.358	0.224	1
IRF1	0.147454	-0.323602	0.179	0.226	1
IQSEC1	0.00104424	-0.33727	0.069	0.167	1
IMPDH2	0.000876295	0.282386	0.572	0.399	1
IL6	3.2039e-09	0.711846	0.121	0.015	0.000107952
IL34	0.00180385	-0.312768	0.035	0.114	1
IL32	0.000311582	0.538708	0.491	0.357	1
IGFBP6	0.000148806	-0.375407	0.832	0.871	1
IGFBP5	6.23293e-21	-0.790061	0.994	1	2.10012e-16
IGFBP4	1.31105e-10	0.751343	0.948	0.861	4.41744e-06
IGFBP3	5.05125e-07	-1.07504	0.087	0.262	0.0170197
IGFBP2	0.00881907	-0.330293	0.324	0.43	1
IFRD2	8.33215e-05	0.318535	0.191	0.08	1
IFITM2	5.55832e-05	0.33807	0.948	0.911	1
IFITM1	7.18356e-08	-0.760041	0.098	0.3	0.00242043
IFI27L2	0.00438981	-0.351719	0.358	0.454	1
IER2	1.20912e-11	1.33337	0.723	0.506	4.07402e-07
ID3	0.00263535	0.638324	0.549	0.422	1
ID2	0.0294756	-0.337318	0.064	0.12	1
HSPE1	0.012145	0.300369	0.514	0.414	1
HSPD1	0.000786264	0.35984	0.526	0.401	1
HSPB6	0.00632432	-0.324916	0.572	0.627	1
HSPA9	9.29046e-07	0.424413	0.503	0.283	0.0313033
HSPA8	0.000323708	0.333693	0.647	0.513	1
HSP90B1	0.00089139	-0.347258	0.659	0.738	1
HSP90AA1	5.31547e-06	0.405295	0.919	0.873	0.1791
HSF1	0.000321018	0.279474	0.249	0.127	1
HSDL2	0.000421655	0.344783	0.225	0.116	1
HNRNPK	0.00481843	0.270027	0.78	0.688	1
HNRNPH3	0.0110432	0.254998	0.549	0.439	1
HNRNPF	0.00130668	0.280617	0.468	0.323	1
HNRNPC	0.00071217	0.323731	0.607	0.477	1
HNRNPAB	0.0165917	0.344098	0.393	0.308	1
HNRNPA2B1	7.29885e-05	0.30123	0.908	0.81	1
HNRNPA0	6.50807e-07	0.544202	0.555	0.359	0.0219283
HMCN2	0.00330221	-0.406406	0.139	0.247	1
HLTF	0.0357813	-0.270447	0.098	0.162	1
HLA-B	5.89962e-16	0.72079	0.96	0.899	1.98782e-11
HLA-A	2.15491e-10	-0.54453	0.89	0.935	7.26077e-06
HIST1H4C	0.00730844	-0.378718	0.341	0.437	1
HIST1H1C	0.00399483	0.274702	0.15	0.076	1
HIPK2	4.40443e-06	0.460925	0.289	0.135	0.148403
HIGD1B	0.00907427	0.398544	0.26	0.169	1
HIF1A	0.00358975	0.272439	0.231	0.137	1
HIC1	0.00311501	-0.442669	0.289	0.399	1
HEXIM1	0.00506579	-0.662075	0.197	0.283	1
HES4	4.59736e-13	0.766019	0.803	0.54	1.54903e-08
HCFC1R1	0.0915775	-0.264642	0.382	0.437	1
HBB	0.000552058	-0.524682	0.121	0.236	1
HAGH	0.00111432	0.295798	0.272	0.158	1
H3F3B	3.15805e-11	0.414478	0.994	0.989	1.06407e-06
H2AFJ	0.000172758	0.324402	0.665	0.487	1
GUCY1A3	9.94744e-06	-0.583115	0.561	0.665	0.335169
GSN	0.00010562	-0.370608	0.89	0.954	1
GSC	0.00153758	-0.373035	0.058	0.15	1
GPX3	8.11012e-07	0.732237	0.59	0.407	0.0273262
GPS2	0.02073	-0.28838	0.064	0.122	1
GPM6B	0.00173415	0.450532	0.289	0.186	1
GOLGB1	0.0346197	0.260699	0.578	0.481	1
GOLGA8B	0.000130586	0.335187	0.179	0.076	1
GNL1	0.00126846	0.288154	0.277	0.167	1
GNB4	0.00704878	0.26238	0.179	0.101	1
GNB2	0.00515164	0.253849	0.555	0.435	1
GLTP	0.000489339	0.271325	0.202	0.099	1
GLIPR2	0.000751992	-0.419574	0.173	0.293	1
GJA4	0.000191456	0.623318	0.445	0.304	1
GGT5	1.81879e-06	-0.476839	0.566	0.764	0.0612822
GEM	1.40081e-06	0.682717	0.335	0.171	0.0471988
GCC2	0.000623757	0.298725	0.451	0.295	1
GAS6	2.99089e-07	0.579359	0.636	0.414	0.0100775
GAPDH	6.99364e-08	0.344062	1	0.979	0.00235644
GADD45B	0.000567585	0.794961	0.682	0.614	1
GADD45A	0.266695	0.264408	0.399	0.365	1
GABARAP	1.32635e-05	0.458273	0.387	0.217	0.446901
FYN	0.0151977	-0.25773	0.104	0.181	1
FST	0.158625	0.297635	0.197	0.158	1
FRZB	3.66676e-06	0.65918	0.272	0.124	0.123548
FOXS1	0.000281776	-0.47657	0.058	0.169	1
FOXP1	0.0211058	-0.332435	0.237	0.325	1
FOXO3	0.0170306	0.28283	0.26	0.175	1
FOS	2.27777e-27	1.06038	0.983	0.772	7.67471e-23
FN1	0.00366731	-0.298204	0.179	0.293	1
FILIP1L	5.22259e-14	1.11546	0.734	0.525	1.7597e-09
FILIP1	2.00641e-05	0.543521	0.243	0.112	0.67604
FHL1	2.21905e-10	-0.629097	0.717	0.835	7.47685e-06
FGD4	8.01919e-05	0.477724	0.37	0.226	1
FBXO17	0.0176904	-0.277731	0.104	0.175	1
FBN1	0.0150548	-0.25846	0.156	0.249	1
FBLIM1	1.14102e-05	0.434027	0.509	0.329	0.384455
FAM89A	0.0005475	0.25069	0.127	0.049	1
FAM153B	0.00277088	-0.500038	0.335	0.443	1
FAM153A	4.24607e-05	-0.5142	0.052	0.177	1
FAM13A	0.225632	-0.294571	0.237	0.268	1
FAM129A	0.00050146	0.262645	0.283	0.158	1
FAM120AOS	0.000944036	0.33625	0.249	0.139	1
FAM118A	2.98337e-05	-0.565787	0.075	0.211	1
FAM114A1	0.108878	-0.253682	0.139	0.184	1
FAM101B	0.0215547	-0.286167	0.064	0.124	1
FABP5	6.14669e-06	-0.530766	0.069	0.224	0.207107
FABP4	1.00367e-06	-0.806837	0.11	0.295	0.0338178
F8	1.28843e-13	0.852228	0.295	0.076	4.34122e-09
ETS2	7.55479e-08	0.631578	0.237	0.082	0.00254551
ESYT2	0.00282626	0.36325	0.306	0.196	1
ESAM	1.53404e-05	0.476756	0.497	0.323	0.516879
ERCC1	0.00020798	0.343028	0.306	0.171	1
ERAP2	3.63544e-05	-0.375114	0.006	0.103	1
EPS8	6.07678e-08	0.541131	0.884	0.732	0.00204751
EPN2	0.0741813	-0.268987	0.301	0.359	1
EPM2AIP1	0.085429	-0.258087	0.098	0.146	1
EPB41L2	0.00565374	-0.331144	0.387	0.483	1
EPAS1	0.00234287	0.320382	0.786	0.667	1
ENPEP	0.000216821	0.270865	0.116	0.038	1
EMP3	0.000242926	-0.471087	0.48	0.574	1
EMP1	6.1594e-09	0.68147	0.468	0.236	0.000207535
EMC4	0.00295926	0.291751	0.434	0.308	1
EIF4H	0.0238135	0.260034	0.474	0.376	1
EIF4EBP1	0.00726302	0.289287	0.283	0.188	1
EIF4A1	1.39948e-11	0.798764	0.659	0.392	4.71541e-07
EIF1B	0.00381672	0.297045	0.555	0.426	1
EIF1	1.48396e-08	0.316361	0.988	0.977	0.000500004
EI24	0.000900781	0.38175	0.318	0.198	1
EHD2	0.0101356	-0.35568	0.37	0.47	1
EGR1	1.10425e-30	1.39136	0.873	0.475	3.72067e-26
EGFL6	0.00404707	-0.308887	0.064	0.148	1
EFNA1	0.0103068	0.258565	0.156	0.084	1
EFHD1	2.00471e-07	0.518948	0.584	0.378	0.00675467
EEF2	0.00127156	0.254814	0.89	0.846	1
EEF1B2	0.00179433	-0.281589	0.844	0.914	1
EDNRB	6.46775e-05	0.473469	0.335	0.188	1
EDNRA	2.18365e-09	-0.657308	0.503	0.722	7.3576e-05
EDIL3	0.0186999	-0.305555	0.116	0.188	1
ECI1	0.0102905	0.253615	0.364	0.251	1
EBF1	0.000627586	-0.453833	0.393	0.519	1
DYNLT3	0.00103061	0.279069	0.422	0.285	1
DYNLT1	0.171976	-0.251224	0.266	0.304	1
DYNLL1	0.0256201	0.250538	0.78	0.743	1
DUSP22	0.00490869	0.302962	0.168	0.093	1
DUSP1	0.000144081	0.617304	0.59	0.435	1
DNAJC3	0.00465371	0.287786	0.382	0.266	1
DNAJC1	4.53492e-05	0.383526	0.324	0.173	1
DNAJB4	8.36768e-07	0.461586	0.22	0.08	0.028194
DLX6-AS1	0.0218027	-0.258379	0.046	0.103	1
DLX6	0.0052806	-0.286529	0.046	0.12	1
DKK3	0.00331393	-0.342231	0.26	0.369	1
DHRS3	0.0836513	-0.254396	0.179	0.23	1
DES	0.000167147	0.56139	0.451	0.281	1
DECR1	0.0013734	-0.283547	0.035	0.116	1
DDX5	0.000307959	0.283065	0.919	0.871	1
DDX3Y	1.28941e-05	0.382821	0.393	0.211	0.434453
DDX3X	7.25156e-05	0.439782	0.555	0.361	1
DDX21	1.35373e-06	0.590222	0.434	0.249	0.0456125
DDIT4	5.93113e-05	-0.468487	0.185	0.346	1
DDHD1	0.0215361	-0.25828	0.081	0.143	1
DCXR	0.00106321	0.272005	0.335	0.207	1
DACT1	0.00499874	0.317214	0.156	0.084	1
DAAM1	0.000605935	-0.4291	0.324	0.451	1
CYR61	2.3754e-22	2.21546	0.497	0.158	8.00367e-18
CYP1B1	0.054718	-0.293906	0.468	0.551	1
CYCS	1.03361e-06	0.458152	0.486	0.276	0.0348265
CYBA	0.0190083	-0.392927	0.225	0.297	1
CYB5R3	0.00576729	0.29726	0.757	0.652	1
CYB5A	0.00757472	-0.306387	0.289	0.392	1
CWF19L2	0.0401966	-0.266913	0.173	0.241	1
CTSK	0.0029226	-0.317151	0.087	0.181	1
CTSF	0.0026316	0.259826	0.445	0.312	1
CTSC	0.00916767	0.554566	0.399	0.31	1
CTGF	1.29039e-19	2.02352	0.434	0.127	4.34784e-15
CTDSP1	0.0019276	0.258248	0.301	0.181	1
CSRNP1	1.60866e-11	0.635621	0.208	0.042	5.42021e-07
CSNK2B	0.000282192	0.353947	0.549	0.376	1
CSGALNACT1	2.74391e-07	-0.692357	0.121	0.314	0.00924533
CRYAB	0.0101052	0.409053	0.63	0.551	1
CRLF1	0.000246257	-0.419543	0.081	0.203	1
CRISPLD2	8.56505e-30	1.35892	0.728	0.297	2.88591e-25
CRIP1	1.01746e-05	-0.602149	0.173	0.346	0.342823
CRIM1	9.18053e-05	0.372469	0.277	0.143	1
CREM	0.00255604	0.268982	0.202	0.112	1
CREG1	0.00048042	0.420788	0.364	0.241	1
CREBZF	0.000449305	0.298941	0.341	0.203	1
CPT1A	0.0141131	0.274362	0.15	0.086	1
CPM	6.09255e-21	1.06023	0.399	0.093	2.05282e-16
COX7A1	0.0304262	-0.304448	0.584	0.603	1
COPS8	0.00233243	0.254378	0.306	0.194	1
COLEC11	0.00381235	-0.344615	0.052	0.131	1
COL6A3	6.74646e-05	-0.455527	0.301	0.466	1
COL6A1	7.79567e-05	-0.395453	0.769	0.844	1
COL3A1	9.78145e-05	-0.362297	0.382	0.563	1
COL21A1	0.0712466	-0.25996	0.145	0.203	1
COL1A2	1.61504e-05	-0.543728	0.566	0.662	0.54417
COL1A1	3.22014e-08	-0.716844	0.376	0.584	0.00108499
COL18A1	5.81578e-08	0.652399	0.786	0.597	0.00195957
CNN3	8.79631e-05	0.373532	0.786	0.641	1
CNN1	0.0557928	0.452295	0.451	0.376	1
CMBL	0.00121288	-0.346928	0.064	0.16	1
CLSTN2	7.6582e-05	-0.557961	0.347	0.494	1
CLK1	0.00684271	-0.31805	0.156	0.245	1
CLIC4	4.66445e-05	0.392268	0.468	0.295	1
CIRBP	1.58435e-05	0.310172	0.913	0.835	0.533831
CHMP2B	0.00829935	0.273352	0.318	0.219	1
CHMP1A	0.00106619	0.297807	0.202	0.105	1
CHD4	0.0780348	-0.326302	0.225	0.272	1
CHD3	0.0269182	-0.333044	0.145	0.211	1
CH25H	6.76213e-08	0.492963	0.197	0.057	0.00227843
CFD	7.49126e-12	-0.679617	0.85	0.97	2.52411e-07
CFAP97	0.00114092	0.252814	0.468	0.319	1
CERS2	0.00133305	0.279594	0.225	0.122	1
CEBPD	4.6006e-63	2.29558	0.994	0.734	1.55013e-58
CEBPB	1.76675e-14	0.913827	0.688	0.39	5.9529e-10
CDKN1C	0.000594168	-0.481424	0.202	0.333	1
CDKN1A	8.81708e-15	0.940172	0.434	0.156	2.97083e-10
CDK4	2.5519e-06	0.500791	0.434	0.249	0.0859838
CDIPT	0.00917161	0.303313	0.277	0.19	1
CDC37L1	1.51807e-06	0.401768	0.318	0.148	0.0511499
CD9	0.000116031	0.401979	0.832	0.694	1
CD74	0.988457	-0.385434	0.191	0.179	1
CD59	0.00226274	0.403552	0.827	0.757	1
CD248	0.0223772	-0.266684	0.052	0.11	1
CD164	0.000381132	0.292333	0.48	0.312	1
CD151	0.00113683	0.265571	0.827	0.717	1
CCT6A	0.00357428	0.322326	0.422	0.302	1
CCT5	1.48748e-06	0.482945	0.497	0.281	0.0501193
CCT2	0.00550774	0.307696	0.393	0.274	1
CCPG1	0.0106218	0.260576	0.37	0.266	1
CCNL1	1.09285e-07	0.370582	0.688	0.441	0.00368226
CCNG1	0.0109057	-0.302385	0.104	0.184	1
CCND1	3.04078e-05	0.548216	0.416	0.243	1
CCL8	0.00190928	0.316236	0.11	0.044	1
CCL26	0.00111248	-1.03069	0.023	0.101	1
CCL2	5.04999e-12	1.95756	0.393	0.158	1.70154e-07
CCDC85B	2.79808e-05	0.490436	0.526	0.335	0.942787
CCDC80	0.00864129	-0.318884	0.601	0.677	1
CCDC71L	2.42445e-08	0.670049	0.353	0.154	0.000816896
CCDC3	7.80023e-08	0.394084	0.202	0.059	0.00262821
CCDC124	0.00859541	0.26024	0.335	0.232	1
CBR3	0.00744786	-0.269127	0.04	0.108	1
CAV2	0.00105855	0.382386	0.549	0.405	1
CARMN	0.000145718	-0.6451	0.335	0.466	1
CAPZB	0.000731533	0.294257	0.734	0.591	1
CAPN2	0.157321	-0.256605	0.26	0.295	1
CAMK2N1	0.0143365	0.458766	0.786	0.711	1
CALR	0.0016707	-0.353837	0.509	0.597	1
CACNA1C	0.00033323	0.254481	0.15	0.061	1
CA3	0.872966	-0.274019	0.173	0.171	1
C8orf4	1.03313e-06	0.823306	0.208	0.076	0.0348104
C5orf56	0.00425249	-0.29353	0.075	0.16	1
C4orf3	0.0123286	0.278501	0.688	0.627	1
C4orf27	0.00369365	-0.289997	0.121	0.23	1
C3orf17	0.00391414	0.296035	0.168	0.091	1
C2orf40	0.000705573	-0.389051	0.879	0.901	1
C21orf59	0.00115328	0.317324	0.283	0.171	1
C20orf27	0.0749742	0.38021	0.48	0.43	1
C20orf24	0.00438228	0.290553	0.197	0.11	1
C1QTNF1	2.52428e-07	0.587593	0.595	0.43	0.00850531
C1orf43	5.30157e-08	0.601074	0.416	0.217	0.00178631
C1orf35	0.000941082	-0.271514	0.081	0.19	1
C14orf2	0.000324329	-0.434851	0.474	0.589	1
C11orf96	1.62601e-54	2.32371	0.977	0.816	5.47867e-50
C10orf10	6.14847e-10	1.30305	0.474	0.245	2.07167e-05
BZW1	5.3595e-05	0.353869	0.416	0.251	1
BTG2	2.11504e-39	1.90506	0.803	0.325	7.12641e-35
BTG1	2.85578e-11	0.557873	0.983	0.907	9.62226e-07
BTF3	8.83389e-07	0.294036	0.988	0.956	0.0297649
BORCS7	0.0219213	0.251888	0.335	0.253	1
BGN	0.0645764	0.266842	0.59	0.511	1
BEX4	0.00101879	0.288748	0.225	0.122	1
BECN1	0.0215584	0.250245	0.185	0.118	1
BCLAF1	0.000189721	0.343292	0.578	0.403	1
BCL9L	0.00631206	-0.283276	0.075	0.158	1
BCL6	4.79976e-17	0.866348	0.451	0.148	1.61723e-12
BCL2	0.037768	-0.266286	0.173	0.245	1
BCAM	0.000253314	0.56509	0.486	0.359	1
BAZ2B	0.0285725	0.285564	0.289	0.211	1
BATF3	3.28515e-07	0.44025	0.208	0.068	0.011069
ATRAID	0.000567191	0.320205	0.572	0.416	1
ATP8B4	0.000675188	0.311774	0.191	0.095	1
ATP5O	0.00036221	0.275299	0.769	0.66	1
ATP5I	1.17038e-07	-0.571282	0.468	0.624	0.00394349
ATP5E	7.6785e-06	-0.407854	0.78	0.827	0.258719
ATP5B	7.41744e-08	0.506329	0.746	0.519	0.00249923
ATP1B3	9.93479e-10	0.637542	0.428	0.19	3.34743e-05
ATP1A2	0.0026341	-0.560733	0.225	0.321	1
ATF7IP	0.0502099	-0.2531	0.127	0.19	1
ATF6	0.0010591	0.285293	0.185	0.093	1
ATF4	0.00554678	0.286118	0.538	0.428	1
ATF3	1.23781e-26	1.39983	0.601	0.186	4.17068e-22
ASNA1	0.00142046	0.298632	0.301	0.184	1
ASAP2	0.0519191	-0.268428	0.173	0.243	1
ASAP1	0.00025897	0.356835	0.41	0.264	1
ARPC1B	0.00318282	0.295232	0.306	0.198	1
ARPC1A	6.98735e-05	0.371301	0.457	0.287	1
ARL6IP1	0.00926652	0.306435	0.335	0.241	1
ARID5B	1.23752e-21	1.01928	0.85	0.568	4.16969e-17
ARID5A	0.00125745	0.335327	0.382	0.249	1
ARHGDIB	0.130629	0.372043	0.347	0.291	1
ARHGDIA	0.000192258	0.340852	0.434	0.272	1
ARHGAP20	0.0205054	-0.270178	0.104	0.177	1
ARFGAP3	0.000679241	0.395313	0.335	0.213	1
ARF5	0.025002	-0.322491	0.162	0.232	1
ARF1	3.8622e-07	0.53462	0.717	0.546	0.0130133
AR	1.88332e-06	-0.702099	0.202	0.392	0.0634566
APOLD1	1.5876e-07	0.67978	0.283	0.116	0.00534925
APOE	0.00213599	0.718243	0.798	0.787	1
APOD	4.09118e-06	-0.695491	0.173	0.352	0.137848
APOBEC3C	0.00116799	-0.317848	0.04	0.127	1
ANXA4	0.0369991	-0.330637	0.237	0.293	1
ANXA2	0.0578203	-0.257446	0.728	0.722	1
ANXA1	0.0134065	-0.44551	0.376	0.441	1
ANTXR2	0.00543339	-0.349479	0.087	0.171	1
ANO6	0.0350228	-0.301756	0.179	0.259	1
ANKRD29	0.000672415	0.305855	0.468	0.319	1
ANGPTL1	1.93033e-05	-0.461271	0.168	0.342	0.650404
ANGPT2	0.00810105	0.378337	0.474	0.378	1
ANGPT1	0.000226468	-0.491232	0.254	0.397	1
ALDOA	2.53492e-09	0.465486	0.954	0.876	8.54116e-05
ALDH1A1	1.7572e-06	-0.507195	0.035	0.184	0.0592072
ALDH16A1	0.0269128	-0.302115	0.075	0.133	1
AK3	0.000538439	0.302884	0.353	0.211	1
AHR	0.00176936	0.384086	0.457	0.344	1
AHNAK	4.45653e-09	-0.711669	0.613	0.726	0.000150158
AHI1	0.0439542	0.283045	0.353	0.274	1
AHCY	0.0140668	0.250523	0.237	0.15	1
AGT	1.27262e-08	1.34577	0.555	0.344	0.000428796
AEBP1	1.51888e-06	-0.603752	0.318	0.515	0.0511772
ADRA2C	1.43854e-07	0.440946	0.156	0.038	0.00484701
ADGRF5	0.000153484	-0.485727	0.092	0.217	1
ADGRA2	0.0082694	-0.347148	0.347	0.424	1
ADAMTS9	2.20116e-16	0.572597	0.197	0.017	7.4166e-12
ADAMTS5	0.018745	-0.299475	0.064	0.129	1
ADAMTS4	4.82686e-15	0.884443	0.254	0.049	1.62636e-10
ADAMTS1	2.36661e-33	1.72226	0.884	0.5	7.97405e-29
ACTN1	0.000117962	0.463404	0.341	0.207	1
ACTG1	1.21101e-09	0.473695	0.977	0.973	4.08038e-05
ACTB	0.000869614	0.285169	0.983	0.97	1
AC090498.1	1.29544e-05	-0.553035	0.116	0.266	0.436486
ABCC9	0.0537713	-0.484692	0.318	0.361	1
AAMP	0.00174508	0.255637	0.37	0.251	1
AAED1	0.00596622	0.26436	0.237	0.148	1
A2M	0.0225857	-0.305544	0.676	0.732	1

## Sheet: MFB non-DM DEGs
	p_val	avg_log2FC	pct.1	pct.2	p_val_adj
ZNF91	0.00257421	0.311004	0.483	0.301	1
ZNF638	0.000419642	0.345127	0.756	0.506	1
ZNF503	0.000637797	-0.525891	0.66	0.747	1
ZNF385D	0.0230405	-0.260721	0.215	0.325	1
ZFP36L2	1.44751e-10	-0.696708	0.943	0.976	4.87724e-06
ZFP36	2.63045e-08	0.905188	0.933	0.783	0.000886303
ZFHX4	0.000832755	-0.39775	0.818	0.843	1
ZFAS1	2.48161e-07	-0.484777	0.761	0.88	0.00836152
ZFAND5	3.5255e-06	0.555559	0.928	0.783	0.118788
ZEB2	0.0729515	-0.364898	0.713	0.735	1
ZCCHC11	0.000173978	0.360051	0.636	0.398	1
ZC3H6	0.00113401	0.341112	0.622	0.434	1
ZBTB7A	0.0445346	-0.27135	0.589	0.663	1
ZBTB16	3.51716e-12	0.800783	0.794	0.373	1.18507e-07
YWHAQ	0.0123098	0.259908	0.914	0.831	1
YWHAH	0.00197405	0.385743	0.679	0.566	1
YPEL3	8.0123e-09	0.557754	0.876	0.602	0.000269966
YBX3	8.9333e-05	-0.364232	0.904	0.94	1
WTIP	0.00183689	0.344692	0.569	0.386	1
WSB1	4.43249e-05	0.432237	0.957	0.916	1
WISP2	0.0128007	-0.469839	0.435	0.578	1
WFDC2	8.71399e-06	-0.499548	0.211	0.458	0.293609
WFDC1	0.00275528	0.34634	0.435	0.253	1
WEE1	0.000160969	0.358468	0.33	0.12	1
VWF	0.0411478	-0.392459	0.062	0.133	1
VMP1	2.03847e-05	0.649799	0.78	0.566	0.686841
VEZT	0.00658606	0.25151	0.44	0.277	1
VCL	0.00589461	-0.270185	0.837	0.88	1
VCAN	7.4946e-06	-0.577563	0.584	0.771	0.252523
VASN	0.00113162	-0.300029	0.445	0.627	1
VAPA	0.000395325	0.312269	0.88	0.771	1
VAMP2	0.000675515	0.319034	0.909	0.855	1
UBE3A	1.10533e-05	0.391441	0.722	0.47	0.37243
UBE2B	2.33045e-06	0.470936	0.876	0.747	0.0785221
UBC	6.90181e-05	0.303907	1	1	1
UBALD2	0.000121475	0.353862	0.526	0.289	1
UBA52	2.54229e-09	-0.381323	0.986	1	8.56598e-05
UAP1	1.97883e-05	0.513889	0.646	0.422	0.666745
TYMP	0.00403409	-0.327944	0.278	0.434	1
TXNIP	2.52283e-12	0.788868	0.99	0.988	8.50043e-08
TUBB6	0.0107181	-0.383244	0.431	0.53	1
TUBB	0.021759	-0.272412	0.933	0.904	1
TUBA1B	0.0146026	-0.318493	0.919	0.94	1
TUBA1A	0.000488008	0.302835	0.971	0.952	1
TSPAN8	0.00229536	0.411867	0.622	0.434	1
TSPAN3	3.42001e-05	0.374291	0.766	0.53	1
TSHZ2	0.000433725	-0.31363	0.402	0.59	1
TSC22D3	2.12701e-15	1.05289	0.9	0.602	7.16674e-11
TSC22D1	3.33669e-20	1.36011	0.962	0.795	1.12426e-15
TRIOBP	0.00964278	-0.272083	0.651	0.771	1
TRIB1	1.98806e-05	0.404518	0.191	0	0.669855
TRAPPC1	0.00563289	0.287196	0.77	0.687	1
TPT1	3.60969e-06	-0.335662	1	1	0.121625
TPPP3	0.0137988	-0.346839	0.258	0.398	1
TPM4	0.00252359	0.407152	0.909	0.904	1
TPM2	1.92466e-09	0.866966	1	0.988	6.48494e-05
TPM1	7.12968e-06	0.561409	0.99	0.988	0.240228
TPD52L1	0.00664575	-0.353377	0.249	0.386	1
TPBG	0.0018788	-0.357734	0.191	0.337	1
TOX2	0.00130929	0.266593	0.368	0.169	1
TOR1AIP1	9.57795e-06	0.395128	0.608	0.337	0.322719
TOP1	0.00841565	0.310433	0.679	0.542	1
TOMM7	0.000462098	-0.257741	0.967	0.988	1
TOB2	6.40404e-05	0.360177	0.699	0.446	1
TNXB	2.53936e-06	-0.753198	0.545	0.747	0.0855611
TNRC6A	0.0156795	-0.257737	0.574	0.627	1
TNKS1BP1	0.0284439	-0.287075	0.292	0.398	1
TMSB4X	0.00072382	-0.434227	1	1	1
TMSB10	1.62115e-05	-0.583139	0.981	0.988	0.546229
TMEM54	0.00470128	0.254866	0.445	0.253	1
TMEM43	0.0255453	-0.274475	0.612	0.663	1
TMEM37	0.000130763	0.265986	0.258	0.06	1
TMEM30A	0.0455647	0.276294	0.584	0.482	1
TMEM263	0.000248781	0.302078	0.593	0.349	1
TMEM183A	0.000841238	-0.343651	0.297	0.47	1
TMEM181	0.00242515	0.367378	0.474	0.289	1
TMEM176B	7.57664e-11	-0.847388	0.349	0.723	2.55287e-06
TMEM176A	5.48829e-12	-0.832536	0.282	0.663	1.84923e-07
TMEM109	0.00221535	0.29416	0.861	0.735	1
TMEM100	1.49129e-05	0.658931	0.517	0.277	0.502474
TM4SF1	0.0666952	-0.530634	0.187	0.265	1
TLN1	0.00625805	0.266923	0.909	0.892	1
TLCD2	0.000776974	-0.375098	0.139	0.289	1
TIPARP	4.86715e-07	0.648392	0.632	0.325	0.0163994
TIMP2	1.70782e-05	-0.343825	0.981	1	0.575434
TIMP1	0.232519	0.310747	0.99	0.988	1
THY1	0.00119665	-0.545984	0.301	0.482	1
THUMPD3-AS1	0.000146504	0.364855	0.493	0.265	1
THBS4	1.80693e-05	-0.474712	0.014	0.133	0.608827
TGM2	4.95248e-05	0.470928	0.541	0.265	1
TFPI	9.04194e-05	0.473357	0.861	0.747	1
TERF2IP	0.0246597	0.263304	0.861	0.747	1
TECR	0.00126167	0.308881	0.77	0.663	1
TCEAL7	2.39326e-06	0.387461	0.392	0.108	0.0806386
TBX2-AS1	1.2744e-06	0.485988	0.526	0.217	0.0429396
TBX2	0.00205877	0.327906	0.703	0.47	1
TAPBPL	0.00158999	0.311968	0.368	0.193	1
TAGLN2	0.0064366	-0.376863	0.837	0.867	1
TAGLN	2.10328e-10	0.847725	0.995	1	7.08679e-06
TAF1C	0.272914	-0.280755	0.129	0.169	1
SYT1	3.9598e-05	0.386329	0.263	0.048	1
SYNM	0.00147798	0.303083	0.828	0.675	1
SYNE3	0.00146722	-0.337008	0.278	0.434	1
SYNE2	0.00854753	0.301698	0.727	0.614	1
SYNE1	0.00524431	0.290045	0.885	0.747	1
SUSD5	0.000100926	0.375668	0.431	0.181	1
SUMO3	0.0392646	-0.273635	0.483	0.614	1
SULF1	0.00303741	0.352059	0.703	0.554	1
STEAP4	2.95472e-07	-1.05114	0.129	0.386	0.00995563
ST5	0.0512132	0.27584	0.651	0.554	1
SSR3	0.00299637	0.340957	0.804	0.711	1
SRSF7	6.71542e-05	-0.511328	0.856	0.94	1
SRRM2	0.0361344	-0.265312	0.928	0.94	1
SRPX	0.00363717	0.405987	0.737	0.602	1
SRP9	0.00670071	0.265961	0.866	0.687	1
SRD5A2	1.28174e-05	0.478907	0.383	0.12	0.431869
SPTBN1	0.00125692	-0.388764	0.804	0.855	1
SPRY1	0.00490055	-0.404863	0.383	0.53	1
SPON2	0.000257392	-0.471547	0.684	0.831	1
SPOCK3	0.000266673	0.478289	0.311	0.108	1
SPEN	0.0933428	0.270382	0.536	0.434	1
SPARCL1	1.08531e-07	0.544153	1	0.988	0.00365684
SPARC	0.139945	-0.370747	0.943	0.94	1
SOX4	0.0235093	-0.303485	0.517	0.639	1
SORT1	0.00442782	0.337068	0.545	0.373	1
SORBS2	1.63496e-12	0.866764	0.909	0.566	5.50884e-08
SOCS3	0.00786578	-0.261962	0.268	0.446	1
SNRPC	0.00890053	0.271261	0.593	0.422	1
SNCG	0.000162664	0.436143	0.856	0.675	1
SMTN	0.000233344	0.373822	0.842	0.675	1
SMOC1	7.38685e-05	0.419499	0.493	0.229	1
SMCHD1	0.00586385	0.273233	0.675	0.554	1
SMARCD3	0.000396626	-0.396281	0.426	0.578	1
SMARCA1	0.00240789	0.316563	0.67	0.494	1
SLPI	0.357751	0.432556	0.852	0.843	1
SLMAP	0.0948861	0.278519	0.627	0.578	1
SLITRK4	0.00137151	0.327557	0.368	0.181	1
SLIT3	0.0158167	0.366286	0.742	0.663	1
SLC7A2	2.50293e-07	0.645873	0.746	0.458	0.00843339
SLC44A2	0.0083598	0.299567	0.388	0.229	1
SLC3A2	0.00778658	-0.27325	0.526	0.602	1
SLC38A1	7.62977e-05	0.437139	0.56	0.325	1
SLC2A3	0.00461136	-0.296712	0.187	0.337	1
SLC25A6	0.00437814	-0.270627	0.967	0.988	1
SLC25A4	2.51713e-06	0.510399	0.756	0.47	0.084812
SLC25A3	0.000478196	-0.256699	0.952	0.976	1
SLC19A2	0.000169562	0.354056	0.306	0.096	1
SLC12A2	0.0539639	-0.313158	0.278	0.373	1
SKP1	3.06419e-05	0.305547	0.99	0.988	1
SIX1	0.00492797	-0.336179	0.45	0.59	1
SHROOM3	0.000233738	-0.252113	0.019	0.12	1
SHOX2	6.56646e-06	0.396981	0.407	0.133	0.22125
SHC2	0.00172926	0.265462	0.349	0.169	1
SH3PXD2B	0.00316981	-0.274676	0.254	0.41	1
SH3BGRL3	0.0135064	-0.363491	0.794	0.867	1
SH3BGRL	8.32719e-05	0.359749	0.938	0.855	1
SH3BGR	0.000906857	0.267504	0.407	0.205	1
SFRP1	0.654468	0.496944	0.536	0.578	1
SETX	0.00953572	0.253694	0.526	0.349	1
SESTD1	0.00324118	0.282875	0.833	0.711	1
SESN3	0.0148758	0.321122	0.579	0.47	1
SERPING1	0.000136897	0.321722	0.99	0.964	1
SERPINF1	8.47745e-05	0.423567	0.986	0.976	1
SERPINE2	0.0464	-0.251546	0.211	0.313	1
SERPINE1	0.0248596	0.430184	0.177	0.072	1
SERINC3	0.00114679	0.299651	0.837	0.711	1
SEPW1	0.000291015	0.26628	0.986	1	1
SEPP1	0.00655752	0.299686	0.943	0.916	1
SELENBP1	0.000189739	0.420997	0.679	0.458	1
SDF2	0.00115578	0.272526	0.622	0.422	1
SCUBE2	0.00141973	0.367448	0.263	0.096	1
SCCPDH	0.000850846	0.285793	0.359	0.169	1
SCARA5	1.84803e-05	0.41726	0.608	0.313	0.622675
SCARA3	0.000492601	0.381514	0.325	0.133	1
SCAF11	0.0635982	0.256792	0.818	0.735	1
SBNO1	0.00360005	-0.330376	0.368	0.518	1
SAV1	0.00179954	0.328192	0.794	0.602	1
SAT1	0.0036716	0.520533	0.852	0.735	1
SAP30BP	0.00729681	-0.281956	0.373	0.506	1
S100A6	2.25556e-10	-0.489852	1	1	7.59988e-06
S100A4	8.17348e-06	-0.53325	0.981	1	0.275397
S100A13	1.77845e-09	-0.672347	0.904	0.976	5.99232e-05
S100A11	0.00412104	-0.285785	0.976	0.976	1
S100A10	4.0462e-10	-0.852724	0.967	1	1.36333e-05
RSL1D1	0.000677788	-0.431314	0.656	0.771	1
RRBP1	0.00342342	-0.374963	0.785	0.831	1
RP11-473M20.16	0.0277081	0.414408	0.153	0.06	1
ROCK1	6.19951e-05	0.429925	0.89	0.867	1
ROBO3	0.00117056	0.275744	0.33	0.145	1
RNF24	0.00086736	0.337244	0.541	0.337	1
RNF167	0.00254832	0.265088	0.565	0.398	1
RHOBTB3	0.00655123	0.257327	0.9	0.759	1
RHOB	3.17603e-10	0.751129	0.962	0.867	1.07013e-05
RGS7BP	0.000894573	0.345738	0.431	0.229	1
RGS5	3.25308e-12	1.44717	0.957	0.711	1.09609e-07
RGCC	0.000643296	0.468466	0.344	0.157	1
RFC1	0.0061132	0.291235	0.627	0.47	1
RERGL	4.24931e-16	1.60537	0.833	0.313	1.43176e-11
RBP1	0.00643601	-0.285934	0.115	0.229	1
RBM3	1.8022e-08	-0.62594	0.708	0.867	0.000607232
RBM25	0.00627191	0.25265	0.9	0.807	1
RASL12	0.00183671	0.271411	0.789	0.639	1
RASD1	7.95656e-05	1.04663	0.617	0.398	1
RARRES2	0.000145489	-0.388336	0.943	0.952	1
RARRES1	0.000277267	-0.46851	0.584	0.747	1
RAMP1	0.0154518	0.306527	0.785	0.614	1
RAB5B	0.00444993	0.29676	0.435	0.265	1
RAB30-AS1	0.000666024	0.332634	0.359	0.157	1
RAB1A	0.0388208	0.250433	0.67	0.566	1
RAB11FIP2	9.73307e-05	0.334131	0.574	0.301	1
PYCARD	1.66506e-05	-0.426677	0.22	0.446	0.561026
PTPRG	0.000439881	0.380606	0.737	0.554	1
PTN	2.94197e-07	0.889808	0.833	0.663	0.00991268
PTGR1	0.000132135	0.337655	0.541	0.301	1
PTGIR	4.53892e-05	-0.287721	0.057	0.217	1
PTGDS	6.05468e-26	3.48676	0.909	0.325	2.04006e-21
PTEN	0.00440382	0.315622	0.775	0.723	1
PSMD12	0.000111267	0.353797	0.574	0.337	1
PSMB9	0.00818177	-0.300392	0.354	0.506	1
PSAP	1.38569e-06	0.387332	1	0.964	0.0466894
PRRX2	0.00042906	-0.428727	0.608	0.747	1
PROCR	0.0755427	-0.263016	0.301	0.398	1
PRKAR2B	0.000135747	0.333865	0.541	0.301	1
PRKAR1A	0.00180004	0.295805	0.837	0.759	1
PRKAA1	0.00234095	0.270318	0.411	0.241	1
PPP4R3A	7.64402e-05	0.303395	0.392	0.145	1
PPP1R15A	0.102665	-0.285002	0.703	0.807	1
PPP1R14A	4.0856e-08	0.737161	0.909	0.831	0.0013766
PPP1R12B	0.00255814	0.370165	0.871	0.783	1
PPP1R12A	0.00326597	0.308923	0.909	0.831	1
PPP1CB	0.00541865	0.251978	0.9	0.843	1
PPM1L	3.27542e-06	0.592826	0.574	0.313	0.110362
PPM1A	0.0025954	0.264706	0.474	0.289	1
PPL	0.0422415	-0.258205	0.244	0.337	1
PPDPF	6.47576e-05	-0.378948	0.847	0.904	1
POSTN	0.0335818	-0.690362	0.1	0.024	1
POGZ	0.00268706	0.275341	0.565	0.361	1
PNRC1	3.01219e-05	0.382628	0.971	0.964	1
PNPLA2	0.0138333	0.261455	0.555	0.398	1
PLXND1	0.000681775	-0.318279	0.316	0.494	1
PLXDC2	0.012357	-0.368193	0.656	0.711	1
PLPP3	5.23825e-15	1.2231	0.99	0.94	1.76498e-10
PLPP1	0.00340755	0.265334	0.627	0.47	1
PLN	9.34953e-15	1.33829	0.909	0.675	3.15023e-10
PLA2G2A	0.000114394	1.78761	0.373	0.145	1
PKDCC	0.00446888	0.30112	0.574	0.373	1
PIGP	2.96961e-06	0.429407	0.589	0.301	0.100058
PI16	0.0617839	-0.49537	0.483	0.578	1
PHLDA3	0.0012923	-0.422851	0.55	0.699	1
PHF20	0.00651227	-0.25619	0.512	0.614	1
PGM5	2.06631e-06	0.517388	0.708	0.458	0.0696222
PGF	0.000800105	0.370973	0.512	0.277	1
PGAM2	3.93095e-09	0.767398	0.531	0.145	0.000132449
PFDN5	6.58358e-06	-0.407333	0.962	1	0.221827
PERP	0.0688718	-0.301821	0.354	0.422	1
PDZRN4	0.051899	0.257921	0.589	0.506	1
PDLIM4	0.00276903	-0.305786	0.392	0.542	1
PDLIM3	4.0654e-07	0.514868	0.928	0.711	0.013698
PDK4	1.4441e-23	1.9016	0.938	0.59	4.86575e-19
PDGFRB	0.0403185	-0.304832	0.847	0.928	1
PCSK7	0.00111204	-0.424061	0.407	0.554	1
PCP4	0.958835	0.308681	0.144	0.145	1
PCOLCE2	3.77471e-06	-0.539453	0.531	0.759	0.127185
PCM1	0.000592369	0.358707	0.895	0.723	1
PCBP2	0.00199043	-0.256874	0.837	0.928	1
PBXIP1	4.57313e-08	0.56755	0.799	0.506	0.00154087
PALLD	7.99274e-06	0.575386	0.933	0.904	0.269307
PAIP2	0.00312775	0.290792	0.775	0.687	1
PABPC1	0.000521849	-0.316207	0.885	0.916	1
OSTN	0.0372926	0.321991	0.359	0.253	1
OSR1	0.000544964	-0.446284	0.421	0.566	1
OLFML2B	0.0294536	0.299352	0.632	0.506	1
NUDT4	0.0362964	0.260866	0.789	0.747	1
NR4A1	4.8771e-06	0.96183	0.694	0.47	0.164329
NR2F2	5.97545e-05	-0.445867	0.933	0.976	1
NR1D1	1.1391e-05	-0.272632	0.038	0.193	0.383808
NPTN	0.000561935	0.36178	0.761	0.59	1
NPNT	5.25751e-05	0.413566	0.775	0.578	1
NOX4	0.00057536	-0.261607	0.081	0.217	1
NOVA1	7.68939e-05	0.427042	0.684	0.422	1
NOV	4.25086e-07	0.543761	0.349	0.06	0.0143228
NME4	0.00486304	0.281815	0.775	0.723	1
NKTR	0.0036773	0.300377	0.856	0.735	1
NISCH	0.0113597	0.27293	0.368	0.229	1
NHSL2	0.0150375	-0.257176	0.206	0.337	1
NGFRAP1	6.55123e-05	0.359906	0.943	0.88	1
NFYB	0.0021448	0.34459	0.55	0.398	1
NFKBIA	7.98808e-06	0.440078	0.856	0.711	0.26915
NFIX	9.63825e-06	-0.494747	0.856	0.916	0.324751
NFIL3	0.0108648	0.278057	0.593	0.41	1
NEXN	1.42503e-06	0.61641	0.9	0.723	0.0480151
NET1	2.16667e-06	0.757691	0.766	0.542	0.0730037
NDUFC1	0.00447211	0.2504	0.876	0.759	1
NDUFAF3	0.000197499	0.378233	0.775	0.651	1
NDUFA4L2	0.01642	0.648263	0.464	0.289	1
NDUFA3	0.00225163	0.332255	0.718	0.554	1
NDUFA10	0.004612	-0.291633	0.512	0.639	1
NDRG2	0.00924382	0.259348	0.809	0.771	1
NDC80	7.99681e-05	0.314883	0.364	0.133	1
NBR1	0.00530691	0.253826	0.493	0.313	1
NBEAL1	0.000167942	0.332736	0.627	0.386	1
NAV3	1.29869e-05	0.326378	0.239	0.024	0.437581
NAP1L1	0.0070794	-0.258743	0.89	0.952	1
NACA	0.000195641	-0.25097	0.995	1	1
N4BP2L2	9.38053e-07	0.329929	0.957	0.928	0.0316068
MYOF	0.00214796	-0.332912	0.416	0.554	1
MYOC	7.69981e-12	1.25543	0.952	0.687	2.59437e-07
MYLK	6.66904e-05	0.508615	0.962	0.88	1
MYL9	1.03004e-09	0.792684	1	1	3.47063e-05
MYL6	0.0201656	0.329334	0.99	1	1
MYH9	0.00141684	-0.300108	0.627	0.747	1
MYH11	2.14426e-05	0.514416	0.986	0.988	0.722488
MXRA5	8.26018e-09	-0.617989	0.258	0.578	0.000278318
MT2A	0.00368351	0.493471	1	1	1
MT1X	0.54133	0.388585	0.78	0.735	1
MT1M	0.071828	0.388143	0.737	0.614	1
MT1E	0.0017054	0.493028	0.876	0.747	1
MSX1	1.30021e-06	-0.624493	0.349	0.602	0.0438093
MSRB3	0.000677455	0.355244	0.828	0.759	1
MRPL9	0.0019878	-0.278692	0.325	0.482	1
MRPL12	0.0194514	-0.297859	0.306	0.41	1
MOB2	0.00251718	0.372596	0.665	0.518	1
MMP2	0.000330711	-0.403727	0.866	0.964	1
MLLT6	0.000915813	-0.406581	0.364	0.53	1
MLLT4	1.29614e-05	0.366992	0.435	0.169	0.436721
MLEC	0.0169171	0.280282	0.761	0.651	1
MICAL1	0.00350969	0.287298	0.416	0.229	1
MGST1	0.003997	-0.298342	0.799	0.88	1
MGLL	0.000392337	0.346667	0.789	0.602	1
MFGE8	0.00014378	0.514287	0.981	0.892	1
MFAP5	5.31088e-08	-0.594319	0.148	0.446	0.00178945
METTL9	0.00609096	-0.267944	0.517	0.651	1
METTL5	0.00117753	0.286019	0.574	0.373	1
METTL12	0.00261533	-0.257936	0.12	0.253	1
MEG3	0.000286262	0.609847	0.88	0.783	1
MEDAG	0.289446	0.26613	0.234	0.193	1
MDK	0.00323808	0.388942	0.837	0.795	1
MCL1	0.00698613	0.359203	0.737	0.627	1
MARCKSL1	0.000850055	0.283651	0.402	0.181	1
MAP3K2	0.094565	-0.267117	0.512	0.566	1
MAP1B	0.0684016	-0.288765	0.976	0.976	1
MAOB	1.33863e-06	-0.264102	0.072	0.289	0.0451037
MALAT1	0.00371983	0.344406	1	1	1
MAGED2	6.42318e-05	0.396337	0.914	0.747	1
MAFF	0.000432229	0.345087	0.426	0.217	1
MAFB	0.0613216	-0.2696	0.469	0.542	1
LUC7L	0.00550759	0.257478	0.45	0.265	1
LTN1	0.000847513	0.268863	0.488	0.277	1
LTBP4	0.000145628	-0.428011	0.971	0.952	1
LTBP2	1.29941e-07	-0.577904	0.608	0.831	0.00437823
LTBP1	0.00148564	0.35139	0.895	0.831	1
LSM7	0.0162379	-0.282281	0.627	0.687	1
LRRC17	0.00266687	0.435444	0.56	0.422	1
LRP1	5.75124e-10	-0.644013	0.919	0.964	1.93782e-05
LOXL1	0.0236885	-0.296962	0.388	0.494	1
LINC00969	0.000812037	-0.378105	0.459	0.663	1
LIFR	0.00293264	0.256212	0.455	0.265	1
LHFP	0.000479752	-0.454658	0.612	0.759	1
LGALS3	1.94847e-10	-0.641848	0.957	0.964	6.56518e-06
LGALS1	0.00280281	-0.263731	0.99	1	1
LEPR	0.271995	-0.311846	0.45	0.494	1
LDOC1	5.70932e-05	0.372026	0.483	0.217	1
LARP1	0.0266985	-0.258175	0.469	0.566	1
KLHL23	0.0221063	0.294627	0.421	0.277	1
KLF9	0.00432033	0.373471	0.794	0.735	1
KERA	0.0354113	0.316156	0.115	0.036	1
KCTD9	0.00146203	0.254189	0.368	0.169	1
KCTD12	2.91376e-07	-0.56448	0.344	0.614	0.00981763
KCNQ1OT1	0.00204671	-0.452346	0.45	0.602	1
KCNMA1	0.000436993	0.373415	0.555	0.337	1
KCNAB1	0.00368977	0.269529	0.545	0.373	1
KCNA5	4.47134e-06	0.372668	0.321	0.06	0.150657
KANSL1	0.00126304	-0.3454	0.321	0.494	1
KANK2	0.0144694	-0.278663	0.876	0.88	1
JUND	1.10163e-09	0.642658	0.981	0.988	3.71183e-05
JOSD2	0.00163309	0.263752	0.55	0.313	1
JMJD1C	6.58073e-05	0.315397	0.842	0.614	1
JAK2	0.00110276	0.29025	0.297	0.12	1
JAG1	0.0329917	0.285276	0.689	0.578	1
ITM2B	4.66119e-09	0.3126	0.995	1	0.000157054
ITGBL1	4.30389e-07	-0.492838	0.139	0.41	0.0145015
IRS2	0.00150523	0.29028	0.679	0.482	1
IRF1	6.95563e-05	-0.359876	0.206	0.434	1
INTS6	0.0170935	-0.428896	0.488	0.566	1
ILK	0.00515719	0.268431	0.919	0.759	1
ILF3-AS1	0.000353679	0.343583	0.502	0.277	1
IL1R1	0.0563398	-0.253021	0.407	0.47	1
IGSF8	0.00294753	0.283189	0.421	0.241	1
IGSF21	1.09362e-05	0.455367	0.263	0.036	0.368484
IGFBP7	2.00284e-14	0.639629	0.995	1	6.74835e-10
IGFBP5	0.0540015	-0.404077	1	0.988	1
IGFBP2	0.121967	0.639094	0.651	0.566	1
IGF2	0.345501	0.264746	0.455	0.41	1
IGF1	3.17385e-12	1.30337	0.957	0.892	1.0694e-07
IFI6	0.0227697	0.34351	0.445	0.313	1
IER5L	3.2593e-08	-0.576226	0.364	0.651	0.00109819
IER2	0.00383835	-0.406371	0.751	0.892	1
ID4	0.0500757	-0.479777	0.675	0.675	1
ID2	0.00554587	-0.345492	0.316	0.458	1
HTRA1	0.000312078	-0.399845	0.756	0.88	1
HSPB8	0.00120342	0.322941	0.34	0.157	1
HSPB7	0.00284483	0.28769	0.478	0.301	1
HSPB6	0.00446964	0.385266	0.9	0.819	1
HSPB1	4.46754e-05	0.380396	0.976	0.964	1
HSD11B1	0.0171425	0.522134	0.612	0.53	1
HS3ST1	0.000116436	0.250615	0.225	0.036	1
HOOK1	7.42344e-05	0.508466	0.325	0.096	1
HNRNPK	0.0036482	0.282247	0.938	0.88	1
HNRNPH1	0.0469577	-0.289729	0.651	0.735	1
HMGN3	0.00516108	0.262336	0.804	0.627	1
HMGN2	0.000120241	0.365276	0.923	0.892	1
HLA-DRB1	0.0424056	0.252985	0.22	0.12	1
HLA-C	1.19431e-11	-0.596283	0.962	0.976	4.0241e-07
HLA-B	0.0125524	-0.277765	0.957	0.952	1
HLA-A	2.11506e-05	-0.306428	0.995	0.976	0.712648
HIST1H4C	0.0363268	-0.311418	0.813	0.795	1
HIGD1A	0.0249488	-0.358663	0.584	0.614	1
HGF	9.25856e-07	-0.494734	0.072	0.277	0.0311958
HEXIM1	3.53204e-12	-0.931265	0.45	0.747	1.19009e-07
HES1	0.00016429	-0.446811	0.364	0.566	1
HECTD1	0.00903331	0.265069	0.66	0.506	1
HBP1	0.000943476	0.274248	0.608	0.422	1
HACD4	6.32411e-06	0.499553	0.474	0.205	0.213084
H2AFZ	0.00453433	0.293911	0.847	0.687	1
GULP1	0.027529	0.288899	0.56	0.422	1
GUCY1A2	2.51396e-05	-0.297566	0.019	0.145	0.847054
GSTM5	0.000287131	0.328273	0.55	0.313	1
GSTA4	0.0087433	0.252706	0.421	0.265	1
GPRC5C	0.000187667	0.418326	0.713	0.506	1
GPNMB	0.00615073	-0.31237	0.813	0.916	1
GPATCH2L	0.00445105	0.252024	0.569	0.361	1
GOLGA7	0.0455359	0.263027	0.493	0.386	1
GOLGA4	3.68282e-05	0.437282	0.856	0.735	1
GOLGA2	0.0124337	-0.259766	0.512	0.627	1
GNB2L1	4.76092e-06	-0.278087	0.995	1	0.160414
GNAL	0.00280386	-0.318526	0.134	0.265	1
GLUL	4.0753e-08	0.644448	0.813	0.602	0.00137313
GLTSCR2	9.99568e-05	-0.326271	0.957	0.952	1
GLT8D2	0.000392622	0.386754	0.766	0.578	1
GLIS2	0.00425214	-0.292369	0.196	0.349	1
GLIPR1	1.65701e-05	0.561507	0.689	0.506	0.558311
GKAP1	0.0292303	-0.25096	0.215	0.313	1
GJA1	0.00271313	-0.280953	0.239	0.398	1
GCC2	0.00137834	0.35188	0.751	0.627	1
GBP2	0.00851009	0.295594	0.77	0.602	1
GBP1	1.71388e-10	1.15874	0.708	0.386	5.77473e-06
GAS7	7.38006e-06	-0.416225	0.211	0.446	0.248664
GAS1	0.197209	0.342582	0.842	0.831	1
GADD45G	4.64861e-10	1.15223	0.555	0.169	1.5663e-05
GADD45B	3.61734e-05	-0.469079	0.632	0.807	1
GADD45A	0.000122654	0.528582	0.636	0.422	1
FZD7	0.0307338	0.262638	0.593	0.494	1
FTL	0.000131062	-0.257013	1	1	1
FRZB	2.05394e-09	0.854996	0.933	0.614	6.92055e-05
FRY	0.0056003	0.26909	0.392	0.229	1
FRMD3	0.0120248	-0.266674	0.057	0.145	1
FOXC1	0.000131926	0.380645	0.493	0.229	1
FOSB	6.01142e-06	-0.628144	0.665	0.952	0.202549
FNBP4	0.027034	-0.355467	0.55	0.602	1
FMOD	0.001402	-0.306591	0.287	0.446	1
FLNA	0.00221872	0.354197	0.986	0.952	1
FLCN	0.000734142	-0.330383	0.139	0.301	1
FKBP5	3.79061e-06	0.498028	0.646	0.361	0.127721
FILIP1L	6.60171e-18	1.34435	0.952	0.723	2.22438e-13
FILIP1	1.80168e-07	0.720768	0.737	0.458	0.00607057
FHL5	0.00628735	0.360813	0.402	0.253	1
FGL2	0.185357	-0.285158	0.636	0.723	1
FGF10	7.92021e-06	0.456429	0.536	0.241	0.266864
FDFT1	0.000101374	0.377952	0.636	0.373	1
FBXO32	0.00011748	0.429179	0.632	0.373	1
FBXL3	0.000216778	0.397004	0.622	0.41	1
FBLN5	0.116683	-0.265454	0.608	0.627	1
FBLN2	3.2675e-07	-0.553174	0.517	0.843	0.0110095
FAU	3.45601e-07	-0.31595	0.99	1	0.0116447
FAM229B	0.00616437	0.271702	0.464	0.289	1
FAM153B	0.335885	-0.438942	0.282	0.313	1
FAM153A	0.0315744	-0.278801	0.1	0.181	1
FAM150B	0.106035	-0.258257	0.388	0.446	1
FAM13A	0.0174357	0.278597	0.478	0.337	1
FAM133B	0.00158428	0.327696	0.656	0.482	1
FAM118A	0.00994397	-0.397174	0.488	0.602	1
FAHD2A	0.126914	-0.293892	0.325	0.398	1
F3	0.00104513	0.527185	0.33	0.145	1
ESR1	0.000171616	-0.318917	0.153	0.337	1
EPHA3	0.00108831	-0.287655	0.177	0.349	1
EPB41L2	0.198944	-0.255006	0.703	0.735	1
ENTPD1	0.000754686	0.269036	0.459	0.229	1
ENPP1	0.000632072	0.636038	0.565	0.361	1
ENO1	0.0114404	-0.255251	0.737	0.807	1
ENDOG	0.000164492	-0.407148	0.206	0.386	1
ENDOD1	6.8399e-05	0.374654	0.608	0.373	1
EMP3	0.00205095	-0.325376	0.9	0.928	1
EMP2	2.59761e-13	0.774339	0.947	0.88	8.7524e-09
EMP1	0.00253302	-0.335821	0.766	0.867	1
ELN	0.00589968	-0.484097	0.44	0.566	1
ELF1	0.00196237	-0.251947	0.498	0.651	1
ELANE	0.00248469	0.300522	0.292	0.145	1
EIF4A2	0.00011518	0.294699	0.957	0.94	1
EIF1B	0.000962866	0.311636	0.818	0.759	1
EGR2	0.00120263	0.270172	0.182	0.036	1
EGR1	1.36332e-07	0.774205	0.914	0.855	0.00459357
EFHD1	0.000167247	0.401171	0.732	0.59	1
EEF1D	7.41786e-06	-0.340414	0.986	0.988	0.249937
EEF1B2	0.00029597	-0.304506	0.952	0.94	1
EEA1	0.0204542	0.307935	0.852	0.759	1
EDIL3	7.74955e-07	0.636097	0.617	0.337	0.0261113
ECM1	6.6341e-05	-0.335669	0.268	0.506	1
ECHDC2	0.077497	0.265553	0.66	0.554	1
ECH1	1.2998e-05	0.403407	0.861	0.747	0.437953
DUSP1	5.29998e-11	0.91865	0.957	0.855	1.78577e-06
DSTN	8.82839e-10	0.703026	0.995	1	2.97464e-05
DST	0.00111146	0.334383	0.938	0.867	1
DSEL	0.00786398	-0.287542	0.282	0.422	1
DPT	0.0556859	-0.326038	0.871	0.94	1
DNAJB4	0.00280542	0.273812	0.502	0.301	1
DNAJB14	0.011348	0.257764	0.66	0.554	1
DNAJB1	0.00911129	-0.349568	0.464	0.542	1
DLX5	4.2245e-06	-0.504319	0.225	0.458	0.14234
DKK3	0.000664031	0.431082	0.789	0.651	1
DIXDC1	0.0219371	0.257275	0.785	0.699	1
DIO3OS	0.00211177	0.365872	0.632	0.434	1
DES	8.32442e-06	-1.4076	0.311	0.542	0.280483
DEFB1	0.000702153	0.394979	0.388	0.181	1
DDX50	0.00885494	-0.265138	0.416	0.554	1
DDX17	0.000323391	0.274313	0.952	0.928	1
DDIT3	0.00115813	0.33856	0.555	0.349	1
DAB2	0.141822	-0.262963	0.478	0.542	1
CYTIP	3.7816e-05	0.264455	0.206	0.012	1
CYR61	2.09661e-18	2.14733	0.919	0.711	7.0643e-14
CYP20A1	0.00533864	-0.254954	0.536	0.687	1
CYP1B1	0.00031174	0.548682	0.789	0.651	1
CYGB	0.0432195	-0.261746	0.56	0.651	1
CYBRD1	6.25351e-05	-0.360536	0.9	0.964	1
CXCL14	0.219255	0.389699	0.335	0.434	1
CTHRC1	0.00176987	-0.363403	0.163	0.313	1
CTGF	1.32808e-06	1.03859	0.833	0.711	0.0447484
CSRP2	1.23241e-07	0.906724	0.876	0.663	0.00415247
CSRP1	9.2666e-08	0.739152	0.971	0.904	0.00312229
CSRNP1	7.44088e-06	0.42255	0.344	0.084	0.250713
CSGALNACT1	2.31258e-05	-0.39022	0.134	0.337	0.7792
CSDC2	0.000439671	0.298382	0.416	0.193	1
CSAD	0.00144725	0.329182	0.56	0.349	1
CRYAB	1.18932e-06	0.548324	0.971	0.88	0.0400728
CRIPT	0.000701291	0.254206	0.45	0.229	1
CRIP2	0.0138305	0.416372	0.842	0.819	1
CRIP1	0.000135849	0.55231	0.699	0.506	1
CRELD1	2.90979e-05	0.379284	0.555	0.289	0.980425
CREB3L2	0.045961	-0.283773	0.522	0.566	1
CRABP2	0.00461824	-0.504651	0.435	0.554	1
CPXM2	0.00884617	-0.256407	0.134	0.253	1
CPNE3	0.000747985	-0.299817	0.598	0.735	1
CPM	1.02421e-09	0.788869	0.785	0.446	3.45096e-05
CPE	1.16295e-10	0.847662	0.928	0.699	3.91843e-06
COX6A1	5.84662e-05	0.397228	0.938	0.892	1
COMP	5.06168e-09	-1.08865	0.139	0.446	0.000170548
COL6A3	9.43539e-09	-0.689167	0.904	0.952	0.000317916
COL6A1	0.00211843	-0.36597	0.971	0.988	1
COL5A3	0.00341551	-0.261926	0.215	0.361	1
COL3A1	1.87671e-05	-0.856502	0.9	0.952	0.632339
COL1A2	0.000188035	-0.592704	0.986	0.988	1
COL1A1	5.24274e-09	-1.10324	0.861	0.928	0.000176649
COL18A1	1.58324e-06	0.501649	0.919	0.759	0.0533456
COL15A1	0.0183803	0.278659	0.565	0.41	1
COL14A1	4.06824e-05	-0.456826	0.909	0.952	1
CNN3	0.0234495	-0.293014	0.742	0.819	1
CNN1	1.95601e-05	0.625338	0.952	0.819	0.65906
CMKLR1	5.03275e-05	-0.464381	0.215	0.422	1
CLU	2.84699e-07	1.17019	0.933	0.892	0.00959263
CLTA	0.0302408	-0.25124	0.828	0.88	1
CLSTN2	3.28512e-05	-0.526216	0.139	0.337	1
CLIC4	0.00196266	0.271684	0.785	0.663	1
CITED2	0.0055615	0.325539	0.488	0.325	1
CILP	2.54698e-06	0.701199	0.746	0.47	0.0858178
CHST7	0.00384638	0.283756	0.445	0.277	1
CHRAC1	2.49244e-05	0.328048	0.44	0.169	0.839804
CHID1	0.00325677	0.26852	0.627	0.458	1
CFH	7.96637e-12	-0.839022	0.995	1	2.68419e-07
CFD	5.10841e-07	0.524699	0.986	0.988	0.0172123
CEP170	0.000556331	0.288195	0.416	0.193	1
CEP126	0.000861728	0.376743	0.636	0.434	1
CEBPD	1.10212e-09	0.895204	0.952	0.904	3.71347e-05
CEBPB	3.3385e-06	0.495465	0.895	0.759	0.112487
CDH11	0.0063284	-0.272727	0.278	0.422	1
CD9	0.0100248	-0.287855	0.871	0.916	1
CD81	1.5258e-10	0.467448	1	1	5.14102e-06
CD79B	2.10102e-07	0.875688	0.579	0.289	0.00707917
CD74	0.0845254	-0.32294	0.574	0.627	1
CD63	2.50199e-06	-0.369697	0.99	1	0.0843021
CD46	0.000360343	0.447846	0.756	0.602	1
CD44	0.00150736	-0.436859	0.507	0.651	1
CD248	0.00237052	-0.325193	0.507	0.651	1
CD151	5.6021e-09	0.575632	0.981	0.928	0.000188757
CCNL1	0.00359514	-0.365336	0.612	0.771	1
CCNG2	0.00191092	0.361933	0.632	0.446	1
CCND3	0.00155843	0.263828	0.354	0.157	1
CCND2	0.00357217	0.282938	0.866	0.807	1
CCND1	0.00500887	0.250613	0.761	0.566	1
CCL2	0.0561097	-0.288868	0.11	0.193	1
CCDC3	3.81836e-07	0.51847	0.737	0.434	0.0128656
CBX1	0.00301314	-0.385242	0.469	0.554	1
CAV2	8.41285e-05	0.409542	0.89	0.855	1
CAV1	9.32012e-05	0.379497	0.962	0.928	1
CAT	0.00515281	0.294709	0.799	0.687	1
CAPZB	0.00277799	0.28503	0.928	0.855	1
CAMTA1	0.00527277	0.283568	0.737	0.566	1
CAMK2N1	0.0066336	-0.25071	0.689	0.819	1
CALM2	2.6225e-05	0.325691	0.986	0.976	0.883624
CALD1	4.33723e-05	0.343362	1	1	1
CAB39L	0.00050681	0.376843	0.555	0.337	1
C8orf22	0.469127	0.318092	0.301	0.265	1
C4orf3	0.00063237	0.314596	0.943	0.867	1
C2orf74	0.0011362	0.266942	0.411	0.217	1
C2orf40	0.00285514	-0.487155	0.852	0.94	1
C21orf33	1.571e-14	-0.329447	0.019	0.325	5.29334e-10
C1QTNF1	0.000993296	0.324574	0.78	0.554	1
C1orf43	0.00205553	0.290837	0.656	0.554	1
C11orf96	3.53005e-06	0.592701	0.99	0.976	0.118941
C11orf73	0.00817848	0.285363	0.507	0.361	1
C10orf10	0.0616109	-0.317845	0.249	0.145	1
BTG2	3.72246e-19	1.5674	0.957	0.675	1.25425e-14
BTBD2	0.00263565	-0.263291	0.215	0.373	1
BRWD1	0.0570276	0.262029	0.474	0.386	1
BRI3	0.0124903	-0.304842	0.914	0.88	1
BRD2	0.00167012	-0.332372	0.622	0.699	1
BMPER	2.30549e-05	0.476878	0.407	0.157	0.776813
BHLHE41	7.22095e-05	-0.336354	0.158	0.349	1
BGN	0.127002	0.390432	0.679	0.735	1
BCL6	7.10187e-05	0.385398	0.593	0.301	1
BCL2	0.00223144	0.260557	0.545	0.349	1
BCAM	2.4689e-10	0.986323	0.813	0.542	8.3187e-06
BBX	0.00610634	0.300897	0.909	0.807	1
BABAM1	0.00031642	0.267694	0.608	0.398	1
B2M	1.27833e-05	-0.273082	0.995	1	0.430722
ATXN2	0.00603516	-0.252658	0.507	0.627	1
ATP2B1	0.0248153	-0.310717	0.699	0.795	1
ATF3	2.77007e-09	1.03412	0.608	0.229	9.33346e-05
ASPN	0.0612352	-0.281648	0.096	0.169	1
ARRDC3	0.0058598	0.299827	0.593	0.422	1
ARPC1B	0.00287096	-0.371302	0.603	0.699	1
ARID5B	3.34783e-09	0.67942	0.943	0.904	0.000112802
ARHGEF2	0.00430345	0.256094	0.325	0.169	1
ARHGEF10	0.00316169	-0.258584	0.244	0.398	1
ARHGAP28	0.00252555	0.280456	0.311	0.133	1
AR	0.0531383	-0.255805	0.77	0.831	1
APOE	0.196822	1.00821	0.689	0.711	1
APOC1	0.0153664	0.416042	0.502	0.349	1
APLP2	0.000617753	0.281714	0.971	0.88	1
APEX1	0.070611	-0.252142	0.531	0.554	1
ANXA5	0.0122058	-0.268227	0.971	0.964	1
ANO1	0.00102688	-0.412293	0.163	0.313	1
ANGPT1	0.000781215	0.438337	0.837	0.747	1
ANAPC5	0.0106654	-0.283366	0.474	0.59	1
ALKBH5	0.0337511	-0.260572	0.426	0.566	1
ALDH2	0.0019045	0.277257	0.885	0.807	1
AKAP13	0.00986799	0.267275	0.766	0.675	1
AIMP1	0.0267604	-0.274489	0.536	0.627	1
AIF1L	0.000422283	0.294457	0.278	0.096	1
AHNAK	2.55179e-05	-0.454394	0.971	0.976	0.859801
ADM	0.819568	0.319575	0.416	0.422	1
ADIRF	2.71509e-09	0.81001	0.99	1	9.14823e-05
ADH1C	0.0183994	0.379053	0.378	0.253	1
ADH1B	0.0213309	0.381838	0.22	0.108	1
ADGRF5	0.00385405	-0.307584	0.072	0.181	1
ADGRA2	0.000311129	-0.426822	0.56	0.699	1
ADAMTS6	0.00260381	0.309049	0.249	0.096	1
ADAMTS1	1.82442e-09	1.16848	0.804	0.578	6.1472e-05
ACTC1	8.38141e-08	-1.13109	0.024	0.205	0.00282403
ACTB	1.8609e-07	0.498615	0.995	0.988	0.00627012
ACTA2	1.36164e-05	0.495192	0.99	0.976	0.458791
ACAN	9.04685e-06	0.464628	0.627	0.301	0.304825
ABCA8	0.0516583	0.317163	0.708	0.627	1
ABCA6	0.0140165	0.416257	0.541	0.422	1
2022-09-11	0.071099	-0.262765	0.651	0.687	1
2022-09-06	0.0451159	-0.302264	0.565	0.627	1

## Sheet: MFB DMED DEGs
	p_val	avg_log2FC	pct.1	pct.2	p_val_adj
ZYX	0.00251478	0.416532	0.7	0.518	1
ZNF83	0.300307	-0.305074	0.357	0.349	1
ZNF652	0.0373679	-0.287234	0.371	0.494	1
ZNF618	0.00184715	-0.266807	0.1	0.289	1
ZNF503	0.000308019	-0.673034	0.614	0.747	1
ZNF431	0.268342	0.304031	0.243	0.157	1
ZNF37A	0.0953788	-0.259083	0.5	0.554	1
ZNF331	0.0209897	0.298477	0.414	0.241	1
ZNF324	0.0104746	-0.318717	0.071	0.205	1
ZNF292	0.0518304	-0.412481	0.629	0.651	1
ZNF280D	0.00259671	-0.35368	0.386	0.578	1
ZNF268	0.0135411	-0.286425	0.1	0.241	1
ZMYND8	0.0185481	-0.32318	0.157	0.289	1
ZHX3	0.0420412	-0.274618	0.186	0.289	1
ZFP36L2	0.0114445	-0.291404	0.943	0.976	1
ZFP36	7.12033e-22	2.14866	1	0.783	2.39912e-17
ZFP14	0.0181889	-0.264109	0.157	0.301	1
ZFHX4	6.04732e-05	-0.626223	0.771	0.843	1
ZFHX3	0.0770968	-0.279695	0.714	0.855	1
ZFAS1	9.37389e-07	-0.597598	0.757	0.88	0.0315844
ZEB2	0.0122145	-0.511636	0.671	0.735	1
ZC3H6	0.096528	-0.320232	0.386	0.434	1
ZBTB44	0.0180893	-0.332639	0.329	0.458	1
ZBTB4	0.0314002	-0.361422	0.443	0.506	1
ZBTB16	0.0175502	0.285618	0.557	0.373	1
YWHAZ	0.0757444	0.283938	0.871	0.819	1
YWHAQ	0.0115464	0.343724	0.871	0.831	1
YWHAH	0.0200384	0.37334	0.686	0.566	1
YWHAG	0.00178757	0.333437	0.543	0.277	1
YIF1A	0.0834163	0.280144	0.686	0.53	1
YEATS4	0.00839835	0.280515	0.4	0.181	1
YBX3	0.000228987	0.403811	0.929	0.94	1
YBX1	0.0217682	0.268994	0.971	0.976	1
XBP1	1.94707e-06	0.744627	0.729	0.458	0.0656046
XAF1	0.0139493	-0.324157	0.3	0.446	1
WSB1	0.0110558	0.375846	0.886	0.916	1
WISP2	0.00894069	0.628568	0.729	0.578	1
WFDC1	0.000237783	0.522968	0.543	0.253	1
WEE1	4.13777e-06	0.460873	0.457	0.12	0.139418
WDR83OS	0.0815983	0.29206	0.871	0.867	1
WDR82	0.00766827	-0.309287	0.329	0.494	1
WDR60	0.00554577	-0.303977	0.429	0.627	1
WDR45B	0.0128918	-0.276476	0.257	0.422	1
WDR1	0.0282616	0.398053	0.814	0.783	1
WASF2	0.00276596	-0.312925	0.829	0.928	1
VPS72	0.0470128	0.289085	0.571	0.386	1
VPS41	0.265753	0.268031	0.357	0.253	1
VPS13C	0.116248	-0.307014	0.529	0.59	1
VMP1	0.000244643	0.573133	0.757	0.566	1
VEZT	0.0111376	0.289195	0.5	0.277	1
VEGFA	0.0937624	0.330118	0.5	0.386	1
VDAC2	0.0296755	0.358794	0.8	0.807	1
VCAM1	0.136264	-0.276687	0.114	0.193	1
VAT1	0.339526	0.346432	0.557	0.53	1
VASP	0.106974	0.311385	0.529	0.398	1
VASN	0.359167	0.30387	0.657	0.627	1
VAPA	0.000116459	0.477301	0.871	0.771	1
USP34	0.243921	0.254852	0.714	0.602	1
UPF2	0.0353623	-0.258337	0.429	0.494	1
UNC119	0.0214247	-0.263954	0.186	0.313	1
UFSP2	0.00406656	-0.308068	0.4	0.554	1
UBLCP1	0.0141615	0.360968	0.386	0.193	1
UBE3C	0.0149815	-0.305529	0.271	0.41	1
UBE3A	0.0333535	0.254494	0.629	0.47	1
UBE2R2	0.0372103	-0.270367	0.529	0.59	1
UBE2L3	0.0277607	0.38414	0.729	0.602	1
UBE2J2	0.818529	0.309834	0.5	0.458	1
UBE2H	0.0544879	-0.275043	0.543	0.614	1
UBE2G2	0.0534925	0.337232	0.643	0.47	1
UBE2E3	0.274889	0.272218	0.543	0.458	1
UBE2D2	0.255532	0.254863	0.729	0.687	1
UBE2B	0.000743596	0.424073	0.8	0.747	1
UBE2A	0.00617002	0.52532	0.529	0.301	1
UBC	2.64304e-06	0.518793	1	1	0.0890546
UBB	0.0878898	0.25145	0.929	0.988	1
UBALD2	0.0725493	0.308043	0.443	0.289	1
UBA52	4.63047e-07	-0.407251	0.971	1	0.0156019
UAP1	9.41958e-11	1.26256	0.786	0.422	3.17383e-06
TYMP	0.0115696	-0.326015	0.271	0.434	1
TXNL4A	0.079748	0.261184	0.543	0.361	1
TXNL1	0.0439044	-0.271467	0.571	0.627	1
TXN2	0.00951537	-0.255444	0.614	0.699	1
TWF1	0.284854	0.2535	0.457	0.361	1
TUSC1	0.0113418	0.322324	0.557	0.337	1
TUBD1	0.00189641	0.318676	0.3	0.096	1
TUBB4B	0.000443049	0.559033	0.814	0.723	1
TUBA1C	0.00205509	0.503446	0.614	0.422	1
TUBA1A	1.32083e-05	0.516369	0.929	0.952	0.445039
TTLL7	0.000273128	-0.416302	0.471	0.687	1
TTC3	7.28257e-05	-0.593233	0.714	0.892	1
TTC28	0.0189478	-0.278534	0.271	0.41	1
TTC17	0.0421444	-0.264616	0.314	0.422	1
TSTA3	0.00457958	0.253148	0.429	0.205	1
TSPYL2	0.121564	0.295805	0.614	0.554	1
TSPO	0.00135009	-0.330953	0.8	0.88	1
TSPAN4	0.0242101	0.475167	0.757	0.651	1
TSPAN3	0.105549	0.254244	0.671	0.53	1
TSPAN18	0.258106	0.300778	0.186	0.12	1
TSPAN13	0.00164889	0.250401	0.114	0	1
TSKU	0.0075067	0.323455	0.557	0.349	1
TSHZ2	0.00359499	-0.401343	0.457	0.59	1
TSC22D3	4.29289e-06	0.776002	0.814	0.602	0.144645
TSC22D1	0.0146776	0.474137	0.857	0.795	1
TRMT13	0.0344054	0.261487	0.271	0.12	1
TRIP6	0.0252041	0.26908	0.7	0.518	1
TRIM8	0.221145	0.302583	0.386	0.277	1
TRIB1	3.65863e-09	0.505798	0.357	0	0.000123274
TRIAP1	0.194941	0.257477	0.257	0.157	1
TRAPPC6B	0.0229388	0.270647	0.343	0.157	1
TRAPPC3	0.0813899	0.261621	0.657	0.446	1
TRAM1	0.0145719	-0.25439	0.671	0.807	1
TRA2B	0.014173	0.485759	0.714	0.614	1
TPM4	0.0202692	0.408478	0.886	0.904	1
TPM2	3.6683e-08	0.982936	1	0.988	0.001236
TPM1	3.40314e-07	0.781794	0.971	0.988	0.0114665
TPGS2	0.0246971	-0.327946	0.229	0.361	1
TPGS1	0.434453	0.254843	0.586	0.47	1
TP53TG1	0.741318	0.312288	0.386	0.386	1
TP53RK	5.48905e-05	0.418357	0.371	0.096	1
TOLLIP	0.0642257	0.272527	0.429	0.265	1
TNXB	0.003914	0.599224	0.857	0.747	1
TNRC6C	0.339303	-0.277334	0.471	0.458	1
TNRC6B	9.76372e-05	-0.525927	0.7	0.819	1
TNRC6A	0.00499472	-0.33178	0.529	0.627	1
TNFRSF1A	0.0194225	0.356604	0.771	0.639	1
TNFRSF12A	4.90757e-09	1.25995	0.657	0.229	0.000165356
TNFAIP3	0.27835	0.303583	0.143	0.084	1
TNC	0.917137	-0.322447	0.114	0.108	1
TMOD2	0.0454351	-0.309724	0.157	0.265	1
TMEM91	0.0692334	0.393471	0.3	0.169	1
TMEM259	0.0897868	0.405909	0.657	0.458	1
TMEM256	0.0438594	-0.281615	0.414	0.494	1
TMEM203	0.0674539	-0.251025	0.386	0.446	1
TMEM183A	0.0168347	-0.263363	0.343	0.47	1
TMEM115	0.108828	0.301096	0.5	0.361	1
TMEM109	0.0377784	0.382266	0.757	0.735	1
TMEM100	0.115535	0.348985	0.4	0.277	1
TMCO1	0.00891741	-0.30382	0.614	0.747	1
TMC3	0.033247	-0.309476	0.257	0.373	1
TMBIM4	0.006033	0.404173	0.814	0.711	1
TMA7	0.00405472	-0.290385	0.886	0.94	1
TM4SF1	0.470427	-0.281319	0.229	0.265	1
TLN2	0.0759623	-0.264576	0.286	0.373	1
TLCD2	0.215238	-0.255341	0.229	0.289	1
TKT	0.0419594	0.466054	0.686	0.53	1
TJP1	0.0796014	0.298808	0.443	0.289	1
TIPARP	3.27219e-06	0.800867	0.643	0.325	0.110253
TIMP3	6.83339e-14	1.09135	1	1	2.30244e-09
TIMP1	3.67041e-05	0.56167	0.986	0.988	1
TIMM50	0.0227053	0.448356	0.357	0.193	1
TIMM17A	0.028346	0.265026	0.457	0.301	1
TIAL1	0.269218	0.274178	0.557	0.434	1
THY1	0.0301736	-0.559608	0.343	0.482	1
THRA	0.0204695	-0.304674	0.457	0.578	1
THBS4	0.00618691	-0.494436	0.014	0.133	1
THBS1	0.000168564	0.595466	0.357	0.108	1
THBD	0.0414324	0.287377	0.143	0.048	1
TGFB1I1	0.0656483	0.367496	0.929	0.904	1
TERF1	0.0127258	-0.269701	0.557	0.663	1
TCEB1	0.0196818	0.391419	0.757	0.566	1
TCEAL7	0.00100464	0.528499	0.329	0.108	1
TCEAL3	0.00598893	0.328187	0.8	0.639	1
TCEAL2	0.122929	-0.307014	0.214	0.301	1
TCAF1	0.21482	-0.298758	0.443	0.47	1
TBXA2R	0.403126	0.256952	0.186	0.133	1
TBX3	2.19984e-05	-0.376741	0.557	0.723	0.741213
TAPBPL	0.0989459	0.290016	0.329	0.193	1
TAOK3	0.00785342	-0.389055	0.414	0.53	1
TAGLN2	0.00550296	0.449948	0.914	0.867	1
TAGLN	1.02064e-07	0.784105	1	1	0.00343896
TAF1C	0.489311	-0.318665	0.143	0.169	1
TAF12	0.163099	-0.255787	0.329	0.386	1
SYTL2	0.0468535	-0.339086	0.257	0.361	1
SYPL1	0.0101665	0.28395	0.8	0.687	1
SYNM	0.000259651	0.754128	0.786	0.675	1
SYF2	0.00117284	-0.404829	0.7	0.88	1
SWI5	0.111043	0.327196	0.543	0.373	1
SVIP	0.147364	0.366913	0.471	0.337	1
SURF4	0.143965	0.334854	0.529	0.41	1
SUMF1	0.0236389	-0.260743	0.186	0.325	1
SULF1	0.0342937	0.299749	0.7	0.554	1
STX7	0.00967229	-0.323594	0.329	0.458	1
STX16	0.021028	-0.324688	0.3	0.41	1
STK38L	0.00714648	0.265416	0.386	0.181	1
STK38	0.219687	-0.254273	0.114	0.169	1
STK24	0.118459	0.297973	0.6	0.47	1
STIM2	0.152952	-0.285023	0.157	0.229	1
STEAP4	0.000470131	-1.27856	0.157	0.386	1
STAT3	0.00126329	0.532204	0.8	0.687	1
ST3GAL4	0.0616212	0.309584	0.486	0.337	1
SSR3	0.0645601	0.329008	0.786	0.711	1
SSPN	0.000703987	-0.388205	0.814	0.952	1
SSBP3	0.043752	-0.34933	0.414	0.482	1
SRSF5	0.000817807	0.415917	0.886	0.928	1
SRSF10	0.0911202	0.274453	0.7	0.59	1
SRRM1	0.0321245	-0.28543	0.786	0.892	1
SRP19	0.0179035	0.331558	0.471	0.289	1
SRP14	0.000986849	-0.317513	0.914	1	1
SRM	0.109986	0.361653	0.614	0.482	1
SRGN	0.0129042	0.531635	0.314	0.157	1
SRFBP1	0.0675154	0.267025	0.357	0.205	1
SRA1	0.0013216	0.289428	0.543	0.253	1
SQSTM1	0.0142029	0.306679	0.943	0.94	1
SPRYD3	0.0501824	0.336388	0.543	0.41	1
SPON2	0.0115272	0.598201	0.857	0.831	1
SPOCK3	0.000816715	0.291346	0.343	0.108	1
SPOCK1	0.0453949	-0.257648	0.243	0.373	1
SPCS3	0.00724002	0.347871	0.557	0.325	1
SPCS1	0.010617	0.393734	0.886	0.819	1
SPATS2L	0.00131674	-0.291319	0.714	0.867	1
SPATA20	0.0134417	-0.312473	0.229	0.361	1
SPARC	0.0126115	-0.492816	0.9	0.94	1
SPAG7	0.0307931	0.293838	0.629	0.458	1
SOX4	0.0177256	-0.357901	0.529	0.639	1
SORBS1	0.184473	0.308077	0.514	0.482	1
SOCS3	1.87026e-09	1.00485	0.8	0.446	6.30164e-05
SNX5	0.0271732	-0.286075	0.486	0.554	1
SNX3	0.020399	-0.252294	0.829	0.904	1
SNX2	0.00289092	0.530511	0.643	0.386	1
SNX1	0.0100527	-0.314027	0.3	0.458	1
SNTB2	0.0132192	-0.340733	0.457	0.554	1
SNTA1	0.071724	0.299398	0.514	0.349	1
SNRPF	0.0115161	-0.29438	0.614	0.735	1
SNHG8	3.96933e-06	-0.585133	0.571	0.819	0.133743
SNHG18	0.00972691	-0.269891	0.157	0.325	1
SNHG15	0.00879656	0.306988	0.414	0.193	1
SNF8	0.055221	0.292239	0.729	0.59	1
SMTN	0.000704206	0.57792	0.843	0.675	1
SMPDL3A	0.127112	0.283511	0.257	0.157	1
SMIM4	0.00884758	-0.278482	0.314	0.446	1
SMIM3	0.025077	0.34863	0.471	0.301	1
SMIM12	0.0357793	0.315425	0.443	0.277	1
SMDT1	0.441387	0.280072	0.814	0.807	1
SMARCD3	0.00369843	-0.432759	0.429	0.578	1
SMARCA5	0.00794814	0.466892	0.743	0.639	1
SMAP2	0.000847228	0.358572	0.343	0.108	1
SMAD2	0.0208887	-0.327487	0.343	0.458	1
SLPI	0.0872875	0.299234	0.843	0.843	1
SLMAP	0.223613	0.397449	0.6	0.578	1
SLIT2	2.24663e-05	-0.636689	0.4	0.639	0.756981
SLC6A8	0.00974591	0.351187	0.414	0.205	1
SLC5A3	0.0034597	-0.493264	0.243	0.398	1
SLC52A2	0.180321	0.269804	0.3	0.205	1
SLC43A3	0.182349	0.27241	0.371	0.253	1
SLC39A3	0.0327022	0.256472	0.414	0.241	1
SLC38A1	0.0197746	0.374443	0.5	0.325	1
SLC37A3	0.0264679	0.25442	0.286	0.133	1
SLC35F6	0.00108448	0.335965	0.486	0.205	1
SLC35E2B	0.0885876	-0.30062	0.229	0.301	1
SLC2A4	0.0271525	0.300577	0.3	0.145	1
SLC26A2	0.00154439	-0.377487	0.157	0.361	1
SLC25A5	0.0155099	0.432173	0.786	0.663	1
SLC25A4	3.2936e-09	1.13252	0.786	0.47	0.000110975
SLC25A36	0.223613	0.26208	0.714	0.578	1
SLC25A1	0.107933	0.297756	0.529	0.386	1
SLC20A2	0.0152938	0.28781	0.429	0.229	1
SLC19A2	3.84457e-05	0.465997	0.386	0.096	1
SLC11A2	0.0555989	0.389312	0.229	0.108	1
SLBP	0.164719	0.292538	0.429	0.313	1
SKI	0.05755	0.262904	0.557	0.434	1
SIX1	0.0014983	-0.460976	0.371	0.59	1
SHROOM1	0.0211143	0.405147	0.229	0.084	1
SHPRH	0.196235	-0.295253	0.443	0.47	1
SHC2	0.228271	0.257198	0.243	0.169	1
SH3KBP1	0.000153174	-0.494406	0.314	0.542	1
SH3BGRL3	0.231364	0.287315	0.886	0.867	1
SH3BGRL	0.0423923	0.323184	0.871	0.855	1
SGMS1	0.562765	0.273577	0.257	0.217	1
SGK1	0.295003	0.282633	0.214	0.145	1
SFRP4	0.206525	-0.442254	0.386	0.422	1
SFRP2	0.00596919	-0.660873	0.7	0.795	1
SFRP1	0.0165855	-0.339049	0.371	0.578	1
SFPQ	0.0170435	0.338907	0.814	0.795	1
SETBP1	0.122153	-0.274049	0.486	0.566	1
SESN3	0.000799244	-0.356507	0.257	0.47	1
SERTAD1	1.04211e-07	0.718363	0.671	0.277	0.0035113
SERPINF1	7.02809e-05	0.549877	0.986	0.976	1
SERPINE1	5.64736e-05	0.811936	0.329	0.072	1
SERPINB6	0.031773	0.433953	0.829	0.711	1
SERINC3	0.00713991	0.263471	0.757	0.711	1
SEPW1	0.016867	0.27259	0.957	1	1
SEPP1	0.00267678	-0.425519	0.771	0.916	1
SELM	9.39384e-05	0.434933	1	1	1
SEC24D	0.0378367	0.282311	0.371	0.205	1
SEC22B	0.0902022	0.276985	0.486	0.289	1
SDPR	0.265442	0.282175	0.4	0.337	1
SDHD	0.0143524	0.300316	0.771	0.554	1
SDF2	0.0344182	0.469404	0.586	0.422	1
SDC2	0.231773	-0.266367	0.543	0.542	1
SCN1B	0.0425081	0.333137	0.414	0.277	1
SCARA5	0.000250904	0.477434	0.629	0.313	1
SCAND1	0.270134	0.270978	0.729	0.675	1
SBSPON	0.0445626	0.255688	0.457	0.289	1
SBF2	0.016556	-0.349204	0.314	0.446	1
SBDS	7.29074e-05	0.47209	0.886	0.904	1
SAYSD1	0.0198693	0.283286	0.286	0.133	1
SAT1	6.5087e-15	1.42983	0.957	0.735	2.19304e-10
S1PR3	0.0155451	0.282797	0.414	0.229	1
S100A6	1.64306e-05	-0.404462	1	1	0.553614
S100A4	1.59197e-06	-0.756132	0.957	1	0.0536397
S100A16	0.0139831	0.458736	0.614	0.434	1
S100A11	0.00529077	0.369261	0.986	0.976	1
S100A10	0.00262542	0.404214	1	1	1
RXRA	0.0251463	-0.255686	0.386	0.518	1
RWDD1	0.0186079	0.340065	0.843	0.855	1
RUNX1T1	0.000464232	-0.492455	0.486	0.651	1
RTN4	0.00390992	0.318504	0.857	0.94	1
RTN3	0.261842	0.256679	0.671	0.518	1
RSL1D1	0.00675394	-0.419778	0.686	0.771	1
RRBP1	0.00270855	-0.463363	0.757	0.831	1
RRAS	0.0144947	0.396167	0.943	0.94	1
RRAGD	0.00167306	-0.271779	0.071	0.253	1
RP1-79C4.4	0.0067908	-0.266039	0.157	0.337	1
RP11-49I11.1	0.0842365	0.254608	0.129	0.048	1
ROMO1	0.000851443	-0.394312	0.6	0.771	1
ROCK1	0.0288444	0.385728	0.8	0.867	1
RNMT	0.0061719	-0.437198	0.414	0.566	1
RNH1	0.0227126	0.376272	0.9	0.855	1
RNF40	0.188105	0.342227	0.257	0.169	1
RNF213	0.00662341	-0.349247	0.4	0.554	1
RNF169	0.00436583	-0.268571	0.186	0.361	1
RNF13	0.398831	0.250657	0.586	0.542	1
RNF126	0.0244614	0.254894	0.457	0.241	1
RNF115	0.0267219	0.446596	0.7	0.518	1
RND3	0.126725	0.32796	0.771	0.771	1
RNASE4	0.000142391	0.502209	0.8	0.458	1
RILPL2	0.00219791	-0.346187	0.371	0.53	1
RHOQ	0.0106533	0.351821	0.757	0.747	1
RHOB	3.10926e-11	1.30677	0.9	0.867	1.04763e-06
RHEB	0.00153872	0.382204	0.8	0.675	1
RGS3	0.0661371	-0.307911	0.371	0.47	1
RGS2	0.000615748	0.616916	0.386	0.169	1
RGS12	0.0425675	-0.290683	0.1	0.205	1
RGMA	0.0478577	0.266066	0.243	0.108	1
RGCC	2.31986e-12	1.60257	0.657	0.157	7.81653e-08
REXO2	0.111407	0.252057	0.8	0.771	1
RERGL	0.0153682	1.05286	0.471	0.313	1
RBP4	0.239302	-0.302327	0.143	0.205	1
RBP1	0.018872	-0.363824	0.1	0.229	1
RBMS3	0.00615148	-0.357757	0.6	0.795	1
RBMS1	0.0046932	0.546621	0.786	0.747	1
RBM8A	0.122196	0.362184	0.786	0.651	1
RBM42	0.143252	0.305263	0.657	0.53	1
RBM39	0.0428663	0.295438	0.829	0.928	1
RBM23	0.239968	-0.298994	0.343	0.373	1
RASL12	0.0262792	0.403369	0.8	0.639	1
RASD1	2.37014e-06	1.55926	0.7	0.398	0.0798594
RARRES2	0.00119533	-0.416985	0.886	0.952	1
RARA-AS1	0.000126537	0.286221	0.286	0.048	1
RAN	0.0790556	0.281081	0.814	0.855	1
RAMP2	0.00461593	0.46885	0.9	0.795	1
RAMP1	0.00851591	0.415472	0.757	0.614	1
RALY	0.0288852	0.379672	0.743	0.602	1
RALBP1	0.0385091	-0.255295	0.671	0.795	1
RAD23A	0.00599137	0.400115	0.843	0.747	1
RAB7A	0.0194613	0.33243	0.814	0.711	1
RAB5B	0.0023157	0.32549	0.514	0.265	1
RAB3GAP1	0.178461	0.281362	0.443	0.337	1
RAB32	0.0142294	0.323421	0.571	0.349	1
RAB30	0.00975116	-0.313485	0.229	0.398	1
PYCARD	0.0122429	-0.349885	0.314	0.446	1
PXDC1	0.000378783	0.601012	0.643	0.361	1
PUM1	0.00830605	-0.324503	0.5	0.687	1
PTPRF	0.00871689	-0.347311	0.243	0.422	1
PTPMT1	0.00238289	0.399752	0.614	0.337	1
PTP4A3	2.98606e-05	0.666689	0.657	0.301	1
PTP4A1	0.0703937	0.285322	0.443	0.301	1
PTN	0.0107599	0.355587	0.757	0.663	1
PTMS	0.0296917	-0.269664	0.857	0.964	1
PTGR1	0.00214339	0.443485	0.514	0.301	1
PTGDS	5.01162e-05	0.770932	0.629	0.325	1
PSMD8	0.000709808	0.475764	0.886	0.795	1
PSMD7	0.157718	0.269605	0.714	0.687	1
PSMD3	0.0118016	0.267603	0.629	0.361	1
PSMD2	0.0548063	0.260803	0.629	0.458	1
PSMD13	0.397701	0.256095	0.643	0.566	1
PSMB8	0.150587	-0.293654	0.471	0.494	1
PSMA2	0.0136136	0.460588	0.7	0.578	1
PSENEN	0.166611	0.359895	0.429	0.289	1
PRUNE2	0.988331	0.257567	0.371	0.398	1
PRRX2	0.137394	0.346589	0.786	0.747	1
PRRX1	2.36006e-05	-0.521266	0.829	0.928	0.795199
PRRC2B	0.0266509	-0.313556	0.471	0.554	1
PROS1	0.0482549	-0.334539	0.329	0.41	1
PRKRA	0.0355287	0.333898	0.486	0.313	1
PRKAR1A	0.173567	0.256717	0.729	0.759	1
PRKAA1	0.119497	0.259055	0.329	0.241	1
PRELID1	0.0272464	0.369547	0.8	0.687	1
PRDX6	0.0209805	0.295743	0.9	0.831	1
PRDX1	0.00074754	0.31188	0.914	0.952	1
PPP6R3	0.0166908	0.250277	0.371	0.181	1
PPP4R3A	0.00194107	0.282748	0.386	0.145	1
PPP1R2	0.00496747	0.26126	0.671	0.41	1
PPP1R1A	0.00298106	0.354051	0.429	0.205	1
PPP1R15A	0.00765339	0.374367	0.8	0.807	1
PPP1R14A	0.0229846	0.380451	0.843	0.831	1
PPP1R12C	0.0125357	0.377057	0.657	0.482	1
PPP1CB	0.0109018	0.432626	0.914	0.843	1
PPIL4	0.0273649	0.319606	0.7	0.53	1
PPDPF	0.000505005	-0.420817	0.814	0.904	1
POR	0.0427586	0.264267	0.486	0.289	1
POP5	0.121923	-0.259257	0.343	0.398	1
POMP	0.00250453	0.37532	0.814	0.675	1
POLR2C	0.126374	0.252743	0.486	0.349	1
POLR1C	0.0118256	0.274615	0.271	0.108	1
PNRC2	0.000438406	0.605799	0.757	0.578	1
PNRC1	0.000743203	0.411029	0.929	0.964	1
PMPCB	0.0813505	0.529673	0.657	0.482	1
PMP22	0.00113534	0.462809	0.914	0.928	1
PMF1	0.0331435	0.337503	0.571	0.337	1
PLXND1	0.000588296	-0.379589	0.243	0.494	1
PLXNB2	0.590201	0.266105	0.314	0.265	1
PLXNA2	0.321695	0.252718	0.243	0.169	1
PLSCR4	0.000933917	-0.41089	0.286	0.494	1
PLS3	0.00193757	-0.387979	0.557	0.711	1
PLN	0.000316166	0.582997	0.857	0.675	1
PLCB4	0.196456	-0.299811	0.457	0.482	1
PLCB1	0.200386	0.268185	0.257	0.157	1
PLA2G2A	0.604576	0.495645	0.171	0.145	1
PKM	0.0890716	0.421691	0.886	0.819	1
PITHD1	0.0807161	0.255933	0.543	0.349	1
PIR	0.0115634	0.327527	0.357	0.169	1
PIK3R1	7.2907e-07	-0.688535	0.586	0.831	0.0245653
PIK3C2A	0.00836411	0.277559	0.529	0.289	1
PIGP	0.0312351	0.322731	0.486	0.301	1
PID1	0.00328203	-0.357423	0.414	0.578	1
PI16	0.774022	-0.398337	0.643	0.578	1
PHYKPL	0.00350094	0.282915	0.557	0.277	1
PHPT1	0.049653	-0.367975	0.714	0.807	1
PHLDA3	0.0168672	-0.377306	0.586	0.699	1
PHLDA1	4.18937e-05	0.648347	0.486	0.181	1
PHF3	0.0119171	-0.302795	0.557	0.711	1
PHB2	0.155926	0.288245	0.814	0.759	1
PGM5	0.119317	0.35976	0.571	0.458	1
PGM2L1	4.6118e-08	0.885923	0.686	0.241	0.0015539
PGGT1B	0.01051	0.372439	0.329	0.145	1
PGF	0.0002714	0.5915	0.557	0.277	1
PFN1	3.52413e-05	0.528221	0.957	0.952	1
PER3	0.0119741	0.333239	0.414	0.229	1
PER2	0.000292381	0.583658	0.343	0.108	1
PER1	0.000126149	0.429513	0.543	0.253	1
PENK	0.0119718	0.369292	0.4	0.205	1
PEMT	0.00842342	0.286041	0.5	0.301	1
PEF1	0.110203	0.345917	0.514	0.434	1
PDZRN4	0.00134283	0.557417	0.686	0.506	1
PDS5B	0.000382246	-0.296791	0.414	0.627	1
PDLIM7	0.00704083	0.39786	0.829	0.759	1
PDLIM5	0.070953	0.314846	0.7	0.59	1
PDLIM4	0.0246927	0.462444	0.7	0.542	1
PDLIM3	2.38073e-08	1.15438	0.871	0.711	0.000802163
PDK4	2.31906e-10	1.37315	0.871	0.59	7.81383e-06
PDIA6	0.0330766	-0.317201	0.614	0.675	1
PDHB	0.416264	0.282457	0.543	0.422	1
PDGFRL	0.758232	0.378714	0.714	0.807	1
PDE4DIP	0.145149	-0.303723	0.371	0.434	1
PDE1A	0.00014311	-0.426089	0.186	0.434	1
PDCD6	0.0205092	-0.303479	0.643	0.747	1
PCYOX1	0.00140723	-0.390609	0.586	0.795	1
PCP4	3.55326e-05	0.99705	0.443	0.145	1
PCOLCE2	0.00430292	-0.542726	0.686	0.759	1
PCOLCE	4.05899e-05	-0.510772	0.786	0.916	1
PCNXL4	0.0218304	-0.445342	0.371	0.47	1
PCM1	0.0381521	0.342273	0.843	0.723	1
PCF11	0.253818	-0.25731	0.429	0.434	1
PCDHB4	0.00595281	0.281056	0.257	0.084	1
PCDH18	0.012209	-0.359542	0.414	0.578	1
PCBP2	1.68263e-05	-0.469008	0.729	0.928	0.566944
PBXIP1	0.0108408	0.46448	0.657	0.506	1
PARVB	0.062636	-0.268016	0.314	0.398	1
PAPSS1	0.128296	-0.283055	0.214	0.289	1
PALLD	1.10612e-05	0.65769	0.886	0.904	0.372698
PAIP2	0.159538	0.279884	0.743	0.687	1
PABPC4	0.0420245	0.342845	0.657	0.506	1
OTUD5	0.009443	0.289886	0.443	0.217	1
OSTM1	0.00648653	0.369298	0.5	0.265	1
OSR1	0.000469766	-0.676368	0.4	0.566	1
OSER1	0.0341747	0.3633	0.4	0.229	1
OLFML3	0.00436242	-0.346409	0.8	0.855	1
OLFML1	0.0912295	-0.255879	0.386	0.458	1
OGN	0.000785876	-0.80188	0.343	0.554	1
ODC1	0.046394	0.261684	0.457	0.289	1
OAT	0.00318206	0.431599	0.771	0.554	1
OAF	0.189141	0.308446	0.471	0.361	1
NXN	0.000967386	0.381714	0.5	0.217	1
NUTM2B-AS1	0.385633	0.285156	0.429	0.313	1
NUMA1	0.000165092	-0.454758	0.543	0.723	1
NUDT4	0.0281252	0.563553	0.829	0.747	1
NUDT3	0.0158511	-0.348603	0.571	0.627	1
NUDT16	0.0748987	-0.290875	0.257	0.337	1
NUDC	0.0388602	0.274624	0.843	0.807	1
NTRK2	2.28614e-09	-0.786063	0.786	0.94	7.70291e-05
NSA2	0.0055464	-0.362177	0.714	0.783	1
NRP1	0.092006	-0.282966	0.514	0.566	1
NRDC	0.244215	-0.261422	0.457	0.458	1
NRBF2	0.107933	0.291066	0.5	0.361	1
NR4A3	4.93062e-10	0.499752	0.414	0.012	1.66132e-05
NR4A2	6.34763e-05	0.554686	0.486	0.181	1
NR4A1	1.33469e-17	1.77465	0.929	0.47	4.49712e-13
NR3C1	0.033529	-0.313145	0.657	0.759	1
NR2F2	9.33614e-05	-0.566572	0.829	0.976	1
NR1H2	0.0212597	0.387722	0.686	0.494	1
NPEPPS	0.0316224	-0.338975	0.514	0.59	1
NPC2	0.000740091	-0.462914	0.829	0.916	1
NOVA1	2.90058e-08	1.04878	0.8	0.422	0.000977321
NOTCH3	0.000359251	-0.494674	0.571	0.843	1
NOP10	0.281421	0.458572	0.671	0.578	1
NNMT	9.57911e-07	1.0268	0.829	0.518	0.0322759
NMT1	0.0042579	-0.359929	0.343	0.482	1
NMRAL1	0.0403443	0.323156	0.443	0.253	1
NMB	0.00191365	-0.273758	0.086	0.277	1
NINJ1	0.252755	0.364559	0.629	0.518	1
NHSL2	0.126449	-0.280866	0.257	0.337	1
NHLRC3	0.0342953	-0.308904	0.286	0.41	1
NFKBIA	0.00682956	0.409266	0.786	0.711	1
NFIX	1.51788e-06	-0.676467	0.714	0.916	0.0511435
NFIB	4.10074e-09	-0.761611	0.914	0.976	0.00013817
NFIA	0.0310667	-0.304254	0.843	0.952	1
NFATC2	0.000220799	0.268196	0.186	0.012	1
NFASC	0.159622	-0.380498	0.343	0.386	1
NEXN	0.042152	0.341703	0.743	0.723	1
NET1	0.0297181	0.526461	0.657	0.542	1
NES	0.0314558	0.276808	0.571	0.361	1
NENF	0.292065	0.264246	0.886	0.892	1
NEMF	0.255168	0.316618	0.7	0.578	1
NEGR1	0.392567	-0.262238	0.529	0.554	1
NEAT1	1.72031e-08	0.844441	0.971	0.976	0.00057964
NDUFV2	0.0755673	0.282192	0.8	0.711	1
NDUFC2	0.0409251	0.283288	0.9	0.916	1
NDUFB8	0.0198024	0.417335	0.843	0.807	1
NDUFB6	0.332317	0.256715	0.714	0.578	1
NDUFB10	0.0316364	0.275513	0.843	0.795	1
NDUFB1	0.00113976	-0.328256	0.643	0.783	1
NDUFAF3	0.00823061	0.37931	0.8	0.651	1
NDUFA13	0.0559858	0.292916	0.843	0.928	1
NDUFA11	0.0147336	0.339882	0.9	0.88	1
NCS1	0.00370848	0.269724	0.557	0.265	1
NCAM1	0.0114989	0.304261	0.257	0.096	1
NBN	0.0862717	0.254437	0.514	0.349	1
NBEAL1	0.0770761	0.257168	0.529	0.386	1
NAV1	0.133121	-0.303566	0.4	0.458	1
NAPA	0.0675837	0.296913	0.7	0.602	1
NANS	0.0261382	0.255863	0.386	0.217	1
NAMPT	5.55329e-07	0.820043	0.671	0.301	0.0187112
N4BP2L2	0.00545125	0.270887	0.871	0.928	1
MYOF	0.011131	-0.321335	0.429	0.554	1
MYOC	0.000155613	0.915948	0.871	0.687	1
MYO6	0.358015	-0.286895	0.343	0.373	1
MYLK	0.000683099	0.850326	0.871	0.88	1
MYL9	2.30376e-11	1.09152	1	1	7.76229e-07
MYL6	0.0042585	0.375049	0.971	1	1
MYH9	0.00477326	-0.261855	0.586	0.747	1
MYH10	0.00906128	-0.358151	0.3	0.446	1
MYEOV2	0.000952804	-0.34733	0.643	0.807	1
MYCBP2	0.0149456	-0.271214	0.743	0.831	1
MYC	4.85424e-07	0.857156	0.529	0.145	0.0163559
MYADM	1.10738e-05	0.677189	0.843	0.831	0.37312
MXRA5	2.90674e-07	-0.654214	0.214	0.578	0.00979397
MUM1	0.0249832	-0.361764	0.343	0.446	1
MT2A	3.90416e-08	1.13006	1	1	0.00131547
MT1X	0.00639419	0.774786	0.829	0.735	1
MT1M	0.651662	0.395897	0.6	0.614	1
MT1E	0.589528	0.304069	0.729	0.747	1
MRPS6	0.0293663	-0.382165	0.486	0.639	1
MRPS15	0.186167	0.259863	0.643	0.494	1
MRPL54	0.0682103	0.292102	0.729	0.59	1
MRPL51	0.0159263	-0.287397	0.614	0.747	1
MRPL34	0.091446	0.357021	0.629	0.554	1
MRPL20	0.0851523	0.268202	0.771	0.783	1
MRPL10	0.107563	0.260522	0.514	0.373	1
MRGPRF	0.127117	0.351685	0.786	0.819	1
MRFAP1	0.119192	0.282523	0.871	0.867	1
MRC2	0.0204646	-0.403842	0.571	0.639	1
MPP7	0.00487137	0.295087	0.243	0.072	1
MPP6	0.00106106	-0.325609	0.114	0.313	1
MPP1	0.0459969	-0.330951	0.114	0.217	1
MPHOSPH8	0.0795188	-0.251133	0.757	0.843	1
MOB2	0.101136	0.430648	0.686	0.518	1
MMP3	0.21286	0.322198	0.114	0.06	1
MMP23B	0.0107756	-0.299313	0.1	0.253	1
MMP14	0.00861348	-0.316711	0.343	0.494	1
MLLT6	0.00577973	-0.428229	0.4	0.53	1
MKNK2	0.0394449	0.30763	0.514	0.301	1
MIR22HG	2.32394e-09	0.90921	0.771	0.361	7.83028e-05
MIF	0.0383808	-0.296606	0.457	0.566	1
MID1IP1	0.167271	0.434645	0.429	0.349	1
MICAL1	0.00439198	0.444845	0.457	0.229	1
MGP	0.101248	-0.440591	1	1	1
MGLL	0.0205764	0.371947	0.743	0.602	1
MFSD6	0.0135103	0.339326	0.286	0.12	1
MFGE8	0.0209954	0.275851	0.929	0.892	1
MFAP2	0.0153835	0.421433	0.629	0.41	1
METRNL	1.98966e-06	0.910661	0.8	0.614	0.0670398
MESDC1	0.0114805	0.450969	0.386	0.205	1
MEG3	0.0409498	0.540503	0.743	0.783	1
MEDAG	3.29742e-10	1.06982	0.643	0.193	1.11103e-05
MED21	0.0713084	0.265779	0.471	0.301	1
MED13L	0.050689	-0.258872	0.457	0.566	1
MDK	0.581353	0.33609	0.714	0.795	1
MDH2	0.0146004	0.444457	0.786	0.783	1
MDH1	0.0661037	0.290141	0.729	0.639	1
MCL1	2.33484e-11	1.2277	0.843	0.627	7.86701e-07
MATN2	0.000141175	-0.550276	0.486	0.759	1
MAT2A	0.00150848	0.44046	0.643	0.361	1
MARCKS	5.44114e-06	-0.813491	0.529	0.771	0.183334
MAPRE1	0.0200258	0.37737	0.543	0.325	1
MAPK1IP1L	0.000665785	0.431707	0.629	0.398	1
MAP4K4	0.0942663	-0.254353	0.443	0.506	1
MAP1LC3B	0.0271834	0.355466	0.686	0.566	1
MAN2C1	0.0451189	-0.259003	0.2	0.325	1
MAN2A2	0.252521	0.268837	0.157	0.096	1
MAN1C1	0.0242078	-0.289581	0.286	0.398	1
MAN1A2	0.614881	0.251952	0.614	0.566	1
MAN1A1	0.227085	0.345328	0.657	0.639	1
MAGOHB	0.000856073	0.315514	0.4	0.145	1
MAGOH	0.135414	0.262312	0.643	0.506	1
MAGED2	0.0906462	0.273768	0.786	0.747	1
MAFF	2.75816e-10	0.904951	0.7	0.217	9.29336e-06
MAFB	0.000177851	-0.370729	0.257	0.542	1
LY6E	0.00828037	-0.335649	0.686	0.759	1
LUM	1.4191e-07	-1.17206	0.857	0.952	0.00478152
LUC7L3	0.077059	-0.326643	0.671	0.747	1
LUC7L	0.138158	0.255892	0.4	0.265	1
LTBP3	0.00551283	-0.475062	0.757	0.892	1
LTBP2	0.00826095	-0.311349	0.686	0.831	1
LTBP1	0.00277168	-0.401278	0.714	0.831	1
LSM7	0.0599442	-0.250296	0.629	0.687	1
LSM2	0.00219358	-0.378524	0.5	0.675	1
LRRN4CL	0.1521	0.299824	0.471	0.349	1
LRRFIP2	0.00683732	0.474746	0.7	0.482	1
LRRFIP1	3.29766e-05	0.807857	0.729	0.506	1
LRRC41	0.039661	0.426189	0.514	0.349	1
LRRC14	0.134435	0.295623	0.157	0.072	1
LRRC10B	0.0345783	0.295855	0.229	0.108	1
LRP6	7.32825e-06	-0.665996	0.557	0.759	0.246918
LRP1	2.1759e-06	-0.617373	0.871	0.964	0.0733148
LMOD1	0.0368019	0.300917	0.929	0.916	1
LMO3	0.000164884	-0.358109	0.129	0.386	1
LMNA	3.29074e-09	0.717547	0.943	0.988	0.000110878
LITAF	0.00653767	0.336163	0.857	0.747	1
LINC01315	0.01873	-0.252001	0.071	0.193	1
LINC01088	3.80704e-05	0.493591	0.486	0.181	1
LINC00969	0.000259671	-0.564741	0.457	0.663	1
LIN52	0.0134856	0.306149	0.2	0.06	1
LIMS2	0.0107166	0.41024	0.614	0.386	1
LHFP	0.0053763	-0.331135	0.586	0.759	1
LGMN	0.00361211	0.441351	0.8	0.578	1
LGALS3BP	0.000343423	-0.445693	0.829	0.904	1
LGALS3	0.0197518	0.286672	0.971	0.964	1
LDHA	0.00728374	0.332929	0.857	0.952	1
LASP1	0.014494	-0.295969	0.243	0.398	1
LARP1	0.00994414	-0.366531	0.414	0.566	1
LAPTM4B	0.00305424	0.434994	0.6	0.337	1
KXD1	0.064861	0.291847	0.643	0.494	1
KRCC1	0.0472222	0.336837	0.529	0.349	1
KRAS	0.233588	0.259471	0.471	0.373	1
KMT5B	0.0441072	-0.307983	0.4	0.47	1
KLHL9	0.0119444	0.434574	0.429	0.229	1
KLF9	4.95478e-06	0.801114	0.814	0.735	0.166946
KLF6	0.000108939	0.756442	0.857	0.88	1
KLF4	0.00195333	0.522097	0.7	0.518	1
KLF3	0.0247992	0.430831	0.6	0.41	1
KLF2	5.91483e-08	0.826906	0.914	0.783	0.00199294
KLF12	0.0165721	-0.287665	0.186	0.313	1
KITLG	0.0244788	-0.258955	0.329	0.494	1
KIF5B	0.0844433	0.265927	0.814	0.843	1
KIF1BP	0.0283896	0.252962	0.357	0.181	1
KIAA2026	0.0519474	-0.302966	0.486	0.578	1
KDELR2	0.0553304	0.326599	0.757	0.675	1
KCTD9	1.65129e-05	0.631851	0.514	0.169	0.556387
KCTD12	0.000568147	-0.440178	0.414	0.614	1
KCNQ1OT1	0.000603835	-0.793232	0.414	0.602	1
KCNMB1	0.012377	0.504449	0.643	0.506	1
KCNE4	0.082159	0.305527	0.471	0.313	1
KCNAB1	0.000428994	0.864015	0.571	0.373	1
KANK2	0.0014028	-0.420208	0.743	0.88	1
JUND	2.62824e-22	1.42284	1	0.988	8.85561e-18
JUNB	8.7615e-20	1.86355	1	0.892	2.9521e-15
JMJD8	0.0463783	0.28807	0.6	0.422	1
JMJD6	0.0634286	0.257581	0.357	0.205	1
JDP2	0.0104493	0.428609	0.529	0.313	1
JAK1	0.0142761	-0.282581	0.643	0.759	1
JADE1	0.0833103	0.315324	0.529	0.398	1
IWS1	0.0268872	0.266392	0.586	0.422	1
ITM2C	0.0556978	0.418139	0.729	0.59	1
ITGBL1	0.00503135	-0.498906	0.229	0.41	1
ITGA5	8.28398e-07	0.534056	0.514	0.133	0.027912
ISOC2	0.129022	0.322034	0.457	0.313	1
ISL1	5.79819e-05	-0.58389	0.329	0.566	1
ISG15	0.778219	0.287317	0.471	0.446	1
IRS2	0.0474602	0.397556	0.6	0.482	1
IRF2BPL	0.168332	0.441008	0.614	0.494	1
IRF2BP2	0.0292993	-0.267801	0.671	0.747	1
IRF2	0.0355287	-0.273164	0.343	0.434	1
IRF1	0.0441041	-0.278432	0.3	0.434	1
INTS6	0.000172007	-0.706518	0.4	0.566	1
INMT	0.0484548	0.398331	0.5	0.301	1
IMPDH2	0.0231538	-0.352334	0.614	0.711	1
IMP3	0.0299483	-0.285745	0.371	0.482	1
ILK	0.000624873	0.513175	0.857	0.759	1
IL34	0.0103137	-0.305633	0.114	0.265	1
IL1R1	0.0882701	-0.264345	0.386	0.47	1
IL11RA	0.0148186	-0.363223	0.414	0.53	1
IGFBP7	1.36875e-09	0.447338	1	1	4.61187e-05
IGFBP5	5.40317e-06	-0.994755	0.957	0.988	0.182054
IGFBP4	0.010196	0.500945	0.943	0.976	1
IGFBP3	0.000864932	-0.727598	0.243	0.458	1
IGF2	0.479689	-0.324019	0.4	0.41	1
IFT88	0.222885	-0.290723	0.214	0.265	1
IFT52	0.0452515	-0.294581	0.243	0.349	1
IFIT3	0.00186823	-0.312777	0.129	0.325	1
IFI27L2	4.01732e-06	-0.617093	0.414	0.723	0.13536
IFI16	0.00160182	-0.328412	0.657	0.819	1
IER5L	4.11678e-06	-0.660765	0.429	0.651	0.138711
IER5	0.0360027	0.37077	0.5	0.337	1
IER3IP1	0.500957	0.250116	0.557	0.494	1
IER3	0.000155687	0.811907	0.686	0.373	1
IER2	2.01892e-08	1.20882	0.943	0.892	0.000680255
IDI1	0.0908772	0.277694	0.386	0.229	1
IDH3B	0.0222273	0.452773	0.557	0.41	1
ID4	0.212988	0.398415	0.757	0.675	1
ID3	0.010597	0.655956	0.771	0.735	1
ID1	0.00928801	0.587376	0.457	0.241	1
HTRA1	0.00422614	-0.343709	0.729	0.88	1
HSPH1	0.0143752	0.250351	0.514	0.325	1
HSPBP1	6.62138e-05	0.26569	0.443	0.133	1
HSPB8	1.10162e-07	0.850225	0.529	0.157	0.00371179
HSPB6	0.00643908	-0.444513	0.714	0.819	1
HSPB2	0.000981409	0.52032	0.714	0.494	1
HSPB1	0.00456099	0.291377	0.943	0.964	1
HSPA9	0.156813	0.276304	0.714	0.602	1
HSPA8	6.90906e-05	0.466354	0.871	0.843	1
HSPA5	0.186481	0.364422	0.843	0.783	1
HSPA4	0.278091	0.279321	0.529	0.398	1
HSPA1B	0.0171866	0.383212	0.686	0.506	1
HSP90B1	0.000501554	-0.371891	0.871	0.964	1
HSF1	0.00334342	0.360242	0.614	0.325	1
HSD17B10	0.123045	0.29233	0.571	0.506	1
HSD11B1	2.68638e-05	0.812636	0.757	0.53	0.905149
HOXD10	0.185927	-0.260861	0.157	0.217	1
HOXC10	0.00621669	0.285195	0.171	0.036	1
HOXA10	0.142513	-0.280388	0.429	0.458	1
HOOK3	0.113121	0.264549	0.729	0.627	1
HNRNPL	0.014619	-0.311123	0.229	0.386	1
HNRNPK	0.000391039	0.457489	0.886	0.88	1
HNRNPH3	0.0506589	0.27588	0.8	0.675	1
HNRNPF	0.219258	0.265334	0.7	0.602	1
HNRNPC	0.0187025	0.312018	0.829	0.831	1
HNRNPA0	0.000193026	0.502743	0.843	0.663	1
HNMT	0.00121378	-0.420384	0.314	0.494	1
HMGN5	0.0811977	-0.290467	0.157	0.253	1
HLA-DRB1	0.000781196	0.638707	0.343	0.12	1
HLA-C	0.00188697	-0.303591	0.943	0.976	1
HLA-A	4.04768e-06	-0.446349	0.971	0.976	0.136383
HK1	0.098147	0.262486	0.357	0.217	1
HIST1H4C	1.07284e-06	-0.886255	0.614	0.795	0.0361483
HIPK2	0.332937	0.282707	0.357	0.277	1
HIP1	0.0380279	-0.257177	0.171	0.301	1
HIF3A	0.00591417	-0.329236	0.286	0.458	1
HIF1A	0.185321	0.292303	0.5	0.386	1
HGF	0.0206855	-0.42758	0.143	0.277	1
HEXIM1	3.71851e-09	-1.01604	0.386	0.747	0.000125292
HES4	3.31614e-07	0.863167	0.871	0.542	0.0111734
HES1	0.00199095	-0.369064	0.343	0.566	1
HERPUD1	0.0288495	0.412624	0.771	0.614	1
HERC4	0.186042	-0.259349	0.229	0.277	1
HECTD4	0.00144157	0.333719	0.329	0.108	1
HDLBP	0.0404141	-0.358142	0.571	0.639	1
HDGF	0.0040251	0.462712	0.629	0.373	1
HDAC6	0.0707051	-0.258986	0.143	0.229	1
HCFC2	0.113175	-0.26965	0.171	0.241	1
HAX1	0.05951	0.275847	0.743	0.614	1
HACD4	0.050952	0.253024	0.371	0.205	1
H3F3B	0.0178147	0.308503	0.986	0.988	1
H2AFZ	0.02407	0.411408	0.8	0.687	1
GYPC	0.222072	0.340956	0.843	0.807	1
GYG1	0.0426192	0.332731	0.486	0.313	1
GULP1	0.00156224	-0.394454	0.229	0.422	1
GUCY1A2	0.0121491	-0.317883	0.029	0.145	1
GSE1	0.0170153	0.307729	0.329	0.157	1
GPX3	9.19973e-06	0.918438	0.957	0.855	0.309976
GPX1	0.0443022	0.302623	0.829	0.807	1
GPRC5A	2.20517e-07	0.604976	0.486	0.108	0.00743009
GPR183	0.00754711	0.440504	0.114	0.012	1
GPNMB	0.0573456	-0.263383	0.829	0.916	1
GPC6	0.0174346	-0.260262	0.129	0.277	1
GPAA1	0.0209322	0.446499	0.671	0.47	1
GON4L	0.31184	-0.267679	0.414	0.422	1
GOLIM4	0.243334	0.261862	0.686	0.723	1
GOLGA4	0.00428161	0.470398	0.786	0.735	1
GOLGA2	0.00433736	-0.412485	0.5	0.627	1
GNG5	0.0543448	0.250979	0.829	0.735	1
GNAQ	0.0616856	-0.322002	0.486	0.542	1
GLUL	0.000176757	0.686439	0.814	0.602	1
GLRX5	0.19486	0.255522	0.671	0.53	1
GLRX	0.0188167	0.336557	0.614	0.422	1
GLIS2	0.0823898	-0.278022	0.257	0.349	1
GKAP1	0.0183833	-0.359347	0.186	0.313	1
GJC1	0.020429	0.25986	0.286	0.133	1
GJA4	0.0642836	0.359418	0.257	0.133	1
GEM	0.00208509	0.36221	0.5	0.253	1
GDF11	0.00385422	-0.320989	0.057	0.217	1
GATAD1	0.011418	-0.395802	0.429	0.59	1
GATA6	0.0235657	0.253879	0.157	0.048	1
GAPDH	3.36209e-05	0.551312	0.986	1	1
GALNT15	0.0607166	0.252526	0.2	0.096	1
GALNT11	0.141845	0.303476	0.429	0.289	1
GALK1	0.0230473	-0.263156	0.243	0.361	1
GADD45G	0.141242	0.353254	0.271	0.169	1
GADD45B	0.000462625	0.966255	0.9	0.807	1
GADD45A	0.355464	0.25784	0.486	0.422	1
GABPB1-AS1	0.0419604	-0.295165	0.229	0.361	1
GABARAPL1	7.97281e-06	0.785475	0.814	0.554	0.268636
GABARAP	0.00670269	0.424014	0.686	0.53	1
FZD8	0.00549742	-0.259374	0.057	0.205	1
FYTTD1	0.0228116	0.257239	0.614	0.386	1
FXYD5	0.00580924	0.439256	0.729	0.566	1
FTL	0.000682058	-0.309619	1	1	1
FSTL3	0.00377364	0.39572	0.6	0.349	1
FSTL1	0.221171	0.277652	0.9	0.807	1
FRS2	0.00845114	-0.340841	0.229	0.373	1
FRMD6	0.0555626	-0.292647	0.357	0.47	1
FRG1	0.121687	0.279534	0.614	0.458	1
FOXN3	0.0216148	-0.261674	0.557	0.711	1
FOSB	0.00177042	0.253783	0.9	0.952	1
FOS	6.94359e-17	1.2894	1	0.988	2.33957e-12
FNDC4	0.00118453	0.271187	0.386	0.145	1
FNDC1	0.07269	-0.280351	0.043	0.12	1
FMOD	0.0212362	-0.341456	0.343	0.446	1
FMO2	0.0302959	0.272994	0.286	0.145	1
FLCN	0.0181889	-0.338296	0.157	0.301	1
FKBP5	0.0166227	0.338729	0.571	0.361	1
FILIP1L	2.1615e-07	1.17575	0.843	0.723	0.00728296
FILIP1	0.0143156	0.434593	0.629	0.458	1
FIGN	0.0566067	-0.253872	0.143	0.253	1
FHL2	0.137828	0.350078	0.571	0.434	1
FHL1	0.00175162	0.577778	0.957	0.976	1
FCHSD2	0.0954926	0.26907	0.386	0.253	1
FBXO32	0.0430297	0.390781	0.557	0.373	1
FBXO21	0.127047	0.296849	0.557	0.398	1
FBXL3	0.0883008	0.30362	0.543	0.41	1
FBXL22	0.16654	0.331137	0.186	0.108	1
FBLN7	0.00561796	-0.346349	0.129	0.289	1
FBLN5	0.165602	-0.361711	0.586	0.627	1
FBLN1	0.163471	0.315135	0.957	0.976	1
FAXDC2	0.00149115	-0.408378	0.343	0.53	1
FAU	0.00129429	-0.254948	1	1	1
FARSA	0.188151	0.281551	0.271	0.181	1
FAM83D	0.00039964	0.537826	0.171	0.012	1
FAM3A	0.0051611	0.310783	0.529	0.277	1
FAM35A	0.196618	0.270934	0.343	0.229	1
FAM195B	0.0350424	-0.281361	0.586	0.663	1
FAM184A	0.0188669	0.422231	0.457	0.289	1
FAM171B	0.250455	-0.267766	0.243	0.277	1
FAM153B	0.268213	-0.61079	0.3	0.313	1
FAM13C	0.000597695	-0.346805	0.071	0.289	1
FAM136A	0.0622823	-0.265529	0.186	0.277	1
FAM133B	0.00654218	0.36818	0.686	0.482	1
FAM129A	0.0508163	-0.303783	0.643	0.747	1
FAM120B	0.0783507	0.272088	0.229	0.12	1
FAM118A	1.42966e-08	-0.974091	0.2	0.602	0.000481711
FAM117A	0.000129014	-0.272502	0.043	0.265	1
FAM107A	0.0240431	-0.305663	0.329	0.434	1
FAM104A	0.00410696	0.279055	0.257	0.084	1
FAHD2A	0.0129875	-0.442485	0.271	0.398	1
FABP4	0.0107517	-0.271929	0.043	0.169	1
F3	7.30256e-05	0.616221	0.429	0.145	1
EZR	0.0855848	0.362086	0.557	0.446	1
EZH1	0.218474	-0.277806	0.371	0.398	1
EXOSC7	0.04707	0.273358	0.457	0.301	1
EXOC1	0.026164	-0.388117	0.286	0.386	1
ETAA1	0.00231057	-0.335394	0.114	0.289	1
ESR1	9.32327e-05	-0.46409	0.1	0.337	1
ESAM	0.0488027	0.351524	0.557	0.398	1
ERRFI1	0.268345	0.309485	0.329	0.253	1
ERLEC1	0.0150423	-0.250105	0.614	0.711	1
ERGIC3	0.127509	0.335324	0.771	0.675	1
ERGIC2	0.0289227	0.372556	0.657	0.458	1
ERAP2	1.42684e-07	-0.51908	0.029	0.386	0.00480758
EPHX1	0.065042	-0.268624	0.886	0.904	1
EPHA3	0.0279689	-0.314566	0.214	0.349	1
EP300	0.0105942	-0.285858	0.357	0.482	1
ENY2	0.478956	0.263657	0.7	0.687	1
EMP1	0.000550451	0.657932	0.843	0.867	1
EMG1	0.010992	0.358449	0.457	0.229	1
EMD	0.0888091	0.455446	0.671	0.59	1
EMC7	0.0224136	0.477628	0.729	0.554	1
EMC3	0.0872762	0.284891	0.643	0.458	1
EIF5AL1	0.497809	0.294241	0.129	0.096	1
EIF4G1	0.00932921	0.369872	0.571	0.349	1
EIF4A1	0.000115684	0.636034	0.857	0.627	1
EIF2S2	0.00169681	-0.387413	0.643	0.783	1
EIF2AK4	0.00246914	-0.377746	0.314	0.482	1
EIF2AK2	0.0187818	-0.325738	0.557	0.651	1
EIF1B	0.00595349	0.440703	0.786	0.759	1
EIF1	1.06149e-06	0.345126	1	1	0.0357658
EGR2	0.000315602	0.402051	0.229	0.036	1
EGR1	4.98392e-16	1.22802	1	0.855	1.67928e-11
EFHD1	0.0186346	0.497983	0.686	0.59	1
EFCAB14	0.0196163	-0.260019	0.643	0.699	1
EDNRA	0.000628594	-0.602046	0.557	0.651	1
ECM2	0.00364164	-0.365529	0.4	0.566	1
ECM1	0.00416869	-0.30867	0.329	0.506	1
ECI2	0.000609321	-0.314104	0.443	0.699	1
ECH1	0.00208369	0.452015	0.786	0.747	1
EBPL	0.137117	-0.262804	0.429	0.458	1
EBF1	1.21827e-06	-0.60613	0.729	0.892	0.0410482
DYNLT3	0.0841638	0.255964	0.743	0.554	1
DYNLT1	0.0510763	0.308932	0.8	0.747	1
DYNLL2	0.0774965	0.340387	0.514	0.361	1
DYNC1I2	0.00166205	-0.356055	0.571	0.771	1
DUSP8	0.000194294	0.276911	0.357	0.096	1
DUSP6	0.00916705	0.502484	0.7	0.482	1
DUSP1	3.03452e-17	1.73322	1	0.855	1.02245e-12
DUS1L	0.0424178	0.254659	0.386	0.229	1
DTNA	0.0872729	0.295018	0.229	0.12	1
DSTN	1.11895e-05	0.575124	0.986	1	0.377018
DSEL	0.0171957	-0.307892	0.271	0.422	1
DRG1	0.0181773	0.26602	0.5	0.277	1
DPT	0.00768988	-0.537272	0.786	0.94	1
DPP7	0.318345	0.271783	0.729	0.663	1
DPM2	0.0520107	0.282048	0.5	0.289	1
DPF2	0.0321906	-0.327584	0.357	0.458	1
DOCK1	0.0676448	0.280337	0.4	0.241	1
DNTTIP1	0.350151	0.339582	0.414	0.349	1
DNMT1	0.245176	-0.265009	0.257	0.289	1
DNAJC7	0.00694854	-0.306121	0.414	0.566	1
DNAJC19	0.0989741	0.314735	0.629	0.554	1
DNAJB4	0.0660689	0.340506	0.457	0.301	1
DNAJA1	0.0827128	0.277206	0.843	0.807	1
DMPK	0.0319418	0.274937	0.514	0.313	1
DLX5	5.3567e-05	-0.485218	0.171	0.458	1
DLG1	0.167733	-0.253339	0.3	0.361	1
DLC1	0.12928	-0.279237	0.557	0.614	1
DKK3	0.0179388	-0.431835	0.571	0.651	1
DIO2	0.0659845	0.383872	0.4	0.265	1
DHX36	0.0324509	0.316854	0.757	0.639	1
DHRS3	0.0129529	-0.369667	0.714	0.819	1
DES	0.00327084	1.39401	0.686	0.542	1
DERL1	0.0888146	0.256847	0.429	0.277	1
DEFB1	1.21661e-06	0.723425	0.557	0.181	0.0409924
DECR1	0.031532	-0.3812	0.457	0.554	1
DDX50	0.000768583	-0.396281	0.3	0.554	1
DDX5	1.05101e-08	0.65146	0.957	0.976	0.000354126
DDX3Y	0.00388434	0.440793	0.729	0.518	1
DDX3X	0.0111871	0.346229	0.771	0.687	1
DDX21	0.0186018	0.353247	0.686	0.482	1
DDX17	0.00111783	0.300165	0.871	0.928	1
DDT	0.00377903	-0.354761	0.757	0.831	1
DDA1	0.000360703	0.407467	0.5	0.217	1
DCXR	0.0313795	0.250605	0.629	0.398	1
DCUN1D3	0.000867252	0.258747	0.243	0.048	1
DCTN2	0.117236	0.281243	0.729	0.663	1
DCTD	0.229812	0.32015	0.543	0.434	1
DBN1	0.000699897	0.392398	0.586	0.277	1
DBI	0.00437896	-0.359133	0.671	0.843	1
DARS	0.00954594	0.335686	0.686	0.434	1
DALRD3	0.405727	0.335395	0.314	0.241	1
CYTL1	0.000217033	1.54291	0.343	0.108	1
CYR61	1.08959e-14	1.88667	0.957	0.711	3.67125e-10
CYP4B1	0.000182333	0.539097	0.443	0.157	1
CYCS	3.24557e-05	0.68131	0.786	0.566	1
CYC1	0.000404888	0.541436	0.8	0.53	1
CYBRD1	1.09683e-05	-0.552023	0.814	0.964	0.369567
CXXC5	0.112421	0.348366	0.671	0.542	1
CXCL14	0.101058	-0.809527	0.314	0.434	1
CXCL12	5.87175e-05	-0.772697	0.771	0.928	1
CWC22	0.0364777	-0.284839	0.357	0.446	1
CTSS	0.96989	0.282915	0.229	0.217	1
CTSO	0.0114224	-0.302422	0.414	0.578	1
CTSK	0.0417993	0.376789	0.914	0.88	1
CTSH	0.000131871	-0.36615	0.1	0.337	1
CTSB	0.207223	0.256514	0.771	0.783	1
CTSA	0.0602393	0.265566	0.571	0.386	1
CTHRC1	0.0200892	-0.339344	0.171	0.313	1
CTGF	6.4774e-12	1.95721	0.914	0.711	2.1825e-07
CTD-3252C9.4	0.00461006	0.272578	0.243	0.072	1
CTD-2336O2.1	0.00312741	-0.396731	0.214	0.373	1
CST3	0.00262542	0.336985	1	1	1
CSRP1	7.32872e-12	1.39524	0.971	0.904	2.46934e-07
CSRNP1	6.42313e-15	1.05815	0.7	0.084	2.16421e-10
CSNK1G3	0.135838	0.339705	0.4	0.265	1
CSNK1A1	0.0105193	0.48778	0.814	0.723	1
CSGALNACT1	0.00102779	-0.27396	0.114	0.337	1
CSDC2	0.022605	0.260986	0.371	0.193	1
CRYAB	2.97465e-06	0.984901	0.957	0.88	0.100228
CRY2	0.00473811	0.389863	0.257	0.084	1
CRTAP	0.0752028	-0.265615	0.8	0.843	1
CRLF1	0.00160242	-0.410248	0.386	0.639	1
CRISPLD2	3.81178e-09	1.05661	0.786	0.386	0.000128434
CRIP2	0.00248948	0.613572	0.886	0.819	1
CRIM1	0.157125	0.255288	0.629	0.518	1
CREM	0.000150889	0.520198	0.571	0.277	1
CRELD1	0.0300956	0.290404	0.486	0.289	1
CREBRF	0.00415464	-0.392421	0.486	0.614	1
CREBBP	0.0336118	-0.25143	0.386	0.506	1
CREB5	9.72282e-09	0.647634	0.529	0.096	0.000327601
CPSF6	0.271353	-0.264229	0.329	0.349	1
CPM	5.93483e-06	0.876233	0.743	0.446	0.199968
CPED1	0.154831	-0.257228	0.443	0.494	1
COX7A1	0.00263183	-0.396017	0.743	0.867	1
COX6A1	0.00789308	0.274404	0.9	0.892	1
COX5A	0.127804	0.433266	0.743	0.711	1
COX19	0.0549933	-0.257653	0.157	0.253	1
COX14	0.132362	0.264649	0.786	0.711	1
COPB2	0.0626357	0.31662	0.586	0.446	1
COMP	1.327e-07	-2.03566	0.071	0.446	0.00447118
COMMD7	0.0241342	-0.310761	0.4	0.494	1
COMMD6	4.52127e-06	-0.482667	0.829	0.952	0.15234
COL6A3	0.0221021	-0.354945	0.814	0.952	1
COL6A1	0.00191013	-0.400278	0.914	0.988	1
COL5A3	0.0530881	-0.262208	0.257	0.361	1
COL3A1	3.1333e-08	-1.2785	0.729	0.952	0.00105573
COL1A2	8.48596e-07	-0.999579	0.971	0.988	0.0285926
COL1A1	2.23434e-11	-1.5716	0.671	0.928	7.52839e-07
COL16A1	0.0173605	-0.355301	0.429	0.566	1
COL15A1	0.173194	-0.250036	0.371	0.41	1
COL14A1	8.58722e-10	-1.01704	0.8	0.952	2.89338e-05
CNTFR	0.204745	-0.286131	0.257	0.301	1
CNRIP1	0.0764126	-0.255002	0.414	0.518	1
CNOT4	0.0359074	-0.274412	0.486	0.578	1
CNN3	0.311194	0.276385	0.871	0.819	1
CNN1	5.27532e-06	1.16503	0.929	0.819	0.177747
CMTM3	0.375736	0.313278	0.586	0.506	1
CMPK1	0.0280269	-0.282694	0.557	0.699	1
CMIP	0.00128883	0.349305	0.343	0.12	1
CMBL	0.00135598	-0.379256	0.171	0.373	1
CLU	0.334088	-0.251363	0.857	0.892	1
CLSTN2	0.00131343	-0.604425	0.143	0.337	1
CLSTN1	0.0453971	-0.326407	0.4	0.47	1
CLPP	0.0574067	0.29549	0.529	0.386	1
CLK4	0.00736211	-0.260598	0.171	0.349	1
CLK1	0.00447655	-0.29667	0.343	0.53	1
CLIC4	0.0176759	0.418112	0.757	0.663	1
CLIC1	0.0173517	0.275575	0.914	0.928	1
CLDND1	0.0450093	0.349366	0.514	0.325	1
CLCN7	0.0336088	0.251808	0.257	0.108	1
CKS1B	0.0199428	-0.281459	0.429	0.59	1
CKLF	0.00154019	-0.335839	0.329	0.554	1
CKB	0.000302307	0.793908	0.857	0.819	1
CITED2	0.261817	0.447874	0.414	0.325	1
CHURC1	0.00940477	-0.32097	0.686	0.831	1
CHRDL1	0.0104421	-0.468083	0.371	0.506	1
CHPT1	0.00280242	0.594082	0.6	0.373	1
CHORDC1	0.00324022	0.329296	0.486	0.229	1
CHMP1B	0.0184564	0.342914	0.6	0.386	1
CHD1	0.00140189	0.357227	0.586	0.313	1
CHCHD10	0.0815106	0.33203	0.8	0.855	1
CH17-189H20.1	0.0362632	-0.279118	0.329	0.446	1
CFH	0.00150718	-0.431776	1	1	1
CFD	0.0054118	0.368435	1	0.988	1
CES1	0.00311445	0.365167	0.6	0.349	1
CERS2	0.00860802	0.291719	0.614	0.41	1
CEP57	0.0787667	-0.292853	0.429	0.47	1
CEP170	0.00269911	0.404679	0.429	0.193	1
CELF2	0.118167	0.308858	0.6	0.578	1
CEBPG	0.0117533	0.322185	0.443	0.229	1
CEBPD	6.66163e-18	1.97709	0.957	0.904	2.24457e-13
CEBPB	0.000163371	0.655592	0.857	0.759	1
CEBPA	1.13018e-05	-0.42205	0.057	0.349	0.380803
CDV3	0.0743506	0.327807	0.7	0.566	1
CDKN1C	0.000477378	-0.449196	0.586	0.771	1
CDKN1A	0.026918	0.440149	0.614	0.434	1
CDH11	9.31957e-06	-0.572071	0.143	0.422	0.314014
CDC5L	0.0519303	0.314973	0.686	0.542	1
CDC42EP2	0.00893955	0.431871	0.357	0.157	1
CDC42	0.0910034	0.25126	0.857	0.819	1
CDC37	0.780649	0.278079	0.7	0.699	1
CD79B	0.0502474	0.358753	0.457	0.289	1
CD44	0.0666546	0.276176	0.714	0.651	1
CD40	0.0379776	-0.286419	0.214	0.325	1
CD34	0.019125	-0.295752	0.329	0.458	1
CD151	0.000167481	0.447917	0.929	0.928	1
CCT7	0.178467	0.280183	0.814	0.723	1
CCT6A	0.185576	0.326646	0.686	0.59	1
CCT5	0.00639296	0.422292	0.729	0.446	1
CCT2	0.00116047	0.480379	0.729	0.482	1
CCNL1	0.0129075	0.581531	0.8	0.771	1
CCNK	0.116722	0.325534	0.329	0.193	1
CCND2	0.0125518	0.386899	0.771	0.807	1
CCND1	0.0614955	0.347912	0.686	0.566	1
CCDC85B	0.0106623	0.422605	0.786	0.663	1
CCDC8	0.000678133	-0.36062	0.129	0.337	1
CCDC71L	0.0011916	0.593784	0.614	0.337	1
CCDC47	0.297048	0.288785	0.571	0.494	1
CCDC3	0.0192305	0.371241	0.614	0.434	1
CCDC12	0.143783	0.354853	0.5	0.386	1
CCDC107	0.00156903	0.46602	0.771	0.639	1
CBX1	0.00577717	-0.345277	0.443	0.554	1
CAST	0.0243063	-0.289108	0.829	0.928	1
CARMN	0.0618398	-0.337337	0.757	0.843	1
CARKD	0.0571098	0.335133	0.214	0.096	1
CAPZB	0.14502	0.253826	0.886	0.855	1
CALM2	0.00397209	0.308589	0.957	0.976	1
CALM1	0.000290361	0.500627	1	0.976	1
CALHM2	0.363035	0.250999	0.571	0.482	1
CAB39	0.0574426	0.339064	0.5	0.337	1
CA3	0.00522675	-0.394461	0.086	0.277	1
C8orf22	0.00116894	-0.368635	0.071	0.265	1
C6orf1	0.0391425	-0.252985	0.229	0.349	1
C4orf48	0.0122473	0.408175	0.429	0.229	1
C4orf3	0.00251984	0.514546	0.829	0.867	1
C3orf58	0.0988653	0.267128	0.314	0.181	1
C3	0.00416357	-0.375539	0.743	0.855	1
C2orf68	0.0019497	-0.265984	0.043	0.205	1
C2orf40	0.128412	-0.405953	0.871	0.94	1
C2CD5	0.0172721	-0.280458	0.086	0.217	1
C20orf24	0.00538775	0.334893	0.543	0.337	1
C1S	9.5217e-05	-0.460132	0.871	1	1
C1RL	0.124	-0.258583	0.314	0.361	1
C1QTNF7	0.0185136	-0.326713	0.271	0.41	1
C1QTNF1	0.0053562	0.462948	0.714	0.554	1
C1orf43	0.000604325	0.567381	0.743	0.554	1
C1orf21	0.0272031	-0.297598	0.5	0.639	1
C19orf25	0.152058	-0.277711	0.257	0.313	1
C19orf24	0.309887	0.255259	0.486	0.386	1
C18orf21	0.00776506	0.27083	0.271	0.096	1
C14orf166	0.416804	0.257145	0.8	0.759	1
C14orf142	0.103211	0.263079	0.2	0.096	1
C12orf45	0.00903423	-0.260245	0.186	0.349	1
C11orf96	1.40026e-15	1.4726	1	0.976	4.71804e-11
C11orf73	0.0728488	0.426234	0.514	0.361	1
C11orf24	0.00616033	0.346611	0.443	0.229	1
C10orf10	0.000292467	0.362699	0.414	0.145	1
BZW1	0.000812563	0.680196	0.8	0.675	1
BUD31	0.126489	0.311268	0.7	0.614	1
BTG2	6.05698e-19	1.9395	0.971	0.675	2.04084e-14
BTBD2	0.00208586	-0.35457	0.186	0.373	1
BRD9	0.022816	-0.35202	0.186	0.313	1
BRD7	0.0846052	-0.256385	0.543	0.602	1
BRD4	0.0731813	-0.345544	0.557	0.602	1
BRD2	8.51039e-06	-0.642953	0.486	0.699	0.286749
BOC	0.0327257	-0.347575	0.586	0.651	1
BNC2	0.028251	-0.337545	0.3	0.398	1
BMP5	0.0774191	-0.254596	0.557	0.566	1
BLVRA	0.0393452	0.321461	0.529	0.386	1
BLOC1S1	0.0182732	-0.262818	0.729	0.867	1
BIRC2	0.0823643	0.26733	0.486	0.337	1
BIN1	0.0131682	0.430812	0.657	0.506	1
BHLHE41	0.0228185	-0.326521	0.229	0.349	1
BEX4	0.0133096	0.272515	0.7	0.47	1
BDH2	0.0224708	-0.268062	0.614	0.627	1
BCS1L	0.795491	0.291602	0.229	0.217	1
BCL6	0.00403665	0.278829	0.571	0.301	1
BCCIP	0.0518997	0.281547	0.429	0.241	1
BCAS2	0.0014274	0.470518	0.6	0.325	1
BCAM	0.465775	0.274099	0.514	0.542	1
BANF1	0.00594994	-0.322242	0.729	0.88	1
BAG5	0.0857989	0.271885	0.471	0.337	1
BAG3	0.104608	0.295776	0.429	0.301	1
B4GALT5	0.0762065	0.296063	0.414	0.241	1
B4GALT1	0.230758	0.342108	0.529	0.41	1
AZIN1	0.0244095	0.323198	0.4	0.217	1
AXL	0.00142882	0.467723	0.829	0.723	1
AVPI1	0.162621	0.264557	0.371	0.253	1
AUP1	0.00451548	0.428526	0.714	0.47	1
ATXN2	0.0022433	-0.333395	0.471	0.627	1
ATXN10	0.0359222	0.333414	0.543	0.337	1
ATP6V0B	0.0735883	0.251018	0.614	0.47	1
ATP6AP1	0.345669	0.28169	0.6	0.446	1
ATP5I	1.02811e-05	-0.489167	0.743	0.843	0.34641
ATP5G2	0.00131576	0.36619	0.929	0.916	1
ATP5B	0.0682744	0.281909	0.886	0.892	1
ATP2B4	0.00878681	-0.293913	0.629	0.795	1
ATP2B1	0.0747786	-0.280244	0.686	0.795	1
ATP1B3	2.39574e-06	1.02781	0.729	0.494	0.0807219
ATG12	0.0135766	0.270071	0.457	0.265	1
ATF3	5.19381e-17	1.88124	0.857	0.229	1.75e-12
ARPC5	0.0298194	0.413432	0.829	0.759	1
ARPC3	0.00393974	0.327005	0.871	0.807	1
ARL6IP1	0.0945977	0.252123	0.686	0.578	1
ARIH1	0.347989	-0.254079	0.371	0.386	1
ARID5B	0.00211427	0.50646	0.843	0.904	1
ARID5A	0.00182148	0.433317	0.629	0.398	1
ARID1B	0.0245419	-0.438505	0.371	0.47	1
ARHGEF10	0.0267605	-0.317252	0.286	0.398	1
ARHGDIA	0.00241635	0.505975	0.729	0.506	1
ARHGAP35	0.112919	-0.316676	0.286	0.349	1
ARHGAP20	0.000357746	-0.429394	0.229	0.446	1
ARFIP2	0.0787729	0.265977	0.371	0.205	1
ARF1	0.0100531	0.341425	0.857	0.831	1
AR	3.15754e-07	-0.842488	0.557	0.831	0.010639
AQP3	0.00669265	0.267298	0.186	0.048	1
APOLD1	0.00174852	0.335374	0.243	0.06	1
APOL3	0.16114	0.266818	0.286	0.181	1
APOL1	0.00154951	-0.371976	0.071	0.253	1
APOE	0.138521	-0.344776	0.571	0.711	1
APBB2	0.0942066	-0.25144	0.329	0.398	1
AP2B1	0.058015	-0.29066	0.414	0.494	1
AP000769.1	0.143089	0.274991	0.357	0.229	1
ANXA11	0.0691092	0.374816	0.857	0.843	1
ANXA1	0.000208357	0.510213	0.957	0.904	1
ANKRD9	0.00264119	0.295191	0.4	0.169	1
ANKRD37	0.00303918	0.366967	0.271	0.084	1
ANKRD12	0.151143	0.259734	0.771	0.831	1
ANKIB1	0.10486	-0.349497	0.386	0.422	1
ANKFY1	0.0507272	-0.250153	0.171	0.277	1
ANGPTL1	0.0363182	-0.369662	0.243	0.361	1
ANGPT2	0.046035	-0.39675	0.271	0.386	1
ANGPT1	0.00284405	-0.268923	0.486	0.747	1
ANAPC5	0.0564083	-0.290551	0.5	0.59	1
ALYREF	0.113888	0.276511	0.457	0.313	1
ALKBH5	0.0509287	-0.352617	0.486	0.566	1
ALG13	0.00277354	0.44878	0.471	0.229	1
ALDOA	2.74873e-05	0.466423	0.957	0.964	0.926157
ALDH1A1	8.77229e-06	-0.637737	0.543	0.783	0.295574
AKR1C2	0.00801361	-0.357523	0.314	0.47	1
AKR1C1	0.0337549	-0.277411	0.629	0.711	1
AKR1A1	0.016662	-0.376296	0.529	0.639	1
AKAP17A	0.0343205	-0.289337	0.2	0.301	1
AKAP13	0.00255197	0.5318	0.757	0.675	1
AKAP12	0.00591831	0.519679	0.943	0.964	1
AKAP1	0.0219309	-0.319641	0.429	0.554	1
AK2	0.0151193	0.260285	0.529	0.301	1
AHR	0.0200156	0.388207	0.386	0.205	1
AHNAK2	0.045568	-0.361663	0.429	0.542	1
AHNAK	0.000899387	-0.449995	0.886	0.976	1
AGT	0.32046	0.258242	0.2	0.145	1
AGO1	0.994105	-0.270935	0.257	0.217	1
AFF4	0.0172234	0.353329	0.686	0.458	1
AEBP1	2.08046e-08	-0.901623	0.8	0.964	0.00070099
ADRM1	0.00228093	0.479219	0.729	0.47	1
ADM	0.23309	0.652052	0.514	0.422	1
ADH1C	0.133312	0.255091	0.357	0.253	1
ADGRL3	0.00295851	-0.415606	0.243	0.434	1
ADGRF5	0.00218284	-0.405427	0.029	0.181	1
ADGRD1	0.00189305	0.346399	0.386	0.157	1
ADGRA2	3.77527e-05	-0.602008	0.514	0.699	1
ADCY5	0.522925	-0.267372	0.3	0.301	1
ADAMTS5	2.59542e-05	-0.331523	0.029	0.289	0.8745
ADAMTS1	1.65976e-10	1.61504	0.857	0.578	5.59241e-06
ACTR3	0.0202515	0.368968	0.686	0.518	1
ACTR2	0.0396848	0.311205	0.771	0.651	1
ACTN1	0.0254013	0.346548	0.843	0.723	1
ACTG2	8.65851e-07	1.76662	0.914	0.771	0.029174
ACTG1	1.21712e-05	0.463147	1	1	0.410095
ACTC1	0.181894	-0.744325	0.129	0.205	1
ACTB	3.33821e-07	0.537926	1	0.988	0.0112478
ACTA2	4.11088e-09	0.873443	1	0.976	0.000138512
ACO1	0.0769419	-0.259626	0.271	0.361	1
ACKR3	0.00800058	0.749865	0.657	0.494	1
ACAN	0.934803	-0.277553	0.343	0.301	1
ACADVL	0.0862725	0.255876	0.757	0.651	1
ACADM	0.00806449	0.363451	0.5	0.253	1
AC093673.5	0.00201569	0.303404	0.243	0.06	1
AC090498.1	3.12124e-05	-0.465745	0.171	0.434	1
ABR	0.00648324	-0.320527	0.171	0.349	1
ABHD14B	0.00911538	-0.272471	0.414	0.578	1
ABCA6	0.0345545	0.327797	0.629	0.422	1
AATF	0.127331	0.283996	0.429	0.289	1
A4GALT	0.371437	0.27718	0.671	0.602	1
A2M	0.128525	-0.360603	0.829	0.892	1
2022-09-11	0.00241598	-0.454436	0.543	0.687	1
