# Supplementary material for: Single-cell transcriptome atlas of the human corpus cavernosum
Source: Nat Commun. 2022 Jul 25;13:4302. doi: 10.1038/s41467-022-31950-9 (PMC9314400; doi:10.1038/s41467-022-31950-9)
Supplement: Supplementary file 16 — Supplementary Dataset 13 [file 41467_2022_31950_MOESM16_ESM.csv]

	p_val	avg_log2FC	pct.1	pct.2	p_val_adj	cluster	gene
TIMP1	0	1.20936008328025	0.983	0.868	0	C1	TIMP1
CLU	0	0.811580342069409	0.999	0.96	0	C1	CLU
EMCN	1.02784107389634e-286	0.930213405734501	0.967	0.844	3.46320771438634e-282	C1	EMCN
MMRN1	4.02934528788255e-231	1.02261834735379	0.895	0.63	1.35764760129915e-226	C1	MMRN1
DKK3	1.77382427650547e-221	0.9843205740298	0.814	0.483	5.97672351725753e-217	C1	DKK3
CD9	1.5071143374795e-220	0.758473354271794	0.988	0.933	5.07807104870342e-216	C1	CD9
HES1	1.43535955952268e-218	1.28213965746851	0.805	0.512	4.83630049985573e-214	C1	HES1
MAFB	5.80473541348673e-195	1.10425772191234	0.785	0.455	1.95584755022022e-190	C1	MAFB
TFPI	1.33763089926811e-193	0.78901292377539	0.922	0.716	4.50701355199396e-189	C1	TFPI
B2M	2.43909384354806e-182	0.404078896938315	1	0.998	8.21828279645085e-178	C1	B2M
DUSP1	3.04647262908743e-182	0.941295108005231	0.954	0.84	1.02647848764472e-177	C1	DUSP1
CCL14	7.48460917443414e-181	0.836592909806677	0.892	0.66	2.52186421523384e-176	C1	CCL14
ALDH1A2	9.77356411815266e-169	0.964018726100098	0.737	0.442	3.29310469397036e-164	C1	ALDH1A2
TMSB4X	9.72661874263489e-157	0.44246945330641	1	0.996	3.2772869191434e-152	C1	TMSB4X
EFEMP1	4.60711142700622e-141	1.03969074210702	0.697	0.409	1.55232012421548e-136	C1	EFEMP1
CYP1B1	2.49665439902985e-140	1.04846983513846	0.735	0.474	8.41222733209118e-136	C1	CYP1B1
MYL12A	4.24541281879313e-140	0.511658721397831	0.974	0.918	1.43044939516416e-135	C1	MYL12A
ANXA2	4.36206568370535e-139	0.481233675374785	0.99	0.96	1.46975441146768e-134	C1	ANXA2
CLEC3B	2.42138588241185e-135	0.723986403182488	0.769	0.54	8.15861759219847e-131	C1	CLEC3B
CDH11	5.85612926418683e-129	0.697894579169644	0.65	0.353	1.97316419427511e-124	C1	CDH11
FOXC2	1.26298757075203e-127	0.712962156906311	0.707	0.437	4.25551032089188e-123	C1	FOXC2
TPT1	9.55654690712657e-122	0.317684471006537	1	0.995	3.21998291488723e-117	C1	TPT1
GALNT1	4.52669202116233e-121	0.753413978767383	0.642	0.381	1.52522360961043e-116	C1	GALNT1
TNFAIP3	2.26168818428532e-119	0.832534449977276	0.468	0.186	7.62053216813095e-115	C1	TNFAIP3
NUDT4	1.04387637279181e-115	0.690290848329347	0.742	0.507	3.51723705048471e-111	C1	NUDT4
ADGRF5	3.22325041799223e-115	0.576501113529276	0.902	0.76	1.0860419958383e-110	C1	ADGRF5
AKR1C2	1.77525958060837e-113	0.716721766663034	0.802	0.588	5.98155963090185e-109	C1	AKR1C2
HLA-B	1.9142146459547e-112	0.345378183602561	0.999	0.973	6.44975482807977e-108	C1	HLA-B
CRTAC1	2.09014872815097e-112	0.755406331085669	0.559	0.291	7.04254712463189e-108	C1	CRTAC1
FOS	1.29430209807339e-111	0.635811054291518	0.972	0.906	4.36102148924849e-107	C1	FOS
HLA-A	5.64403446675868e-111	0.34071550004021	0.999	0.985	1.90170097322967e-106	C1	HLA-A
TGM2	3.14548160579785e-109	0.614818718748725	0.877	0.704	1.05983857225753e-104	C1	TGM2
TSC22D1	7.78420290950518e-109	0.697063634237916	0.909	0.801	2.62280932832867e-104	C1	TSC22D1
NR2F2	1.19689860504221e-108	0.572724094569026	0.906	0.72	4.03283015982922e-104	C1	NR2F2
KLF2	2.3604043569339e-108	0.641198326157824	0.976	0.913	7.95314644025308e-104	C1	KLF2
ADIRF	1.36349621472266e-104	0.423636527753641	0.994	0.974	4.59416414588652e-100	C1	ADIRF
CLEC14A	1.11963855890492e-103	0.460073168419445	0.956	0.839	3.77251016037423e-99	C1	CLEC14A
NOSTRIN	7.59382223257313e-101	0.559300932645109	0.79	0.57	2.55866246304319e-96	C1	NOSTRIN
THSD4	2.39861477850158e-99	0.719380000110116	0.508	0.248	8.08189263468324e-95	C1	THSD4
ADGRG6	6.3080130538056e-95	0.695387864071485	0.424	0.172	2.12542191834926e-90	C1	ADGRG6
TEK	1.76966739925142e-94	0.625172250928502	0.652	0.431	5.96271733503774e-90	C1	TEK
SMOC1	8.27716455974623e-92	0.624527750593681	0.406	0.157	2.7889078267609e-87	C1	SMOC1
ACKR4	3.8413342793418e-91	0.652346071114385	0.579	0.324	1.29429917208143e-86	C1	ACKR4
FAM188B	1.58557974181532e-89	0.564479550295008	0.743	0.52	5.34245238207255e-85	C1	FAM188B
APOLD1	2.66942877888721e-89	0.821659191520327	0.61	0.378	8.99437332758258e-85	C1	APOLD1
TM4SF1	7.06299471727646e-89	0.482682345352849	0.951	0.863	2.37980544003913e-84	C1	TM4SF1
SNCG	2.61598090486598e-88	0.537550200415307	0.844	0.713	8.81428606085543e-84	C1	SNCG
VAMP5	6.14830417818404e-88	0.441572697774077	0.936	0.877	2.07160960979733e-83	C1	VAMP5
MARCKSL1	5.82402715865389e-86	0.586218636483611	0.73	0.519	1.96234771083684e-81	C1	MARCKSL1
RBP1	1.16660308445316e-84	0.587497092451841	0.49	0.255	3.93075243275648e-80	C1	RBP1
PTMS	9.32127071379248e-84	0.411060144107017	0.941	0.894	3.14070895430524e-79	C1	PTMS
CD151	1.44246594516649e-81	0.423351327554887	0.925	0.852	4.86024475564397e-77	C1	CD151
SPARC	1.69650541021109e-81	0.506256297282981	0.89	0.769	5.71620532916524e-77	C1	SPARC
VWF	4.00258449678533e-81	0.424298050839206	0.986	0.884	1.34863082034685e-76	C1	VWF
RAPGEF5	4.05188268938159e-77	0.557831243960203	0.734	0.55	1.36524135336023e-72	C1	RAPGEF5
GPM6A	1.57339745272661e-73	0.485378744850561	0.661	0.456	5.30140537721703e-69	C1	GPM6A
FLRT2	1.57935550156374e-73	0.574286525257782	0.523	0.311	5.32148042696886e-69	C1	FLRT2
MYL12B	5.08723051330788e-73	0.460603452090679	0.935	0.901	1.71409144915396e-68	C1	MYL12B
PERP	1.12717021639698e-72	0.490656990680249	0.812	0.692	3.79788732712798e-68	C1	PERP
DUSP6	1.69148800612608e-71	0.82199547151596	0.704	0.56	5.69929968784122e-67	C1	DUSP6
COTL1	2.42235797489718e-70	0.540579476646757	0.478	0.273	8.16189296061857e-66	C1	COTL1
BMP4	1.23794007671665e-69	0.631096806810558	0.517	0.322	4.1711152944891e-65	C1	BMP4
HLA-C	1.28271266017065e-68	0.267959238742023	0.998	0.98	4.32197203717898e-64	C1	HLA-C
GJA4	1.22890940248155e-67	0.496288209520418	0.583	0.362	4.14068734072133e-63	C1	GJA4
C11orf96	2.74189217508258e-67	0.819796999934097	0.619	0.43	9.23853149472323e-63	C1	C11orf96
ENG	3.31305793427466e-63	0.451915626145761	0.825	0.698	1.11630174037451e-58	C1	ENG
JUNB	7.56881870990557e-62	0.619307413820729	0.888	0.808	2.55023777611558e-57	C1	JUNB
SDPR	1.54008532869749e-60	0.360767738426711	0.962	0.876	5.18916350651334e-56	C1	SDPR
MGP	1.95584217637562e-60	0.34063805034025	0.979	0.888	6.59001462908e-56	C1	MGP
SDCBP	3.21648986658807e-60	0.378706698302252	0.899	0.822	1.08376409564818e-55	C1	SDCBP
SLC2A3	8.93094378922768e-60	0.555500711741907	0.628	0.458	3.00919220034237e-55	C1	SLC2A3
ITGA2	5.47480046367427e-58	0.499226124848654	0.435	0.245	1.84467926823041e-53	C1	ITGA2
CHST1	5.55717507607483e-58	0.423312533286716	0.317	0.13	1.87243457013265e-53	C1	CHST1
IGFBP4	2.27428948115433e-57	0.358122060492393	0.993	0.982	7.66299097780138e-53	C1	IGFBP4
CCND1	2.61505389367304e-57	0.547738999927467	0.613	0.454	8.81116258934196e-53	C1	CCND1
ARHGAP29	5.42581528345311e-57	0.418083965418836	0.882	0.793	1.82817420160669e-52	C1	ARHGAP29
INO80C	1.53331470889286e-56	0.443745729900024	0.387	0.203	5.16635058014362e-52	C1	INO80C
NR4A2	2.5711111826547e-55	0.546444934677785	0.408	0.227	8.66310201883675e-51	C1	NR4A2
PLAT	6.10283543871066e-55	0.363024300785066	0.965	0.87	2.05628937271917e-50	C1	PLAT
OAZ1	2.68922115002809e-54	0.308268968059551	0.944	0.893	9.06106174290466e-50	C1	OAZ1
NR2F1	2.67999597854658e-53	0.450852036908253	0.23	0.074	9.02997845011486e-49	C1	NR2F1
DSTN	8.601295303829e-52	0.300367341347332	0.96	0.911	2.89812043967214e-47	C1	DSTN
C17orf58	1.72409281589272e-51	0.435418216316941	0.488	0.316	5.80915833386891e-47	C1	C17orf58
RAB38	4.01680369005927e-51	0.42242573086639	0.304	0.137	1.35342183532857e-46	C1	RAB38
MME	8.37492257648596e-51	0.40347606582446	0.269	0.108	2.82184641292118e-46	C1	MME
HRCT1	1.53264128390734e-50	0.46882791529378	0.469	0.297	5.16408154199739e-46	C1	HRCT1
CRIM1	1.35953336313871e-49	0.472926634990626	0.705	0.591	4.58081171375957e-45	C1	CRIM1
NR4A1	1.92440410026116e-49	0.64952251339579	0.428	0.266	6.48408717541996e-45	C1	NR4A1
WWTR1	2.43327116950596e-48	0.405985652070106	0.776	0.667	8.19866387853337e-44	C1	WWTR1
POSTN	3.56513000927651e-48	0.505133984569601	0.501	0.321	1.20123490532563e-43	C1	POSTN
HIPK2	5.62056832962785e-48	0.449538703550035	0.518	0.358	1.89379429298481e-43	C1	HIPK2
SCARA3	8.96043189507561e-48	0.418367653044772	0.563	0.401	3.01912792272677e-43	C1	SCARA3
ARHGDIB	1.03236776548145e-47	0.401382030606409	0.667	0.539	3.4784599490132e-43	C1	ARHGDIB
INMT	1.12499918627515e-47	0.573895457552661	0.421	0.251	3.79057225823549e-43	C1	INMT
CD14	1.87957216474455e-47	0.495825783920547	0.349	0.187	6.33303045189027e-43	C1	CD14
PDK4	6.62701767647146e-47	0.587171579039004	0.581	0.44	2.23290733591029e-42	C1	PDK4
PLA2G16	1.54903373997207e-46	0.379962843419716	0.71	0.598	5.21931428346191e-42	C1	PLA2G16
EFNB2	4.04723558324696e-46	0.320216301771829	0.744	0.586	1.36367555741923e-41	C1	EFNB2
FMO2	2.69719244226465e-45	0.526106429759047	0.618	0.476	9.08792021496651e-41	C1	FMO2
LAMB1	5.49184597457045e-44	0.380611359242377	0.601	0.447	1.85042258267177e-39	C1	LAMB1
RBP7	1.42175360247007e-43	0.398661398547344	0.687	0.555	4.79045658816265e-39	C1	RBP7
TMEM2	2.19795972213522e-43	0.42756696087481	0.419	0.262	7.4058054877624e-39	C1	TMEM2
ARL4A	3.35439163746045e-43	0.391637532306139	0.79	0.685	1.13022871832592e-38	C1	ARL4A
CTD-3179P9.1	1.41535382373575e-42	0.35712590886097	0.275	0.127	4.76889317369525e-38	C1	CTD-3179P9.1
STXBP6	1.7481914454154e-42	0.370808607655436	0.412	0.253	5.89035625618264e-38	C1	STXBP6
NPC2	3.70187605015606e-42	0.311217649129905	0.888	0.806	1.24731011633958e-37	C1	NPC2
BMX	3.76557972930738e-42	0.385061686007467	0.441	0.275	1.26877443399283e-37	C1	BMX
CDA	6.81180567652502e-42	0.376572464897503	0.538	0.385	2.29516980464834e-37	C1	CDA
HMGN3	9.16966556578183e-42	0.38140137535068	0.72	0.615	3.08962711573453e-37	C1	HMGN3
CSRP1	9.45313121183091e-42	0.418069020424923	0.626	0.518	3.18513803051431e-37	C1	CSRP1
ST6GAL1	2.1935174803759e-41	0.383939153464746	0.559	0.428	7.39083779837854e-37	C1	ST6GAL1
PRDX6	2.26016565762433e-41	0.318720335410167	0.82	0.737	7.61540216679941e-37	C1	PRDX6
PDE1A	3.91768251027516e-41	0.367726134295999	0.257	0.116	1.32002394501211e-36	C1	PDE1A
TFF3	1.36050533873072e-40	0.472938579707687	0.565	0.401	4.5840866883193e-36	C1	TFF3
GPRC5C	2.77987170935146e-40	0.382138566112709	0.29	0.147	9.36649973748882e-36	C1	GPRC5C
UGP2	1.07985345293309e-39	0.386417534609395	0.628	0.507	3.63845822431275e-35	C1	UGP2
KCTD12	1.47396817461122e-39	0.270879471936625	0.943	0.86	4.96638836753506e-35	C1	KCTD12
NRGN	5.14502295509426e-39	0.381399999306575	0.298	0.154	1.73356403448946e-34	C1	NRGN
CCDC68	7.33916960725552e-39	0.394293445737567	0.461	0.318	2.47285980746868e-34	C1	CCDC68
ID3	1.66100985288692e-38	0.662252442148725	0.739	0.66	5.59660659831717e-34	C1	ID3
SPINT2	1.76710460503444e-38	0.357152525453113	0.553	0.422	5.95408225620304e-34	C1	SPINT2
RAMP3	3.44697211303741e-38	0.293769413030472	0.811	0.641	1.16142278376683e-33	C1	RAMP3
RAB11A	5.95453190268996e-38	0.285580019513139	0.853	0.78	2.00631997929236e-33	C1	RAB11A
PLSCR4	3.05859764598313e-37	0.36832515049075	0.607	0.475	1.03056389083756e-32	C1	PLSCR4
COL12A1	3.28787083765704e-37	0.385383969521458	0.209	0.083	1.10781520004016e-32	C1	COL12A1
GUK1	1.18044494821228e-36	0.283147926316631	0.932	0.882	3.97739120850645e-32	C1	GUK1
PTGS2	1.20068601706518e-36	0.482875095226627	0.432	0.28	4.04559146589943e-32	C1	PTGS2
RP11-322E11.5	1.53564368371859e-36	0.301564468645154	0.169	0.054	5.1741978279214e-32	C1	RP11-322E11.5
PARD6G	8.78237356296686e-36	0.303011272086523	0.166	0.053	2.95913294830605e-31	C1	PARD6G
IL6ST	2.17208283975704e-35	0.275048618869992	0.911	0.842	7.31861592027736e-31	C1	IL6ST
TSPAN5	2.49741973699785e-35	0.377781573325341	0.373	0.236	8.41480606184055e-31	C1	TSPAN5
PRCP	1.94491796471996e-34	0.29525097188196	0.774	0.655	6.55320659032744e-30	C1	PRCP
KIT	1.99687456381063e-34	0.318387900338153	0.323	0.181	6.72826915530355e-30	C1	KIT
MMRN2	2.01826136635888e-34	0.267596967119249	0.807	0.713	6.80032984780961e-30	C1	MMRN2
KANK3	2.56555583619435e-34	0.332580266646093	0.665	0.55	8.64438383447323e-30	C1	KANK3
EGLN3	1.43830601164444e-33	0.381550259559537	0.401	0.264	4.84622827563477e-29	C1	EGLN3
FAM213A	1.77127719463401e-33	0.348008237014776	0.582	0.466	5.96814137959984e-29	C1	FAM213A
CTSC	2.65516162036402e-33	0.422686989411624	0.74	0.634	8.94630156365452e-29	C1	CTSC
CEBPD	3.26900182657672e-33	0.409861044588762	0.776	0.692	1.10145747544676e-28	C1	CEBPD
ABCG2	3.64775230078237e-33	0.3943368612846	0.566	0.442	1.22907366022561e-28	C1	ABCG2
FNIP2	4.55088213372798e-33	0.334635134429685	0.526	0.403	1.53337422613831e-28	C1	FNIP2
KCNT2	1.06774968912449e-32	0.300102372678285	0.214	0.096	3.59767580253606e-28	C1	KCNT2
IGFBP2	1.19733395087425e-32	0.449422227207315	0.695	0.625	4.0342970140757e-28	C1	IGFBP2
MAPRE2	1.27988460065872e-32	0.326342374332867	0.39	0.255	4.31244317345948e-28	C1	MAPRE2
SEC14L2	1.40918350868552e-32	0.251295436241915	0.149	0.046	4.74810291416499e-28	C1	SEC14L2
SLC2A1	3.47662609785316e-32	0.329995354551033	0.352	0.215	1.17141439741064e-27	C1	SLC2A1
RASSF9	3.96304362483935e-32	0.359047728736287	0.397	0.27	1.33530791895337e-27	C1	RASSF9
TSC22D3	5.07958553032562e-32	0.427111295432967	0.739	0.678	1.71151554858791e-27	C1	TSC22D3
BHLHE40	6.12739615745905e-32	0.377444228312697	0.424	0.297	2.06456486129425e-27	C1	BHLHE40
ISYNA1	8.57600211707239e-32	0.318205390242272	0.284	0.158	2.88959815332637e-27	C1	ISYNA1
MCL1	1.04672222838444e-31	0.401221941897999	0.657	0.561	3.52682587631852e-27	C1	MCL1
STAB1	2.67379512779972e-31	0.319614875306717	0.392	0.258	9.00908530360838e-27	C1	STAB1
FOXC1	3.05989717279832e-31	0.335666794951341	0.671	0.565	1.03100175340267e-26	C1	FOXC1
FOSB	3.41171964389541e-31	0.331290797873534	0.839	0.735	1.14954481681412e-26	C1	FOSB
DYNLL1	3.77179135263946e-31	0.272100258409376	0.901	0.855	1.27086737835834e-26	C1	DYNLL1
ATF3	4.22968774590871e-31	0.431097116228566	0.482	0.35	1.42515098910648e-26	C1	ATF3
IL1R1	7.20051154267664e-31	0.364417503231813	0.59	0.457	2.42614035918947e-26	C1	IL1R1
LITAF	1.06908598886853e-30	0.304430552822991	0.541	0.418	3.60217833089363e-26	C1	LITAF
FXYD6	1.47049264856732e-30	0.327939217051521	0.565	0.42	4.95467793008274e-26	C1	FXYD6
HYAL2	2.20134753821854e-30	0.274090983674235	0.726	0.622	7.41722039527356e-26	C1	HYAL2
EGR1	2.50439919522812e-30	0.511180774798889	0.656	0.532	8.43832264840164e-26	C1	EGR1
CSRNP1	4.77088404939227e-30	0.367627749479789	0.419	0.286	1.60750167160223e-25	C1	CSRNP1
SNCA	1.03095509569809e-29	0.321109645524225	0.261	0.141	3.47370009944515e-25	C1	SNCA
DNASE1L3	1.1367998529308e-29	0.833582008789747	0.478	0.36	3.83033342446504e-25	C1	DNASE1L3
PPFIBP1	1.43242802471099e-29	0.324954532838243	0.596	0.497	4.82642298646122e-25	C1	PPFIBP1
TSPAN18	3.00384793509003e-29	0.284675379833758	0.54	0.408	1.01211652324924e-24	C1	TSPAN18
BTG1	3.81094746461852e-29	0.315736785333748	0.898	0.852	1.28406063872856e-24	C1	BTG1
ZFP36	4.68306500818327e-29	0.327933065561452	0.821	0.738	1.57791192385727e-24	C1	ZFP36
CD93	5.62691802191691e-29	0.278451852474419	0.792	0.7	1.89593375830468e-24	C1	CD93
FAM167B	1.00037434180282e-28	0.340367786141248	0.348	0.22	3.37066130727041e-24	C1	FAM167B
CDKN1A	1.50485804540663e-28	0.406751150307401	0.497	0.37	5.0704686981931e-24	C1	CDKN1A
SLC3A2	2.02128826747064e-28	0.290081351255731	0.729	0.64	6.81052868841559e-24	C1	SLC3A2
TM4SF18	2.30013397169267e-28	0.328678566848846	0.625	0.504	7.75007140422128e-24	C1	TM4SF18
MDFIC	3.29678996962281e-28	0.303156276340943	0.534	0.425	1.11082041236471e-23	C1	MDFIC
PDLIM1	5.18713900127511e-28	0.293617179619915	0.779	0.717	1.74775461508964e-23	C1	PDLIM1
TLL1	5.42944441358277e-28	0.302926242110229	0.187	0.084	1.82939700071258e-23	C1	TLL1
HAPLN3	1.05616945246494e-27	0.311747166969404	0.351	0.227	3.55865735313537e-23	C1	HAPLN3
WFS1	1.12970788023814e-27	0.297399648562151	0.459	0.331	3.80643773167439e-23	C1	WFS1
BNIP3L	2.00007139322912e-27	0.263669559879235	0.629	0.521	6.73904055234619e-23	C1	BNIP3L
CNTN1	9.17120598527686e-27	0.25969608878844	0.188	0.086	3.09014614467918e-22	C1	CNTN1
TCN2	1.86944294854689e-25	0.320742061848199	0.524	0.416	6.2989010708339e-21	C1	TCN2
FAM198B	2.17428442492779e-25	0.288304730823897	0.625	0.531	7.3260339413517e-21	C1	FAM198B
ABHD6	2.97164084883159e-25	0.2809974243817	0.341	0.227	1.00126466760532e-20	C1	ABHD6
BTG2	6.3980293048503e-25	0.32428946897866	0.732	0.648	2.15575199397626e-20	C1	BTG2
COL18A1	7.89070039743717e-24	0.281647875697102	0.692	0.602	2.65869259191248e-19	C1	COL18A1
TMOD1	8.50622023798752e-24	0.251266475261573	0.35	0.235	2.86608584698751e-19	C1	TMOD1
RHOU	1.36138226226852e-23	0.322601872641479	0.342	0.233	4.58704139448757e-19	C1	RHOU
NRP2	1.43670313501307e-23	0.276550074285199	0.617	0.501	4.84082754311304e-19	C1	NRP2
PDLIM2	1.61972522404381e-23	0.27768664229768	0.561	0.463	5.45750216989323e-19	C1	PDLIM2
BCAR1	2.48722027402452e-23	0.299418696137411	0.437	0.33	8.38043999129821e-19	C1	BCAR1
CTHRC1	2.74335204116927e-23	0.298502198847811	0.389	0.275	9.24345036751574e-19	C1	CTHRC1
HEBP1	3.00825566458838e-23	0.261203959900247	0.639	0.554	1.01360166362641e-18	C1	HEBP1
LIMCH1	1.5397352298898e-22	0.321209197028987	0.661	0.575	5.1879838835907e-18	C1	LIMCH1
CTNNAL1	2.88261463674554e-22	0.283283460929983	0.484	0.377	9.71268175705043e-18	C1	CTNNAL1
IER3	8.89177757928729e-22	0.421367585858136	0.57	0.47	2.99599553756506e-17	C1	IER3
ATL2	1.16933340645454e-21	0.259473910364632	0.398	0.289	3.93995197970793e-17	C1	ATL2
HHEX	1.97534563267298e-21	0.2553960406508	0.535	0.434	6.65572957472834e-17	C1	HHEX
C12orf75	3.50072239349567e-20	0.258961331447263	0.337	0.239	1.17953340326443e-15	C1	C12orf75
SNTB2	3.7819474476346e-20	0.252690464302241	0.563	0.473	1.274289373006e-15	C1	SNTB2
SAT1	4.01958112061239e-20	0.350931002114944	0.801	0.743	1.35435766277914e-15	C1	SAT1
THBD	4.05848554605248e-20	0.312100645788211	0.603	0.511	1.36746611988692e-15	C1	THBD
SHC1	2.28729958490972e-19	0.288161235940148	0.493	0.412	7.7068272213948e-15	C1	SHC1
MAGED2	2.62788127830145e-19	0.255493453657469	0.61	0.537	8.85438317910889e-15	C1	MAGED2
SNRK	8.56767844270222e-19	0.272312511473145	0.516	0.431	2.88679357448409e-14	C1	SNRK
SERPINB1	1.04664753670187e-18	0.281717718150386	0.562	0.495	3.52657421016327e-14	C1	SERPINB1
ITGA10	1.23795840025496e-18	0.268895811536316	0.4	0.306	4.17117703381907e-14	C1	ITGA10
STC1	2.16472721005937e-18	0.518663684623097	0.374	0.281	7.29383186157403e-14	C1	STC1
GADD45B	2.17299294003618e-18	0.32452631324088	0.614	0.542	7.32168241215789e-14	C1	GADD45B
ARHGAP20	2.2262659837961e-18	0.250538468568663	0.301	0.211	7.50118060580257e-14	C1	ARHGAP20
FZD6	5.34406545259794e-18	0.260339323718346	0.44	0.354	1.80062941359835e-13	C1	FZD6
TMEM88	8.04891056709763e-18	0.273934420751639	0.345	0.251	2.71199992647788e-13	C1	TMEM88
ID2	1.35789290678042e-17	0.330657327682006	0.511	0.427	4.57528436010593e-13	C1	ID2
ASAP1	2.70933805132368e-17	0.259541056199171	0.555	0.483	9.12884363013e-13	C1	ASAP1
ODF2L	3.96047759729927e-17	0.251570661986731	0.556	0.481	1.33444332163402e-12	C1	ODF2L
RASA4	4.57417991555275e-17	0.263968966945502	0.351	0.257	1.54122418074634e-12	C1	RASA4
FAM84A	3.18540482647307e-16	0.291428599678075	0.314	0.225	1.07329030223184e-11	C1	FAM84A
KLF4	1.11464452031544e-12	0.266564741681869	0.722	0.684	3.75568324675084e-08	C1	KLF4
CXCL2	3.29398032219053e-09	0.264006928041055	0.204	0.146	0.000110987372975888	C1	CXCL2
NNMT	2.6697442263379e-07	0.33568611340744	0.358	0.316	0.00899543619622292	C1	NNMT
MT2A	0.00261607714965716	0.415772899758403	0.67	0.671	1	C1	MT2A
ACKR1	0	2.67688850903629	0.821	0.244	0	C2	ACKR1
COL15A1	5.37239813682225e-226	1.03375834079205	0.575	0.155	1.81017582822089e-221	C2	COL15A1
AQP1	9.36613700844241e-201	1.92572479421601	0.62	0.217	3.15582620362458e-196	C2	AQP1
IL3RA	2.01425663626227e-180	0.863946081147091	0.528	0.152	6.7868363102221e-176	C2	IL3RA
ADM5	9.74740315335705e-172	0.706456478071538	0.282	0.042	3.28429001849212e-167	C2	ADM5
A2M	1.61731142659291e-141	0.863455322288557	0.965	0.743	5.44936912076215e-137	C2	A2M
RPL13	1.24476715578794e-126	0.345592181177311	1	0.999	4.1941184547119e-122	C2	RPL13
RPS2	2.73153811985917e-122	0.488297803807067	0.999	0.998	9.20364454105349e-118	C2	RPS2
SPRY1	3.34425616650656e-122	0.841335029570703	0.385	0.11	1.12681367274272e-117	C2	SPRY1
CLDN5	2.97887454417438e-113	0.738273509281092	0.843	0.491	1.00370198891411e-108	C2	CLDN5
RPS23	2.12171118567036e-109	0.335619255458665	1	0.999	7.14889366899771e-105	C2	RPS23
RPS19	3.22459638056333e-109	0.409754674634076	0.999	0.997	1.08649550446701e-104	C2	RPS19
RPS6	5.51410518455343e-106	0.377657808563209	0.998	0.997	1.85792260088343e-101	C2	RPS6
HLA-DQA1	1.45124235960171e-97	0.79063692919653	0.477	0.191	4.88981600644199e-93	C2	HLA-DQA1
RPL12	3.190108971294e-96	0.379356513348991	0.997	0.996	1.0748753167878e-91	C2	RPL12
SELP	3.49472613608191e-96	0.307896103095182	0.152	0.02	1.17751302429144e-91	C2	SELP
RPL32	9.56339734883963e-92	0.31654573772748	1	0.999	3.22229110271802e-87	C2	RPL32
LMCD1	2.98450324636877e-91	0.721412854250544	0.501	0.22	1.00559852383149e-86	C2	LMCD1
HLA-DRA	2.39132418544299e-89	0.708755573965748	0.976	0.905	8.05732771043163e-85	C2	HLA-DRA
RPL34	3.1773611111207e-86	0.290600002405282	0.999	0.999	1.07058005278101e-81	C2	RPL34
SPHK1	3.03534320708729e-84	0.474053335785031	0.296	0.088	1.02272854019599e-79	C2	SPHK1
RPS24	1.06696120807305e-81	0.309469023330783	1	0.999	3.59501909448132e-77	C2	RPS24
RPS12	2.20723537381959e-80	0.302240096778783	1	0.999	7.43705886854772e-76	C2	RPS12
RPS18	2.65585034362035e-80	0.311936596022433	1	0.999	8.94862214779441e-76	C2	RPS18
RPLP0	1.39468476533656e-77	0.432583874672826	0.986	0.975	4.69925084832502e-73	C2	RPLP0
CD74	5.96832714827179e-77	0.50679241164388	0.999	0.974	2.0109681493387e-72	C2	CD74
RPL10A	6.74467728196236e-77	0.361472474824038	0.997	0.993	2.2725515633844e-72	C2	RPL10A
ABCB1	5.2043992851748e-75	0.642564351247454	0.362	0.138	1.7535702951468e-70	C2	ABCB1
RUNDC3B	2.35856496774933e-74	0.370728512209641	0.218	0.054	7.94694880233461e-70	C2	RUNDC3B
RPS8	3.65819659863643e-74	0.307398706794739	0.998	0.998	1.23259276194456e-69	C2	RPS8
PLPP2	5.08950928201549e-73	0.32879985482204	0.162	0.031	1.7148592574823e-68	C2	PLPP2
HLA-DPA1	1.37958727675268e-71	0.62190427682539	0.927	0.764	4.64838137029048e-67	C2	HLA-DPA1
ZNF385D	2.23860984940396e-71	0.682249389016822	0.506	0.251	7.54277202658171e-67	C2	ZNF385D
RPL5	2.56080356128555e-71	0.318311410154703	0.995	0.993	8.62837151939552e-67	C2	RPL5
DUSP23	4.09923887656317e-71	0.773618777998794	0.753	0.556	1.38119754706919e-66	C2	DUSP23
RPS9	5.84870230840713e-71	0.305799222914731	0.997	0.996	1.9706617557947e-66	C2	RPS9
RPL26	7.05613419168645e-71	0.273264713576261	0.999	0.998	2.37749385454683e-66	C2	RPL26
RPL10	4.02454998416296e-70	0.277457260386342	1	1	1.35603187166387e-65	C2	RPL10
RPS28	5.7925817392447e-70	0.316492423339953	1	0.998	1.95175249122111e-65	C2	RPS28
RPL3	1.45194234992411e-68	0.291831478518004	0.999	0.998	4.8921745538343e-64	C2	RPL3
RPLP1	1.76571841602221e-68	0.267082667560207	1	0.999	5.94941163094522e-64	C2	RPLP1
LIFR	5.19649034784353e-68	0.90029349205725	0.612	0.385	1.7509054578024e-63	C2	LIFR
RPL29	8.70820697892429e-68	0.310924682174765	0.995	0.996	2.93414325947875e-63	C2	RPL29
LSR	1.05250819916882e-66	0.415183176890811	0.302	0.104	3.54632112627942e-62	C2	LSR
RPS3	4.43253200157826e-66	0.323680404129727	0.999	0.996	1.49349733261178e-61	C2	RPS3
CXorf36	1.10490706234484e-64	0.567924982989956	0.484	0.239	3.72287385586471e-60	C2	CXorf36
RPL8	2.4155537776517e-62	0.308085600610355	0.999	0.998	8.13896689841964e-58	C2	RPL8
NES	4.14427982301908e-61	0.51953656727195	0.338	0.131	1.39637364356805e-56	C2	NES
RPS3A	8.88980011640625e-61	0.292871675073856	1	0.997	2.99532925122192e-56	C2	RPS3A
RPS4X	3.34431045290703e-60	0.294812122654543	0.999	0.997	1.1268319640025e-55	C2	RPS4X
ITM2A	1.20957465575182e-58	0.79469687456017	0.826	0.733	4.07554084509019e-54	C2	ITM2A
RPL7A	3.95086796054154e-56	0.254044380108027	0.999	0.998	1.33120545062486e-51	C2	RPL7A
TESC	7.35693486353627e-53	0.261879653615257	0.135	0.03	2.47884563291991e-48	C2	TESC
HLA-DQA2	9.6430817126926e-53	0.577124829583845	0.536	0.307	3.24913995227465e-48	C2	HLA-DQA2
ITGA6	1.72013121802444e-52	0.688854958264994	0.693	0.491	5.79581012601155e-48	C2	ITGA6
C10orf128	8.70898368150262e-51	0.426867467250741	0.344	0.151	2.93440496164549e-46	C2	C10orf128
CCDC3	2.51894891484576e-50	0.5793420218288	0.671	0.476	8.4873464736813e-46	C2	CCDC3
RPS7	5.50933698098432e-50	0.264161087720258	0.998	0.992	1.85631600237286e-45	C2	RPS7
TACR1	8.44567385692726e-50	0.334119170833349	0.188	0.056	2.84568534935307e-45	C2	TACR1
RPL7	3.38399855488194e-49	0.315007342858765	0.986	0.984	1.14020447308192e-44	C2	RPL7
RPS5	4.26860610398468e-49	0.283883515625398	0.995	0.991	1.4382641406766e-44	C2	RPS5
CPVL	3.69739728823255e-48	0.250810854357801	0.157	0.042	1.24580104229707e-43	C2	CPVL
EDN1	7.75999144931201e-48	0.674365015689964	0.438	0.229	2.61465151893119e-43	C2	EDN1
CCL23	1.09835698056528e-46	0.413799039488491	0.211	0.072	3.70080401031664e-42	C2	CCL23
RPS10	2.91347226938e-44	0.280203108995982	0.984	0.975	9.81665346444898e-40	C2	RPS10
HLA-DPB1	9.82207692533749e-44	0.530232670935272	0.817	0.681	3.30945059922321e-39	C2	HLA-DPB1
HLA-DMA	2.19848084716468e-43	0.524696907744588	0.756	0.579	7.40756136643667e-39	C2	HLA-DMA
TXNIP	2.37645285644886e-43	0.526383596933865	0.99	0.969	8.00722025451878e-39	C2	TXNIP
IFI27	1.86561702735912e-42	0.53003259493475	0.873	0.761	6.28601001198382e-38	C2	IFI27
EEF1B2	8.48211194713953e-42	0.336044786269019	0.98	0.961	2.85796279946919e-37	C2	EEF1B2
NPDC1	1.111870460179e-40	0.434065728697112	0.902	0.848	3.74633632852712e-36	C2	NPDC1
FAM105A	1.21442334213155e-40	0.291383378831376	0.156	0.047	4.09187800897803e-36	C2	FAM105A
SLCO2B1	7.3001762723571e-40	0.333254016266121	0.286	0.126	2.459721393208e-35	C2	SLCO2B1
MEOX1	1.72329613537158e-39	0.310801611134917	0.215	0.081	5.80647399852099e-35	C2	MEOX1
FAM110D	2.30992873838637e-39	0.506859359300813	0.471	0.283	7.78307389111902e-35	C2	FAM110D
CYYR1	1.74428493434231e-38	0.466130787103406	0.705	0.546	5.87719365777297e-34	C2	CYYR1
CD320	1.92467790284576e-36	0.550768536543071	0.598	0.424	6.4850097258485e-32	C2	CD320
MT-ND2	1.1421189359547e-34	0.294005062244285	0.998	0.994	3.84825554280576e-30	C2	MT-ND2
GNG11	1.45242367683894e-33	0.296989458935159	0.985	0.959	4.89379633674113e-29	C2	GNG11
FAM13C	1.72176251060372e-33	0.449483672754073	0.454	0.279	5.80130660322817e-29	C2	FAM13C
HLA-DOA	3.74441195122311e-33	0.268717442773873	0.193	0.075	1.26164216284512e-28	C2	HLA-DOA
ANKRD29	1.34098836598025e-32	0.409207543064334	0.384	0.218	4.51832620033386e-28	C2	ANKRD29
TSHZ2	2.20159693764617e-32	0.437756108719568	0.512	0.34	7.41806072170501e-28	C2	TSHZ2
CTSH	3.10828690996585e-32	0.481460933963587	0.51	0.344	1.04730619144389e-27	C2	CTSH
RGS16	5.51156945297721e-31	0.449232957253471	0.223	0.097	1.85706821148614e-26	C2	RGS16
SNHG7	6.90247171127355e-31	0.393450231591208	0.874	0.807	2.32571881839651e-26	C2	SNHG7
ADAM15	7.26279107950794e-31	0.413309860570982	0.682	0.528	2.4471248263294e-26	C2	ADAM15
OLFM1	1.9858492210228e-30	0.457522002086704	0.566	0.404	6.69112036531422e-26	C2	OLFM1
NET1	7.93058323616655e-30	0.468894057111146	0.711	0.585	2.67213071559396e-25	C2	NET1
CD34	9.70975189797786e-30	0.396749414615922	0.812	0.683	3.27160380450466e-25	C2	CD34
SYNGR2	6.68308072823121e-29	0.388728659602603	0.524	0.363	2.25179722057022e-24	C2	SYNGR2
HACE1	1.08194240880192e-28	0.253966332533823	0.199	0.085	3.64549675221719e-24	C2	HACE1
HLA-DRB1	1.08983186122546e-28	0.382336598230788	0.917	0.861	3.67207947321307e-24	C2	HLA-DRB1
KDR	7.12200224766723e-28	0.381324711484393	0.405	0.244	2.399687437329e-23	C2	KDR
MGLL	3.20867804258397e-27	0.402362113408896	0.556	0.396	1.08113197966824e-22	C2	MGLL
GLTSCR2	4.75734610632554e-26	0.261514053349984	0.962	0.941	1.60294019706533e-21	C2	GLTSCR2
CPXM2	1.22995419093017e-25	0.293139589386084	0.269	0.138	4.14420765092013e-21	C2	CPXM2
DSP	1.43078162588881e-25	0.310095457513582	0.26	0.134	4.82087561026976e-21	C2	DSP
TPD52L1	1.26696463594623e-24	0.32686299144635	0.37	0.223	4.26891064435723e-20	C2	TPD52L1
CTGF	2.08393576666372e-24	0.642207964784983	0.444	0.301	7.02161317219674e-20	C2	CTGF
CLEC2B	1.09780288126356e-23	0.390666525816408	0.436	0.291	3.69893702812945e-19	C2	CLEC2B
PKP4	1.8184708623049e-23	0.326291747140059	0.461	0.313	6.12715572345012e-19	C2	PKP4
PLCB4	4.45188378719674e-23	0.279048801044712	0.287	0.157	1.50001772325807e-18	C2	PLCB4
RAMP31	1.83900471446291e-22	0.348936723101192	0.854	0.77	6.19634248491134e-18	C2	RAMP3
NRP1	4.46737349814754e-22	0.356467364765729	0.654	0.537	1.50523682646583e-17	C2	NRP1
SLFN5	8.95089254415486e-22	0.3867826333084	0.462	0.319	3.01591373382754e-17	C2	SLFN5
NR5A2	9.7781577084334e-22	0.260132660880415	0.277	0.154	3.29465245827955e-17	C2	NR5A2
RPS17	2.99066245441371e-21	0.250016101304581	0.946	0.934	1.00767380739016e-16	C2	RPS17
FABP5	1.6226741729778e-20	0.313419232460754	0.164	0.074	5.4674383584314e-16	C2	FABP5
SLCO2A1	1.86952526075151e-20	0.301014601010319	0.355	0.223	6.29917841357613e-16	C2	SLCO2A1
ETS2	3.56646346478079e-20	0.305764531877525	0.841	0.757	1.20168419982324e-15	C2	ETS2
RPL36A	4.5564832809193e-20	0.267944651824835	0.963	0.922	1.53526147667295e-15	C2	RPL36A
ADCY4	8.04629913009722e-20	0.301111951690096	0.418	0.284	2.71112002889496e-15	C2	ADCY4
SNHG8	8.77626984789412e-20	0.288778466343315	0.81	0.753	2.95707636254945e-15	C2	SNHG8
MCTP1	8.91827613642137e-20	0.269494875255167	0.304	0.181	3.00492396140582e-15	C2	MCTP1
SYNE2	8.91950302601808e-20	0.350841568243664	0.863	0.792	3.00533734958653e-15	C2	SYNE2
HEG1	9.94701075287573e-20	0.389306531423717	0.497	0.371	3.35154580307395e-15	C2	HEG1
PTP4A3	1.08364722199252e-19	0.255906262309799	0.216	0.113	3.65124094978161e-15	C2	PTP4A3
NRN1	1.24463043925342e-19	0.329337788411023	0.726	0.615	4.19365780202048e-15	C2	NRN1
HLA-DQB1	1.28974373382397e-19	0.379004062639233	0.549	0.416	4.34566253674649e-15	C2	HLA-DQB1
C1orf115	3.208878861571e-19	0.334540116281478	0.487	0.365	1.08119964361773e-14	C2	C1orf115
ZFAS1	3.28069219686589e-19	0.293615698962407	0.836	0.784	1.10539642881199e-14	C2	ZFAS1
PDIA5	4.12066059302015e-19	0.285928351277869	0.272	0.161	1.38841538021221e-14	C2	PDIA5
FBL	5.25562314340889e-19	0.313382896247494	0.62	0.502	1.77082966194019e-14	C2	FBL
RAPGEF3	8.61723059570532e-19	0.260266091744803	0.309	0.188	2.90348967691695e-14	C2	RAPGEF3
PPA1	1.92588095977016e-18	0.312097552212777	0.622	0.504	6.48906330584959e-14	C2	PPA1
SCN1B	3.56965656974835e-18	0.258999826546097	0.282	0.17	1.20276008461101e-13	C2	SCN1B
HLA-DMB	5.23255860911417e-18	0.297536477162593	0.296	0.18	1.76305829775493e-13	C2	HLA-DMB
ZFP36L1	5.85040633919763e-18	0.288539565060882	0.929	0.874	1.97123591192925e-13	C2	ZFP36L1
OCIAD2	2.26200596970821e-17	0.28475871141789	0.396	0.275	7.62160291433485e-13	C2	OCIAD2
EHD4	4.65285751972816e-17	0.291176323850172	0.488	0.363	1.56773381269721e-12	C2	EHD4
BCAM	6.29271892923162e-17	0.279761583971615	0.812	0.755	2.1202687160153e-12	C2	BCAM
FXYD5	6.43786897083883e-17	0.255288637622252	0.897	0.858	2.16917557103443e-12	C2	FXYD5
PLVAP	1.1244641881739e-15	0.260162532100882	0.778	0.658	3.78876963563313e-11	C2	PLVAP
TNFSF10	1.86405299089291e-15	0.287418205017412	0.828	0.771	6.28074014751458e-11	C2	TNFSF10
VWA1	2.78627520394111e-15	0.259199435026407	0.378	0.262	9.38807567215919e-11	C2	VWA1
TMEM173	9.04957477140472e-15	0.295788608831672	0.458	0.351	3.04916372347711e-10	C2	TMEM173
EGLN1	2.36986456751837e-14	0.297839094134486	0.436	0.33	7.98502167379641e-10	C2	EGLN1
SYNE1	4.44496782852285e-14	0.344801536929491	0.501	0.396	1.49768746014249e-09	C2	SYNE1
MYH9	5.99540224124509e-14	0.278436128464691	0.801	0.735	2.02009083116512e-09	C2	MYH9
HOXD9	1.66071062893871e-13	0.267527610110686	0.421	0.319	5.59559839314608e-09	C2	HOXD9
TBX1	1.90085930543231e-13	0.304368271943865	0.534	0.426	6.40475534372364e-09	C2	TBX1
FZD4	4.98807090801521e-12	0.287201512569034	0.436	0.343	1.68068061174664e-07	C2	FZD4
LRRFIP1	7.77873511001264e-12	0.262155334167499	0.719	0.652	2.62096700796766e-07	C2	LRRFIP1
PIM3	1.02654910684789e-11	0.299651094865142	0.56	0.479	3.45885456061328e-07	C2	PIM3
TJP1	1.1175977008887e-11	0.292331522273215	0.664	0.589	3.76563369337438e-07	C2	TJP1
PRMT1	2.33388110090382e-11	0.270336000007337	0.568	0.49	7.86377898138533e-07	C2	PRMT1
CCDC69	3.12594304418248e-11	0.260435248511548	0.399	0.306	1.05325524930684e-06	C2	CCDC69
ENAH	3.17573992416704e-10	0.270483498391448	0.512	0.425	1.07003381004884e-05	C2	ENAH
C7	2.0462665391966e-08	0.256229940908256	0.439	0.36	0.000689469047716902	C2	C7
HLA-DRB5	9.09239335319954e-05	0.369780028025705	0.234	0.19	1	C2	HLA-DRB5
IGF2	0	3.18487414233675	0.631	0.039	0	C3	IGF2
SEMA3G	0	2.02589565036415	0.548	0.002	0	C3	SEMA3G
FILIP1	0	1.76692294212912	0.508	0.019	0	C3	FILIP1
SERPINE2	0	1.62169122797585	0.42	0.021	0	C3	SERPINE2
PCSK5	0	1.23377219382548	0.374	0.015	0	C3	PCSK5
HEY1	0	1.15882942629855	0.404	0.015	0	C3	HEY1
TMEM178A	0	1.07872708961251	0.393	0.003	0	C3	TMEM178A
ADRA2C	0	1.07104593913671	0.348	0.003	0	C3	ADRA2C
NEBL	0	1.04767277081035	0.358	0.015	0	C3	NEBL
BTNL9	0	0.926612879881195	0.294	0.007	0	C3	BTNL9
SYT1	0	0.922653845220051	0.31	0.007	0	C3	SYT1
GJA5	0	0.913074940496534	0.286	0.002	0	C3	GJA5
AC004540.4	0	0.703132319428511	0.297	0.004	0	C3	AC004540.4
LINC00982	0	0.653584955738311	0.249	0.001	0	C3	LINC00982
CLIC5	0	0.653491040546842	0.265	0.005	0	C3	CLIC5
GPRIN3	0	0.480223644310751	0.198	0.002	0	C3	GPRIN3
NSG1	0	0.429809481365982	0.166	0	0	C3	NSG1
CXCL12	2.68443842526659e-294	2.92667066423952	0.612	0.073	9.04494683009325e-290	C3	CXCL12
AC004947.2	2.29272715927836e-285	0.341542220690697	0.15	0	7.7251148904725e-281	C3	AC004947.2
TSPAN2	6.1922690566838e-281	1.46585754160828	0.535	0.056	2.08642313595904e-276	C3	TSPAN2
PRDM16	4.62921629693764e-261	0.429094164170637	0.195	0.004	1.55976813909017e-256	C3	PRDM16
ANK1	1.62198837581452e-247	0.401208208789439	0.182	0.003	5.46512763346943e-243	C3	ANK1
SCN11A	9.04849308033464e-219	0.297128599208637	0.136	0.001	3.04879925848795e-214	C3	SCN11A
JAG2	1.1981342666689e-208	1.01451663734715	0.42	0.044	4.0369935981142e-204	C3	JAG2
WNT4	1.21674587286731e-197	0.489727798496874	0.168	0.004	4.09970354403913e-193	C3	WNT4
ARL15	1.34253343542392e-178	1.30868924127675	0.457	0.066	4.52353215731736e-174	C3	ARL15
MET	5.35910753268911e-178	0.83068645543764	0.342	0.033	1.80569769206427e-173	C3	MET
PPP1R14A	2.14243810776444e-173	0.730381429312628	0.294	0.024	7.21873096030149e-169	C3	PPP1R14A
ARHGAP24	2.20683394885852e-170	0.432992041168345	0.195	0.009	7.43570630728389e-166	C3	ARHGAP24
L1CAM	6.21749351184662e-169	0.373508214617013	0.128	0.002	2.0949222638816e-164	C3	L1CAM
C19orf33	2.46644102633366e-165	0.802952268229963	0.305	0.028	8.31042639412862e-161	C3	C19orf33
CLDN51	6.88166301682254e-165	2.8664344001277	0.941	0.506	2.31870753688819e-160	C3	CLDN5
SOX17	3.44400140512328e-163	1.45191029811058	0.535	0.1	1.16042183344224e-158	C3	SOX17
KCNJ2	8.09523067473472e-162	0.433024057078895	0.219	0.013	2.72760702354512e-157	C3	KCNJ2
HEY2	4.24736891044815e-158	0.571159434017436	0.23	0.015	1.4311084806864e-153	C3	HEY2
ENPP2	8.24335254973269e-149	2.01729259618618	0.457	0.08	2.77751520810693e-144	C3	ENPP2
TMEM100	8.80001760972753e-148	0.689464089119511	0.225	0.016	2.96507793342159e-143	C3	TMEM100
COL21A1	1.44307931656267e-139	0.565522369930552	0.206	0.014	4.86231144922626e-135	C3	COL21A1
MECOM	9.50551999437461e-130	1.38831847734469	0.532	0.128	3.20278990690458e-125	C3	MECOM
FAM89A	1.22551922356195e-126	0.923041757735066	0.39	0.065	4.12926447186962e-122	C3	FAM89A
EPHA3	1.30854504547733e-126	0.365280360905234	0.176	0.011	4.40901167623132e-122	C3	EPHA3
PLLP	6.42275262464915e-125	1.15886555716741	0.508	0.116	2.16408226934928e-120	C3	PLLP
KCNN4	3.16119856513643e-123	0.312932658426405	0.158	0.009	1.06513424453707e-118	C3	KCNN4
FGF2	7.07405352399142e-120	0.917151780641032	0.388	0.067	2.38353159437367e-115	C3	FGF2
NOS1AP	7.99492224530599e-120	0.470550400499239	0.243	0.024	2.6938091013334e-115	C3	NOS1AP
LPCAT2	1.11750620809285e-117	1.11979923991699	0.513	0.122	3.76532541754804e-113	C3	LPCAT2
KCNJ12	3.36109981170069e-115	0.278043817155656	0.139	0.007	1.13248897055443e-110	C3	KCNJ12
MMP2	1.76038387837051e-113	0.979997629959448	0.441	0.087	5.93143743978161e-109	C3	MMP2
SLC16A14	8.29350072902703e-110	0.434587839821972	0.209	0.019	2.79441213563837e-105	C3	SLC16A14
ACE	1.1621776149322e-107	1.1866899745301	0.5	0.128	3.91584125575256e-103	C3	ACE
NOV	5.88992049304689e-107	0.534062030314033	0.184	0.015	1.98454981092722e-102	C3	NOV
PSORS1C1	1.6920783588786e-103	0.318924362337684	0.158	0.011	5.70128882240555e-99	C3	PSORS1C1
GLIPR2	3.139810686779e-101	0.421760729469083	0.233	0.026	1.05792781280331e-96	C3	GLIPR2
A2M1	2.90346738889436e-100	1.33892708150956	0.947	0.756	9.78294302014066e-96	C3	A2M
PREX1	6.65045657983134e-100	0.397311458451644	0.182	0.016	2.24080484000837e-95	C3	PREX1
FAM124B	2.11897492127511e-98	0.592855732760761	0.294	0.044	7.13967409974436e-94	C3	FAM124B
TP53I11	3.03585557320504e-97	0.568890799366501	0.262	0.036	1.0229011768357e-92	C3	TP53I11
FABP51	5.60037782411511e-96	1.01319667350506	0.366	0.07	1.88699130405735e-91	C3	FABP5
CLMN	6.17636864263931e-94	0.328424946159509	0.144	0.01	2.08106565045089e-89	C3	CLMN
SYT11	3.15932892354897e-93	0.597616906076124	0.278	0.042	1.06450428750059e-88	C3	SYT11
LTBP1	1.26002501747663e-91	0.696062485489661	0.294	0.047	4.24552829388574e-87	C3	LTBP1
GFOD1	5.44367169292569e-91	1.21375833705938	0.524	0.163	1.83419074021438e-86	C3	GFOD1
ATP2A3	2.4011160880524e-90	1.05371605745435	0.42	0.1	8.09032054708374e-86	C3	ATP2A3
FBLIM1	1.67398307669972e-89	0.559697887943179	0.262	0.039	5.64031857863203e-85	C3	FBLIM1
PDGFD	3.61283810418701e-88	0.58595298100387	0.299	0.051	1.21730967082477e-83	C3	PDGFD
TSPAN13	1.23120830653469e-87	0.438446340194304	0.182	0.019	4.14843326803797e-83	C3	TSPAN13
PLCB1	1.73070097042437e-87	0.809625210009377	0.428	0.104	5.83142384974787e-83	C3	PLCB1
SRP14	7.35417584149816e-85	1.32741079294548	0.987	0.966	2.47791600803439e-80	C3	SRP14
PTGER4	2.32063407689183e-83	0.353090046164847	0.144	0.012	7.81914445867933e-79	C3	PTGER4
RBM38	6.64918392392602e-82	0.429213136949819	0.235	0.034	2.24037603132763e-77	C3	RBM38
PLCB41	5.30940516187295e-80	1.03792615733719	0.497	0.155	1.78895097524147e-75	C3	PLCB4
NES1	1.10493986600141e-79	0.926226643262408	0.473	0.137	3.72298438450517e-75	C3	NES
IFI271	3.52429208341085e-78	1.53689500396882	0.928	0.765	1.18747497458445e-73	C3	IFI27
SORBS2	4.13952486135111e-77	0.71425783595349	0.388	0.094	1.39477150678364e-72	C3	SORBS2
FBLN2	4.34874182038723e-77	1.45051959898691	0.655	0.31	1.46526506896127e-72	C3	FBLN2
GPIHBP1	1.52489100207433e-76	0.910503593850849	0.318	0.067	5.13796774238925e-72	C3	GPIHBP1
TIMP3	8.27260433412148e-75	1.43828064112675	0.936	0.775	2.78737130433889e-70	C3	TIMP3
THSD7A	9.74993591316292e-74	1.03100691271439	0.543	0.19	3.28514340658112e-69	C3	THSD7A
MGLL1	2.03667552858898e-73	1.35029748035477	0.741	0.397	6.8623745260277e-69	C3	MGLL
ANXA3	6.08692888057319e-73	0.791405977790003	0.439	0.126	2.05092981702033e-68	C3	ANXA3
HSPA12B	1.15041349795319e-71	0.567079615960129	0.358	0.084	3.87620324000348e-67	C3	HSPA12B
ADAMTS6	1.8905166284139e-71	0.541239907293858	0.219	0.034	6.36990672777781e-67	C3	ADAMTS6
CTTNBP2NL	4.89853874222837e-71	1.13337162406092	0.561	0.226	1.65051364380643e-66	C3	CTTNBP2NL
CAV1	5.0534542962111e-71	0.819327286566788	0.992	0.981	1.70271089056537e-66	C3	CAV1
ANKRD291	2.05398450689859e-70	1.05393205033583	0.57	0.219	6.92069539754412e-66	C3	ANKRD29
SLC8A1	5.45474786835081e-70	0.276666429143167	0.147	0.015	1.83792274676212e-65	C3	SLC8A1
ITPR2	1.18962393383041e-68	1.44933322045202	0.642	0.332	4.0083188826482e-64	C3	ITPR2
SCD5	1.70894712192526e-68	0.258704290378035	0.139	0.014	5.75812643261496e-64	C3	SCD5
VASH1	6.20993518745576e-68	0.395124449324796	0.23	0.038	2.09237556206134e-63	C3	VASH1
TM6SF1	6.55593144135345e-68	0.695641714070138	0.39	0.107	2.20895553984963e-63	C3	TM6SF1
FBLN5	1.98725161222575e-67	0.445595553568548	0.249	0.044	6.69584558223345e-63	C3	FBLN5
VEGFC	5.13342599569687e-65	0.889310933623407	0.433	0.137	1.7296565549901e-60	C3	VEGFC
GNAI2	1.03624899069209e-64	0.980578937630419	0.917	0.847	3.49153734923794e-60	C3	GNAI2
MFSD4	5.11033060299896e-64	0.418625368716186	0.203	0.032	1.72187479337447e-59	C3	MFSD4
SLITRK4	1.48980235142568e-62	0.279286594692843	0.12	0.011	5.0197400428937e-58	C3	SLITRK4
TOX2	2.09104355947346e-62	0.348551995728764	0.193	0.029	7.04556216928987e-58	C3	TOX2
SSFA2	6.53828510787091e-62	1.05919310790203	0.684	0.366	2.20300978424602e-57	C3	SSFA2
ITGB5	1.62182133850149e-61	0.491207027538672	0.243	0.046	5.46456481794691e-57	C3	ITGB5
PECAM1	2.00651126527843e-61	1.1066670636267	0.914	0.837	6.76073905722913e-57	C3	PECAM1
STMN1	2.85019424398872e-61	0.877897930653432	0.476	0.166	9.60344448569558e-57	C3	STMN1
LAPTM5	3.74567950181973e-61	0.478383803375767	0.265	0.055	1.26206925134314e-56	C3	LAPTM5
PTPRB	6.23940790528054e-61	1.19001937909643	0.687	0.41	2.10230609960523e-56	C3	PTPRB
RAMP2	1.08866142185261e-60	1.00587751896536	0.947	0.901	3.66813579479018e-56	C3	RAMP2
PGF	2.63853789313526e-60	0.367738647103043	0.123	0.012	8.89028957712993e-56	C3	PGF
IRF6	7.98346799856455e-60	0.38006143779145	0.174	0.025	2.68994970743634e-55	C3	IRF6
IGFBP3	1.62822872466241e-59	2.36020848116802	0.658	0.374	5.48615386487754e-55	C3	IGFBP3
RFTN1	1.93430555870263e-59	0.290225733787886	0.168	0.024	6.51744914949263e-55	C3	RFTN1
SSTR1	3.07808569182008e-59	0.37070200177492	0.203	0.034	1.03713019300186e-54	C3	SSTR1
MLLT4	7.59377129805378e-59	1.07208719930518	0.671	0.381	2.55864530116624e-54	C3	MLLT4
LMCD11	9.6265757304875e-59	0.9114481542914	0.561	0.233	3.24357842663046e-54	C3	LMCD1
COBLL1	1.09002598540342e-57	0.712808106476174	0.385	0.118	3.67273355521828e-53	C3	COBLL1
NPTXR	1.42475924082615e-57	0.270288259316729	0.171	0.025	4.80058378603964e-53	C3	NPTXR
SPECC1	2.2134346099637e-57	0.628770334200086	0.369	0.107	7.45794657481169e-53	C3	SPECC1
LRRFIP11	3.57020633837443e-56	1.02510827703187	0.829	0.651	1.20294532365188e-51	C3	LRRFIP1
ASS1	5.57853928632893e-56	0.825199982996514	0.513	0.205	1.87963302713567e-51	C3	ASS1
C4orf48	2.22547540035195e-55	0.475767935242536	0.23	0.046	7.49851681394587e-51	C3	C4orf48
FGF18	2.40426713807027e-54	0.263716424341097	0.115	0.012	8.10093769501398e-50	C3	FGF18
SYNE21	8.71666422865961e-54	0.982316646173225	0.92	0.794	2.93699284520457e-49	C3	SYNE2
BST2	2.03807952834372e-53	1.1056383865695	0.754	0.504	6.86710516280133e-49	C3	BST2
EPHA4	3.49375369870315e-53	0.62786074525958	0.372	0.113	1.17718537124104e-48	C3	EPHA4
PALLD	5.50073198606467e-53	0.466796880062499	0.227	0.047	1.85341663538463e-48	C3	PALLD
SGIP1	5.89742000324902e-53	0.296476776676041	0.15	0.021	1.98707669589472e-48	C3	SGIP1
APBB2	8.01694274215343e-53	0.528252965664035	0.348	0.1	2.70122868754118e-48	C3	APBB2
LAP3	2.35573984440125e-52	1.02017390823901	0.701	0.45	7.93742983172557e-48	C3	LAP3
IFI6	2.02122503897416e-51	1.16661980552798	0.57	0.286	6.81031564631954e-47	C3	IFI6
GAS6	7.62691612702777e-51	0.927908797629492	0.845	0.676	2.56981311984074e-46	C3	GAS6
PDZD2	3.48636995083753e-50	0.390226378785589	0.209	0.041	1.1746974912352e-45	C3	PDZD2
CDC42BPA	4.44024206337904e-50	1.02743158749954	0.588	0.31	1.49609516083493e-45	C3	CDC42BPA
PTRF	1.10534327843134e-49	0.822987382170625	0.939	0.893	3.72434364234657e-45	C3	PTRF
AGRN	1.2346836277774e-49	0.632598935425287	0.38	0.122	4.16014301543316e-45	C3	AGRN
PLCG2	2.08937702858592e-49	0.605708609584204	0.348	0.107	7.0399469601174e-45	C3	PLCG2
PPA11	4.7831194637699e-49	1.07439704802559	0.727	0.506	1.61162427212263e-44	C3	PPA1
MAST4	1.69508390277661e-48	0.87781474825199	0.484	0.205	5.7114157020155e-44	C3	MAST4
EPAS1	3.77042798626438e-48	0.833288066387434	0.882	0.791	1.27040800569192e-43	C3	EPAS1
MCTP11	4.76732804596697e-48	0.850938799893699	0.457	0.181	1.60630351180811e-43	C3	MCTP1
ADAM151	7.9257897552298e-48	0.986655148387524	0.741	0.534	2.67051560012713e-43	C3	ADAM15
ICAM2	1.64963669577377e-47	1.15455039474047	0.778	0.645	5.55828588274012e-43	C3	ICAM2
GSN	3.97556996106748e-47	0.49945107303677	0.973	0.939	1.33952854268208e-42	C3	GSN
FRMD4A	4.99882530466434e-47	0.481759953685847	0.262	0.066	1.6843041981536e-42	C3	FRMD4A
FUT8	5.04022793931916e-47	0.48527703559874	0.265	0.068	1.6982544018742e-42	C3	FUT8
SPRY11	5.1138200429479e-47	0.803937708779651	0.374	0.126	1.72305052527086e-42	C3	SPRY1
PODXL	5.77716109131904e-47	0.794964745212099	0.89	0.727	1.94655665810904e-42	C3	PODXL
FN1	1.93499329405681e-46	1.65134620299148	0.829	0.718	6.51976640499503e-42	C3	FN1
MYO5A	8.26236234532596e-46	0.430102278107131	0.259	0.065	2.78392036863413e-41	C3	MYO5A
BGN	1.98321529833691e-45	1.04208826297695	0.449	0.19	6.68224562621638e-41	C3	BGN
HEG11	2.77701439682671e-45	0.846925107890645	0.655	0.371	9.35687230866791e-41	C3	HEG1
SLC9A3R2	3.94367476596091e-45	1.25208480747774	0.84	0.761	1.32878177564287e-40	C3	SLC9A3R2
DST	4.50806239060812e-45	1.02594028249633	0.644	0.388	1.5189465418915e-40	C3	DST
SEPW1	5.01577328222315e-45	1.07172790129797	0.88	0.851	1.69001464971227e-40	C3	SEPW1
THBS1	5.37398053486825e-45	0.556479363682728	0.184	0.036	1.81070900141851e-40	C3	THBS1
CRYBG3	3.20577511260491e-44	0.850646337538952	0.473	0.206	1.0801538664411e-39	C3	CRYBG3
SRGN	8.13269189754176e-44	1.19127692073722	0.799	0.666	2.74022920795772e-39	C3	SRGN
PTPRM	9.97832107978046e-44	0.855281211167978	0.58	0.311	3.36209550462123e-39	C3	PTPRM
LRRC32	8.19649908210528e-43	0.802086304020559	0.553	0.278	2.76172840072455e-38	C3	LRRC32
MAP4	1.44091325142632e-41	0.898141251442213	0.626	0.38	4.85501310935585e-37	C3	MAP4
PNP	2.84830260866386e-41	0.56599107329389	0.353	0.122	9.597070809632e-37	C3	PNP
SULF1	2.95809430329082e-41	1.47643608386874	0.559	0.343	9.96700294550807e-37	C3	SULF1
XAF1	4.65839053364182e-41	0.912521694489389	0.559	0.295	1.56959810640528e-36	C3	XAF1
MAP4K3	5.17666697179314e-41	0.419615856868188	0.289	0.085	1.74422616947598e-36	C3	MAP4K3
FABP4	7.63551545303646e-41	1.31715310509268	0.195	0.045	2.5727105767461e-36	C3	FABP4
AFAP1L2	9.88811496431712e-41	0.538769226084225	0.38	0.138	3.33170145607701e-36	C3	AFAP1L2
TXNIP1	2.96550421048456e-40	0.678104898869496	0.989	0.97	9.99196988680669e-36	C3	TXNIP
USP54	7.2893811745616e-40	0.26082948413693	0.158	0.03	2.45608409295678e-35	C3	USP54
CRIP2	2.14005297354814e-39	0.89126223276434	0.909	0.858	7.2106944890731e-35	C3	CRIP2
AIF1L	3.08197668973953e-39	0.570546868905684	0.382	0.146	1.03844122584084e-34	C3	AIF1L
RHOB	8.39459292927922e-39	1.13707855863858	0.799	0.632	2.82847414159134e-34	C3	RHOB
CD3201	9.42665234941762e-39	0.94103423571375	0.66	0.431	3.17621624261277e-34	C3	CD320
AKAP13	1.60258989297076e-38	0.786573710622471	0.599	0.343	5.39976638537568e-34	C3	AKAP13
PCDH1	2.21646342086253e-37	0.426372884293497	0.286	0.089	7.46815185025419e-33	C3	PCDH1
LSR1	2.48196080958561e-37	0.512039881749826	0.329	0.114	8.36271875181777e-33	C3	LSR
UTRN	2.83181313937716e-37	0.858844800506138	0.834	0.704	9.54151119181742e-33	C3	UTRN
ADM51	8.48129679300744e-37	0.488736929014701	0.219	0.057	2.85768814143593e-32	C3	ADM5
AQP11	1.18423895222439e-36	0.691694782658818	0.527	0.243	3.99017472562486e-32	C3	AQP1
TTLL7	1.26002950884282e-36	0.261264793562664	0.131	0.023	4.24554342709499e-32	C3	TTLL7
PTMA	1.45883011818054e-36	0.411497249678804	0.997	0.996	4.9153822001975e-32	C3	PTMA
MMP15	1.65465924537424e-36	0.301080977862043	0.155	0.031	5.57520886136395e-32	C3	MMP15
GUCY1A3	2.59742560446373e-36	1.02815102847925	0.553	0.317	8.75176583168009e-32	C3	GUCY1A3
TMSB10	2.91938531310608e-36	0.55120976324454	1	0.996	9.83657687397963e-32	C3	TMSB10
ADGRL4	4.96015858728704e-36	0.771464086541283	0.749	0.538	1.6712758344005e-31	C3	ADGRL4
CRIP1	1.69471204241201e-35	0.683838698542602	0.366	0.143	5.71016275570304e-31	C3	CRIP1
S100A6	1.80127831889442e-35	0.55724267198615	0.995	0.997	6.06922716768286e-31	C3	S100A6
AC007246.3	3.57102378771314e-35	0.375544439717465	0.195	0.048	1.20322075503207e-30	C3	AC007246.3
RASGRF2	3.57644378202332e-35	0.324034627288838	0.203	0.052	1.20504696791494e-30	C3	RASGRF2
PAPSS2	4.5232572213013e-35	0.306643197083637	0.168	0.037	1.52406628814526e-30	C3	PAPSS2
HIP1	5.83638105511109e-35	0.585760049764508	0.388	0.159	1.96651023270913e-30	C3	HIP1
CTGF1	8.0940287420542e-35	1.3782522915539	0.553	0.304	2.72720204434774e-30	C3	CTGF
C1orf21	8.40453675234307e-35	0.636380236262782	0.422	0.186	2.83182461333448e-30	C3	C1orf21
SOX18	3.02631689269306e-34	0.77908961489417	0.848	0.721	1.019687213824e-29	C3	SOX18
EMP3	3.29139184031081e-34	0.818127717191196	0.508	0.258	1.10900156667433e-29	C3	EMP3
RNASE1	3.47369805114074e-34	0.609876976674837	0.939	0.882	1.17042782135136e-29	C3	RNASE1
CDH5	3.73319745641186e-34	0.714073283637599	0.706	0.506	1.25786355096341e-29	C3	CDH5
MTUS1	4.61637475428068e-34	0.831188491495749	0.853	0.753	1.55544130970733e-29	C3	MTUS1
ITSN2	6.11744357756625e-34	0.781448528450771	0.503	0.269	2.06121143902517e-29	C3	ITSN2
KLHL5	6.86202227842534e-34	0.402644155875714	0.27	0.086	2.31208978649263e-29	C3	KLHL5
KIAA1671	1.18324729217452e-33	0.531346853256404	0.396	0.164	3.98683342625283e-29	C3	KIAA1671
C10orf10	1.4661701329488e-33	1.36330013589543	0.69	0.475	4.94011364595769e-29	C3	C10orf10
IFI44L	1.53425186798083e-33	0.885015332642615	0.508	0.262	5.16950824397461e-29	C3	IFI44L
KITLG	2.49716061622764e-33	0.426655449417235	0.251	0.077	8.4139329803174e-29	C3	KITLG
GCHFR	5.00531904811625e-33	0.524477303362191	0.334	0.128	1.68649220007229e-28	C3	GCHFR
MAP1B	9.36575408142653e-33	0.396821006218361	0.273	0.086	3.15569718019586e-28	C3	MAP1B
SOS1	1.7676225998289e-32	0.572701449438648	0.422	0.187	5.9558275878635e-28	C3	SOS1
FILIP1L	2.04394051546102e-32	0.756365787343722	0.521	0.284	6.88685317279437e-28	C3	FILIP1L
LTBP4	2.05186716867736e-32	0.9115906720314	0.615	0.389	6.9135612381415e-28	C3	LTBP4
NPTN	8.67952967881131e-32	0.631081892834452	0.463	0.232	2.92448072997868e-27	C3	NPTN
GPRC5B	1.14466159840995e-31	0.468012627925162	0.316	0.117	3.85682278968248e-27	C3	GPRC5B
SOX13	1.23059652137791e-31	0.441210724744236	0.286	0.101	4.14637191913073e-27	C3	SOX13
NOTCH4	3.1327202661599e-31	0.769447589993843	0.548	0.307	1.05553876647992e-26	C3	NOTCH4
IL32	8.81456862603171e-31	0.746148934850565	0.561	0.308	2.96998075285513e-26	C3	IL32
CAPZA2	9.23260496458694e-31	0.72926079278276	0.733	0.594	3.11083391676792e-26	C3	CAPZA2
CD81	1.23464931395325e-30	0.584209605214077	0.944	0.95	4.16002739843407e-26	C3	CD81
LIFR1	2.52019160639841e-30	0.817479397622304	0.618	0.397	8.49153359859882e-26	C3	LIFR
ELN	3.06683407961543e-30	0.752782076241615	0.479	0.257	1.03333907478562e-25	C3	ELN
LIMA1	6.83739442168057e-30	0.775818212810365	0.695	0.513	2.30379167644105e-25	C3	LIMA1
RP11-147L13.11	1.49798245323335e-29	0.393575120990331	0.278	0.099	5.04730207792444e-25	C3	RP11-147L13.11
ARHGAP4	2.74052500711361e-29	0.273013470485274	0.147	0.034	9.23392495896859e-25	C3	ARHGAP4
GLUL	2.76084093235794e-29	1.13384561847231	0.647	0.454	9.30237743748683e-25	C3	GLUL
RPS6KA5	2.79658928252726e-29	0.548523383518899	0.35	0.144	9.42282792854734e-25	C3	RPS6KA5
SH3BP4	6.72253989460705e-29	0.404290546963964	0.294	0.11	2.2650925920889e-24	C3	SH3BP4
DDIT4	9.49948423592937e-29	1.24703513996505	0.516	0.32	3.20075621845404e-24	C3	DDIT4
DEPTOR	1.88268811894128e-28	0.257426338924584	0.104	0.019	6.34352934796075e-24	C3	DEPTOR
GADD45A	2.33769421541136e-28	0.719449487708252	0.532	0.304	7.87662688940705e-24	C3	GADD45A
COL8A1	2.54438624508924e-28	0.675423328927314	0.316	0.128	8.57305501420368e-24	C3	COL8A1
STOM	3.52157162457218e-28	0.629113358442993	0.842	0.726	1.18655834318335e-23	C3	STOM
KIAA1462	3.97819160767558e-28	0.751204040659782	0.57	0.357	1.34041188029021e-23	C3	KIAA1462
CYB561	4.5868400047333e-28	0.419412510583092	0.321	0.127	1.54548987119484e-23	C3	CYB561
ENPP4	5.10224203522588e-28	0.416302041353795	0.318	0.126	1.71914943134901e-23	C3	ENPP4
GNG111	5.207188254377e-28	0.502771097828973	0.973	0.961	1.75451001042979e-23	C3	GNG11
GIMAP4	5.31349914262093e-28	0.608594076094285	0.853	0.793	1.7903304011147e-23	C3	GIMAP4
WNK1	5.42011373930799e-28	0.769542908760534	0.684	0.532	1.82625312332243e-23	C3	WNK1
GNAS	1.37246597835443e-27	0.419874498115314	0.973	0.961	4.62438686746742e-23	C3	GNAS
TMOD3	1.91007810322411e-27	0.676037856101538	0.781	0.655	6.43581716100333e-23	C3	TMOD3
SPARCL1	2.82558657412531e-27	0.419159445636762	1	0.997	9.52053140285782e-23	C3	SPARCL1
GIMAP1	4.33722172539847e-27	0.559048712283858	0.834	0.699	1.46138348815576e-22	C3	GIMAP1
SWAP70	5.02495185620898e-27	0.635227004984277	0.604	0.39	1.69310727843106e-22	C3	SWAP70
PRKX	1.92465000538883e-26	0.316954286075765	0.259	0.092	6.48491572815712e-22	C3	PRKX
CALM1	1.92601636222476e-26	0.554666048181405	0.965	0.957	6.4895195308801e-22	C3	CALM1
FAM107A	2.01660820321366e-26	0.819755083869311	0.591	0.386	6.7947596799081e-22	C3	FAM107A
EFCAB14	2.22250173373689e-26	0.70310960057659	0.634	0.451	7.48849734165309e-22	C3	EFCAB14
RUNDC3B1	3.24657485647559e-26	0.404122936004776	0.203	0.064	1.09390093214089e-21	C3	RUNDC3B
C10orf1281	3.61859568475392e-26	0.507554034855864	0.361	0.16	1.21924963002098e-21	C3	C10orf128
ITGB1	5.2570717744748e-26	0.597222629923557	0.848	0.775	1.77131776369154e-21	C3	ITGB1
RHOC	1.19064034143545e-25	0.548459866143737	0.896	0.843	4.0117435664326e-21	C3	RHOC
MSI2	2.13338735031251e-25	0.37962586474676	0.307	0.124	7.18823533814298e-21	C3	MSI2
TJP11	2.67991541487132e-25	0.610551273113233	0.743	0.59	9.02970699886743e-21	C3	TJP1
PDGFB	2.80457740942391e-25	0.541140500404433	0.305	0.128	9.44974312331294e-21	C3	PDGFB
PLS3	2.83081793920227e-25	0.615929477440925	0.599	0.396	9.53815796434811e-21	C3	PLS3
HSPG2	3.03273283872385e-25	0.689743441330271	0.858	0.776	1.02184900267961e-20	C3	HSPG2
SYNJ2	4.34176595921268e-25	0.357201954855594	0.193	0.06	1.46291462229712e-20	C3	SYNJ2
CD341	4.95551061972377e-25	0.581927042312447	0.824	0.69	1.66970974820973e-20	C3	CD34
MYO5C	5.74013461111898e-25	0.53875314306518	0.401	0.2	1.93408095587043e-20	C3	MYO5C
CCDC88C	6.0234821152312e-25	0.364653607777957	0.241	0.087	2.029552063906e-20	C3	CCDC88C
NAV1	1.11855387393447e-24	0.374648902026512	0.281	0.11	3.76885542283479e-20	C3	NAV1
ORAI1	1.13590618666346e-24	0.510966671333384	0.436	0.226	3.82732230534385e-20	C3	ORAI1
ITGA61	1.26208609542826e-24	0.590097348665674	0.719	0.501	4.25247288993598e-20	C3	ITGA6
PIK3IP1	1.75677468047933e-24	0.447997350319598	0.406	0.199	5.91927660840704e-20	C3	PIK3IP1
HLA-E	2.83184258177912e-24	0.350103266403951	0.995	0.991	9.54161039504655e-20	C3	HLA-E
HLA-DRB51	4.2872422900733e-24	0.53047434956903	0.398	0.185	1.4445434172173e-19	C3	HLA-DRB5
EEF2K	4.99235751716928e-24	0.399734289528567	0.291	0.119	1.68212494183502e-19	C3	EEF2K
LCN6	8.21260835511819e-24	0.472035327494857	0.299	0.125	2.76715625917352e-19	C3	LCN6
SORT1	1.77701899611035e-23	0.394785544961283	0.286	0.117	5.98748780549421e-19	C3	SORT1
JAG1	1.78179700579379e-23	0.947272040563037	0.551	0.393	6.00358683132161e-19	C3	JAG1
DAP	2.16131493525014e-23	0.555631849958205	0.521	0.32	7.28233454283181e-19	C3	DAP
RNF125	2.73246053546034e-23	0.444513001374611	0.313	0.137	9.20675252818008e-19	C3	RNF125
S100A10	2.8160922464123e-23	0.382944941358861	0.981	0.986	9.48854121506162e-19	C3	S100A10
PLK2	3.59413418079322e-23	0.550251272472806	0.527	0.296	1.21100757087647e-18	C3	PLK2
MALAT1	8.01602759966914e-23	0.382595817381377	0.997	0.998	2.70092033943252e-18	C3	MALAT1
DOCK6	1.01207863568972e-22	0.456651639182727	0.396	0.197	3.41009775509295e-18	C3	DOCK6
ENO2	1.07302654618177e-22	0.256736339912803	0.131	0.033	3.61545564470485e-18	C3	ENO2
TBC1D1	1.52519004873056e-22	0.400472343630887	0.302	0.131	5.13897535019274e-18	C3	TBC1D1
CDC42EP3	2.2328515926373e-22	0.538838048916034	0.46	0.262	7.52337015623211e-18	C3	CDC42EP3
CFAP36	2.27842960722798e-22	0.527209810766853	0.551	0.353	7.67694071859395e-18	C3	CFAP36
CYYR11	2.40420318970256e-22	0.611715850733028	0.687	0.556	8.10072222738381e-18	C3	CYYR1
ANKRD28	2.65960583425984e-22	0.565381641992396	0.479	0.272	8.96127589795511e-18	C3	ANKRD28
B3GALNT1	5.11146892197344e-22	0.285469495747984	0.201	0.068	1.72225833856973e-17	C3	B3GALNT1
LGALS9	7.70311144320358e-22	0.310408600394073	0.238	0.091	2.59548636967301e-17	C3	LGALS9
CDH13	1.08635259211928e-21	0.636920772790889	0.658	0.509	3.66035642388671e-17	C3	CDH13
TNFRSF1B	1.43062862969468e-21	0.520684417538046	0.479	0.282	4.82036010489326e-17	C3	TNFRSF1B
UACA	1.43498897587992e-21	0.712117211200571	0.65	0.498	4.83505185532982e-17	C3	UACA
CSPP1	1.82415654317731e-21	0.405618278592229	0.291	0.126	6.14631305658162e-17	C3	CSPP1
CNOT6L	1.84535974885615e-21	0.560554836518708	0.513	0.31	6.2177551377959e-17	C3	CNOT6L
GUCY1B3	1.97648468308344e-21	0.266955542756169	0.168	0.053	6.65956749118136e-17	C3	GUCY1B3
RGS3	2.11966693662538e-21	0.531868575910532	0.455	0.26	7.14200577626556e-17	C3	RGS3
ITGA3	2.64122452385052e-21	0.35800385202697	0.243	0.095	8.89934191066193e-17	C3	ITGA3
KLF3	3.83911961742115e-21	0.493115083523323	0.543	0.334	1.29355296389388e-16	C3	KLF3
FRMD4B	5.34415650228575e-21	0.573919150535771	0.618	0.439	1.80066009188016e-16	C3	FRMD4B
RAPGEF31	5.78711026114044e-21	0.51061470423016	0.374	0.192	1.94990893138866e-16	C3	RAPGEF3
HSD17B12	5.91119567083943e-21	0.656907675624673	0.701	0.582	1.99171826933264e-16	C3	HSD17B12
GIPC2	6.42033229657958e-21	0.393575928703403	0.356	0.173	2.16326676400952e-16	C3	GIPC2
ITGA5	7.20204046803606e-21	0.625159689855566	0.586	0.396	2.42665551530007e-16	C3	ITGA5
RRAS	7.65002133689309e-21	0.600039696285632	0.62	0.457	2.57759818925276e-16	C3	RRAS
CEP85L	9.253747283568e-21	0.473215723299734	0.414	0.221	3.1179576097254e-16	C3	CEP85L
LRRC8A	1.36949051070099e-20	0.422516648068981	0.353	0.171	4.6143613267559e-16	C3	LRRC8A
NIN	2.09723909178024e-20	0.441188984931475	0.337	0.163	7.06643739584434e-16	C3	NIN
HIF3A	2.23110904578857e-20	0.411802157563867	0.377	0.185	7.51749881888001e-16	C3	HIF3A
LEPR	2.29801600421655e-20	0.666747884257692	0.58	0.394	7.74293512460723e-16	C3	LEPR
NFIX	2.58027069848618e-20	0.397530956736917	0.398	0.204	8.69396409147932e-16	C3	NFIX
PIK3C2B	2.63410352828106e-20	0.530019559139384	0.361	0.184	8.87534842819021e-16	C3	PIK3C2B
SULF2	4.06669359647118e-20	0.576265402599428	0.615	0.44	1.370231740395e-15	C3	SULF2
IRF9	5.36127598768967e-20	0.387645513912583	0.249	0.102	1.80642833129216e-15	C3	IRF9
HPCAL1	5.54074695749074e-20	0.524496806457273	0.396	0.216	1.86689927985693e-15	C3	HPCAL1
CAP2	6.82814227848457e-20	0.267688514724679	0.187	0.065	2.30067425931259e-15	C3	CAP2
EFNB21	7.36360191006583e-20	0.580924144318622	0.813	0.709	2.48109202757758e-15	C3	EFNB2
CGNL1	7.76710282836179e-20	0.412954047225828	0.267	0.114	2.61704762698822e-15	C3	CGNL1
LTC4S	9.40889098960576e-20	0.819091023428839	0.519	0.372	3.17023173003777e-15	C3	LTC4S
IL3RA1	9.70579376832102e-20	0.433629918948443	0.364	0.179	3.27027015229808e-15	C3	IL3RA
DIAPH2	1.20515677486112e-19	0.412474107398231	0.318	0.15	4.06065523721704e-15	C3	DIAPH2
ECE1	1.54647368496534e-19	0.531264579505214	0.722	0.579	5.21068843412222e-15	C3	ECE1
RP11-382A20.3	1.74418276248125e-19	0.486213379080015	0.69	0.531	5.87684939990432e-15	C3	RP11-382A20.3
ULK1	1.78963818818315e-19	0.283385068357624	0.23	0.09	6.0300069112643e-15	C3	ULK1
CSNK1A1	2.89378454444364e-19	0.533662793065259	0.778	0.657	9.75031764404841e-15	C3	CSNK1A1
ERC1	2.91247240898364e-19	0.455485479484038	0.382	0.203	9.81328453482949e-15	C3	ERC1
USHBP1	3.34354569967528e-19	0.351798854237114	0.275	0.12	1.12657428804859e-14	C3	USHBP1
PLPP1	3.69612356147143e-19	0.966965773920199	0.564	0.434	1.24537187280218e-14	C3	PLPP1
SEC14L1	4.24158714586901e-19	0.558787107475318	0.639	0.452	1.4291603729291e-14	C3	SEC14L1
TNKS1BP1	4.90359011166047e-19	0.289547325511557	0.214	0.083	1.65221565222288e-14	C3	TNKS1BP1
RALB	6.88670212749774e-19	0.533375202672111	0.529	0.344	2.32040541483909e-14	C3	RALB
FAM212A	7.26311686178719e-19	0.367296707821091	0.249	0.105	2.44723459541058e-14	C3	FAM212A
WASF2	7.52845499990181e-19	0.439328137894234	0.805	0.727	2.53663762766692e-14	C3	WASF2
LIMS1	8.34370690757693e-19	0.59979092491789	0.765	0.707	2.81132860543897e-14	C3	LIMS1
OCIAD21	1.15602723109318e-18	0.479569420375407	0.463	0.279	3.89511815244535e-14	C3	OCIAD2
PTPRG	1.56422905643318e-18	0.525360806025717	0.497	0.315	5.27051338274596e-14	C3	PTPRG
SLC48A1	1.57958173745473e-18	0.364419806408113	0.35	0.176	5.32224270617995e-14	C3	SLC48A1
AAED1	3.08854611819819e-18	0.410510547435234	0.433	0.248	1.0406547290657e-13	C3	AAED1
HES4	3.38928903427468e-18	0.488081257484715	0.364	0.193	1.14198704720851e-13	C3	HES4
FAM69B	3.63176429947633e-18	0.564434142637891	0.471	0.304	1.22368666306555e-13	C3	FAM69B
RP11-798M19.6	3.72461640239135e-18	0.42933743345599	0.31	0.151	1.25497225062174e-13	C3	RP11-798M19.6
GIMAP7	4.10913002453931e-18	0.449369749906592	0.917	0.895	1.38453027046827e-13	C3	GIMAP7
STK38L	5.04577000555153e-18	0.317164405301566	0.267	0.12	1.70012174567053e-13	C3	STK38L
PDCD4	6.45048387280244e-18	0.636886172958809	0.746	0.675	2.17342603610206e-13	C3	PDCD4
NEAT1	7.62739976994237e-18	0.624712999641468	0.941	0.919	2.56997607848438e-13	C3	NEAT1
PKN3	8.38212460422665e-18	0.445534696269591	0.294	0.145	2.82427306414813e-13	C3	PKN3
TECPR1	1.0522975200763e-17	0.316508339915009	0.209	0.083	3.54561126414509e-13	C3	TECPR1
IL11RA	1.35044177063576e-17	0.300295512452653	0.219	0.089	4.55017850198012e-13	C3	IL11RA
FGL2	1.38341509483159e-17	0.315925295952256	0.19	0.071	4.66127882052554e-13	C3	FGL2
FRYL	1.68445925752997e-17	0.519619119806191	0.492	0.314	5.67561702232147e-13	C3	FRYL
C8orf33	1.79615278668544e-17	0.429357294396679	0.377	0.207	6.05195719945791e-13	C3	C8orf33
AHNAK2	2.48733352437585e-17	0.377133130675211	0.348	0.178	8.38082157703198e-13	C3	AHNAK2
CLIC4	4.2118364956918e-17	0.482479610210794	0.663	0.501	1.41913618885839e-12	C3	CLIC4
NCK1	7.13448821571617e-17	0.380524096576486	0.372	0.198	2.40389445940341e-12	C3	NCK1
FAM214A	8.31953414451217e-17	0.385763259203689	0.31	0.157	2.80318383465193e-12	C3	FAM214A
S100A11	8.70193725725088e-17	0.443584593902831	0.896	0.874	2.93203073945811e-12	C3	S100A11
CXorf361	8.71687481365678e-17	0.428983568392328	0.433	0.255	2.93706379971352e-12	C3	CXorf36
CPNE2	8.87679291843346e-17	0.477156022615993	0.433	0.26	2.99094660593697e-12	C3	CPNE2
PTPN14	1.14982639584727e-16	0.503801453728203	0.471	0.297	3.8742250581678e-12	C3	PTPN14
MGAT1	1.46278883808525e-16	0.500643774143831	0.537	0.366	4.92872071104446e-12	C3	MGAT1
TACC1	2.26420129766078e-16	0.443062623326784	0.842	0.814	7.62899985233825e-12	C3	TACC1
RAP2A	3.08905182495092e-16	0.273107528778829	0.254	0.115	1.04082512189896e-11	C3	RAP2A
DACH1	3.27963733328264e-16	0.321293034851803	0.246	0.112	1.10504100307625e-11	C3	DACH1
BCAM1	3.60928243539069e-16	0.4432127209342	0.834	0.757	1.21611162378054e-11	C3	BCAM
RNF219	4.89055235297279e-16	0.338774442293578	0.235	0.105	1.64782270981065e-11	C3	RNF219
LRRC8C	5.29251759637532e-16	0.414422188498407	0.374	0.211	1.7832608789227e-11	C3	LRRC8C
SLFN51	6.91313848061275e-16	0.513696906549748	0.495	0.325	2.32931287965766e-11	C3	SLFN5
RAC1	7.57366987634968e-16	0.339610839367152	0.917	0.924	2.55187232813726e-11	C3	RAC1
RGCC	1.03356135002117e-15	0.609315767719483	0.294	0.145	3.48248161276132e-11	C3	RGCC
SETBP1	1.26765908353425e-15	0.315664899065465	0.238	0.108	4.27125051606031e-11	C3	SETBP1
ADIPOR2	2.42598367660325e-15	0.363365997513459	0.334	0.182	8.17410939994698e-11	C3	ADIPOR2
C10orf54	2.45317557545343e-15	0.40203605875412	0.396	0.228	8.26572978393278e-11	C3	C10orf54
C8orf4	2.94599928005428e-15	0.376465167231806	0.217	0.094	9.9262499742149e-11	C3	C8orf4
SHROOM4	3.7515797334879e-15	0.378566913920702	0.326	0.178	1.26405727540141e-10	C3	SHROOM4
HIP1R	4.04799540173492e-15	0.339336032802032	0.262	0.125	1.36393157066057e-10	C3	HIP1R
TCF4	4.11572866260308e-15	0.415944636241344	0.914	0.882	1.38675361557748e-10	C3	TCF4
PTTG1IP	4.23987715122609e-15	0.497017681261867	0.693	0.611	1.42858420733412e-10	C3	PTTG1IP
RSAD2	5.65172850523858e-15	0.296252450360508	0.128	0.043	1.90429340255509e-10	C3	RSAD2
MLLT3	6.12991976883994e-15	0.327220444024471	0.23	0.105	2.06541516691293e-10	C3	MLLT3
ABI3BP	6.16943828549468e-15	0.462201789242564	0.249	0.121	2.07873053591458e-10	C3	ABI3BP
DAAM1	6.52053066683838e-15	0.328388224240441	0.291	0.147	2.19702760288452e-10	C3	DAAM1
WDFY3	6.90468823335102e-15	0.311748016043024	0.281	0.139	2.32646565334529e-10	C3	WDFY3
PLXDC2	6.99623823551484e-15	0.542596122182251	0.551	0.399	2.35731251107437e-10	C3	PLXDC2
S100A4	8.3648093249376e-15	0.470726682165295	0.39	0.218	2.81843885394447e-10	C3	S100A4
THY1	8.43218237998091e-15	0.327871083912378	0.144	0.051	2.84113953111077e-10	C3	THY1
PI16	8.61923170335727e-15	0.42943426230493	0.155	0.057	2.9041639301292e-10	C3	PI16
FMNL3	9.46185093408731e-15	0.271602830973678	0.254	0.12	3.18807605373138e-10	C3	FMNL3
ACTN4	9.98209427301422e-15	0.473579964452063	0.682	0.56	3.36336684434941e-10	C3	ACTN4
GPM6B	1.00048744762249e-14	0.265616965434399	0.203	0.087	3.3710424060192e-10	C3	GPM6B
F11R	1.31093192505893e-14	0.329624429571146	0.31	0.16	4.41705402829356e-10	C3	F11R
TNFSF101	1.4228841809689e-14	0.423032639941006	0.866	0.773	4.79426595935662e-10	C3	TNFSF10
PCMTD1	1.84676513893385e-14	0.481750320981059	0.668	0.547	6.22249045912372e-10	C3	PCMTD1
NPDC11	2.00828224737211e-14	0.369929566403164	0.877	0.852	6.76670620429559e-10	C3	NPDC1
PIK3R3	2.04009296172842e-14	0.35815927698692	0.35	0.194	6.87388922524774e-10	C3	PIK3R3
AKR1B1	2.2072177079619e-14	0.499638351914633	0.484	0.337	7.43699934520682e-10	C3	AKR1B1
CPNE8	2.67592927366601e-14	0.377023302447767	0.385	0.225	9.01627609469024e-10	C3	CPNE8
SENP7	2.97028509713039e-14	0.395445989522284	0.326	0.18	1.00080786062711e-09	C3	SENP7
CITED4	3.68063646952914e-14	0.406730501989422	0.262	0.131	1.24015365204315e-09	C3	CITED4
DOCK1	3.71678054362371e-14	0.42269385052268	0.43	0.27	1.25233203636857e-09	C3	DOCK1
YWHAH	4.00163275026426e-14	0.543738210254315	0.471	0.323	1.34831013887404e-09	C3	YWHAH
CAMK1D	4.45554069386547e-14	0.307431668820526	0.257	0.126	1.50124988139103e-09	C3	CAMK1D
SHE	5.22219032311485e-14	0.513532598631898	0.5	0.352	1.75956480747032e-09	C3	SHE
KCNN3	5.26895412833224e-14	0.608974411114071	0.596	0.483	1.77532140400026e-09	C3	KCNN3
MAP7D1	5.75692540190134e-14	0.300246741387422	0.283	0.144	1.93973844491664e-09	C3	MAP7D1
ATP8A1	6.43353960291857e-14	0.400782343648327	0.283	0.147	2.16771683380738e-09	C3	ATP8A1
DHRS3	6.6250475729673e-14	0.303499679648418	0.38	0.217	2.2322435292356e-09	C3	DHRS3
TES	7.0531231726246e-14	0.260809660657792	0.225	0.103	2.37647932178413e-09	C3	TES
FNDC3B	7.58991152864279e-14	0.358519277983015	0.361	0.204	2.5573447904609e-09	C3	FNDC3B
PGRMC2	7.93502081922028e-14	0.412249136867901	0.457	0.3	2.67362591482808e-09	C3	PGRMC2
EGFL7	8.43000120929349e-14	0.379839926689658	0.933	0.904	2.84040460745935e-09	C3	EGFL7
C14orf159	9.25065340187324e-14	0.285303555095897	0.289	0.149	3.11691515722717e-09	C3	C14orf159
FGD5	9.91082536928201e-14	0.431227507959538	0.452	0.292	3.33935349992588e-09	C3	FGD5
LDLR	1.00500613980865e-13	0.285367490597265	0.136	0.049	3.38626768747127e-09	C3	LDLR
APLP2	1.01609361208892e-13	0.362962515316744	0.781	0.712	3.42362581657239e-09	C3	APLP2
LMO2	1.06253586233408e-13	0.445337057202345	0.826	0.785	3.58010833454846e-09	C3	LMO2
AGPAT1	1.16488269367499e-13	0.376557057370151	0.324	0.179	3.92495574806851e-09	C3	AGPAT1
RAPGEF2	1.23458163637736e-13	0.282222429563459	0.345	0.19	4.15979936560989e-09	C3	RAPGEF2
XPR1	1.30103758755966e-13	0.287583275501875	0.211	0.095	4.38371604752353e-09	C3	XPR1
ZFYVE21	1.35611216386292e-13	0.470601905024969	0.596	0.48	4.56928432491972e-09	C3	ZFYVE21
PLAC9	1.55736404197457e-13	0.296082235234457	0.495	0.318	5.2473824030291e-09	C3	PLAC9
KRT10	1.72320491271247e-13	0.425301408970466	0.722	0.632	5.80616663289339e-09	C3	KRT10
KIF13B	1.97484366435517e-13	0.262308527912133	0.243	0.117	6.65403824267832e-09	C3	KIF13B
RNF144B	1.99641396485108e-13	0.318447422666811	0.324	0.177	6.72671721316921e-09	C3	RNF144B
ZDHHC20	2.39740550428965e-13	0.298128492339656	0.251	0.124	8.07781810615354e-09	C3	ZDHHC20
DDX60L	4.67002909204835e-13	0.321614775323629	0.211	0.098	1.57351960227477e-08	C3	DDX60L
APP	5.51803094991313e-13	0.327748907742785	0.856	0.806	1.85924534826373e-08	C3	APP
DLL4	7.6096753779454e-13	0.421587061884773	0.396	0.25	2.56400402184492e-08	C3	DLL4
PKIG	8.32057527524594e-13	0.42770363372223	0.572	0.418	2.80353463324137e-08	C3	PKIG
ARHGEF2	8.63767376550373e-13	0.330207344559204	0.278	0.147	2.91037779854883e-08	C3	ARHGEF2
IQCK	1.05367933686715e-12	0.292220382437821	0.211	0.099	3.55026715764019e-08	C3	IQCK
APOL3	1.16703323371442e-12	0.374156655546802	0.532	0.365	3.93220177767738e-08	C3	APOL3
KIAA0355	1.16903367738165e-12	0.444296929526567	0.559	0.404	3.93894207256974e-08	C3	KIAA0355
IQGAP1	1.18791192339851e-12	0.395053333780716	0.709	0.602	4.00255043469893e-08	C3	IQGAP1
FNBP1L	1.21769003195933e-12	0.363611589418335	0.425	0.276	4.10288479368378e-08	C3	FNBP1L
DOCK9	1.22347535316453e-12	0.417930834357662	0.564	0.406	4.12237785495258e-08	C3	DOCK9
CPXM21	1.3229178122102e-12	0.358849326922101	0.27	0.145	4.45743927646104e-08	C3	CPXM2
CARHSP1	1.41408580030068e-12	0.25472994649325	0.243	0.12	4.76462069553312e-08	C3	CARHSP1
PALMD	1.49626131090226e-12	0.402292444311259	0.845	0.839	5.04150286095406e-08	C3	PALMD
SNHG71	1.88566630304535e-12	0.353244664276768	0.85	0.812	6.35356404148101e-08	C3	SNHG7
SH3BGRL3	1.89661082267958e-12	0.392839652948389	0.845	0.841	6.39044050593657e-08	C3	SH3BGRL3
ACACB	1.94481134183136e-12	0.366566157175502	0.377	0.231	6.5528473351666e-08	C3	ACACB
TMTC1	2.00746805011967e-12	0.452620352305861	0.425	0.279	6.76396284807321e-08	C3	TMTC1
RAPGEF1	2.03035037709532e-12	0.37899222560919	0.39	0.243	6.84106256058497e-08	C3	RAPGEF1
PTP4A31	2.14199317374926e-12	0.290435236702135	0.238	0.118	7.21723179963077e-08	C3	PTP4A3
ATP13A3	2.99974099982591e-12	0.26935366368105	0.198	0.091	1.01073273248134e-07	C3	ATP13A3
RPGR	3.0379031802859e-12	0.320145655348788	0.275	0.146	1.02359109756553e-07	C3	RPGR
ACVRL1	3.39615441998688e-12	0.401724819399696	0.543	0.398	1.14430027027038e-07	C3	ACVRL1
CDK17	3.43887358722395e-12	0.329742167811629	0.361	0.215	1.15869406647924e-07	C3	CDK17
PHACTR4	3.68783961288571e-12	0.463237732094434	0.455	0.311	1.24258067916571e-07	C3	PHACTR4
PMVK	4.25936865903566e-12	0.387279426544266	0.428	0.282	1.43515167597548e-07	C3	PMVK
CLDN10	4.49519100070783e-12	0.514336598745833	0.318	0.189	1.5146096557785e-07	C3	CLDN10
CDC37	4.79168232035801e-12	0.385249616367072	0.722	0.654	1.61450944102143e-07	C3	CDC37
ZNF704	4.80276046178221e-12	0.30078856095488	0.345	0.202	1.6182421099929e-07	C3	ZNF704
HSPB1	4.84469413258266e-12	0.378959386194869	0.941	0.94	1.6323712410324e-07	C3	HSPB1
MSRB3	5.20378734950199e-12	0.391979449831355	0.5	0.345	1.7533641095412e-07	C3	MSRB3
RHOA	5.21278534892885e-12	0.318312193145394	0.872	0.86	1.75639589546809e-07	C3	RHOA
PPP2R2A	5.29434010975401e-12	0.382151700806588	0.43	0.285	1.78387495658052e-07	C3	PPP2R2A
ANO6	5.90970796618379e-12	0.376164769010485	0.39	0.248	1.99121700212597e-07	C3	ANO6
MX1	7.25818711711896e-12	0.469453787643585	0.369	0.232	2.44557356724206e-07	C3	MX1
LGALS1	7.46944311390114e-12	0.348598168716479	0.799	0.711	2.51675416279785e-07	C3	LGALS1
WWC2	7.66193062113702e-12	0.282271116734902	0.291	0.161	2.58161090348591e-07	C3	WWC2
KIAA1147	8.10155137598458e-12	0.282248269925037	0.201	0.094	2.72973672062424e-07	C3	KIAA1147
SUN2	8.57869513115566e-12	0.365815342602368	0.511	0.358	2.89050553749159e-07	C3	SUN2
SLC12A2	1.15257687995517e-11	0.382384313359268	0.265	0.142	3.88349253932095e-07	C3	SLC12A2
PARP14	1.28242354660813e-11	0.455979243468932	0.519	0.384	4.32099789794145e-07	C3	PARP14
TAGLN2	1.30325288567666e-11	0.349756181748706	0.928	0.928	4.39118027299894e-07	C3	TAGLN2
CLEC14A1	1.42097764367005e-11	0.373204520063661	0.941	0.933	4.78784207258187e-07	C3	CLEC14A
PSIP1	1.47883793147977e-11	0.391441763587755	0.709	0.622	4.98279652632792e-07	C3	PSIP1
SMC4	1.5321589285569e-11	0.3072695179856	0.283	0.158	5.16245629387962e-07	C3	SMC4
AMD1	1.74765561356456e-11	0.45094269230986	0.393	0.255	5.88855082434443e-07	C3	AMD1
UBE2H	1.97119624177093e-11	0.382660290756251	0.455	0.308	6.64174861702298e-07	C3	UBE2H
MTURN	1.97453812819679e-11	0.298387662328679	0.35	0.208	6.65300876914626e-07	C3	MTURN
ST8SIA6	2.19420316150384e-11	0.322380435392574	0.254	0.135	7.39314813237104e-07	C3	ST8SIA6
TGOLN2	2.32754439831852e-11	0.414009964340543	0.615	0.512	7.84242809569443e-07	C3	TGOLN2
LEPROTL1	2.34762844305961e-11	0.349441436947007	0.382	0.245	7.91009927604504e-07	C3	LEPROTL1
EXOC6B	3.28547025381166e-11	0.257800166496628	0.214	0.107	1.1070063473193e-06	C3	EXOC6B
FLII	3.54843652121894e-11	0.308168380693945	0.334	0.198	1.19561020145951e-06	C3	FLII
MYCT1	3.89370674283703e-11	0.411073223291929	0.604	0.468	1.31194554993151e-06	C3	MYCT1
CALU	3.96226870786884e-11	0.356533945843429	0.521	0.384	1.33504681842933e-06	C3	CALU
CNDP2	4.29192434745609e-11	0.276361513046132	0.262	0.142	1.44612098963186e-06	C3	CNDP2
TJP2	4.33862749345555e-11	0.273066347789173	0.31	0.179	1.46185714764491e-06	C3	TJP2
INPP5K	4.60212332473006e-11	0.29510190705584	0.27	0.148	1.55063943303455e-06	C3	INPP5K
SKIL	5.34708506146231e-11	0.354549832038421	0.345	0.215	1.80164684060911e-06	C3	SKIL
PRKCDBP	5.6350351870554e-11	0.396456326439024	0.591	0.468	1.89866875592645e-06	C3	PRKCDBP
ELMO1	6.52384419587843e-11	0.324375172985158	0.324	0.192	2.19814406335928e-06	C3	ELMO1
TNS1	6.52753680870055e-11	0.365184132863462	0.463	0.325	2.19938825232356e-06	C3	TNS1
IFNAR1	6.56855486960818e-11	0.378915930179898	0.422	0.28	2.21320887776578e-06	C3	IFNAR1
INSR	7.41365123304262e-11	0.44018429122229	0.337	0.209	2.49795564646138e-06	C3	INSR
NUDT14	1.17439204580193e-10	0.301714413555027	0.388	0.249	3.95699655912504e-06	C3	NUDT14
SELM	1.48560362083431e-10	0.363835908008708	0.77	0.707	5.00559284003912e-06	C3	SELM
OPTN	1.68791433113678e-10	0.374544195383388	0.428	0.297	5.68725854733228e-06	C3	OPTN
MEF2A	1.9679049764795e-10	0.38979544386568	0.513	0.379	6.63065902775001e-06	C3	MEF2A
MSN	2.00120092435919e-10	0.334667947561528	0.714	0.629	6.74284639453587e-06	C3	MSN
LSM7	2.09265234890368e-10	0.406326848462994	0.618	0.521	7.05098282439606e-06	C3	LSM7
RBM22	2.28862560594693e-10	0.313658344130337	0.422	0.28	7.71129511667759e-06	C3	RBM22
EIF4G2	2.65000303254391e-10	0.331960737784256	0.778	0.713	8.92892021785346e-06	C3	EIF4G2
NHSL2	4.79188348772031e-10	0.449197177414201	0.356	0.234	1.61457722235248e-05	C3	NHSL2
EIF2AK4	4.88426681416414e-10	0.37851238229311	0.393	0.267	1.64570486036447e-05	C3	EIF2AK4
NR3C1	4.9452339971506e-10	0.314299724691338	0.516	0.372	1.66624714299992e-05	C3	NR3C1
PRMT11	5.35244903204572e-10	0.383036350777808	0.607	0.493	1.80345417685748e-05	C3	PRMT1
CD46	5.67468522301627e-10	0.397526387550923	0.658	0.547	1.9120284390431e-05	C3	CD46
MOB2	6.18735237239365e-10	0.34091159239327	0.414	0.282	2.08476650835432e-05	C3	MOB2
ITGA1	6.37958610854413e-10	0.341348432532303	0.305	0.185	2.14953774341286e-05	C3	ITGA1
B3GNT2	8.07037355561717e-10	0.283796984650127	0.281	0.164	2.71923166582965e-05	C3	B3GNT2
RAB11B	8.63160180372638e-10	0.316689406483679	0.476	0.334	2.90833191174757e-05	C3	RAB11B
EPS8	1.05329598208125e-09	0.365081111430073	0.543	0.414	3.54897548202455e-05	C3	EPS8
STARD9	1.14134513960595e-09	0.301229525510386	0.251	0.141	3.84564831338828e-05	C3	STARD9
ENO1	1.32457692271738e-09	0.335842744961649	0.714	0.634	4.46302948340393e-05	C3	ENO1
SEC11C	1.34879892902607e-09	0.367956568502918	0.479	0.361	4.54464311146043e-05	C3	SEC11C
UBE2B	1.38486773665913e-09	0.384147797318814	0.671	0.557	4.66617335189928e-05	C3	UBE2B
SPAG9	1.48549158025933e-09	0.393161975498784	0.618	0.51	5.00521533052579e-05	C3	SPAG9
MYO1C	1.71922995298708e-09	0.291261689899846	0.447	0.315	5.79277340359468e-05	C3	MYO1C
ELF1	1.76352773676289e-09	0.354998478113123	0.631	0.516	5.94203035624888e-05	C3	ELF1
CTSH1	1.93240867848615e-09	0.445911537911526	0.476	0.354	6.51105780129124e-05	C3	CTSH
KLF13	2.30898786885979e-09	0.274868740533505	0.42	0.286	7.77990372533618e-05	C3	KLF13
IRF1	2.43899990325769e-09	0.342927508099874	0.401	0.261	8.21796627403645e-05	C3	IRF1
CCNY	2.57069136185438e-09	0.322440803930993	0.468	0.332	8.66168747463215e-05	C3	CCNY
HERC2	2.76330476604475e-09	0.335657548507927	0.369	0.24	9.3106790787112e-05	C3	HERC2
MAML1	2.80688600362793e-09	0.313734169499252	0.27	0.158	9.45752170062394e-05	C3	MAML1
KLF6	2.86909566746112e-09	0.427168676798537	0.816	0.745	9.66713094194348e-05	C3	KLF6
CDIP1	3.209286968845e-09	0.269064605897164	0.265	0.151	0.000108133715128263	C3	CDIP1
PCNX	4.16973185518998e-09	0.306604420250045	0.299	0.182	0.000140494945128771	C3	PCNX
MTDH	5.00772028830514e-09	0.319114988567805	0.767	0.676	0.000168730127394153	C3	MTDH
PTPN12	5.12589832675954e-09	0.350811415567311	0.575	0.467	0.000172712018221836	C3	PTPN12
JAM2	6.05202235622262e-09	0.357005932918564	0.631	0.551	0.000203916841270565	C3	JAM2
FNBP4	6.12614121439173e-09	0.342901840484099	0.447	0.321	0.000206414202077715	C3	FNBP4
BAZ2B	6.62736315368638e-09	0.364325957673752	0.61	0.503	0.000223302374100309	C3	BAZ2B
ARPC5	7.18099519056963e-09	0.318702793025308	0.655	0.557	0.000241956451951053	C3	ARPC5
SEPT9	7.24925160186202e-09	0.320009164649365	0.503	0.369	0.000244256283473139	C3	SEPT9
EMP2	7.48498248017664e-09	0.287918178575165	0.829	0.792	0.000252198999687072	C3	EMP2
KMT2A	7.49056175563682e-09	0.34492897160389	0.644	0.554	0.000252386987794427	C3	KMT2A
ZBTB38	7.91821223859527e-09	0.367169970201732	0.594	0.492	0.000266796243167229	C3	ZBTB38
ADD1	8.14154589051996e-09	0.39442335221518	0.588	0.486	0.000274321247235179	C3	ADD1
SMCHD1	8.7185076373555e-09	0.361278498297582	0.484	0.352	0.000293761396333056	C3	SMCHD1
LBR	9.05234067535300e-09	0.402418871840931	0.42	0.299	0.000305009566715344	C3	LBR
CCM2L	9.22989120239473e-09	0.314265579468078	0.353	0.229	0.000310991954173488	C3	CCM2L
TIE1	9.24862135051687e-09	0.345719006871978	0.57	0.465	0.000311623047784315	C3	TIE1
TUBA4A	9.33961319399106e-09	0.292003543207013	0.286	0.175	0.000314688926958335	C3	TUBA4A
SLC39A10	9.74537273924788e-09	0.356697743995357	0.35	0.239	0.000328360589076218	C3	SLC39A10
CARD16	1.13774392790635e-08	0.357281105910577	0.441	0.318	0.000383351439068765	C3	CARD16
KIAA1551	1.28487947654283e-08	0.283193522978248	0.481	0.345	0.00043292729082634	C3	KIAA1551
CCDC186	1.28813289618381e-08	0.323595241125773	0.43	0.306	0.000434023498040173	C3	CCDC186
EDN11	1.29869301799017e-08	1.00470351703645	0.353	0.244	0.000437581625481609	C3	EDN1
TMEM1731	1.40066278485519e-08	0.349208635285598	0.479	0.356	0.000471939318729106	C3	TMEM173
ANKLE2	1.73896891334291e-08	0.282239916525416	0.313	0.198	0.000585928185661759	C3	ANKLE2
KIAA2026	1.76455188314204e-08	0.375468445531793	0.441	0.319	0.000594548111505879	C3	KIAA2026
PAWR	1.89612319003963e-08	0.279769460251336	0.251	0.146	0.000638879747651953	C3	PAWR
BAG5	1.96496410450384e-08	0.256976365542868	0.417	0.289	0.000662075005371525	C3	BAG5
PYCR2	2.14043628592185e-08	0.334536726981049	0.345	0.232	0.000721198602178509	C3	PYCR2
DYNC1LI2	2.28430943064125e-08	0.290836905612142	0.586	0.476	0.000769675219560262	C3	DYNC1LI2
FLNC	2.51786488720492e-08	0.358445863879461	0.35	0.234	0.000848369395094824	C3	FLNC
SEPN1	2.63575226009472e-08	0.325685246234544	0.42	0.296	0.000888090366516316	C3	SEPN1
AZIN1	2.77311890856169e-08	0.251339527815569	0.299	0.188	0.000934374685050776	C3	AZIN1
DICER1	2.79645812610215e-08	0.328562243353294	0.444	0.323	0.000942238601008857	C3	DICER1
CAST	3.24919130937052e-08	0.326962707298355	0.77	0.75	0.0010947825197793	C3	CAST
TMEM30A	3.25745656908556e-08	0.35558095031463	0.479	0.364	0.00109756741638769	C3	TMEM30A
FKBP9	3.27617033401599e-08	0.338309935754159	0.505	0.397	0.00110387283234335	C3	FKBP9
SMARCA5	3.49551491758443e-08	0.321069823411621	0.513	0.399	0.0011777787963309	C3	SMARCA5
SHOC2	3.68260414865516e-08	0.300101379700001	0.396	0.274	0.00124081664184787	C3	SHOC2
DGKE	3.96485575712026e-08	0.37566096194705	0.286	0.182	0.0013359184988041	C3	DGKE
GNAQ	4.17125492242037e-08	0.410748357425282	0.631	0.559	0.00140546263356032	C3	GNAQ
ACTR3	4.62497805768221e-08	0.275556554793869	0.487	0.358	0.00155834010675544	C3	ACTR3
PAK2	4.8567265936958e-08	0.34043962251955	0.652	0.563	0.00163642545847986	C3	PAK2
PRRC2C	5.09252058740606e-08	0.251293819105354	0.813	0.751	0.0017158738867206	C3	PRRC2C
MGST2	5.17375491254807e-08	0.333453518798355	0.81	0.779	0.00174324498023395	C3	MGST2
PPP1R14B	5.85102474459408e-08	0.39693232592242	0.594	0.51	0.00197144427744353	C3	PPP1R14B
WLS	5.93210953118181e-08	0.285078101108911	0.337	0.228	0.0019987649854364	C3	WLS
MYH91	6.46506062345363e-08	0.30993762783493	0.802	0.738	0.00217833752646647	C3	MYH9
HBEGF	7.60154636391125e-08	0.250243020276694	0.318	0.202	0.00256126503185626	C3	HBEGF
TMEM120A	7.92672747447052e-08	0.357049159843027	0.332	0.228	0.0026708315552481	C3	TMEM120A
CTSB	8.03836715131165e-08	0.30958284227825	0.516	0.405	0.00270844742796295	C3	CTSB
ARL2BP	8.35275090646629e-08	0.328075282064536	0.535	0.419	0.00281437589042475	C3	ARL2BP
TAX1BP1	8.67260104183196e-08	0.360285856204889	0.62	0.534	0.00292214619503486	C3	TAX1BP1
MMP28	9.39423354226606e-08	0.2931402553103	0.353	0.241	0.00316529304973113	C3	MMP28
CD58	1.05912526992299e-07	0.27584169860313	0.254	0.154	0.00356861668447852	C3	CD58
USP34	1.0606854822408e-07	0.279575382362329	0.481	0.36	0.00357387366386215	C3	USP34
MAP3K11	1.16188401119261e-07	0.313471354131632	0.553	0.435	0.00391485198731239	C3	MAP3K11
ATRX	1.39155567454941e-07	0.313573832994577	0.741	0.712	0.00468870768982679	C3	ATRX
FEZ2	1.49706669843829e-07	0.34276222399863	0.54	0.435	0.00504421653371796	C3	FEZ2
COX5A	1.7568462253031e-07	0.312072366257158	0.647	0.552	0.00591951767153626	C3	COX5A
C9orf3	1.7699753970526e-07	0.275028923664943	0.39	0.275	0.00596375510282904	C3	C9orf3
MXRA7	2.04916404198588e-07	0.279125075483137	0.484	0.369	0.00690445332306721	C3	MXRA7
ABCB11	2.17976827220331e-07	0.46047295124063	0.249	0.155	0.00734451121636184	C3	ABCB1
PELI1	2.5126855756467e-07	0.269318582426522	0.273	0.175	0.00846624277858399	C3	PELI1
SERTAD1	2.68910986049547e-07	0.286328058835709	0.332	0.223	0.00906068676395343	C3	SERTAD1
MPHOSPH8	3.22252801788461e-07	0.271631624851689	0.746	0.665	0.0108579859034604	C3	MPHOSPH8
NEDD9	3.32813646475194e-07	0.351331295045032	0.447	0.347	0.0112138230043352	C3	NEDD9
SMARCA2	3.62003976143291e-07	0.291535583058827	0.449	0.335	0.0121973619721721	C3	SMARCA2
MYOF	4.52237858331098e-07	0.280431492555484	0.492	0.379	0.015237702398608	C3	MYOF
RAD21	4.63101671644e-07	0.300984691961602	0.58	0.492	0.0156037477243729	C3	RAD21
CDC42	4.89881704548309e-07	0.27775578805216	0.794	0.785	0.0165060741530507	C3	CDC42
USP53	4.91261820140566e-07	0.352446476414466	0.404	0.283	0.0165525757678162	C3	USP53
CBX6	4.96438527528187e-07	0.295108062978452	0.382	0.275	0.0167269997465347	C3	CBX6
RNF213	5.13924995357231e-07	0.303509370272915	0.495	0.376	0.0173161887935665	C3	RNF213
GNB1	5.3328203635469e-07	0.315644516174309	0.634	0.567	0.0179684049329349	C3	GNB1
RAB2A	5.38084190930666e-07	0.295925297960226	0.658	0.585	0.0181302087292178	C3	RAB2A
CYP20A1	5.42154082548659e-07	0.34634681008309	0.39	0.287	0.0182673396573945	C3	CYP20A1
SF3B2	5.59313627788922e-07	0.256088036070156	0.626	0.526	0.0188455133747199	C3	SF3B2
NFAT5	5.76593785606536e-07	0.348456190769701	0.489	0.378	0.0194277510122266	C3	NFAT5
HOXD91	5.86077282261797e-07	0.274205277691595	0.449	0.324	0.019747287948529	C3	HOXD9
AES	6.04978800503759e-07	0.316328137985401	0.743	0.705	0.0203841557041736	C3	AES
GABARAPL1	6.08486649792785e-07	0.276214503236579	0.439	0.325	0.0205023491781181	C3	GABARAPL1
CRK	6.16184907606015e-07	0.269590871796823	0.457	0.342	0.0207617342768771	C3	CRK
KLC1	6.61575723998783e-07	0.260307529107198	0.353	0.244	0.022291132444415	C3	KLC1
ZEB1	6.82581664925732e-07	0.326369805413263	0.481	0.393	0.0229989066180076	C3	ZEB1
SPTAN1	6.86123156102539e-07	0.369488734289306	0.666	0.609	0.0231182336217189	C3	SPTAN1
FRY	7.31490066164539e-07	0.269684569122695	0.439	0.337	0.024646826289348	C3	FRY
MRPL33	8.74096895421997e-07	0.304104124158388	0.642	0.579	0.0294518207943488	C3	MRPL33
TRIO	9.32095221823395e-07	0.270196545560775	0.275	0.182	0.0314060164041175	C3	TRIO
LRIG1	9.3980322457443e-07	0.265093773911434	0.273	0.18	0.0316657298488108	C3	LRIG1
BTBD7	9.99611243109208e-07	0.286771333945127	0.39	0.284	0.0336809012253217	C3	BTBD7
C1orf1151	1.08385175950968e-06	0.258352151617002	0.476	0.372	0.0365193011849191	C3	C1orf115
SP100	1.09915249172893e-06	0.312506563743612	0.591	0.516	0.0370348440563147	C3	SP100
CIC	1.10503194599423e-06	0.263716532351238	0.278	0.184	0.0372329463883296	C3	CIC
ARHGEF15	1.18706492241972e-06	0.276040936056445	0.358	0.249	0.03999696549601	C3	ARHGEF15
ROCK1	1.26081566490907e-06	0.28154251215139	0.599	0.509	0.0424819230134462	C3	ROCK1
DYNC1H1	1.36239051092552e-06	0.29267963998714	0.572	0.475	0.0459043858751245	C3	DYNC1H1
CSNK1G3	1.36679455224437e-06	0.279335116739444	0.313	0.215	0.0460527756433219	C3	CSNK1G3
PMEPA1	1.44446384642601e-06	0.295436289585406	0.441	0.339	0.048669764841478	C3	PMEPA1
HNRNPU	1.70377605792402e-06	0.324030715194892	0.722	0.652	0.057407030495692	C3	HNRNPU
PDCD6IP	1.79755157822149e-06	0.326221666698922	0.524	0.417	0.0605667028765948	C3	PDCD6IP
TCEA1	1.83413972073512e-06	0.326030752394472	0.591	0.49	0.0617995037504492	C3	TCEA1
CX3CL1	1.8585714947638e-06	0.345780407099491	0.289	0.194	0.0626227079445714	C3	CX3CL1
CD2AP	1.92469207635636e-06	0.300960397501136	0.409	0.305	0.0648505748207511	C3	CD2AP
PTK2	2.02656964494856e-06	0.250737934242752	0.396	0.289	0.0682832376168966	C3	PTK2
CDC42BPB	2.04858177632374e-06	0.268760238934854	0.388	0.283	0.0690249143714521	C3	CDC42BPB
SRRM1	2.05246141064309e-06	0.255430028889266	0.727	0.684	0.0691556347702082	C3	SRRM1
NKTR	2.11907416173445e-06	0.276989176976276	0.676	0.583	0.0714000848054805	C3	NKTR
GIMAP8	2.14980322145483e-06	0.371622130740977	0.599	0.528	0.0724354697436989	C3	GIMAP8
RBM17	2.27217296977734e-06	0.302644687966601	0.548	0.467	0.0765585960436777	C3	RBM17
MAPK3	2.37402118527475e-06	0.287812502077288	0.65	0.569	0.0799902698166474	C3	MAPK3
PRKAA1	2.92774934697104e-06	0.264107805715672	0.342	0.244	0.0986475864968423	C3	PRKAA1
LIMS2	3.07974608969458e-06	0.274690228814528	0.594	0.512	0.103768964746169	C3	LIMS2
KNOP1	3.12286317013754e-06	0.263028498291474	0.324	0.221	0.105221751654614	C3	KNOP1
GON4L	3.20520623162992e-06	0.292026480384952	0.382	0.28	0.107996218768538	C3	GON4L
NCKAP1	3.37456851872067e-06	0.263919871599467	0.527	0.441	0.113702711669774	C3	NCKAP1
RTN4	3.40474814605761e-06	0.308726487443353	0.674	0.621	0.114719584033265	C3	RTN4
MIB1	3.62841561960892e-06	0.274092457678103	0.35	0.255	0.122255835887103	C3	MIB1
SUN1	3.6926235420497e-06	0.296584387723611	0.551	0.45	0.124419257625823	C3	SUN1
BDP1	3.76977575751011e-06	0.302394583656483	0.5	0.398	0.127018824373546	C3	BDP1
PDLIM5	3.80907844288983e-06	0.275501659809125	0.457	0.363	0.12834308905473	C3	PDLIM5
CEBPB	4.51413975023948e-06	0.287655768598306	0.294	0.204	0.152099424744569	C3	CEBPB
RBFOX2	4.75631431124948e-06	0.295495996887627	0.348	0.251	0.16025925440324	C3	RBFOX2
VPS4B	4.76856799250938e-06	0.25900362702637	0.366	0.26	0.160672129939611	C3	VPS4B
BPTF	4.85728708204004e-06	0.314431735389177	0.61	0.556	0.163661430942257	C3	BPTF
USP48	4.99980295561958e-06	0.359367940087246	0.348	0.252	0.168463360786646	C3	USP48
VPS13C	5.24492705783416e-06	0.305503283744522	0.511	0.431	0.176722572286664	C3	VPS13C
ELK3	5.44614305457664e-06	0.258742689658272	0.757	0.703	0.183502344080905	C3	ELK3
LUZP1	5.51663610279553e-06	0.261732926254879	0.524	0.435	0.185877536847593	C3	LUZP1
ETS1	5.77761676046591e-06	0.325685657647902	0.492	0.394	0.194671019127138	C3	ETS1
ATP1A1	6.63573140249091e-06	0.309199276661913	0.588	0.513	0.223584333875529	C3	ATP1A1
NXN	6.91960885316182e-06	0.252290635706939	0.238	0.155	0.233149300698434	C3	NXN
MYO6	7.59300353107887e-06	0.286534457883058	0.326	0.234	0.255838660976171	C3	MYO6
SNX6	7.6154566734414e-06	0.298616984337112	0.575	0.487	0.256595197154934	C3	SNX6
AIDA	7.70037258089722e-06	0.280871298962064	0.46	0.364	0.259456353740751	C3	AIDA
ARHGAP17	8.0524789793883e-06	0.258064366686824	0.326	0.235	0.271320226731509	C3	ARHGAP17
HSPA2	8.05749702287262e-06	0.292627209708794	0.5	0.405	0.27148930468867	C3	HSPA2
EEA1	8.13634221438994e-06	0.28298665827562	0.489	0.396	0.274145914571655	C3	EEA1
BMX1	8.74408741864766e-06	0.307351425546463	0.487	0.406	0.294623281483914	C3	BMX
PCSK7	1.06934891054482e-05	0.257105657637275	0.278	0.191	0.360306421918971	C3	PCSK7
SLK	1.07127137387596e-05	0.280089507768435	0.516	0.423	0.360954176713767	C3	SLK
ISG15	1.2042174925244e-05	0.43532425491793	0.479	0.393	0.40574904193117	C3	ISG15
COX17	1.29087035832704e-05	0.258366688267897	0.505	0.419	0.434945858534712	C3	COX17
CTNNB1	1.30024091382857e-05	0.251568299199245	0.634	0.549	0.438103173505399	C3	CTNNB1
TAOK2	1.33332493384083e-05	0.280719781964015	0.348	0.253	0.449250503208331	C3	TAOK2
SPEN	1.3651044207398e-05	0.297645837558008	0.398	0.307	0.459958283524068	C3	SPEN
SMAD1	1.38419976572924e-05	0.290598646410782	0.516	0.419	0.46639226906481	C3	SMAD1
S1PR1	1.41713554774324e-05	0.296331391504865	0.575	0.5	0.477489651456608	C3	S1PR1
EIF2AK2	1.57471753377941e-05	0.306203199137515	0.468	0.382	0.530585325831635	C3	EIF2AK2
ZC3HAV1	1.58941105876066e-05	0.251896266790521	0.361	0.267	0.535536162138816	C3	ZC3HAV1
KIF2A	1.88699165708953e-05	0.254834868228839	0.289	0.203	0.635802968939748	C3	KIF2A
LAMP1	1.92844269118583e-05	0.273840914774704	0.65	0.595	0.649769480368155	C3	LAMP1
FNBP1	2.08768710470518e-05	0.251580234942061	0.345	0.253	0.703425293059365	C3	FNBP1
REST	2.11724676301652e-05	0.260850552362255	0.39	0.293	0.713385124330786	C3	REST
ARHGEF12	2.19082688405157e-05	0.283400147807288	0.463	0.368	0.738177210312338	C3	ARHGEF12
UBE2G2	2.21346804732703e-05	0.259528227539342	0.455	0.36	0.745805923866368	C3	UBE2G2
TMX4	2.49323831923048e-05	0.259440225883975	0.527	0.456	0.840071719281519	C3	TMX4
SF3B1	3.70528304375585e-05	0.250750472244742	0.674	0.598	1	C3	SF3B1
SASH1	4.40446468103591e-05	0.276604160344559	0.476	0.398	1	C3	SASH1
JUN	4.56494077123516e-05	0.568379685257001	0.917	0.907	1	C3	JUN
MKL2	5.37553892705509e-05	0.318837027815495	0.561	0.488	1	C3	MKL2
GOLIM4	5.67610755000716e-05	0.250664781935151	0.449	0.374	1	C3	GOLIM4
CENPC	5.88437437960671e-05	0.258514737366096	0.436	0.345	1	C3	CENPC
FAM129A	6.31940212980999e-05	0.250491294498296	0.313	0.228	1	C3	FAM129A
ADCY41	6.39458177152443e-05	0.265146286327824	0.372	0.293	1	C3	ADCY4
TMEM47	6.69723010363407e-05	0.31741009396597	0.473	0.405	1	C3	TMEM47
CFLAR	6.89071419128043e-05	0.277760152768515	0.615	0.539	1	C3	CFLAR
HERPUD1	7.002735776823e-05	0.286496172996118	0.545	0.482	1	C3	HERPUD1
MYCBP2	8.04125391521886e-05	0.250245722600642	0.639	0.582	1	C3	MYCBP2
IFIT3	9.79481483112113e-05	0.353627464115194	0.388	0.317	1	C3	IFIT3
PKN2	0.000106278445270295	0.284718185824337	0.492	0.417	1	C3	PKN2
PARP9	0.000123373649739713	0.251250304473367	0.291	0.214	1	C3	PARP9
SH3GLB1	0.000135835194531264	0.288863179786175	0.529	0.47	1	C3	SH3GLB1
SERPINB6	0.000174381698903349	0.285850978777559	0.663	0.628	1	C3	SERPINB6
F8	0.00021169933043379	0.292372868232286	0.27	0.199	1	C3	F8
ID1	0.000214087587284138	0.448884590310537	0.647	0.584	1	C3	ID1
CCNL2	0.000216111773507454	0.257623497921987	0.369	0.289	1	C3	CCNL2
KCTD121	0.000222509390415907	0.369707343885598	0.917	0.928	1	C3	KCTD12
MSL3	0.000231199469371611	0.277250320692378	0.249	0.18	1	C3	MSL3
GJA41	0.000262790399460159	0.341086168220079	0.586	0.538	1	C3	GJA4
FLYWCH2	0.000303120975568839	0.251541232854006	0.34	0.268	1	C3	FLYWCH2
GNB2	0.000331959390134809	0.250455148277533	0.652	0.606	1	C3	GNB2
AFF1	0.000446524796584372	0.299145182691091	0.417	0.346	1	C3	AFF1
MEF2C	0.000448882066190187	0.251692359325423	0.676	0.656	1	C3	MEF2C
KMT2C	0.000557057050623685	0.262088140747432	0.401	0.334	1	C3	KMT2C
AAK1	0.000608425914893822	0.252427696637543	0.508	0.441	1	C3	AAK1
ADAMTS1	0.000820930843688655	0.817242166655786	0.42	0.371	1	C3	ADAMTS1
GLUD1	0.00088022476087824	0.27242685578801	0.35	0.284	1	C3	GLUD1
GCC2	0.000945752303639038	0.258698186149309	0.553	0.494	1	C3	GCC2
DDX21	0.00130871801682056	0.260261780449269	0.441	0.382	1	C3	DDX21
MIDN	0.00250293039962207	0.288678227460189	0.409	0.347	1	C3	MIDN
TRIM47	0.00659595038661093	0.252395266039105	0.372	0.314	1	C3	TRIM47
INHBB	0.00908087388601354	0.388744692490016	0.168	0.129	1	C3	INHBB
CFD	0	4.95580392028178	0.953	0.425	0	C4	CFD
DCN	0	4.46369594201326	0.937	0.286	0	C4	DCN
FBLN1	0	3.215454352793	0.855	0.095	0	C4	FBLN1
S100A41	0	2.88378355026214	0.875	0.185	0	C4	S100A4
MFAP4	0	2.87431863622645	0.812	0.078	0	C4	MFAP4
SERPINF1	0	2.76492538839656	0.817	0.064	0	C4	SERPINF1
LUM	0	2.57612315265427	0.763	0.091	0	C4	LUM
DPT	0	2.5564214225178	0.696	0.059	0	C4	DPT
COL1A2	0	2.55358475594545	0.799	0.093	0	C4	COL1A2
COL6A3	0	2.47327905411203	0.73	0.062	0	C4	COL6A3
COL6A2	0	2.41339404374768	0.88	0.179	0	C4	COL6A2
CXCL14	0	2.39910002406315	0.438	0.037	0	C4	CXCL14
RARRES1	0	2.38343702611004	0.574	0.033	0	C4	RARRES1
C1S	0	2.3612328511097	0.806	0.071	0	C4	C1S
SOD3	0	2.28340979019388	0.75	0.05	0	C4	SOD3
C1R	0	2.1847360914975	0.801	0.109	0	C4	C1R
PRRX1	0	2.11439310717527	0.752	0.033	0	C4	PRRX1
LRP1	0	2.10868644358964	0.759	0.05	0	C4	LRP1
MYOC	0	2.09150469159832	0.487	0.033	0	C4	MYOC
MMP21	0	2.05304470379352	0.672	0.065	0	C4	MMP2
SFRP2	0	2.04682899560528	0.605	0.034	0	C4	SFRP2
IGF1	0	2.01178899566355	0.627	0.031	0	C4	IGF1
COL14A1	0	2.00247058760964	0.685	0.041	0	C4	COL14A1
MAP1B1	0	1.93149711376847	0.745	0.053	0	C4	MAP1B
C3	0	1.8813383560162	0.636	0.032	0	C4	C3
RARRES2	0	1.8305067969163	0.685	0.036	0	C4	RARRES2
PRELP	0	1.82051144646518	0.668	0.041	0	C4	PRELP
GPNMB	0	1.81823742769634	0.672	0.032	0	C4	GPNMB
CTSK	0	1.81607561172885	0.696	0.058	0	C4	CTSK
COL1A1	0	1.74420898103571	0.656	0.046	0	C4	COL1A1
MGST1	0	1.70276199011017	0.636	0.037	0	C4	MGST1
PODN	0	1.64836478843305	0.65	0.032	0	C4	PODN
PTN	0	1.61641147732745	0.518	0.016	0	C4	PTN
NTRK2	0	1.61207410293982	0.668	0.025	0	C4	NTRK2
WISP2	0	1.58542078076076	0.475	0.031	0	C4	WISP2
FXYD1	0	1.57242796281496	0.672	0.033	0	C4	FXYD1
ZFHX4	0	1.57225528229807	0.605	0.014	0	C4	ZFHX4
AEBP1	0	1.54543465620194	0.643	0.055	0	C4	AEBP1
PI161	0	1.52171764789547	0.476	0.035	0	C4	PI16
MXRA8	0	1.48328141147521	0.647	0.031	0	C4	MXRA8
PCOLCE	0	1.47964450601328	0.632	0.042	0	C4	PCOLCE
PDGFRL	0	1.46923528180406	0.569	0.021	0	C4	PDGFRL
SPON2	0	1.45600069191897	0.547	0.035	0	C4	SPON2
LGALS3BP	0	1.43860377781938	0.638	0.027	0	C4	LGALS3BP
FGF7	0	1.41306648794269	0.585	0.023	0	C4	FGF7
TMEM176B	0	1.40051099750832	0.551	0.019	0	C4	TMEM176B
PCOLCE2	0	1.39656778942229	0.543	0.057	0	C4	PCOLCE2
LTBP2	0	1.36472753114813	0.536	0.026	0	C4	LTBP2
PDGFRA	0	1.3642149837113	0.56	0.018	0	C4	PDGFRA
CXCL121	0	1.35641570012902	0.605	0.063	0	C4	CXCL12
OLFML3	0	1.29181074698058	0.587	0.044	0	C4	OLFML3
MEG3	0	1.28435455750213	0.478	0.027	0	C4	MEG3
G0S2	0	1.24521341132639	0.397	0.017	0	C4	G0S2
PDGFRB	0	1.22262103314869	0.554	0.022	0	C4	PDGFRB
VCAN	0	1.15608690493159	0.469	0.022	0	C4	VCAN
CRYAB	0	1.11768400652525	0.551	0.043	0	C4	CRYAB
HSPB6	0	1.10205535768014	0.476	0.02	0	C4	HSPB6
SFRP1	0	1.09878981728952	0.31	0.011	0	C4	SFRP1
TMEM176A	0	1.08496156327092	0.413	0.011	0	C4	TMEM176A
FBLN51	0	1.08167891479871	0.469	0.026	0	C4	FBLN5
CAMK2N1	0	1.05618635448133	0.469	0.014	0	C4	CAMK2N1
LSP1	0	1.01836909679105	0.433	0.021	0	C4	LSP1
F10	0	1.00433547788467	0.467	0.012	0	C4	F10
LAMA2	0	0.987570267571428	0.408	0.016	0	C4	LAMA2
TBX3	0	0.974835456360325	0.442	0.021	0	C4	TBX3
LTBP11	0	0.973115203078405	0.471	0.031	0	C4	LTBP1
PRRX2	0	0.953016169896668	0.464	0.023	0	C4	PRRX2
HSD11B1	0	0.938816501286338	0.397	0.011	0	C4	HSD11B1
CILP	0	0.904896637233717	0.359	0.013	0	C4	CILP
CKB	0	0.893279095868449	0.395	0.024	0	C4	CKB
CHRDL1	0	0.872822691136046	0.342	0.018	0	C4	CHRDL1
MRC2	0	0.861266279821803	0.426	0.017	0	C4	MRC2
VIT	0	0.858247530856318	0.4	0.01	0	C4	VIT
ITGB51	0	0.855226676439032	0.426	0.031	0	C4	ITGB5
CRLF1	0	0.840085201726673	0.319	0.016	0	C4	CRLF1
GFRA1	0	0.83604600755367	0.366	0.009	0	C4	GFRA1
FIBIN	0	0.832949848045497	0.368	0.025	0	C4	FIBIN
ABCA6	0	0.831120139029225	0.326	0.01	0	C4	ABCA6
CRABP2	0	0.827507133679849	0.322	0.013	0	C4	CRABP2
PID1	0	0.810345222028684	0.384	0.005	0	C4	PID1
NEGR1	0	0.799029297540096	0.386	0.009	0	C4	NEGR1
SLIT2	0	0.798912540090117	0.373	0.008	0	C4	SLIT2
SRPX	0	0.791470670907933	0.37	0.025	0	C4	SRPX
MAP1A	0	0.786134339517986	0.395	0.01	0	C4	MAP1A
SCARA5	0	0.781101742942655	0.337	0.006	0	C4	SCARA5
PCDH18	0	0.757641538536975	0.375	0.009	0	C4	PCDH18
CD248	0	0.756946614083181	0.389	0.008	0	C4	CD248
OGN	0	0.744073512062611	0.293	0.009	0	C4	OGN
SIX1	0	0.718924137684899	0.382	0.005	0	C4	SIX1
CD44	0	0.715660803973833	0.37	0.015	0	C4	CD44
BMP5	0	0.704368409318012	0.355	0.01	0	C4	BMP5
AXL	0	0.689563427649247	0.362	0.009	0	C4	AXL
MFAP2	0	0.679053012591143	0.319	0.009	0	C4	MFAP2
HTRA3	0	0.658709701467202	0.274	0.009	0	C4	HTRA3
FST	0	0.653456712403774	0.27	0.005	0	C4	FST
OSR1	0	0.622995442608963	0.288	0.007	0	C4	OSR1
LPAR1	0	0.619757818205687	0.341	0.007	0	C4	LPAR1
MRGPRF	0	0.619667260462704	0.339	0.017	0	C4	MRGPRF
NOVA1	0	0.617028164716214	0.306	0.007	0	C4	NOVA1
DCLK1	0	0.60562797537533	0.332	0.009	0	C4	DCLK1
RAB31	0	0.604655535615826	0.341	0.019	0	C4	RAB31
OLFML1	0	0.592600570388486	0.328	0.007	0	C4	OLFML1
DIO3OS	0	0.588038271970547	0.292	0.011	0	C4	DIO3OS
FAP	0	0.584742298269063	0.279	0.007	0	C4	FAP
TWIST1	0	0.582137865796473	0.297	0.004	0	C4	TWIST1
COL5A2	0	0.581908542686274	0.304	0.014	0	C4	COL5A2
GXYLT2	0	0.576941549063388	0.315	0.005	0	C4	GXYLT2
GDF10	0	0.569954829953127	0.27	0.007	0	C4	GDF10
BICC1	0	0.552494630531991	0.272	0.004	0	C4	BICC1
C1QTNF7	0	0.54688481425482	0.257	0.004	0	C4	C1QTNF7
PTPRS	0	0.542849822595017	0.317	0.011	0	C4	PTPRS
CLMP	0	0.527452326773718	0.259	0.004	0	C4	CLMP
LRP3	0	0.526886624432102	0.255	0.008	0	C4	LRP3
TNFAIP6	0	0.525623084977554	0.259	0.005	0	C4	TNFAIP6
ANK2	0	0.521331257915224	0.288	0.011	0	C4	ANK2
EMILIN1	0	0.517382647900225	0.279	0.009	0	C4	EMILIN1
ISL1	0	0.491992004138799	0.279	0.006	0	C4	ISL1
SDC2	0	0.486611263164894	0.281	0.01	0	C4	SDC2
LRRN4CL	0	0.481399340479346	0.234	0.006	0	C4	LRRN4CL
DLX5	0	0.479900993179955	0.228	0.004	0	C4	DLX5
PQLC2L	0	0.440913433179465	0.21	0.003	0	C4	PQLC2L
PHGDH	0	0.439385386625927	0.225	0.004	0	C4	PHGDH
TMC3	0	0.414917007207445	0.208	0.004	0	C4	TMC3
ANPEP	0	0.37594051422889	0.208	0.003	0	C4	ANPEP
CCDC8	0	0.373457419819314	0.179	0.001	0	C4	CCDC8
HOXA13	0	0.372311274588781	0.207	0.003	0	C4	HOXA13
TSPAN8	2.65448243390724e-301	0.454618580984423	0.221	0.005	8.94401311280706e-297	C4	TSPAN8
GAS1	3.96799323428299e-301	1.12643227268205	0.527	0.065	1.33697564035931e-296	C4	GAS1
SOBP	1.98972555679929e-300	0.540521616938262	0.313	0.017	6.70418129107952e-296	C4	SOBP
PLAC91	7.75048214409522e-299	2.24512214162799	0.891	0.29	2.61144745363144e-294	C4	PLAC9
EN1	4.93651254578018e-298	0.392591270846248	0.188	0.002	1.66330853717517e-293	C4	EN1
MSX1	1.34998794329506e-297	0.61643796408633	0.328	0.02	4.54864937613836e-293	C4	MSX1
OSR2	1.08568462186214e-295	0.406751831699459	0.23	0.006	3.65810576490228e-291	C4	OSR2
CRISPLD2	3.00044580583872e-293	0.36715295677196	0.208	0.004	1.0109702098193e-288	C4	CRISPLD2
EDNRA	1.36016762784081e-292	0.401097494280921	0.217	0.005	4.58294880524681e-288	C4	EDNRA
GAS7	3.56669688760079e-292	0.459248419119323	0.243	0.008	1.20176284930821e-287	C4	GAS7
ADH1C	2.79198967440918e-288	0.68793094268122	0.194	0.003	9.4073300089543e-284	C4	ADH1C
FOXF2	1.18084580756304e-283	0.400850118527503	0.21	0.005	3.9787418640029e-279	C4	FOXF2
GLIPR21	1.84574340482215e-283	0.582857144701538	0.308	0.018	6.21904782820774e-279	C4	GLIPR2
ABCC9	1.27709719285918e-279	0.381084342215261	0.192	0.004	4.30305128161973e-275	C4	ABCC9
IL17D	8.66033846787373e-279	0.515511592437437	0.243	0.009	2.91801444336537e-274	C4	IL17D
ALDH1A1	9.27722514486957e-279	1.08103628542139	0.554	0.078	3.12586824031235e-274	C4	ALDH1A1
SSPN	2.11401676812149e-275	1.34604849908851	0.638	0.113	7.12296809850854e-271	C4	SSPN
APOC1	7.28962210716209e-274	1.03161292318133	0.315	0.02	2.4561652727872e-269	C4	APOC1
VASN	1.27736980401062e-272	0.402060556953054	0.214	0.006	4.30396981763338e-268	C4	VASN
ABCA9	7.83215955091909e-271	0.485582756743971	0.21	0.006	2.63896783908668e-266	C4	ABCA9
RHOBTB3	9.50394645998223e-271	1.15483001454303	0.563	0.087	3.20225972022641e-266	C4	RHOBTB3
ITGBL1	1.38149829490711e-263	0.561594166895886	0.243	0.01	4.65482035486e-259	C4	ITGBL1
MFAP5	8.44503380968452e-263	0.946116897532477	0.292	0.018	2.8454696918351e-258	C4	MFAP5
GLIPR1	2.70673965606053e-261	0.441099943478526	0.261	0.013	9.12008859713035e-257	C4	GLIPR1
COL6A1	6.36668827677007e-261	1.69287155593149	0.808	0.233	2.14519194797491e-256	C4	COL6A1
FGF10	7.03452928786457e-261	0.270136374703964	0.163	0.002	2.37021429825309e-256	C4	FGF10
C16orf89	9.87512183955929e-260	0.295933931151587	0.159	0.002	3.32732355262111e-255	C4	C16orf89
SFRP4	1.03901029099702e-258	0.841372614689194	0.264	0.014	3.50084127448538e-254	C4	SFRP4
APOE	1.05387087158687e-258	3.06335190231698	0.58	0.105	3.5509125147248e-254	C4	APOE
ID4	9.14942515986704e-257	0.480831872483905	0.241	0.01	3.0828073133656e-252	C4	ID4
RASL12	2.07835383736985e-253	0.331270129532499	0.217	0.008	7.00280541963397e-249	C4	RASL12
EYA1	2.9169984635923e-253	0.399964077136387	0.212	0.007	9.82853462322791e-249	C4	EYA1
LMOD1	8.94417106528206e-251	0.529876145806784	0.283	0.017	3.01364899873614e-246	C4	LMOD1
OLFML2B	1.25900304672502e-250	0.486789366743503	0.263	0.014	4.24208486563528e-246	C4	OLFML2B
HSPB2	9.2466838038637e-250	0.455059443570258	0.221	0.008	3.11557764087383e-245	C4	HSPB2
SYNPO2	4.31080826676284e-249	0.618623804927726	0.313	0.023	1.45248373740307e-244	C4	SYNPO2
ISLR	5.56861548034555e-248	1.10978289446353	0.603	0.106	1.87628929994763e-243	C4	ISLR
PLA2G5	1.51173775574573e-247	0.320193365340005	0.156	0.002	5.09364919420967e-243	C4	PLA2G5
PTGES	1.35465176860635e-245	0.33810166848169	0.163	0.003	4.56436366914225e-241	C4	PTGES
ATP1B1	3.1109517049067e-244	0.393329834158827	0.201	0.006	1.04820406745126e-239	C4	ATP1B1
GPC6	4.51942457032248e-243	0.254325079302666	0.152	0.002	1.52277491472446e-238	C4	GPC6
FEZ1	2.33232871467494e-241	0.504729200108136	0.29	0.02	7.85854837122574e-237	C4	FEZ1
SYNGR1	8.41572401710664e-241	0.39223588422774	0.205	0.007	2.83559405032391e-236	C4	SYNGR1
RSPO1	1.32813081002289e-239	0.262734050222778	0.139	0.001	4.47500395129112e-235	C4	RSPO1
KCNE4	4.17273367745936e-239	0.326014961393578	0.165	0.003	1.40596088528316e-234	C4	KCNE4
ANTXR1	7.30839096997002e-238	0.385613088185535	0.226	0.01	2.4624892534217e-233	C4	ANTXR1
ANGPT1	5.04355680525783e-235	0.608311401838656	0.279	0.019	1.69937602996357e-230	C4	ANGPT1
APOD	5.81753843582448e-233	3.97312619512364	0.957	0.636	1.9601614005667e-228	C4	APOD
FGL21	4.58589339507407e-232	0.878071595932586	0.429	0.054	1.54517092053626e-227	C4	FGL2
CNTFR	1.86586342810724e-231	0.315312724751266	0.159	0.003	6.28684023466453e-227	C4	CNTFR
SLPI	7.66664491760749e-231	1.96985910434968	0.638	0.143	2.58319933853867e-226	C4	SLPI
RP1-79C4.4	3.06604847495359e-230	0.274958085880544	0.147	0.002	1.03307437315086e-225	C4	RP1-79C4.4
FAM150B	1.00203118033606e-228	0.352992172421563	0.176	0.005	3.37624385902434e-224	C4	FAM150B
ADAM33	6.20542548382431e-228	0.458195958978949	0.228	0.011	2.09085606251976e-223	C4	ADAM33
MAP9	7.98445797832336e-225	0.425493301412188	0.201	0.008	2.69028327121627e-220	C4	MAP9
RAB34	1.00018123620022e-224	1.02566957823178	0.591	0.114	3.37001065725302e-220	C4	RAB34
GSN1	1.50501039881295e-224	2.65983580836477	0.993	0.937	5.07098203776036e-220	C4	GSN
ABCA8	1.59961823377179e-224	0.787924527946077	0.4	0.047	5.38975367687066e-220	C4	ABCA8
TWIST2	5.41791563402896e-224	0.465038522355412	0.277	0.019	1.82551249372972e-219	C4	TWIST2
COL5A1	3.05947729222345e-223	0.356194849462097	0.192	0.007	1.03086027884177e-218	C4	COL5A1
XG	5.08288115267821e-223	0.343746886377519	0.17	0.004	1.71262597558339e-218	C4	XG
PDZRN4	2.76623168052073e-220	0.475779675406232	0.23	0.012	9.32054102434656e-216	C4	PDZRN4
HNMT	5.03009383928846e-220	0.422127034445827	0.237	0.013	1.69483981820985e-215	C4	HNMT
KAZALD1	2.21694481921153e-218	0.351658507831587	0.176	0.005	7.46977387385131e-214	C4	KAZALD1
PALLD1	2.35766315829816e-212	0.653529959276467	0.346	0.036	7.94391024556984e-208	C4	PALLD
SULT1A1	9.21065153232769e-211	0.353062522949299	0.176	0.006	3.10343692730249e-206	C4	SULT1A1
CYGB	2.84322466227175e-210	0.988580362948958	0.473	0.075	9.57996117705844e-206	C4	CYGB
LGI4	2.9977282169017e-210	0.395061020368654	0.212	0.01	1.01005454540286e-205	C4	LGI4
ELANE	4.52436625227024e-210	0.261701236654959	0.141	0.002	1.52443996503993e-205	C4	ELANE
LTBP41	8.3920998698078e-210	2.03671174760697	0.841	0.37	2.82763413013304e-205	C4	LTBP4
CPVL1	9.80587566726963e-210	0.631467721392107	0.337	0.035	3.30399174732983e-205	C4	CPVL
PTPN13	5.48852724754396e-209	0.625769799197786	0.342	0.036	1.84930437078746e-204	C4	PTPN13
IGFBP6	7.5279505066653e-208	2.27777227496911	0.953	0.617	2.53646764371581e-203	C4	IGFBP6
CRNDE	1.31986918459042e-207	0.561462617643688	0.324	0.032	4.44716723055898e-203	C4	CRNDE
IRS1	3.03357341988379e-207	0.268198752751462	0.136	0.002	1.02213222809565e-202	C4	IRS1
MEIS2	5.47560944275609e-206	0.346731646149059	0.216	0.011	1.84495184564224e-201	C4	MEIS2
EMP31	6.97730258555909e-205	1.53853885625105	0.759	0.237	2.35093233317828e-200	C4	EMP3
ANKRD35	6.96109008127268e-203	0.538189272694581	0.313	0.03	2.34546969198402e-198	C4	ANKRD35
C8orf22	1.31402730758698e-202	0.388482652588789	0.154	0.004	4.42748361018358e-198	C4	C8orf22
CFH	4.9785251377693e-202	2.47223864802793	0.967	0.843	1.67746425991999e-197	C4	CFH
LMO3	1.30258586242012e-201	0.38111240383512	0.187	0.008	4.38893280483836e-197	C4	LMO3
CPED1	7.636683871945e-199	0.28118101236019	0.196	0.009	2.57310426381315e-194	C4	CPED1
TNNT3	2.24148562470889e-197	0.438621222525665	0.167	0.006	7.55246166389413e-193	C4	TNNT3
ZNF503	2.38357266531723e-197	0.784922344877193	0.455	0.071	8.03120973851987e-193	C4	ZNF503
ITM2C	6.67955873555516e-195	0.333683133377683	0.172	0.006	2.25061052035795e-190	C4	ITM2C
GREB1L	2.94742968428715e-194	0.294746177625241	0.145	0.004	9.93106957823711e-190	C4	GREB1L
TBX2	7.40860735416272e-194	0.254251409433911	0.15	0.004	2.49625616191159e-189	C4	TBX2
LGALS11	8.24868624207617e-194	1.89469935497179	0.96	0.699	2.77931234240515e-189	C4	LGALS1
SOCS1	5.29646895874443e-192	0.53342185097275	0.272	0.023	1.78459225095935e-187	C4	SOCS1
HOXD11	4.16090759750016e-191	0.30040652600144	0.143	0.004	1.4019762059017e-186	C4	HOXD11
SERPING1	2.03744627383704e-190	1.7489923961285	0.893	0.479	6.86497147506651e-186	C4	SERPING1
S1PR3	6.0566338829106e-189	0.260759315457991	0.129	0.002	2.0407222205079e-184	C4	S1PR3
DNM1	5.36915884024687e-187	0.314947940047572	0.197	0.011	1.80908437963278e-182	C4	DNM1
EGFR	5.42364761096483e-187	0.537184284320919	0.315	0.034	1.82744382603849e-182	C4	EGFR
NFIX1	1.03364218640639e-184	1.21586008411559	0.659	0.183	3.48275398287769e-180	C4	NFIX
TIMP31	3.71891359022219e-183	1.96180869074223	0.969	0.77	1.25305074508946e-178	C4	TIMP3
THBS2	6.35157405630566e-183	0.267208390700932	0.15	0.005	2.14009936253163e-178	C4	THBS2
TPM2	8.0227439480894e-183	1.40557805903056	0.665	0.178	2.70318334586924e-178	C4	TPM2
PLXDC1	4.54091309085377e-180	0.443630060879867	0.197	0.011	1.53001525683227e-175	C4	PLXDC1
ECM1	3.57764397837803e-179	0.447582904717057	0.223	0.016	1.20545136207469e-174	C4	ECM1
GSTM5	1.0660104697509e-178	0.35981890383511	0.172	0.008	3.5918156767787e-174	C4	GSTM5
FZD7	3.02293471098119e-178	0.304981280064271	0.192	0.011	1.018547621518e-173	C4	FZD7
HHIP-AS1	1.89533277788619e-176	0.271378197152752	0.15	0.005	6.38613426180974e-172	C4	HHIP-AS1
UCHL1	7.42907200307163e-175	0.360251964155908	0.154	0.006	2.50315152071496e-170	C4	UCHL1
RASD1	9.28648529319284e-173	0.623180329855955	0.295	0.033	3.12898835468839e-168	C4	RASD1
NDN	1.27289284564507e-172	0.863641348775235	0.569	0.129	4.28888515411648e-168	C4	NDN
BAG2	9.33728178023806e-172	0.303551094009773	0.187	0.011	3.14610372303341e-167	C4	BAG2
CMYA5	1.96126796954486e-169	0.267501732465637	0.134	0.004	6.60829629658444e-165	C4	CMYA5
PTGFRN	3.42149365644634e-168	0.266932169882994	0.178	0.01	1.15283807260303e-163	C4	PTGFRN
LOX	7.89931110499131e-168	0.391607301671792	0.221	0.017	2.66159388371577e-163	C4	LOX
AOX1	2.64990616639043e-165	0.293205955021683	0.19	0.012	8.92859383703591e-161	C4	AOX1
NOTCH3	1.16601650313049e-164	0.330519912641112	0.172	0.009	3.92877600564786e-160	C4	NOTCH3
MAPK10	4.78398981730759e-164	0.273625414428332	0.123	0.003	1.61191752904362e-159	C4	MAPK10
BASP1	1.86232870890896e-163	0.298593686827039	0.13	0.004	6.27493035179785e-159	C4	BASP1
DZIP1	6.95973296722771e-163	0.25698420850091	0.161	0.008	2.34501242597771e-158	C4	DZIP1
RNF24	7.10878957351665e-163	0.436365727337497	0.255	0.025	2.3952355589007e-158	C4	RNF24
SPOCK1	1.40447233862383e-161	0.34338424727356	0.203	0.015	4.73222909775914e-157	C4	SPOCK1
CDR1-AS	1.56397718979543e-158	0.281950658122011	0.139	0.005	5.26966474329671e-154	C4	CDR1-AS
CHPF	1.63195309549289e-158	0.280214427330041	0.141	0.005	5.49870275995376e-154	C4	CHPF
P4HA2	6.58523206634757e-158	0.402902034381182	0.23	0.02	2.21882809243515e-153	C4	P4HA2
COL5A3	2.19891204992054e-157	0.298123164531468	0.156	0.007	7.40901426100227e-153	C4	COL5A3
RCN3	2.66545802918748e-157	0.545226354118262	0.341	0.048	8.9809942835443e-153	C4	RCN3
SERPINE21	7.03557420278672e-157	0.404774984271752	0.246	0.023	2.37056637188696e-152	C4	SERPINE2
GLT8D2	5.64308828956343e-156	0.536569792243177	0.357	0.053	1.9013821682855e-151	C4	GLT8D2
RAB3IL1	8.76433045955705e-156	0.424291688164703	0.226	0.02	2.95305350504315e-151	C4	RAB3IL1
DIO2	1.30554556892633e-154	0.427587444249666	0.167	0.009	4.39890523994037e-150	C4	DIO2
ANTXR2	2.4383100708152e-153	0.6030061815037	0.395	0.068	8.21564195260473e-149	C4	ANTXR2
PLEKHO1	1.28977665013218e-152	0.305029381345864	0.199	0.015	4.34577344495537e-148	C4	PLEKHO1
KANK2	1.41671310506473e-152	0.939058089031884	0.565	0.147	4.77347313620511e-148	C4	KANK2
CCDC80	1.61282530133318e-151	1.57695737632664	0.853	0.494	5.43425357031202e-147	C4	CCDC80
COMP	2.25348749538144e-149	1.50831746408571	0.357	0.058	7.59290076693824e-145	C4	COMP
SLITRK41	2.10963779600456e-148	0.291334027680059	0.149	0.007	7.10821358985776e-144	C4	SLITRK4
TMEM45A	7.79050146706834e-147	0.356368936212743	0.194	0.015	2.62493156431401e-142	C4	TMEM45A
CAPG	9.99020840486658e-147	0.52730861246776	0.272	0.032	3.36610081993575e-142	C4	CAPG
PHLDB1	1.68237143886598e-146	0.597174912625599	0.402	0.073	5.66858232611504e-142	C4	PHLDB1
ABI3BP1	2.92035598352616e-146	0.868063325193386	0.475	0.104	9.83984745089306e-142	C4	ABI3BP
VGLL3	1.48439761457061e-140	0.265865290851648	0.147	0.008	5.00152932253422e-136	C4	VGLL3
C2orf40	6.57368902623959e-138	0.745465368954295	0.31	0.046	2.21493878050117e-133	C4	C2orf40
RHOQ	2.36641210590795e-137	0.790852065135447	0.471	0.109	7.97338894964624e-133	C4	RHOQ
EFHD1	1.24714634138946e-136	0.259587313606579	0.136	0.007	4.20213488267766e-132	C4	EFHD1
ECM2	1.34440141269423e-136	0.382013646051164	0.274	0.035	4.52982611993194e-132	C4	ECM2
RGS10	1.34386921377908e-135	0.365947367891959	0.185	0.015	4.52803292890723e-131	C4	RGS10
COL3A1	8.76949288732612e-134	1.45099511291813	0.743	0.323	2.95479293345566e-129	C4	COL3A1
CEBPA	1.65647890845992e-133	0.290671088196287	0.143	0.008	5.58134003416485e-129	C4	CEBPA
FMOD	2.65391897527374e-133	0.359275864284259	0.243	0.027	8.94211459528735e-129	C4	FMOD
TMEM1001	3.52462599881486e-133	0.310314883353644	0.181	0.014	1.18758748404068e-128	C4	TMEM100
LOXL1	4.7817361166376e-133	0.355665414396051	0.219	0.022	1.61115816713987e-128	C4	LOXL1
PKDCC	2.87855525111749e-130	0.40176429361902	0.266	0.035	9.69900406311526e-126	C4	PKDCC
CMKLR1	3.7245308649518e-130	0.429874800851371	0.197	0.018	1.25494342963686e-125	C4	CMKLR1
PAPPA	6.47832852883962e-130	0.260320162066661	0.109	0.004	2.18280801450722e-125	C4	PAPPA
ST3GAL4	3.96260170945156e-129	0.344065675760571	0.19	0.017	1.33515901998261e-124	C4	ST3GAL4
CD811	1.46734027103119e-128	0.923975485648204	0.982	0.947	4.94405630921248e-124	C4	CD81
GPC4	1.44197058645157e-127	0.261051145420326	0.138	0.008	4.85857569398994e-123	C4	GPC4
GPX3	4.29197227322376e-126	1.39934431416715	0.712	0.301	1.44613713774001e-121	C4	GPX3
RCAN2	3.07716175214588e-124	0.407686545592799	0.174	0.015	1.03681888076803e-119	C4	RCAN2
CYBRD1	1.28066299993969e-123	1.09831026865553	0.759	0.36	4.3150659119968e-119	C4	CYBRD1
ZNF703	5.75549418789438e-123	0.280797955337093	0.161	0.012	1.93925621166913e-118	C4	ZNF703
PDE5A	9.79224014613468e-123	0.450857277332717	0.259	0.035	3.29939739483862e-118	C4	PDE5A
TRPS1	1.04696472533385e-122	0.388870638618434	0.232	0.028	3.52764294553988e-118	C4	TRPS1
PTHLH	3.46328635502235e-122	0.327372284017393	0.181	0.016	1.16691970446123e-117	C4	PTHLH
COL16A1	9.49723293896229e-122	0.462736457694975	0.27	0.039	3.19999766645395e-117	C4	COL16A1
MT1M	1.362294251658e-121	0.556091309384589	0.326	0.057	4.59011425153646e-117	C4	MT1M
NOTCH2	7.90465929609182e-121	0.425134910846208	0.301	0.048	2.66339590322518e-116	C4	NOTCH2
RNASE4	1.50145330344469e-118	0.529598041956732	0.324	0.058	5.05899676062655e-114	C4	RNASE4
TSKU	1.41002825498994e-116	0.324613391235659	0.252	0.035	4.75094920236312e-112	C4	TSKU
IRX3	2.70512361282529e-115	0.667412533208648	0.438	0.104	9.11464350105353e-111	C4	IRX3
DHRS31	4.06846596487544e-115	1.00961463226179	0.587	0.201	1.37082892220513e-110	C4	DHRS3
THY11	1.25471417041439e-112	0.584952553659933	0.268	0.042	4.22763392579425e-108	C4	THY1
SLIT3	8.54420800627736e-112	0.515533492376671	0.321	0.059	2.87888544563509e-107	C4	SLIT3
GAMT	3.0558042311693e-110	0.421635493570326	0.27	0.042	1.02962267765019e-105	C4	GAMT
CST3	5.07375666634763e-107	0.975609789121576	0.993	0.983	1.70955157115917e-102	C4	CST3
ABCA1	6.25348000731779e-107	0.328964620342198	0.194	0.022	2.10704755366566e-102	C4	ABCA1
HMCN2	1.19995203111798e-106	0.262937453449318	0.116	0.007	4.04311837364892e-102	C4	HMCN2
FBXO17	1.38141005560047e-106	0.417367363533007	0.283	0.048	4.65452304134023e-102	C4	FBXO17
S100A61	4.23705658377892e-105	0.803152004481166	0.998	0.997	1.42763384533847e-100	C4	S100A6
AKAP12	1.22316389034799e-104	1.25213900014684	0.743	0.361	4.1213284121385e-100	C4	AKAP12
GGT5	2.86469337820311e-103	0.972001134901247	0.656	0.264	9.65229786851758e-99	C4	GGT5
SSC5D	2.97917204421198e-103	0.33752500319313	0.205	0.026	1.00380222857679e-98	C4	SSC5D
PLEKHA5	1.21894147061323e-99	0.555918088770583	0.408	0.102	4.10710139108422e-95	C4	PLEKHA5
PLA2G2A	5.85996022389463e-99	1.07264468855453	0.139	0.012	1.97445499783906e-94	C4	PLA2G2A
DDR2	1.42767476382354e-98	0.93877586274388	0.574	0.21	4.81040734922704e-94	C4	DDR2
FTL	3.62954937015228e-98	0.766834887338125	0.995	0.996	1.22294036477911e-93	C4	FTL
PAPSS21	8.72567814083178e-98	0.289903541994205	0.219	0.032	2.94002999277186e-93	C4	PAPSS2
GHR	1.89011383557307e-97	0.330127684049854	0.237	0.037	6.36854955757989e-93	C4	GHR
ABCA10	1.92144994448125e-97	0.256143503427838	0.129	0.01	6.47413344293514e-93	C4	ABCA10
SELM1	4.56713823485234e-97	1.00846723972969	0.906	0.697	1.53885155685115e-92	C4	SELM
CAB39L	3.70122295569344e-96	0.280230337127749	0.203	0.027	1.24709006269135e-91	C4	CAB39L
LARP6	1.80502248348049e-95	0.597286651497424	0.449	0.127	6.08184275583917e-91	C4	LARP6
PLBD1	2.4463966051128e-94	0.282914441295603	0.174	0.02	8.24288872126707e-90	C4	PLBD1
CYBA	1.31169849089431e-93	0.855878055733102	0.634	0.249	4.41963689521929e-89	C4	CYBA
PMM1	2.41840674754189e-91	0.392913635224516	0.264	0.049	8.14857969516764e-87	C4	PMM1
RND3	2.50052751204524e-91	1.01642574778039	0.565	0.22	8.42527739908524e-87	C4	RND3
IL11RA1	7.22984047296456e-91	0.414657643152116	0.342	0.079	2.43602244896068e-86	C4	IL11RA
NUPR1	1.44256650033508e-90	1.01095149343963	0.821	0.498	4.86058356622901e-86	C4	NUPR1
GPM6B1	4.86866643629038e-88	0.527101537206942	0.33	0.076	1.64044846904368e-83	C4	GPM6B
IRS2	2.008761895904e-87	0.403012422584997	0.225	0.037	6.76832233205894e-83	C4	IRS2
TMED3	2.99031823276219e-87	0.403365326058069	0.299	0.064	1.00755782534689e-82	C4	TMED3
NAV11	2.40192309757063e-86	0.521379659757662	0.379	0.1	8.09303968495448e-82	C4	NAV1
EFEMP2	5.80681297828296e-86	0.614256256901435	0.458	0.142	1.95654756490266e-81	C4	EFEMP2
IGFBP5	2.93876938239143e-85	1.31297567231757	0.797	0.43	9.90188955702967e-81	C4	IGFBP5
CD276	2.7349362314584e-84	0.353376483311776	0.219	0.036	9.21509413827592e-80	C4	CD276
ADD3	4.36517012618824e-84	0.938281082709713	0.687	0.336	1.47080042231787e-79	C4	ADD3
EBF1	7.57551710725601e-84	0.859942617874352	0.598	0.253	2.55249473411884e-79	C4	EBF1
FRMD6	2.20669649841277e-83	0.563842272173366	0.393	0.111	7.43524318175199e-79	C4	FRMD6
TPPP3	8.85187383964464e-83	0.251650899821337	0.123	0.011	2.98255037152987e-78	C4	TPPP3
TIMP2	1.02620219342444e-82	0.907074565016321	0.902	0.723	3.4576856705243e-78	C4	TIMP2
IGF21	1.00825627558126e-81	0.45406141568726	0.257	0.05	3.39721869494349e-77	C4	IGF2
RFTN11	4.03525759772773e-81	0.288709328023571	0.163	0.021	1.35963969497838e-76	C4	RFTN1
SEPT1	2.01324283827728e-80	0.381222882007519	0.214	0.037	6.78342041929147e-76	C4	SEPT1
CALD1	7.92672882953731e-80	0.838815197546682	0.926	0.815	2.6708320118243e-75	C4	CALD1
FAM110B	1.77846995073868e-79	0.264036781286814	0.187	0.028	5.99237665201891e-75	C4	FAM110B
FTH1	5.29474755580475e-79	0.680600514819836	0.995	0.997	1.78401224145285e-74	C4	FTH1
IER5L	5.52095218932322e-79	0.545441547152728	0.409	0.12	1.86022963067057e-74	C4	IER5L
ANG	2.06680306852545e-78	0.51531492945559	0.382	0.107	6.96388625908967e-74	C4	ANG
CPE	1.78578613269208e-77	0.574812719790739	0.248	0.051	6.0170277954927e-73	C4	CPE
DDAH2	2.9335549905612e-77	0.899170240827642	0.774	0.457	9.88432018519692e-73	C4	DDAH2
PLTP	1.11676496438892e-76	0.677500752571707	0.554	0.212	3.76282787101203e-72	C4	PLTP
SPRY2	2.28334483037397e-76	0.580096470789448	0.388	0.115	7.69350207146206e-72	C4	SPRY2
PIK3R1	4.38584030555843e-76	0.882177476436424	0.585	0.257	1.47776503255486e-71	C4	PIK3R1
MATN2	2.12552238179812e-75	0.695157514423657	0.469	0.164	7.1617351132306e-71	C4	MATN2
OAF	5.40675900837819e-75	0.489261405718384	0.366	0.103	1.82175338028295e-70	C4	OAF
PRSS23	5.72773451646522e-75	1.05978969711573	0.757	0.48	1.92990286797779e-70	C4	PRSS23
MXRA5	9.80760847236824e-75	0.52706380611137	0.344	0.094	3.30457559867975e-70	C4	MXRA5
BOC	4.38830163658489e-74	0.560698983798641	0.453	0.151	1.47859435343091e-69	C4	BOC
PCDH9	4.00529676243288e-73	0.266107323994089	0.158	0.022	1.34954469113413e-68	C4	PCDH9
DSE	3.81222672122426e-72	0.450396290005724	0.33	0.088	1.2844916714493e-67	C4	DSE
MAF	1.1586650539588e-71	0.35804314158293	0.288	0.068	3.90400603280877e-67	C4	MAF
FGFR1	1.28491109965092e-71	0.752835412675548	0.663	0.314	4.32937945916381e-67	C4	FGFR1
VEGFB	2.56325840230401e-71	0.991917159613137	0.725	0.403	8.63664286072312e-67	C4	VEGFB
LRP6	6.2378997821827e-71	0.639139260080992	0.518	0.2	2.10179795260864e-66	C4	LRP6
ADCY3	2.13535324271369e-70	0.281816322226301	0.234	0.048	7.19485921599949e-66	C4	ADCY3
MITF	2.20967776044089e-70	0.282199700117768	0.236	0.049	7.44528824602952e-66	C4	MITF
MMP14	1.49068644382049e-69	0.424587968722617	0.322	0.086	5.02271890380875e-65	C4	MMP14
SETBP11	1.78280836741547e-68	0.482509807762441	0.344	0.099	6.00699451316969e-64	C4	SETBP1
C1orf54	3.04345956627512e-68	0.363528645635913	0.261	0.06	1.02546326626074e-63	C4	C1orf54
TLN2	4.72992833881972e-68	0.381402384903507	0.286	0.071	1.59370205448192e-63	C4	TLN2
ANXA6	1.09719319419183e-67	0.571924712542144	0.462	0.165	3.69688274850996e-63	C4	ANXA6
BHLHE41	1.26116706600936e-66	0.335597560633354	0.208	0.041	4.24937631221194e-62	C4	BHLHE41
MFGE8	1.61972435184916e-66	0.797105950903273	0.67	0.342	5.45749923112055e-62	C4	MFGE8
ELL2	2.59382508799182e-65	0.312266241005978	0.264	0.064	8.73963425147965e-61	C4	ELL2
KITLG1	9.48015127492226e-65	0.381249379523045	0.281	0.072	3.19424217057231e-60	C4	KITLG
INAFM1	1.08716244650905e-64	0.42951059352605	0.255	0.061	3.66308514726759e-60	C4	INAFM1
FGF21	1.25200396559654e-64	0.330688174789129	0.274	0.067	4.21850216168099e-60	C4	FGF2
SAMHD1	1.43705024038981e-64	0.545405066143441	0.44	0.157	4.84199707996943e-60	C4	SAMHD1
MAML2	4.66559007827175e-64	0.420407915163437	0.353	0.107	1.57202392097288e-59	C4	MAML2
NEXN	2.75805564311995e-63	0.400160551713478	0.219	0.047	9.29299268392836e-59	C4	NEXN
FBLN21	7.35552001575247e-63	0.718280793297635	0.636	0.304	2.47836891410764e-58	C4	FBLN2
ARHGAP10	4.75000370971314e-62	0.369768517724394	0.299	0.082	1.60046624995074e-57	C4	ARHGAP10
ACTA2	1.85018457372321e-61	1.18257731130765	0.395	0.133	6.23401190270298e-57	C4	ACTA2
PLPP3	3.40111972278578e-61	0.982427873427492	0.803	0.589	1.14597327939544e-56	C4	PLPP3
FSTL3	6.41726832469869e-61	0.259901534106409	0.165	0.028	2.16223438932398e-56	C4	FSTL3
OMD	2.42423404328295e-59	0.345198512888542	0.25	0.062	8.16821418543756e-55	C4	OMD
MYH11	3.17373939342767e-59	1.02016989585101	0.274	0.074	1.06935975122152e-54	C4	MYH11
SNHG18	4.48795047641762e-59	0.276135164056196	0.167	0.03	1.51217003352415e-54	C4	SNHG18
FRZB	5.19968467091933e-59	0.354770063060715	0.13	0.019	1.75198175301956e-54	C4	FRZB
CCND2	1.12913650649685e-58	0.48117867553771	0.458	0.171	3.8045125449905e-54	C4	CCND2
RRAS1	1.09842698189482e-57	0.77473983835879	0.741	0.446	3.7010398727964e-53	C4	RRAS
PDE4DIP	1.18056498646003e-57	0.351559982432134	0.272	0.073	3.97779566537844e-53	C4	PDE4DIP
SH3KBP1	2.4125108633203e-56	0.344364142464528	0.29	0.083	8.12871410287142e-52	C4	SH3KBP1
CEP126	1.3388552006305e-55	0.474752156087478	0.322	0.101	4.51113871300441e-51	C4	CEP126
C1orf211	5.36521649924953e-54	0.539130059861244	0.451	0.179	1.80775604725714e-49	C4	C1orf21
S100A111	2.81517734230974e-53	0.703538858514702	0.929	0.872	9.48545853717844e-49	C4	S100A11
PTGDS	6.33951402673727e-53	1.33907050594919	0.197	0.047	2.13603585616886e-48	C4	PTGDS
NUMBL	9.28603584011603e-53	0.302109641256074	0.228	0.057	3.12883691596869e-48	C4	NUMBL
ARHGEF40	1.24662067121103e-52	0.300083668058966	0.234	0.06	4.20036368957843e-48	C4	ARHGEF40
LAPTM4A	1.5045678461372e-52	0.548245684219187	0.928	0.891	5.06949090077469e-48	C4	LAPTM4A
ZEB2	8.50386131305005e-51	0.452960800630004	0.438	0.177	2.86529103081909e-46	C4	ZEB2
KHDRBS3	1.6602507366064e-50	0.330824366638178	0.281	0.084	5.59404883192161e-46	C4	KHDRBS3
PMP22	7.98587658618093e-50	0.735656144062639	0.806	0.592	2.6907612569478e-45	C4	PMP22
TPST1	1.06903081999875e-49	0.287331488645086	0.239	0.065	3.60199244490379e-45	C4	TPST1
MYL9	2.14931290584682e-49	0.864884543697881	0.833	0.603	7.24189490496026e-45	C4	MYL9
AR	1.28025468474442e-48	0.666908961773692	0.62	0.339	4.31369013477785e-44	C4	AR
HIC1	1.59982007914978e-48	0.401508888281728	0.422	0.163	5.39043377468728e-44	C4	HIC1
PHLDA3	2.25398337247856e-48	0.484021016906882	0.411	0.162	7.59457157522927e-44	C4	PHLDA3
JAZF1	2.62551989617015e-48	0.28171770613085	0.239	0.066	8.84642673815569e-44	C4	JAZF1
UAP1	2.88201745700311e-48	0.433782168392411	0.341	0.121	9.71066961962627e-44	C4	UAP1
EPHX1	9.49061465583552e-48	0.679404239410922	0.83	0.68	3.19776770213722e-43	C4	EPHX1
HTRA1	2.86778031586585e-47	0.637362566766894	0.643	0.348	9.6626989962784e-43	C4	HTRA1
GRAMD3	3.27419161642968e-47	0.314991992585138	0.23	0.063	1.10320612323982e-42	C4	GRAMD3
KCNQ1OT1	3.88633993006614e-47	0.554653380880558	0.326	0.115	1.30946337603648e-42	C4	KCNQ1OT1
CDKN2C	1.31448406560968e-46	0.304819501654476	0.178	0.041	4.42902261066524e-42	C4	CDKN2C
BIN1	2.23551079908683e-46	0.348186793930105	0.268	0.083	7.53233008644317e-42	C4	BIN1
NFIC	6.54528018301604e-46	0.6202113088299	0.783	0.585	2.20536670486542e-41	C4	NFIC
FLCN	8.46572411296342e-46	0.310712598510586	0.194	0.048	2.85244108262189e-41	C4	FLCN
PLEKHH2	1.68359153707127e-45	0.264924769214921	0.149	0.03	5.67269332500794e-41	C4	PLEKHH2
CERCAM	1.81231770686691e-45	0.283550019798214	0.259	0.077	6.10642328151736e-41	C4	CERCAM
FAM129A1	2.27175139200978e-45	0.514499912550386	0.476	0.216	7.65443914023776e-41	C4	FAM129A
TUBA1A	8.83790626875429e-45	0.684551265837838	0.757	0.525	2.97784413819407e-40	C4	TUBA1A
SPRY12	1.13835234012658e-44	0.478742567370258	0.337	0.123	3.83556437482251e-40	C4	SPRY1
MT2A1	2.02206886759266e-44	0.49050458007998	0.904	0.655	6.8131588424667e-40	C4	MT2A
C12orf57	4.39335584451342e-44	0.78956757820047	0.828	0.648	1.48029731825035e-39	C4	C12orf57
LGALS3	4.94539897391578e-44	0.621054388296626	0.964	0.95	1.66630273027118e-39	C4	LGALS3
HOXA10	3.44937879524996e-43	0.34728592975647	0.313	0.109	1.16223369127152e-38	C4	HOXA10
SEPT6	7.14223319296918e-43	0.472403020578686	0.431	0.185	2.40650405203904e-38	C4	SEPT6
CPAMD8	3.06009980873043e-42	0.273807780501034	0.203	0.055	1.03107002955363e-37	C4	CPAMD8
CTSF	7.12864202622519e-42	0.569456023983682	0.556	0.286	2.40192464431631e-37	C4	CTSF
PGM1	1.04545783634839e-41	0.342643579309095	0.27	0.089	3.52256563379227e-37	C4	PGM1
VCL	3.04045173953113e-41	0.448743688492457	0.484	0.222	1.02444980911762e-36	C4	VCL
MXRA71	4.27142206169497e-41	0.63189919699662	0.627	0.358	1.4392129494675e-36	C4	MXRA7
BCL2	4.99130166792884e-41	0.290638993636013	0.25	0.079	1.68176918399194e-36	C4	BCL2
SESTD1	5.66489744523677e-41	0.515594526513591	0.563	0.295	1.90873054519808e-36	C4	SESTD1
CBR1	1.38516854360267e-40	0.346662867657371	0.413	0.17	4.66718689081484e-36	C4	CBR1
ATP2B1	1.95390743573158e-40	0.631993218361645	0.632	0.375	6.58349571395398e-36	C4	ATP2B1
SQSTM1	2.35729193046322e-40	0.587991530568686	0.857	0.732	7.94265943050279e-36	C4	SQSTM1
GYPC	4.56842052005233e-40	0.623564128080963	0.694	0.446	1.53928361002643e-35	C4	GYPC
TGFB1I1	7.82010588528979e-40	0.424083447273888	0.417	0.18	2.63490647698954e-35	C4	TGFB1I1
MPZL1	9.62736225755339e-40	0.466766188762295	0.435	0.197	3.24384343906004e-35	C4	MPZL1
MGP1	1.34952239783094e-39	0.589302067464018	0.993	0.96	4.54708076725158e-35	C4	MGP
SCPEP1	2.05810611182554e-39	0.521480351749533	0.567	0.298	6.93458273318499e-35	C4	SCPEP1
TAGLN	5.03792448769868e-39	0.96884832244019	0.779	0.555	1.69747827688519e-34	C4	TAGLN
CEBPB1	5.63584408396012e-39	0.429365892866859	0.437	0.193	1.89894130564952e-34	C4	CEBPB
COL4A2	5.77600068464672e-39	0.531321599249362	0.514	0.261	1.94616567068487e-34	C4	COL4A2
CPQ	6.03581175935904e-39	0.413126444072392	0.458	0.206	2.03370641419844e-34	C4	CPQ
SVEP1	6.57437960022445e-39	0.26584045074732	0.207	0.059	2.21517146249963e-34	C4	SVEP1
S100A13	7.17587676998564e-39	0.610990187629106	0.929	0.814	2.41783991887896e-34	C4	S100A13
OAT	8.57062429665174e-39	0.383963947478462	0.442	0.197	2.88778615051384e-34	C4	OAT
EEA11	4.30981767123134e-38	0.616126142881994	0.643	0.384	1.45214996614469e-33	C4	EEA1
NT5C	1.05710678009625e-37	0.32787105437307	0.357	0.142	3.56181558485629e-33	C4	NT5C
MYLK	1.42106110027209e-37	0.368022046962079	0.248	0.083	4.78812327125679e-33	C4	MYLK
BLVRB	1.9925118667113e-37	0.55801494902745	0.612	0.359	6.71356948369706e-33	C4	BLVRB
ATP5G3	2.10886396500715e-37	0.48670136128087	0.612	0.339	7.10560624369511e-33	C4	ATP5G3
FAXDC2	2.31380082714517e-37	0.351264879504446	0.351	0.142	7.79612050698294e-33	C4	FAXDC2
DIXDC1	4.82690564028568e-37	0.446520116142817	0.446	0.206	1.62637758643786e-32	C4	DIXDC1
RAMP2-AS1	4.0151433386946e-36	0.291064535653764	0.179	0.05	1.35286239653976e-31	C4	RAMP2-AS1
PRKCDBP1	4.67302441701535e-36	0.56868583620478	0.696	0.459	1.57452884706915e-31	C4	PRKCDBP
ZCCHC24	7.68136021655445e-36	0.545779544456867	0.574	0.32	2.58815751136586e-31	C4	ZCCHC24
CHPT1	1.0407696005065e-35	0.385833826556939	0.35	0.145	3.50676909194662e-31	C4	CHPT1
MT1E	3.61718462070668e-35	0.426430171797054	0.444	0.206	1.21877418610091e-30	C4	MT1E
BCL6	8.0078202639184e-35	0.263461986866254	0.266	0.095	2.69815495972466e-30	C4	BCL6
TNXB	8.58229834718497e-35	0.787916182114442	0.703	0.493	2.8917196051005e-30	C4	TNXB
MYLIP	1.03886588715214e-34	0.301261127502005	0.328	0.132	3.50035472017043e-30	C4	MYLIP
PLXDC21	1.69329821305725e-34	0.636762706239837	0.618	0.391	5.70539899907509e-30	C4	PLXDC2
ZFHX3	2.88529284163382e-34	0.558401096223213	0.513	0.277	9.721705700601e-30	C4	ZFHX3
LIMA11	4.71784150635985e-34	0.688521383903593	0.716	0.508	1.58962951715289e-29	C4	LIMA1
ECHDC2	4.98197257844953e-34	0.446891950138026	0.435	0.205	1.67862584058278e-29	C4	ECHDC2
RAD50	7.03984400092341e-34	0.343158437563365	0.422	0.194	2.37200503767114e-29	C4	RAD50
ST5	1.19469781135216e-33	0.253647116060942	0.281	0.105	4.02541480556997e-29	C4	ST5
COL4A1	2.14949113314595e-33	0.518156839241755	0.514	0.273	7.24249542402196e-29	C4	COL4A1
GLG1	2.42194641357432e-33	0.478142605946609	0.625	0.369	8.16050624589733e-29	C4	GLG1
CYP27A1	2.42348004890845e-33	0.257232062850358	0.281	0.104	8.16567367679213e-29	C4	CYP27A1
CTSB1	5.7691353034745e-33	0.565039892012298	0.632	0.396	1.9438524491527e-28	C4	CTSB
SPATA6	6.03033948420535e-33	0.306303643847792	0.286	0.109	2.03186258580815e-28	C4	SPATA6
RTN41	8.17727527851985e-33	0.519962562017986	0.806	0.611	2.75525113234448e-28	C4	RTN4
PSAP	1.31883339493987e-32	0.493052331574754	0.886	0.838	4.44367724091041e-28	C4	PSAP
DDIT3	1.33042497702617e-32	0.278662614462097	0.239	0.084	4.48273391759198e-28	C4	DDIT3
SLC39A6	1.80078252600239e-32	0.262986414411177	0.223	0.075	6.06755664311244e-28	C4	SLC39A6
GSTM3	2.02262262319669e-32	0.416992242793935	0.451	0.222	6.81502466659893e-28	C4	GSTM3
LGMN	4.80009571514547e-32	0.390321735919055	0.482	0.241	1.61734425026111e-27	C4	LGMN
HEXIM1	1.57090071863198e-31	0.353812365477528	0.431	0.207	5.29299288135859e-27	C4	HEXIM1
ANXA4	2.46411825861588e-31	0.467426066391478	0.574	0.327	8.30260006058036e-27	C4	ANXA4
BDH2	2.90633644521654e-31	0.390392280961673	0.514	0.269	9.79261001851261e-27	C4	BDH2
OPTN1	2.92211891218128e-31	0.462131668964203	0.527	0.288	9.84578746270361e-27	C4	OPTN
HCFC1R1	6.10676676773386e-31	0.493008894362402	0.612	0.363	2.05761399472025e-26	C4	HCFC1R1
RECK	7.20798569716426e-31	0.26251519870937	0.261	0.099	2.42865870080253e-26	C4	RECK
NBL1	7.56725514513594e-31	0.541362176545422	0.688	0.457	2.5497109486021e-26	C4	NBL1
ZC2HC1A	8.18865785036419e-31	0.280459042740239	0.395	0.179	2.75908637610171e-26	C4	ZC2HC1A
LAMC1	2.73530155110893e-30	0.536630441890081	0.616	0.392	9.21632504630643e-26	C4	LAMC1
KIAA0930	4.46657280175488e-30	0.285027245260445	0.297	0.12	1.50496703982329e-25	C4	KIAA0930
FAM114A1	4.73828807837823e-30	0.398350873945175	0.496	0.261	1.59651878512876e-25	C4	FAM114A1
SGCB	1.73581368216476e-29	0.266783277298025	0.326	0.138	5.84865062068596e-25	C4	SGCB
CHD3	3.79238438048556e-29	0.309153646777688	0.344	0.152	1.27780599316081e-24	C4	CHD3
CTDSPL	5.15638469824063e-29	0.361808853426752	0.379	0.178	1.7373922602252e-24	C4	CTDSPL
VMP1	8.54284154420724e-29	0.411381006503537	0.455	0.236	2.87842502990519e-24	C4	VMP1
PTEN	1.00221164624263e-28	0.386768687363185	0.551	0.306	3.37685192084992e-24	C4	PTEN
CNN1	1.23663511528933e-28	0.317699036092913	0.105	0.024	4.16671835745588e-24	C4	CNN1
ALDH2	1.59532262097897e-28	0.497601697581524	0.659	0.421	5.37528003912655e-24	C4	ALDH2
CTGF2	7.22658033797743e-28	0.582301442022471	0.524	0.301	2.43492397907811e-23	C4	CTGF
KDELC2	1.20424823897085e-27	0.340633326788408	0.366	0.174	4.05759401638839e-23	C4	KDELC2
COPZ2	1.63454567871361e-27	0.419817749901904	0.476	0.247	5.50743820985763e-23	C4	COPZ2
SNX21	2.13754271865739e-27	0.258723909853897	0.283	0.116	7.2022364362442e-23	C4	SNX21
AES1	2.49260128764474e-27	0.504448736162469	0.844	0.697	8.39857077859018e-23	C4	AES
FHL1	8.39367741624262e-27	0.502939412680984	0.714	0.489	2.82816566862879e-22	C4	FHL1
ADH5	8.94277117172109e-27	0.475429317208318	0.598	0.367	3.0131773185997e-22	C4	ADH5
CH17-189H20.1	1.00493567823774e-26	0.265848883839031	0.248	0.097	3.38603027425426e-22	C4	CH17-189H20.1
PEBP1	1.04219243593476e-26	0.425947705524261	0.88	0.823	3.51156319363857e-22	C4	PEBP1
PRNP	1.45289697075077e-26	0.440255387146934	0.605	0.377	4.89539105324763e-22	C4	PRNP
RGS5	1.46088297994603e-26	0.506282896306873	0.156	0.049	4.92229911263016e-22	C4	RGS5
TPM1	2.05811815995561e-26	0.594074055422052	0.741	0.548	6.93462332815444e-22	C4	TPM1
SOD2	2.4120885443045e-26	0.567533420884905	0.678	0.465	8.12729114117959e-22	C4	SOD2
ADGRA2	3.85042010729674e-26	0.29111761310871	0.413	0.208	1.29736055095256e-21	C4	ADGRA2
GK5	2.88703730577183e-25	0.258672734500044	0.208	0.078	9.72758349806759e-21	C4	GK5
FAM118A	6.72063578185718e-25	0.355157953252975	0.361	0.176	2.26445102033896e-20	C4	FAM118A
ARL6IP5	1.35062445282656e-24	0.37943718343266	0.88	0.827	4.5507940313538e-20	C4	ARL6IP5
FSTL1	1.7344157590439e-24	0.430421465852565	0.663	0.459	5.84394045852252e-20	C4	FSTL1
HSD17B14	2.56087647534075e-24	0.265480208270569	0.246	0.102	8.62861719601311e-20	C4	HSD17B14
DES	2.5704063167042e-24	0.401205949164806	0.141	0.044	8.66072704350312e-20	C4	DES
VPS13D	3.08256533196864e-24	0.272677712048578	0.341	0.163	1.03863956295351e-19	C4	VPS13D
MIR99AHG	4.35006642644799e-24	0.322489871810236	0.335	0.161	1.46571138172739e-19	C4	MIR99AHG
CDC42EP4	5.38527631936361e-24	0.29168953571995	0.328	0.155	1.81451500304638e-19	C4	CDC42EP4
NFIB	5.44315899155902e-24	0.378419630434049	0.893	0.87	1.8340179906159e-19	C4	NFIB
MUM1	9.07136985536411e-24	0.276498155110348	0.348	0.168	3.05650735906638e-19	C4	MUM1
ANXA5	9.60877137717801e-24	0.483666248384614	0.871	0.811	3.23757942782636e-19	C4	ANXA5
IAH1	1.19379913069385e-23	0.280073652565673	0.342	0.164	4.02238679095984e-19	C4	IAH1
CD63	1.23577941212194e-23	0.34474444554159	0.98	0.97	4.16383515120365e-19	C4	CD63
HBB	1.87519873418292e-23	3.11471460146492	0.313	0.146	6.31829461495593e-19	C4	HBB
CGNL11	2.96070562872019e-23	0.259235653621666	0.261	0.111	9.97580154540981e-19	C4	CGNL1
ZNF358	4.28994415775779e-23	0.318856538741617	0.48	0.265	1.44545378451491e-18	C4	ZNF358
NDRG2	4.37878763145127e-23	0.438749808483011	0.598	0.382	1.47538870454119e-18	C4	NDRG2
ATP2A2	4.55608514686677e-23	0.310303235578616	0.364	0.186	1.53512732938529e-18	C4	ATP2A2
MLEC	5.25189764935879e-23	0.321944894557436	0.451	0.245	1.76957439397495e-18	C4	MLEC
IL17RC	5.84793235786571e-23	0.250482024134086	0.243	0.102	1.97040232865927e-18	C4	IL17RC
CYR61	6.77073610559854e-23	0.654416944959852	0.487	0.299	2.28133182342037e-18	C4	CYR61
ABHD14A	9.34832871163858e-23	0.294393889115261	0.292	0.135	3.1498258760995e-18	C4	ABHD14A
AHNAK21	9.50051176433679e-23	0.336594190695917	0.346	0.175	3.20110243387564e-18	C4	AHNAK2
CKS1B	1.27232223653661e-22	0.253513466232185	0.388	0.198	4.28696254378646e-18	C4	CKS1B
GAS61	1.6962974335299e-22	0.460613906321334	0.813	0.674	5.71550457253563e-18	C4	GAS6
NENF	2.16251262081036e-22	0.479115371729385	0.746	0.591	7.28637002455843e-18	C4	NENF
TMEM98	5.54451943394222e-22	0.278286621605141	0.458	0.248	1.86817037807249e-17	C4	TMEM98
BGN1	6.39469299697898e-22	0.350978924047936	0.366	0.19	2.1546278584021e-17	C4	BGN
STK24	6.97627889101194e-22	0.308856131722597	0.337	0.166	2.35058740953756e-17	C4	STK24
TUBA1C	7.01298608956769e-22	0.281025935257893	0.328	0.161	2.36295553301894e-17	C4	TUBA1C
CD99	1.33765390604359e-21	0.369708112953991	0.957	0.934	4.50709107102328e-17	C4	CD99
CMTM3	1.62080643785097e-21	0.403647247061835	0.482	0.282	5.46114521169507e-17	C4	CMTM3
JUN1	1.74158698600968e-21	0.494816910672802	0.915	0.907	5.86810319066103e-17	C4	JUN
EPB41L2	4.52407109143908e-21	0.426848888972201	0.594	0.389	1.52434051354948e-16	C4	EPB41L2
DIAPH21	6.12939919489357e-21	0.26970162401357	0.306	0.148	2.06523976472744e-16	C4	DIAPH2
ZFP36L2	8.54675949049494e-21	0.393931132487544	0.913	0.89	2.87974514272737e-16	C4	ZFP36L2
ARHGAP21	1.15318358345995e-20	0.327830278525254	0.409	0.224	3.88553676610996e-16	C4	ARHGAP21
H2AFJ	1.69156925638696e-20	0.449769124807399	0.649	0.456	5.69957345247024e-16	C4	H2AFJ
LTBP3	1.77399501126651e-20	0.429433222257918	0.679	0.475	5.97729879096136e-16	C4	LTBP3
FAM46A	2.21368096516259e-20	0.268787481080735	0.297	0.146	7.45877664401884e-16	C4	FAM46A
CD302	2.45142038252686e-20	0.320751543127681	0.487	0.286	8.25981583688599e-16	C4	CD302
THRA	2.82791164365035e-20	0.270260706793212	0.4	0.216	9.52836549211549e-16	C4	THRA
FBN1	2.83114116544377e-20	0.443543304905489	0.587	0.392	9.53924704284625e-16	C4	FBN1
GPX4	3.97046556936918e-20	0.442550647595049	0.931	0.883	1.33780866894325e-15	C4	GPX4
RUFY3	4.20544923769527e-20	0.296313653398304	0.335	0.172	1.41698406614904e-15	C4	RUFY3
IFI27L2	4.21261334445458e-20	0.364605917243154	0.527	0.32	1.41939794028052e-15	C4	IFI27L2
FKBP10	9.36674285104826e-20	0.287288216901076	0.433	0.242	3.1560303362322e-15	C4	FKBP10
GABARAP	1.84967478540426e-19	0.316071107432539	0.458	0.262	6.23229422194112e-15	C4	GABARAP
PTPRA	1.91095190985229e-19	0.302985635982528	0.516	0.31	6.43876136505632e-15	C4	PTPRA
LPP	2.97532647446466e-19	0.376171229208124	0.748	0.581	1.00250650230612e-14	C4	LPP
ELN1	3.14199745821829e-19	0.288822877944158	0.444	0.255	1.05866462357207e-14	C4	ELN
REV3L	4.97054134576083e-19	0.302644300661278	0.56	0.347	1.67477420104065e-14	C4	REV3L
ARHGAP6	5.47577012907463e-19	0.256997601752784	0.373	0.2	1.84500598729041e-14	C4	ARHGAP6
PPL	5.86913379448659e-19	0.252684016093763	0.351	0.186	1.97754594071431e-14	C4	PPL
NPNT	2.20802848218576e-18	0.266546018556802	0.303	0.154	7.43973116787669e-14	C4	NPNT
CDK2AP1	2.23567007052116e-18	0.307534496341534	0.377	0.205	7.53286673561399e-14	C4	CDK2AP1
SEPT7	2.56473512495273e-18	0.386184367727857	0.861	0.807	8.64161853001574e-14	C4	SEPT7
OSBPL1A	2.59310770931479e-18	0.268604368054969	0.457	0.266	8.73721711576527e-14	C4	OSBPL1A
SH3D19	3.9725054750641e-18	0.261514320577066	0.353	0.192	1.3384959947681e-13	C4	SH3D19
TSHZ21	4.59733868947002e-18	0.425274552660718	0.525	0.345	1.54902729803003e-13	C4	TSHZ2
HBA2	4.67199214126811e-18	2.45030405886449	0.207	0.092	1.57418103207888e-13	C4	HBA2
GOLGA2	4.85108003762702e-18	0.332648231468914	0.426	0.244	1.63452290787805e-13	C4	GOLGA2
HIST1H4C	6.16651425010081e-18	0.403834890815868	0.674	0.505	2.07774531142897e-13	C4	HIST1H4C
RAI2	6.36213043701651e-18	0.256187067242652	0.292	0.147	2.14365622944834e-13	C4	RAI2
JDP2	9.73695562311849e-18	0.291498204269957	0.301	0.155	3.28076982765354e-13	C4	JDP2
TNS11	1.07390040678235e-17	0.308981998067695	0.513	0.32	3.61840003061246e-13	C4	TNS1
COLEC12	1.58371617226314e-17	0.263181645150345	0.283	0.141	5.33617327082343e-13	C4	COLEC12
FKBP8	1.90891265038521e-17	0.365181017072361	0.761	0.599	6.43189028420792e-13	C4	FKBP8
CCDC53	3.92698378626248e-17	0.263224477782934	0.451	0.264	1.32315791694328e-12	C4	CCDC53
CTSD	4.08657966632263e-17	0.405605616083254	0.703	0.543	1.37693215277075e-12	C4	CTSD
NGFRAP1	4.46990870881588e-17	0.379080294356435	0.694	0.518	1.50609104034842e-12	C4	NGFRAP1
PCYOX1	5.58317225046706e-17	0.25415418432989	0.538	0.333	1.88119405807237e-12	C4	PCYOX1
SPATS2L	6.40035389630207e-17	0.368451332496192	0.567	0.393	2.15653524182002e-12	C4	SPATS2L
SEPP1	9.34656972761946e-17	0.358844575654871	0.879	0.796	3.1492332040241e-12	C4	SEPP1
EEF2	9.83114072363705e-17	0.307790643065009	0.924	0.879	3.31250455542227e-12	C4	EEF2
AKAP131	1.23118111947841e-16	0.307202386124735	0.522	0.343	4.14834166397055e-12	C4	AKAP13
TNFAIP2	1.44677236913439e-16	0.280249798254903	0.286	0.144	4.87475482056142e-12	C4	TNFAIP2
SNX9	1.68552026627184e-16	0.368928511515338	0.551	0.367	5.67919198517635e-12	C4	SNX9
CASC4	1.77318207457619e-16	0.307258729161258	0.524	0.335	5.97455968207702e-12	C4	CASC4
PLP2	1.94975603698573e-16	0.369336187762188	0.616	0.429	6.56950799101973e-12	C4	PLP2
GNPDA1	2.99177685552293e-16	0.253444659004012	0.301	0.157	1.00804929369989e-11	C4	GNPDA1
ZNF106	3.19527055533264e-16	0.36075414133183	0.549	0.372	1.07661446091378e-11	C4	ZNF106
KIDINS220	4.3362038591687e-16	0.25568621418888	0.504	0.318	1.4610405283083e-11	C4	KIDINS220
PGRMC21	6.61542943620635e-16	0.290221639219362	0.476	0.296	2.22900279423537e-11	C4	PGRMC2
RNH1	6.70047360181977e-16	0.367853283682491	0.757	0.619	2.25765757539715e-11	C4	RNH1
GOLIM41	8.66636526704729e-16	0.314628662331558	0.556	0.365	2.92004511307891e-11	C4	GOLIM4
SSR2	8.70411942023203e-16	0.366748838197961	0.763	0.626	2.93276599745298e-11	C4	SSR2
DST1	1.10773418495239e-15	0.33622661862891	0.569	0.387	3.7323995627786e-11	C4	DST
PTP4A2	1.17386604418172e-15	0.287645639143036	0.638	0.446	3.95522424926588e-11	C4	PTP4A2
HIGD1A	1.24063539104617e-15	0.287790694698781	0.359	0.203	4.18019688659097e-11	C4	HIGD1A
CAT	1.8121015586337e-15	0.284314152247336	0.505	0.326	6.10569499166038e-11	C4	CAT
SEC31A	1.83400579091444e-15	0.305518659132016	0.56	0.372	6.17949911190712e-11	C4	SEC31A
FAM127A	1.90809055063414e-15	0.302356792965211	0.529	0.341	6.42912030130667e-11	C4	FAM127A
MAN1A1	2.55301906102427e-15	0.340013131259591	0.569	0.394	8.60214242421518e-11	C4	MAN1A1
ASAH1	7.63029586924031e-15	0.326200520042782	0.522	0.346	2.57095189018183e-10	C4	ASAH1
RNF19A	8.14584804714896e-15	0.309341288770492	0.462	0.284	2.74466204100637e-10	C4	RNF19A
SGCE	8.9712751908046e-15	0.323652661350938	0.529	0.343	3.0227814627897e-10	C4	SGCE
NPEPPS	1.21486685941089e-14	0.250137783482134	0.447	0.273	4.09337239609905e-10	C4	NPEPPS
ADI1	1.2252618445309e-14	0.33661346303967	0.498	0.315	4.12839725896241e-10	C4	ADI1
ERLEC1	1.4142965481796e-14	0.263116058399835	0.484	0.31	4.76533078943636e-10	C4	ERLEC1
NFYB	1.46649531068865e-14	0.262425489181458	0.359	0.208	4.94120929983435e-10	C4	NFYB
IL321	1.61158130470928e-14	0.262968862935978	0.482	0.308	5.43006204808745e-10	C4	IL32
CELF2	1.63881637311299e-14	0.307581605955597	0.462	0.294	5.5218278875669e-10	C4	CELF2
HDLBP	2.69000120200122e-14	0.306723514038165	0.536	0.356	9.0636900500229e-10	C4	HDLBP
TTC3	2.95157261100983e-14	0.352611965438646	0.712	0.544	9.94502875553653e-10	C4	TTC3
SAV1	3.18939494741383e-14	0.297755243186548	0.428	0.267	1.07463473358161e-09	C4	SAV1
MRPS6	3.45110359059622e-14	0.306259835090562	0.362	0.218	1.16281484381549e-09	C4	MRPS6
AHCYL1	4.02626207866457e-14	0.273519174238695	0.514	0.34	1.35660874478524e-09	C4	AHCYL1
DPYSL2	4.35801156427985e-14	0.306572651367083	0.748	0.608	1.46838841646845e-09	C4	DPYSL2
PTOV1	5.21106594660932e-14	0.291085107253458	0.435	0.267	1.75581656005054e-09	C4	PTOV1
CCNG2	5.84215599746738e-14	0.25774131039909	0.373	0.221	1.96845604178666e-09	C4	CCNG2
SRRM2	6.94354512840593e-14	0.304359934675689	0.808	0.708	2.33955809556509e-09	C4	SRRM2
TCF7L2	7.69164150479918e-14	0.262838985286725	0.478	0.311	2.59162168862703e-09	C4	TCF7L2
FOXN3	9.74888976135168e-14	0.284447739030904	0.554	0.365	3.28479091618984e-09	C4	FOXN3
HSPA5	1.21186934570409e-13	0.315850322233606	0.592	0.429	4.08327257341537e-09	C4	HSPA5
BBX	2.5858876291379e-13	0.2936278318888	0.696	0.524	8.71288977761725e-09	C4	BBX
NDUFA13	5.41411759375364e-13	0.323106331316005	0.779	0.642	1.82423278203935e-08	C4	NDUFA13
AHNAK	6.38559811109476e-13	0.250629455155555	0.922	0.924	2.15156342755227e-08	C4	AHNAK
CCDC107	7.09308061966724e-13	0.257853584962646	0.431	0.271	2.38994258399068e-08	C4	CCDC107
SLC25A37	8.2388533228208e-13	0.280411370630883	0.572	0.39	2.77599923859124e-08	C4	SLC25A37
CAST1	8.29513105540758e-13	0.293480869106913	0.837	0.746	2.79496145780903e-08	C4	CAST
ADM	1.02446321947517e-12	0.296506946269533	0.172	0.083	3.45182637169963e-08	C4	ADM
LAMB2	1.05764553530787e-12	0.332456085924521	0.645	0.472	3.56363086666634e-08	C4	LAMB2
TLN1	3.26040360915518e-12	0.291543998101289	0.632	0.475	1.09856039206875e-07	C4	TLN1
RBMS1	4.53803870475099e-12	0.269895277757039	0.565	0.401	1.5290467611788e-07	C4	RBMS1
P4HB	5.26839808909061e-12	0.300179457598243	0.645	0.473	1.77513405213819e-07	C4	P4HB
NR3C11	6.5920009251862e-12	0.268260991786521	0.54	0.368	2.22110879173224e-07	C4	NR3C1
SKP1	8.60746248675989e-12	0.256215994777881	0.899	0.875	2.90019841028888e-07	C4	SKP1
NDFIP1	9.63776423042403e-12	0.251364154471728	0.62	0.451	3.24734827979907e-07	C4	NDFIP1
SYNE11	9.65734297391887e-12	0.255500985491241	0.558	0.396	3.25394514163222e-07	C4	SYNE1
MDK	1.0579428390942e-11	0.431513162730837	0.687	0.556	3.56463260204401e-07	C4	MDK
INTS6	1.86567875144455e-11	0.284150493769106	0.384	0.248	6.28621798511725e-07	C4	INTS6
MYADM	2.76277301963849e-11	0.261237173482341	0.605	0.438	9.30888741236991e-07	C4	MYADM
DBI	4.0392152392224e-11	0.313747276733763	0.665	0.525	1.36097318270359e-06	C4	DBI
HEBP2	8.09850933616349e-11	0.30905374004751	0.656	0.517	2.72871173572693e-06	C4	HEBP2
SOX4	1.12012979923061e-10	0.26775935408265	0.446	0.299	3.77416534552763e-06	C4	SOX4
SDF4	2.3097918184375e-10	0.264384409669416	0.565	0.403	7.78261255304331e-06	C4	SDF4
MYCBP21	5.53795711087956e-10	0.299761199078861	0.712	0.576	1.86595926893976e-05	C4	MYCBP2
ZEB11	5.76886518701182e-10	0.26422725751607	0.542	0.388	1.94376143611176e-05	C4	ZEB1
CCNI	6.66232650240955e-10	0.263286281788504	0.938	0.93	2.24480429172187e-05	C4	CCNI
LRPAP1	7.84819803570524e-10	0.263303033637605	0.708	0.568	2.64437184615052e-05	C4	LRPAP1
SMIM10	9.42353807971172e-10	0.260961621818827	0.339	0.216	3.17516692057807e-05	C4	SMIM10
PPIB	1.00511769445624e-09	0.306969926484285	0.804	0.754	3.38664355970087e-05	C4	PPIB
YWHAQ	1.09237170220627e-09	0.279428264475239	0.632	0.474	3.6806372134138e-05	C4	YWHAQ
NDUFS4	3.99504706682192e-09	0.277254502606201	0.636	0.479	0.000134609115869498	C4	NDUFS4
LRP10	6.50907795398953e-09	0.258301614246962	0.636	0.493	0.000219316872581723	C4	LRP10
BSG	7.01042689766867e-09	0.270478081946476	0.737	0.63	0.000236209323890048	C4	BSG
HMGN2	9.92284342552334e-09	0.26568171447463	0.736	0.618	0.000334340286379583	C4	HMGN2
LEPR1	2.06112325388485e-08	0.371840060209379	0.513	0.395	0.000694474869163961	C4	LEPR
MTCH1	2.45552252957762e-08	0.267416811735296	0.701	0.576	0.000827363761115882	C4	MTCH1
BLOC1S1	3.6767396018142e-08	0.308865333612197	0.638	0.497	0.00123884064143528	C4	BLOC1S1
CSTB	4.24881400931348e-08	0.276651428094546	0.75	0.654	0.00143159539229808	C4	CSTB
MPHOSPH81	2.57311562549689e-07	0.257583146637219	0.764	0.662	0.00866985578854922	C4	MPHOSPH8
FLNA	0.00113189532828854	0.271828338663188	0.634	0.544	1	C4	FLNA
