# Supplementary material for: Single-cell transcriptome atlas of the human corpus cavernosum
Source: Nat Commun. 2022 Jul 25;13:4302. doi: 10.1038/s41467-022-31950-9 (PMC9314400; doi:10.1038/s41467-022-31950-9)
Supplement: Supplementary file 18 — Supplementary Dataset 15 [file 41467_2022_31950_MOESM18_ESM.xlsx]

## Sheet: REAGENT or RESOURCE
REAGENT or RESOURCE	SOURCE	IDENTIFIER	Lot number	CLONE	DILUTION	SPECIES	VALIDATION
Antibodies
Anti-phospho-Histone H2A.X (Ser139) Antibody	Sigma	05-636-I	AB_309864	JBW301, monoclonal	1:200	Human	Validated for detecting nucleus of apoptotic cells in corpus
Anti-CTGF Rabbit pAb	Servicebio	GB11078	AC2106062B	Polyclonal	1:200	Human	Validated for detecting cytoplasm of cells in corpus cavernosum.
Anti-WISP2 Rabbit pAb	ORIGENE	TA328286	0305M310RB	Polyclonal	1:200	Human	Validated for detecting cytoplasm of cells in corpus cavernosum.
Anti-PI16 Antibody	Atlas Antibodies	HPA076574	R112184	Polyclonal	1:200	Human	Validated for detecting cytoplasm of cells in corpus cavernosum.
Anti-SRD5A2 Antibody	ORIGENE	TA335223	QC14315	Polyclonal	1:200	Human	Validated for detecting cytoplasm of cells in corpus cavernosum.
Anti-NF-L Antibody (8A1)	Santa Cruz	sc-20012	A1520	A-2, monoclonal	1:200	Human	Validated for detecting cytoplasm of cells in corpus cavernosum.
Anti-p75NTR (D4B3) XP® Rabbit mAb	CST	8238S	2	D4B3, monoclonal	1:200	Human	Validated for detecting membrane of cells in corpus cavernosum.
Anti-beta Catenin Rabbit pAb	Servicebio	GB11015	LS202535	polyclonal	1:200	Human	Validated for detecting cytoplasm of cells in corpus cavernosum.
Anti-Desmin (DES) Rabbit pAb	Servicebio	GB11081	AC2105026D	polyclonal	1:200	Human	Validated for detecting cytoplasm of cells in corpus cavernosum.
Anti-Smooth Muscle Actin Antibody (B4)	Santa Cruz	sc-53142	#L0120	B4, monoclonal	1:200	Human	Validated for detecting cytoplasm of cells in corpus cavernosum.
Anti-Smooth Muscle Actin Antibody	Abcam	Ab5694	GR110346-1	Polyclonal	1:200	Human	Validated for detecting cytoplasm of cells in corpus cavernosum.
Anti-c-KIT Antibody	R&D	AF332	BHA0319101	Polyclonal	1:50	Human	Validated for detecting membrane of cells in corpus cavernosum.
Anti-Cx40 / GJA5 Rabbit pAb	Servicebio	GB11501	AC2108095D	polyclonal	1:200	Human	Validated for detecting membrane of cells in corpus cavernosum.
Anti-CD31 Antibody	Servicebio	GB12064	AC2105083D	polyclonal	1:200	Human	Validated for detecting membrane of cells in corpus cavernosum.
Anti-Lumican (LUM) Antibody	Abcam	ab168348	GR306164-1	EPR8898(2), monoclonal	1:200	Human	Validated for detecting cytoplasm of cells in corpus cavernosum.
Anti-IGF1 Antibody	Atlas Antibodies	HPA048946	000002688	Polyclonal	1:200	Human	Validated for detecting cytoplasm of cells and ECM in corpus cavernosum.
Anti-VWF Rabbit pAb	Servicebio	GB11020	AC2110031D	polyclonal	1:200	Human	Validated for detecting cytoplasm of cells in corpus cavernosum.
Anti-YAP1 Rabbit pAb	Proteintech	13584	00070839	Polyclonal	1:200	Human	Validated for detecting cytoplasm and nucleus of cells in corpus cavernosum.
Anti-phosphorylated YAP Antibody	CST	13008	5	D9W2I, monoclonal	1:200	Human	Validated for detecting cytoplasm and nucleus of cells in corpus cavernosum.
Anti-JUN Antibody	Abcam	Ab32137	GR120487-45	E254, monoclonal	1:200	Human	Validated for detecting nucleus of cells in corpus
Anti-ATF3 Antibody	Atlas Antibodies	HPA001562	C118058	Polyclonal	1:200	Human	Validated for detecting cytoplasm and nucleus of cells in corpus cavernosum.
Anti-CXCL12 Antibody	Santa Cruz	sc-74271	SAMPLE	monoclonal	1:200	Human	Validated for detecting cytoplasm of CCFB.
Anti-TGBβ Antibody	Santa Cruz	sc-130348	#I1721	3C11,monoclonal	1:200	Human	Validated for detecting cytoplasm of CCFB.
Anti-THBS Antibody	Santa Cruz	sc-59887	#F1521	A6.1, monoclonal	1:200	Human	Validated for detecting cytoplasm of CCFB.
Anti-NRGN Antibody	Sigma-Aldrich	HPA038171	00059530	Polyclonal	1:200	Human	Validated for detecting cytoplasm of CCFB.
Anti-HBEGF Antibody	Santa Cruz	sc-365182	#F1720	H-1, monoclonal	1:200	Human	Validated for detecting cytoplasm of CCFB.
Rabbit normal IgG	Yeasen	36113ES10			1:200	Human	Used as negative control
Goat normal IgG	Yeasen	36109ES10			1:200	Human	Used as negative control
Alexa Fluor 488 donkey anti-rabbit IgG	Thermo Fisher Scientific	A21206; RRID: AB_2535792			1:500	Human
Alexa Fluor 555 donkey anti-rabbit IgG	Thermo Fisher Scientific	A31572; RRID: AB_10562716			1:500	Human
Alexa Fluor 488 donkey anti-mouse IgG	Thermo Fisher Scientific	A21202; RRID: AB_141607			1:500	Human
Alexa Fluor 555 donkey anti-mouse IgG	Thermo Fisher Scientific	A31570 RRID: AB_2313501			1:500	Human
Alexa Fluor 488 donkey anti-goat IgG	Thermo Fisher Scientific	A21432 RRID: AB_10053826			1:500	Human
Other Critical Assays Reagents
DNase I	Sigma-Aldrich	#AMPD1
DPBS	Sigma-Aldrich	#D8537
Normal Donkey Serum	Jackson	017-000-121
Masson trichromatic dyeing solution Kit	Servicebio	G1006-100ML
Hyaluronldase	Sigma-Aldrich	H3506
Hoechst 33342	Thermo Fisher Scientific	62249
Neutral protease	Thermo Fisher Scientific	17105041
Typsin	Sigma-Aldrich	T8003
Collagenase Type IV	gibco	17104-019
Collagenase Type IV	gibco	17018029
Dead Cell Remove Kit	miltenyibiotec	130-090-101
ICG-001	Selleck	S2662
SKL2001	Selleck	S8320
YAP-TEAD Inhibitor 1 (Peptide 17)	Selleck	S8164
XMU-MP-1	Selleck	S8334
Verteporfin (CL 318952)	Selleck	S1786
TED-347	Selleck	S8951
Recombinant Human SCF	peprotech	300-07
Recombinant Human KGF (FGF-7)	peprotech	100-19
Recombinant Human VEGF 165	peprotech	100-20
Recombinant Human IGF-I	peprotech	100-11
Recombinant Human HB-EGF	peprotech	100-47
Recombinant SDF-1 Protein CXCL12	sinobiological	10118-HNAE
AGE-BSA	abcam	ab51995
Tetramethylrhodamine isothiocyanate–Dextran	Sigma-Aldrich	T1162-100MG
FITC-phalloidin	Servicebio	G1028
Recombinant Human TGF-β1	PEPROTech	100-21
Human Angiotensin Ⅱ	Aladin	4474-91-3
Deposited Data
scRNA-seq data	This paper	NODE: OEP002406
bulk RNA-seq data	This paper	NODE: OEP002716
Experimental Models: Organisms/Strains
Human corpus cavernosum	This paper	NA
Software and Algorithms
GraphPad Prism	Prism version 8	https://www.graphpad.com/scientificsoftware/prism
R version 4.0.3 (2020-10-10)	The Comprehensive R Archive Network	https://cran.r-project.org/
WebGestalt 2019	Zhang Lab	http://www.webgestalt.org/#
Photoshop	version CC 2018	NA
Cell Ranger v.3.1.0	10x Genomics	https://support.10xgenomics.com/ single-cell-gene-expression/software/ downloads/latest
CellChat R pakage 1.1.3	Suoqin Jin, et al. 2021	https://github.com/sqjin/CellChat
Seurat R pakage 3.3.2	Satija, et al., 2015	https://satijalab.org/seurat/; RRID: SCR_007322
GENIE3 R pakage 1.12.0	Van Anh Huynh-Thu, et al., 2020	NA
Vegan R package 2.5.6	Jari Oksanen, et al.	NA
ggplot R package 2_2.2.1	Hadley, et al.	NA
gplots R package 3.0.1	Hadley, Wickham et al.	NA
Biobase_R package 2.38.0	O.Sklyar	NA
dplyr_R package 0.7.4	Romain F, et al.	NA
stringr_R package 1.2.0	Hadley, Wickham et al.	NA
Primer for QPCR	F (5'-3')	R (5'-3')
ACTB	CATGTACGTTGCTATCCAGGC	CTCCTTAATGTCACGCACGAT
COL1A1	AGTGGTTTGGATGGTGCCAA	GCACCATCATTTCCACGAGC
COL3A1	GACTGCCCCAACCCAGAAAT	TTCTGAGGACCAGTAGGGCA
DCN	ATCTCAGCTTTGAGGGCTCC	AGATGGCATTGACAGCGGAA
LOX	CGGCGGAGGAAAACTGTCT	TCGGCTGGGTAAGAAATCTGA
POSTN	CTCATAGTCGTATCAGGGGTCG	ACACAGTCGTTTTCTGTCCAC
COL4A5	AACCATCGGTGATATGGGTTTTC	TCCCACAGAACCTTTGATACCA
LUM	ACTGATCTGCAGTGGCTCAT	ACAGCATCCTCTTTCAGCCG
COL11A1	ACAATAGCACAGACGGAGGC	AGAAGATCAGAATCCCTGCCG
LMOD1	CAGCAAGACCAAAACACCCG	GCCTCAGTAAACCGGACCAA
NPNT	TGGCAAACTGTCAGTATGGCT	CTTGCAGATGTAGCTCCCAAA
MSTN	GAGACCCGTCGAGACTCCTA	TCAGCCCATCTTCTCCTGGT
ACTC1	TGTGCCAAGATGTGTGACGA	AGGGTCAGGATGCCTCTCTT
ACTA2	GCCAAGCACTGTCAGGAATC	CCCAGTTGGTGATGATGCCA
JPH1	GCAAGCAACGATTCATGCCC	TCATCTCTCTCGCGATCCCA
CSRP2	CCGCCTCCGACTCAAAATG	CGTAGCCTTTTGGCCCATAC

## Sheet: gene list
oxidative phosphorylation	glycolysis	Triglyceride metabolism	TOP DEGs of Endothelial cells from different sources	muscle contraction	Collagen TRIMER.csv	steroid biosynthetic process	autophagy	insulin-like growth factor receptor pathway	cell death in response to oxidative stress	MHC-II genes
ABCD1	PGM2L1	SLC27A1	capillary	MYH7	COLEC11	HMGCS1	LAMP3	PLCB1	NFE2L2	HLA-DPA1
ACTN3	PGK1	ATG14	CXCL12	MYH1	WDR33	INSIG1	TRIB3	CRIM1	IL10	HLA-DPB1
AFG1L	PKLR	GK2	RGCC	TCAP	LOX	MVD	PLEKHF1	IGFBP2	LANCL1	HLADQA1
AK4	FOXK1	GK3P	TSPAN13	VEGFB	COL6A1	HMGCR	SPATA18	IGFBP4	FOXO3	HLA-DMA
ATP5F1A	PGAM1	SIRT1	SPARCL1	COMP	EMILIN1	MSMO1	CTSK	IGFBP3	ENDOG	HLA-DMB
ATP5F1B	GAPDHS	PLIN5	C1orf54	MYBPC1	COL7A1	CYP7B1	S100A9	IGF1	PYCR1	HLA-DQA2
ATP5F1C	PFKP	DGAT1	SPARC	NMUR1	COL15A1	IDI1	TRIM22	CILP	SOD1	HLA-DOA
ATP5F1D	GAPDH	PNPLA2	RSAD2	SLMAP	MSR1	FDPS	NPC1	AR	SLC7A11	HLA-DOB
ATP5F1E	ADPGK	GPX1	CA4	JSRP1	GLDN	SQLE	TP53INP1	BMP5	ARL6IP5	HLA-DQB1
ATP5MC1	ALDOB	SLC27A5	PLPP3	STAC3	FCN1	NSDHL	XBP1	PIK3R1	TBC1D24	HLA-DRA
ATP5MC2	ALDOC	CTDNEP1	CD300LG	TNNI1	EMID1	BMP2	SESN1	IGFBP5	DIABLO	HLA-DRB1
ATP5MC3	PKM	LPIN1	KDR	STAC2	EDA	HSD17B7	TAB2	IGFBP6	NCOA7	HLA-DRB5
ATP5ME	PFKM	APOBR	THRSP	NOS1	C1QL3	DHCR7	ADRB2	GHR	MEAK7
ATP5MF	GCK	LIPF	CD200	MYL4	C1QL2	LSS	DDIT3	IRS1	PPIA
ATP5MG	PGAM2	SEL1L	SGK1	CACNB2	COLEC10	ACLY	RB1CC1	IGFBP1	BCL2
ATP5PB	ALDOA	LDLR	GPIHBP1	TNNC2	COL28A1	FDFT1	ANXA7	GHRHR	SIRT1
ATP5PD	FOXK2	PIK3CG	artery	KLHL41	COL25A1	CYP51A1	FOXK1	GHSR	SOD2
ATP5PF	BPGM	APOA5	MGP	CRYAB	COL24A1	MVK	MET	AKT1	TLR6
ATP5PO	PFKL	LIPG	TM4SF1	ANK2	COL23A1	ARMC5	USP36	PHIP	VNN1
ATP7A	ENO2	GNB3	STMN2	GDNF	COL20A1	EBP	SREBF1	ZFAND2B	MELK
ATPSCKMT	HK1	PNPLA4	CLU	TPM1	COL17A1	DHCR24	MAP1LC3B2	NKX3-1	PAWR
BID	TPI1	APOBEC1	FBLN5	EDN3	COL16A1	HSD17B12	TM9SF1	MYORG	CYP1B1
CCNB1	GPI	CNEP1R1	VEGFC	GNAO1	COL19A1	ERG28	HK2	EIF2AK3	HIF1A
CDK1	ENO1	PNPLA1	AZIN1	MKKS	COL11A2	ADM	PSAP	WNT1	P4HB
CHCHD10	HK3	PLAAT3	CRIP1	CHRNA1	COL10A1	HSD3B7	HSP90AA1	IGF1R	GPX1
COA6	HK2	GPLD1	SAT1	TBX3	COL6A6	HSD17B11	EPG5	GHRH	GPR37
COQ9	ENO3	LPIN2	PTPRR	SCN7A	COL6A3	REST	ATP6V1A	IGF2R	RNF112
COX10		C3	IGFBP3	CAV3	COL6A2	ABCD3	PRKD1	GH1	PML
COX15		MGLL	FBLN2	TMOD3	COL4A6	FAXDC2	STBD1	CDH3	TXN
COX4I1		RGN	SEMA3G	CHRNG	COL4A3	SNAI2	SRC	GIGYF1	STK24
COX4I2		GPAT3	GJA4	KCNA5	COL4A2	IGFBP7	DAPK3	TRIM72	HTRA2
COX5A		SREBF1	HEY1	CHRNB2	COL4A1	INSIG2	ORMDL3	BMP2	UBQLN1
COX5B		SCARB1	GADD45G	MYH13	COLQ	DKK3	PYCARD	TSC2	PRODH
COX6A1		ABHD5	SOX17	TRDN	CCBE1	APOE	RAB43	GRB10	URS000024463E_9606
COX6A2		GPAM	GLUL	CACNA1D	C1QTNF7	SNAI1	GRAMD1A	GIGYF2	URS000039ED8D_9606
COX6B1		CETP	CST3	SLC9A1	C1QTNF6	EGR1	HSPB8	URS0000497496_9606	URS00003768C5_9606
COX6C		SORL1	ACE	PLA2G6	C1QTNF3	NR0B1	RGS19	URS00001DC04F_9606	URS00005B3525_9606
COX7A1		LPL	IGFBP4	NEDD4L	C1QL4	PRKAA2	ATG16L2		URS0000338542_9606
COX7A2		ACSL1	EDN1	ARHGEF11	COL9A3	OSBPL6	FBXL2		URS00004C9052_9606
COX7A2L		THRSP	TSC22D1	SYNM	COL9A2	SLC27A2	BOK		URS000030BD69_9606
COX7A2P2		INSIG1	ID1	CERT1	C1QTNF2	BMP6	NRBP2		URS00002075FA_9606
COX7B		CAV1	SLC6A6	MTOR	COL1A1	PPARGC1A	PINK1		abeta-42-oligomer_human
COX7C		CAV3	PLAT	PIK3CA	COL3A1	CACNA1H	ATP6V0E2		URS0000324096_9606
COX8A		APOB	GJA5	CHRNB4	COL5A3	ABCG1	SNCA		URS000006FDD4_9606
CYC1		GPAT4	IER2	HCN4	COL11A1	WNT4	CLU		ATG7
CYCS		TBL1XR1	MECOM	P2RX3	COL27A1	TM7SF2	RRAGD		BAG5
DLD		GPAT2	DUSP1	GALR2	COL5A1	TSPO	MID2		URS00004636A3_9606
DMAC2L		LMF1	vein	DES	COL21A1	SOD1	MAP1LC3A		TREM2
DNAJC15		NR1H3	TMSB10	SSTR2	COL4A4	SC5D	TRIM6		NME5
DNAJC30		GK5	VCAM1	MYLK2	COL8A2	SREBF1	SLC25A4		PJVK
FXN		DGAT2	ICAM1	SGCA	COL12A1	SCP2	PRKAA2		MET
H3BRW5		FABP5	VWF	NUP155	C1QL1	STAR	SESN3		PRKN
ISCU		APOH	HS3ST1	CKMT2	COL1A2	SRD5A3	DCN		WNT1
MECP2		APOC3	APOE	NKX2-5	COL5A2	SRD5A1	FNBP1L		RIPK1
MLXIPL		APOC2	LRG1	GJA1	DCN	STARD4	SYNPO2		NONO
MSH2		APOC1	TMEM176B	MYOM3	COL8A1	STARD3	CERS1		MMP3
MYOG		APOA2	BGN	EDN2	COL14A1	SCAP	LEPR		PDK1
NDUFA1		APOE	IL6ST	MAP2K6	LUM	SF1	EEF1A2		TRPM2
NDUFA10		APOA1	PTGS1	ACTA2	C1QTNF5	SLC27A5	HMOX1		HSPB1
NDUFA11		CAT	TMEM176A	GRK2	COLEC12	SIRT1	DRAM1		PINK1
NDUFA12		SERPINA12	EHD4	CASQ2	SCARA3	SDR42E1	TGFBRAP1		PARP1
NDUFA13		MOGAT3	PLVAP	EDNRB	EMILIN2	SEC14L2	MCL1		TLR4
NDUFA2		FABP6	lymphatic	TBX2	COL4A5	SCARB1	MAP1LC3B		GSKIP
NDUFA3		DDHD2	CCL21	SLC8A1	COL18A1	RDH8	MTM1		PDCD10
NDUFA4		G6PC	LYVE1	KCNE5	CTHRC1	PRKAG2	ATF6		NR4A3
NDUFA5		FABP4	MMRN1	SCNN1B	COL13A1	PRKAA1	HAX1		TSC1
NDUFA6		PCK1	FGL2	FGF12	C1QTNF1	PROX1	PIK3CB		INS
NDUFA7		CPT1A	LCN2	P2RX6		PRLR	AUP1		FBXO7
NDUFA8		PANK2	IGFBP5	TPM2		PMVK	TIGAR		LRRK2
NDUFA9		FBXW7	FXYD6	ACTN3		PLPP6	FOXO1		HDAC6
NDUFAB1		CYP2E1	THY1	DLG1		PBX1	TICAM1		OXR1
NDUFAF1		SIK1	PARD6G	LMOD1		OSBPL9	PIM2		SFPQ
NDUFB1		MOGAT1	PRELP	TIFAB		OSBPL7	TAB3		ATF4
NDUFB10		AGMO	RELN	ROCK2		OSBPL3	GSK3B		PARK7
NDUFB11		AADAC	CP	GAA		OSBPL2	HGF		MAP3K5
NDUFB2		FGF21	MAF	UTS2		OSBPL1A	CISD2		JAK2
NDUFB3		PNLIPRP2	CD63	LMOD2		OSBP	RNF152		STK26
NDUFB4		FABP2	FLT4	OXTR		NR5A1	ULK1		ZNF622
NDUFB5		LPIN3	PDPN	P2RX2		NR1D1	VTI1A		GPR37L1
NDUFB6		PNPLA3	TIMP2	MYOT		NFKB1	UBQLN4		FBXW7
NDUFB7		ACSL4	TIMP3	MYOM1		NPC1L1	ERN1		GBA
NDUFB8		PCK2	GPM6A	SCN5A		ASAH1	MTMR4		TRAP1
NDUFB9		FABP3	LBP	EDN1		MBTPS2	MAP1S		CTNNB1
NDUFC1		PNPLA5	ABI3BP	TPM4		MBTPS1	SVIP		PRKCD
NDUFC2		FITM2	STAB1	KCNN2		MED1	C9orf72		AKT1
NDUFC2-KCTD14		FABP12	GNG11	SMPX		MALRD1	WDR6		SIGMAR1
NDUFS1		LIPE	MARCKS	BDKRB2		LPCAT3	FZD5		FYN
NDUFS2		LIPC	PROX1	SSPN		LBR	RAB39B		STK25
NDUFS3		INSIG2	GMFG	RAP1GDS1		HSD17B6	ACER2		RACK1
NDUFS4		APOA4	ARL4A	CHRNE		HSD17B3	VPS37A		GATA4
NDUFS5		NR1H2	RNASE4	MYOM2		HSD17B2	MVB12A		SLC1A1
NDUFS6		NKX2-3	S100A6	CACNA2D1		HSD17B10	HTR2B		NOX1
NDUFS7		SLC22A4	SCN1B	TAFAZZIN		HSD17B1	ABL1		MCL1
NDUFS8		FABP1	TGFBR2	CACNA1G		HSD11B2	ABL2		NOL3
NDUFV1		FABP9	NR2F2	CCDC78		HSD3B2	ACBD5		HGF
NDUFV2		PTPN11		MYLPF		HSD3B1	ARFIP2		MAPK7
NDUFV3		CPS1		CHRM3		HINT2	ARL8B		REST
NIPSNAP2		MOGAT2		LMOD3		H6PD	AKT1		PDE8A
NUPR1		FABP7		CACNA1H		GFI1	ARSB		PAGE4
PARK7		GK		MYL2		G6PD	ATM
PDE12		PCSK9		DTNA		FGFR4	ATP5IF1
PGK1				MYBPC3		FGF19	ATP13A2
PGK2				TPCN2		FGF1	ATP6V0A1
PINK1				PVALEF		FDXR	ATP6V0A2
PPIF				HSBP1		FDX1	ATP6V0B
RHOA				CLCN1		ERLIN2	ATP6V0C
SDHA				CSRP3		ERLIN1	ATP6V0D1
SDHAF2				KCNH2		DKKL1	ATP6V0D2
SDHC				MAP2K3		DGKQ	ATP6V0E1
SDHD				EMD		DHH	ATP6V1B1
SHMT2				MYL6		DHRS11	ATP6V1B2
SLC25A23				ATP8A2		DDX20	ATP6V1C1
SLC25A33				TNNT1		POR	ATP6V1C2
SNCA				TRIM63		CYP7A1	ATP6V1D
STOML2				SCN4A		CYP46A1	ATP6V1E1
SURF1				SCN1A		CYP39A1	ATP6V1E2
TAZ				GAMT		CYP3A7	ATP6V1G1
TEFM				MYBPC2		CYP3A4	ATP6V1H
UQCC2				KCNE1		CYP27B1	ATP2A2
UQCC3				ABCC9		CYP27A1	AMBRA1
UQCR10				GJC1		CYP2R1	ATG10
UQCR11				ATP1B1		CYP19A1	ATG101
UQCRB				ATP1A1		CYP17A1	ATG12
UQCRC1				TNNI3		CYP1A1	ATG13
UQCRC2				MYH11		CYB5R3	ATG14
UQCRFS1				PGAM2		CYB5R2	ATG16L1
UQCRFS1P1				GRIP2		CYB5R1	ATG2A
UQCRH				ASPH		CH25H	ATG2B
UQCRHL				KCNMA1		CLCN2	ATG3
UQCRQ				TACR1		CFTR	ATG4A
URS000055128B_9606				EDNRA		CES1	ATG4B
VCP				CXCR4		BMP5	ATG4C
MT-CO1				ADRA1A		BAAT	ATG4D
				ALDOA		ATP1A1	ATG5
				KCNIP2		ABCA2	ATG7
				ACTN2		ARV1	ATG9A
				SCN2B		APOB	ATG9B
				KCNE1B		AMACR	BAG3
				ATP1A2		AKR1C4	BCAS3
				DMPK		AKR1C3	BCL2
				ANKRD2		AKR1B15	BAD
				TNNT2		AKR1B1	BNIP3
				TNNT3		ACOT8	BNIP3L
				ATP2B4		ACBD3	BCL2L11
				SCN3B		ACAA2	BMF
				SCN1B			BECN1
				MYH2			BID
				RPS6KB1			CALCOCO2
				KCNQ1			CAMKK2
				GLRA1			CALM1
				CD38			CAPN1
				HRC			CAPNS1
				SMTN			CSNK2A2
				TBX20			CASP1
				GPD1L			CASP3
				CHRND			CTSA
				RYR1			CD84
				DMD			CISD1
				STAC			CDC37
				KCNJ12			CPTP
				RCSD1			CHMP2A
				MYL3			CHMP2B
				SLC6A8			CHMP3
				MYH14			CHMP4A
				DRD2			CHMP4B
				MYH8			CHMP4C
				MYH6			CHMP6
				KCND3			C19orf12
				CACNA1S			CLTC
				PIK3C2A			CLN3
				HOMER1			CTTN
				SCN4B			CLEC16A
				APBB1			CDK5
				CACNA1C			CDK5R1
				SGCD			DCAF12
				FXYD1			DDRGK1
				SNTB1			DAP
				TTN			DAPK1
				PABPN1			DAPK2
				MYL6B			DHRSX
				ACTA1			DEPDC5
				FKBP1B			DEPP1
				CAMK2D			DRAM2
				RYR2			POLDIP2
				UTRN			DRD2
				ARG2			DNM1L
				TRPV1			EP300
				CALD1			EI24
				DCANP1			ELAPOR1
				APBB2			EPM2A
				NEUROG1			EMC6
				KCNJ8			ERCC4
				MYH3			EHMT2
				GSN			EEF1A1
				TNNI2			EIF4G1
				TMOD1			EIF4G2
				HTR2A			EIF4G3
				HTR1D			EIF4E
				AGT			EVA1A
				PTGER3			EXOC1
				LTB4R			EXOC4
				KCNE3			EXOC7
				PKP2			EXOC8
				TNNC1			FEZ1
				SMAD5			FEZ2
				KCNE2			FBXW7
				PPP1R13L			FBXO7
				KCNJ2			FIS1
				TNF			FLCN
				DRD1			FOXK2
				TPM3			FOXO3
				MYLK			FUNDC1
				MYL1			FUNDC2
				TACR2			FYCO1
				CHRNB1			GPSM1
				KCNE4			GNAI3
				MYH4			GPR137
				KCNJ3			GPR137B
				KCNJ5			GABARAPL1
				MYOF			GABARAPL2
				ROCK1			GABARAPL3
				TMOD2			GABARAP
				TMOD4			LGALS8
				SNTA1			GATA4
				HTR7			GFAP
				HTR2B			GBA
				SULF1			GAPDH
				SULF2			GSK3A
							GOLGA2
							HSPA8
							HSPB1
							HERC1
							HUWE1
							HGS
							HMGB1
							HDAC10
							HDAC6
							HTRA2
							HTT
							HAP1
							HIF1A
							ILRUN
							IKBKG
							ITPR1
							ITGB4
							IFI16
							IRF8
							IL10
							IL10RA
							KEAP1
							KLHL22
							KLHL3
							KDR
							LARP1
							LRSAM1
							LRRK2
							LZTS1
							LIX1L
							KAT5
							KAT8
							KDM4A
							LAMP2
							MFSD8
							MTOR
							MEFV
							MTDH
							MT3
							MARK2
							MAPT
							MTCL1
							MUL1
							MFN2
							MAPK15
							MAPK3
							MAPK8
							MAP3K7
							MCOLN1
							MTMR14
							MTMR3
							MTMR8
							MTMR9
							NBR1
							NEDD4
							NHLRC1
							NAMPT
							NLRP6
							NPRL2
							NSFL1C
							NUPR1
							NRBF2
							NOD1
							NOD2
							OPTN
							OSBPL7
							PRKN
							PARK7
							PJVK
							PGAM5
							PHF23
							PIK3C3
							PIK3CA
							PIK3C2A
							PIP4K2A
							PIP4K2B
							PIP4K2C
							PACS2
							PIK3R2
							PIK3R4
							PLAA
							PAFAH1B2
							PLEKHM1
							PLK2
							PLK3
							PPARGC1A
							PSEN1
							PHB2
							PRKAA1
							PRKACA
							PTPN22
							QSOX1
							RAB12
							RAB1A
							RAB1B
							RAB1C
							RAB23
							RAB24
							RAB3GAP2
							RAB3GAP1
							RAB33B
							RAB7A
							RAB8A
							RHEB
							RASIP1
							RALB
							RRAGA
							RRAGB
							RRAGC
							RIPK2
							RMC1
							RPTOR
							RETREG1
							RETREG3
							ROCK1
							RNF166
							RNF185
							RNF41
							RUBCN
							RUBCNL
							S100A8
							SCFD1
							SEC16A
							SEC16B
							SEC22B
							SQSTM1
							SPTLC1
							SPTLC2
							STK11
							SESN2
							SBF2
							SH3BP4
							SH3GLB1
							SCOC
							STAT3
							STAM
							STAM2
							SIRT1
							SIRT2
							SMURF1
							SNRNP70
							SMCR8
							SMG1
							SNAPIN
							SNF8
							SOGA3
							SLC25A5
							SNX14
							SNX32
							SNX5
							SNX6
							SUPT20H
							SUPT5H
							SREBF2
							STING1
							STUB1
							SOGA1
							SRPX
							SNAP29
							SYT11
							STX12
							STX17
							TCIRG1
							TAZ
							TBK1
							TBC1D14
							TBC1D17
							TBC1D25
							TBC1D5
							TECPR1
							TECPR2
							TEX264
							TOLLIP
							TLK2
							TRAPPC4
							TRAPPC8
							TFEB
							TOMM7
							TSPO
							TMBIM6
							TMEM150B
							TMEM208
							TMEM39A
							TMEM41B
							TMEM59
							TMEM74
							TREM2
							TRIM13
							TRIM14
							TRIM17
							TRIM21
							TRIM27
							TRIM34
							TRIM38
							TRIM5
							TRIM65
							TRIM68
							TRIM8
							TSC1
							TSC2
							TP53
							TP53INP2
							TSG101
							TPCN1
							TPCN2
							UBQLN1
							UBQLN2
							UCHL1
							UFM1
							UBA5
							USP10
							USP13
							USP30
							USP33
							UFC1
							UBXN2A
							UBXN2B
							UBXN6
							UFL1
							ULK2
							ULK3
							UVRAG
							VPS13A
							VPS13C
							VPS13D
							VPS25
							VPS36
							VPS4A
							VPS4B
							VMP1
							VCP
							VAMP7
							VAMP8
							VTA1
							VTI1B
							VDAC1
							VPS11
							VPS16
							VPS18
							VPS26A
							VPS26B
							VPS28
							VPS29
							VPS33A
							VIPAS39
							VPS33B
							VPS35
							VPS37B
							VPS37C
							VPS37D
							VPS39
							VPS41
							VPS51
							WASHC1
							WDFY3
							WDR24
							WDR41
							WDR45
							WDR45B
							WDR81
							WIPI1
							WIPI2
							WDFY4
							WAC
							YOD1
							ZC3H12A
							ZFYVE1
							ZKSCAN3
							ZMPSTE24
