# Supplementary material for: Single-cell transcriptome atlas of the human corpus cavernosum
Source: Nat Commun. 2022 Jul 25;13:4302. doi: 10.1038/s41467-022-31950-9 (PMC9314400; doi:10.1038/s41467-022-31950-9)
Supplement: Supplementary file 20 — Source Data [file 41467_2022_31950_MOESM20_ESM.xlsx]

## Sheet: figure3
Figure 3e	NC	SKL2001	ICG001
	3097	3280	668		P Value
	2062	3387	655		<0.0001	NC-SKL2001
	2043	3509	652		0.0015	NC-ICG001
	2039	3273	649
	1831	3023	634
	1619	3765	622
	1518	3757	622
	1013	3725	605
	985	3714	593
	964	3642	582
	958	3612	573
	943	4606	567
	927	4217	559
	909	4180	549
	896	3159	544
	886	2518	540
	878	2491	538
	871	2902	533
	865	2840	524
	863	2813	499
	818	2742	496
	805	2706	405
	803	1650	404
	791	1586	388
	786	1487	379
	785	2472	377
	765	2436	775
	756	1909	335
	745	1294	507
	707	776	488
Figure 3f	Day	DMSO			SKL2001 (10 UM)			SKL2001 (50 UM)			ICG-001 (10 UM)
	0	162	185	180	173	162	194	179	182	173	190	215	192		P Value (Day 6)
	2	456	412	530	684	610	662	412	337	421	258	260	221		0.016	DMSO-SKL2001 (10 UM)
	4	621	591	560	821	696	732	541	543	510	283	290	258		0.0002	DMSO-ICG001 (10 UM)
	6	695	701	633	851	791	773	642	519	572	328	312	261

## Sheet: figure 5
Figure 5g	normal	non-DM	DMED
	8	310	108		P Value
	7	309	629		<0.0001	Normal-non-DM
	15	380	635		0.0384	Normal-DMED
	15	424	633		<0.0001	L.R-H.R
	15	422	122
	234	745	520
	34	892	360
	42	1514	384
	41	1366	413
	126	1303	231

## Sheet: figure 6
Figure 6b								Figure 6e
	Normal	non-DM	Diabetes						Normal	non-DM	Diabetes	Normal	non-DM	Diabetes	Normal	non-DM	Diabetes
	11.2	57.4	68.2		P Value				175	143	236	18	7	15	76.4062	69.9525	65.8016		P Value (left)
	15.1	35.1	68.3		<0.0001	Normal-non-DM			168	156	354	12	6	17	67.6855	106.445	69.1664		0.9725	Normal-non-DM
	12.5	25.6	57.5		0.0003	Normal-DMED			265	164	312	6	12	9	75.4364	98.6875	63.515		<0.0001	Normal-DMED
	12.6	28.4	49						135	172	298	15	12	12	82.7751	70.7708	53.8564
	8.3	44.6	54.6						114	92	168	22	13	20	77.7355	82.5977	61.0106		P Value (middle)
	8.7	49.2	55.9						163	115	369	17	14	16	64.123	93.2254	59.0211		0.0594	Normal-non-DM
	19.6	38.1	36.5						148	149	374	18	9	21	61.8424	47.3094	74.8416		0.999	Normal-DMED
	21.5	32.5	33.2						139	165	159	12	17	11	113.535	64.5318	73.2378
	22.6	36.8	31.8						148	157	176	17	13	17	96.0357	68.1277	58.1263		P Value (right)
	17.3	18.2	60.8						156	154	269	23	11	22	105.197	60.4458	54.1534		0.0004	Normal-non-DM
	11.7	12.4	32.1						158	155	292				76.2515	71.3551	69.2691		<0.0001	Normal-DMED
	12.6	57.6	12.6						129	123	226				88.341	93.3186	92
	16.8	18.7	8.6						136	145	218				86.2536	62.1599	65.0156
	11	22.5	12.7						144	96	297				78.8279	72.7399	57.6098
	44.2	28.9	60.8						146	192	382				57.7079	50.8371	60.055
	12.5	36.5	55.7						147	226	304				87.1225	67.3941	59.5856
	12.8	31.3	52.1						138	295	368				81.965	69.7541	51.3993
	11.6	12.8	24.2						168	165	346				106.182	53.9137	53.4184
	10.5	19.5	8.9						197	172	368				87	69.2098	59.2759
	51.9	38.5	16.3						192	189	379				89.3429	93.1288	59.3963
	8.9	37.6	43.2						204	174	361				112.894	84.9213	62.16
	12.8	33.9	29.8						153	165	350				95	65.949	65.1822
	65.9	38.4	37.1						135	163	259				104.474	110.22	53.4218
	13.5	42.1	33.6						265	130	286				102.868	83.8204	49.2331
	12.8	59.2	12.2						222	229	296				151.564	112.69	57.7686
	41.5	33.3	12.7						238	183	187				97.5328	61.4215	52.5021
	13.9	42.1	52.8						140	148	146				99.7585	67.8914	72.4045
	43.7	50.2	39.3						179	157	290				113.09	69.3516	59.9002
	12.8	49.5	34.5						156	186	368				106.76	82.5695	63.7635
	12.8	55.5	22.2						184	190	306				132.031	69.3516	71.9984
Figure 6g	Normal	non-DM	Diabetes
	11.6	24.5	26.8		P Value
	12.8	26.8	27.9		0.0052	Normal-non-DM
	9.4	24	32.6		<0.0001	Normal-DMED
	10.8	32.8	29.4
	19.7	9.5	22.1
	26.4	12.6	25.1
	24.7	20.8	27.1
	22.5	12.7	31.8
	10.8	15.9	26.3
	28.2	19.6	31.2
	26.4	24.1	9.5
	10.5	10.6	12.4
	9.5	10.8	27.2
	14.3	26.8	32
	11.3	27.6	28.5
	10.5	20.6	25.3
	9.8	20.5	12.6
	9.7	22.6	9.9
	29.6	24.8	10.4
	10.9	12.6	27.1
	10.6	24.8	23
	14.8	23.3	30.5
	10.7	21.7	12.6
	9.8	9.5	16.7
	9.5	12.4	18.2
	10.2	23.6	31
	21.1	34.8	26.8
	9.1	23.9	22.9
	12.4	24.4	30.8
	12	14.2	27.1

## Sheet: figure S1
Figure S1b	E2			FSH			LH			PRG			PRL			T
	Normal	non-DM	Diabetes	Normal	non-DM	Diabetes	Normal	non-DM	Diabetes	Normal	non-DM	Diabetes	Normal	non-DM	Diabetes	Normal	non-DM	Diabetes
	20	29	34	6.52	6.38	10.71	3.11	7.34	8.64	0.24	0.27	0.47	5.99	20.96	12.64	3.35	3.4	3.49
	21	59	31	7.44	4.1	7.03	7.49	4.64	7.42	0.25	0.68	0.3	10.17	8.14	11.22	3.89	4.72	7.45
	20	61		10.07	8.57		5.74	6.05		0.87	0.68		9.55	18.24		3.54	4.83
Figure S1c	Normal_1	Normal_2	Normal_3	non-DM_1	non-DM_2	non-DM_3	Diabetes_1
	1.42	0.83	0.98	0.54	0.43	0.56	0.37		P value	<0.0001
	0.95	0.81	1.11	0.56	0.39	0.61	0.39
	0.97	1.39	0.99	0.48	0.47	0.5	0.33
	1.26	0.85	0.85	0.47	0.45	0.54	0.36
	0.91	0.85	0.72	0.44	0.43	0.56	0.37

## Sheet: figure S3
figure S3d							P Value
CXCL12	0% FBS	2% FBS	CCEC supernatant	CCFB supernatant		0% FBS vs. 2% FBS	<0.0001
	0.0913	0.949694	0.402613	1.93838		0% FBS vs. CCEC supernatant	0.0006
	0.004986	1.00462	0.436007	2.00115		0% FBS vs. CCFB supernatant	<0.0001
	0.161921	0.941847	0.449694	1.84422		2% FBS vs. CCEC supernatant	0.0001
	-0.00286	1.01247	0.455533	1.89915		2% FBS vs. CCFB supernatant	<0.0001
	-0.0264	0.831993	0.471226	2.02469		CCEC supernatant vs. CCFB supernatant	<0.0001
FGF7	0% FBS	2% FBS	CCEC supernatant	CCFB supernatant		0% FBS vs. 2% FBS	<0.0001
	0.141789	122.431	157.067	137.173		0% FBS vs. CCEC supernatant	<0.0001
	9.37806	131.668	145.699	142.147		0% FBS vs. CCFB supernatant	<0.0001
	-0.56869	123.852	149.252	125.095		2% FBS vs. CCEC supernatant	<0.0001
	-10.5154	119.589	151.383	141.436		2% FBS vs. CCFB supernatant	0.0448
	9.37806	118.168	156.357	144.278		CCEC supernatant vs. CCFB supernatant	0.0534
HBEGF	0% FBS	2% FBS	CCEC supernatant	CCFB supernatant		0% FBS vs. 2% FBS	<0.0001
	0.71023	151.823	106.878	365.306		0% FBS vs. CCEC supernatant	0.0039
	-10.5258	170.924	187.777	375.418		0% FBS vs. CCFB supernatant	<0.0001
	10.8227	169.8	116.991	383.284		2% FBS vs. CCEC supernatant	0.9201
	10.8227	166.43	114.744	365.306		2% FBS vs. CCFB supernatant	<0.0001
	-17.2675	151.823	196.766	382.16		CCEC supernatant vs. CCFB supernatant	0.0014
IGF1	0% FBS	2% FBS	CCEC supernatant	CCFB supernatant		0% FBS vs. 2% FBS	<0.0001
	1.3045	107.03	115.617	128.497		0% FBS vs. CCEC supernatant	<0.0001
	0.3495	113.231	118.479	131.836		0% FBS vs. CCFB supernatant	<0.0001
	-0.4925	109.892	120.387	125.635		2% FBS vs. CCEC supernatant	0.0895
	1.3256	109.892	119.91	127.543		2% FBS vs. CCFB supernatant	0.001
	0.8632	99.3969	109.892	132.313		CCEC supernatant vs. CCFB supernatant	0.0057
SCF	0% FBS	2% FBS	CCEC supernatant	CCFB supernatant		0% FBS vs. 2% FBS	<0.0001
	-15.1584	266.954	111.053	634.654		0% FBS vs. CCEC supernatant	0.0005
	-3.97835	282.606	144.594	594.406		0% FBS vs. CCFB supernatant	<0.0001
	-19.6304	231.178	190.929	625.71		2% FBS vs. CCEC supernatant	0.0017
	22.8537	266.954	173.041	641.362		2% FBS vs. CCFB supernatant	<0.0001
	11.6737	251.302	131.178	668.194		CCEC supernatant vs. CCFB supernatant	<0.0001
TGBb	0% FBS	2% FBS	CCEC supernatant	CCFB supernatant		0% FBS vs. 2% FBS	<0.0001
	0.064055	1.81874	1.66373	2.40039		0% FBS vs. CCEC supernatant	<0.0001
	0.200474	1.75508	1.55459	2.26397		0% FBS vs. CCFB supernatant	<0.0001
	-0.09965	1.77327	1.50912	2.48224		2% FBS vs. CCEC supernatant	0.0147
	-0.09965	1.87331	1.69101	2.3822		2% FBS vs. CCFB supernatant	<0.0001
	0.091339	1.97335	1.65464	2.32764		CCEC supernatant vs. CCFB supernatant	<0.0001
VEGFA	0% FBS	2% FBS	CCEC supernatant	CCFB supernatant		0% FBS vs. 2% FBS	<0.0001
	2.3453	160.529	69.5785	395.491		0% FBS vs. CCEC supernatant	0.0005
	5.0331	140.358	87.0599	399.526		0% FBS vs. CCFB supernatant	<0.0001
	-0.4521	168.597	66.8891	408.939		2% FBS vs. CCEC supernatant	<0.0001
	-0.9521	147.082	60.1655	373.976		2% FBS vs. CCFB supernatant	<0.0001
	1.2357	143.047	66.8891	402.215		CCEC supernatant vs. CCFB supernatant	<0.0001

## Sheet: figure S4
Figure S4b
NC	AGES (10ug/ml)	AGES (100ug/ml)	SCF	FGF7	VEGFA	IGF1	HBEGF	CXCL12	TGFb	CCFB SUP	CCFB+AGES SUP			AGES (10ug/ml)	AGES (100ug/ml)	SCF	FGF7	VEGFA	IGF1	HBEGF	CXCL12	TGFb	CCFB SUP	CCFB+AGES SUP
6034	5104	4021	7042	6043	8302	7504	7493	8102	4031	12043	6230		P Value	0.2	0.0286	0.0286	0.2	0.0286	0.0286	0.0286	0.6857	0.0286	0.0286	0.6857
6305	6468	4503	8015	7504	7743	8094	7406	7055	5405	8903	5093
5901	5721	4103	8042	6603	7036	6953	7921	6277	4550	11257	4905
6780	5323	3333	7677	6922	8711	7381	7768	5838	5026	12389	7236
Figure S4c
1	2	3	4	5	6	7	8	9	10	11	12	13	14	15	16	17	18
4703	4508	4106	5780	6125	4893	4385	1204	5428	6317	5531	580	2205	4290	3089	3705	1129	3316
3904	3805	3905	6318	5507	5409	3901	349	5802	5447	6431	369	1121	3679	3711	2464	3031	2605
3893	4052	3784	6085	5092	4892	4214	219	6231	4253	5539	966	1755	4412	3702	2941	2237	3183
4472	4039	4625	6185	5384	5006	2880	520	5307	6571	5691	173	943	2415	3166	3326	2611	1768
Figure S4d
NC	AGES (10ug/ml)	AGES (100ug/ml)	SCF	FGF7	VEGFA	IGF1	HBEGF	CXCL12	TGFb	CCFB SUP	CCFB+AGES SUP			AGES (10ug/ml)	AGES (100ug/ml)	SCF	FGF7	VEGFA	IGF1	HBEGF	CXCL12	TGFb	CCFB SUP	CCFB+AGES SUP
165345	95104	34021	297042	156043	278302	447504	237493	248102	164031	512043	186230		P Value	0.0286	0.0286	0.0286	0.4857	0.0286	0.0286	0.0286	0.6857	0.0571	0.0286	0.4857
190436	86468	44503	338015	237504	327743	478094	197406	207055	125405	488903	165093
154257	85721	34103	358042	216603	357036	396953	297921	236277	114550	511257	144905
193078	71547	47613	324953	182814	275719	517037	306460	227942	143974	561429	183196
Figure S4e
1	2	3	4	5	6	7	8	9	10	11	12	13	14	15	16	17	18
73905	39021	70935	123953	83024	80422	80942	235	120584	139548	102453	1204	4903	50392	17309	40395	17320	55796
69302	33028	66732	107943	93956	102394	70857	4321	89073	190345	90486	3043	1048	39565	11352	30908	21945	46529
63184	25860	59265	97076	110274	73079	75049	3690	110287	139548	92045	6230	3395	40903	17450	35873	10467	45909
72725	29447	63568	122924	83598	69141	77346	0	94144	87834	96788	1759	6442	32272	10853	30968	3820	48958
Figure S4g
NC	AGES (10ug/ml)	AGES (100ug/ml)	SCF	FGF7	VEGFA	IGF1	HBEGF	CXCL12	TGFb	CCFB SUP	CCFB+AGES SUP			AGES (10ug/ml)	AGES (100ug/ml)	SCF	FGF7	VEGFA	IGF1	HBEGF	CXCL12	TGFb	CCFB SUP	CCFB+AGES SUP
1.35	1.37	1.02	1.68	1.47	1.55	2.19	1.7	2.41	1.14	2.63	1.83		P Value	>0.9999	0.0286	0.0079	0.1984	0.4206	0.0079	0.0159	0.0397	0.0317	0.0079	0.0317
1.45	1.63	1.04	1.92	2.01	1.44	2.53	1.82	1.82	1.21	2.04	1.63
1.28	1.32	1.02	1.63	1.52	1.5	3.02	1.49	1.64	1.39	2.08	1.52
1.4	1.44	1.1	1.77	1.39	1.31	2.41	1.74	1.59	1.12	1.77	1.94
1.62	1.39	1.03	1.82	1.52	1.73	2.03	1.75	1.45	1.06	1.95	1.58
Figure S4h
1	2	3	4	5	6	7	8	9	10	11	12	13	14	15	16	17	18
1.5	2.56	2.35	2.59	1.22	1.96	1.96	1.3	1.42	1.2	2.14	1.69	1.32	1.89	1.41	1.17	1.96	2.16
1.38	2.35	2.23	2.73	1.62	2.74	2.33	1.25	1.53	1.13	2.52	1.53	1.24	2.73	1.47	1.99	2.35	2.44
1.72	2.4	1.63	2.34	1.23	1.84	1.73	1.39	1.32	1.46	2.25	1.33	1.21	2.31	1.34	1.42	1.51	2.58
1.83	2.24	2.01	2.22	1.29	2.34	1.63	1.12	1.44	1.38	1.83	1.44	1.32	2.04	1.44	1.73	1.68	2.31
Figure S4j
NC	AGES (10ug/ml)	AGES (100ug/ml)	SCF	FGF7	VEGFA	IGF1	HBEGF	CXCL12	TGFb	CCFB SUP	CCFB+AGES SUP			AGES (10ug/ml)	AGES (100ug/ml)	SCF	FGF7	VEGFA	IGF1	HBEGF	CXCL12	TGFb	CCFB SUP	CCFB+AGES SUP
51.4	63.5	43.1	72.1	42.1	50.7	94.5	58.5	62.2	28.1	59.3	71.8		P Value	0.0079	0.0079	0.0079	0.0079	0.6905	0.0079	0.0079	0.0079	0.0079	0.0079	0.0079
50.3	66.2	44.2	67.3	44.7	46	96.1	56.2	60.1	29.6	57.2	72.5
49.7	61.4	45.3	66.9	40.6	51.2	90.2	55.7	62.7	31.5	58.5	72.1
53.2	60.3	40.9	69.1	42.5	50.1	89.7	60.3	64.8	25.7	59.9	68
52	62.7	41.3	70.5	41.3	55.2	93.6	60.1	63.1	32.3	54.1	74.3
Figure S4k
1	2	3	4	5	6	7	8	9	10	11	12	13	14	15	16	17	18
40.1	43.3	65.6	60.1	40.3	61.1	53.4	13.9	49.6	30.8	46.1	31.7	33.1	50.1	37.2	58.9	19.2	47.3
41.5	45.3	67.9	61.6	40.5	62.7	55.6	11.4	49.8	32.6	45.2	31	35.8	50.5	38.9	57.8	19.3	47.7
43.6	41.3	63.2	63.7	43.6	64	53.5	15.3	51.2	30.8	44.7	33.9	31.2	52.7	39.2	57.3	23.6	47.5
38.2	40.5	66	58.3	38.7	58.9	53.1	13.7	53	31.1	47.2	30.2	34	48.5	36.5	58.7	17.5	49.2
40.9	44.8	65.7	57.9	39.1	58.1	50.8	13.4	47.3	28.3	46.7	30.1	33.5	49.6	35.8	60.5	18.4	46
36.3	44.6	65.2	59	39.6	61.8	54	15.7	46.7	31.2	46.7	33.3	31	49.2	35.6	60.2	17.2	46.1

## Sheet: figure S5
figure S5a
NC	AGES (10ug/ml)	AGES (100ug/ml)	SCF	FGF7	VEGFA	IGF1	HBEGF	CXCL12	TGFb	CCFB SUP	CCFB+AGES SUP			AGES (10ug/ml)	AGES (100ug/ml)	SCF	FGF7	VEGFA	IGF1	HBEGF	CXCL12	TGFb	CCFB SUP	CCFB+AGES SUP
40.5799	86.4227	24.9149	168.348	61.7708	138.432	170.218	67.3801	45.566	85.7995	97.2966	55.5382		P Value	<0.0001	0.0115	<0.0001	<0.0001	<0.0001	<0.0001	<0.0001	0.5295	<0.0001	<0.0001	0.0375
39.3334	87.046	26.1893	160.246	64.8871	137.185	162.116	56.7847	53.6684	93.2786	91.064	51.7986
42.4497	93.2786	26.1614	177.074	69.8731	134.692	168.971	72.9894	43.6962	76.4506	91.064	53.6684
figure S5b
1	2	3	4	5	6	7	8	9	10	11	12	13	14	15	16	17	18
148.404	183.306	107.892	124.72	168.348	146.534	72.3662	91.6872	127.836	109.762	179.567	175.827	151.52	44.3195	145.288	145.911	53.0451	91.6872
138.432	190.162	99.1664	115.371	178.32	139.678	71.1197	89.1942	131.576	118.487	178.944	170.841	157.753	46.1893	154.637	139.055	58.0312	99.1664
146.534	185.176	101.659	114.748	167.102	146.534	81.7151	98.5431	127.836	114.125	188.292	167.102	158.376	34.9706	152.143	140.302	44.3195	84.2081
figure S5c
NC	AGES (10ug/ml)	AGES (100ug/ml)	SCF	FGF7	VEGFA	IGF1	HBEGF	CXCL12	TGFb	CCFB SUP	CCFB+AGES SUP			AGES (10ug/ml)	AGES (100ug/ml)	SCF	FGF7	VEGFA	IGF1	HBEGF	CXCL12	TGFb	CCFB SUP	CCFB+AGES SUP
170.8	269.595	239.853	126.23	149.117	165.981	111.172	89.4898	174.413	153.343	144.901	150.924		P Value	<0.0001	<0.0001	<0.0001	0.0001	0.9996	<0.0001	<0.0001	0.3526	0.0294	0.0006	0.0014
161.163	271.402	239.251	124.423	147.912	164.777	108.161	90.0921	172.004	161.173	150.924	161.163
173.811	272.004	250.216	125.628	145.503	171.402	113.582	90.6944	181.641	154.308	153.935	141.89
figure S5d
1	2	3	4	5	6	7	8	9	10	11	12	13	14	15	16	17	18
151.526	94.3082	123.218	137.071	173.811	76.8416	113.582	134.662	166.584	140.083	100.933	85.8761	72.0233	115.991	170.8	106.956	112.979	97.3197
146.106	88.2852	122.616	143.094	180.436	71.421	111.172	136.469	163.572	134.06	103.945	85.2738	78.0462	111.775	173.209	112.979	117.798	91.2967
152.731	90.138	128.037	131.048	168.391	85.8761	114.184	142.492	159.356	141.889	105.15	84.6715	63.5911	110.57	165.379	97.3197	109.968	101.536
figure S5e
NC	AGES (10ug/ml)	AGES (100ug/ml)	SCF	FGF7	VEGFA	IGF1	HBEGF	CXCL12	TGFb	CCFB SUP	CCFB+AGES SUP			AGES (10ug/ml)	AGES (100ug/ml)	SCF	FGF7	VEGFA	IGF1	HBEGF	CXCL12	TGFb	CCFB SUP	CCFB+AGES SUP
2627	2339	2941	2365	2326	2492	2572	2300	2309	3159	2310	2383		P Value	0.0873	0.0079	0.8889	0.3095	0.6429	0.5476	0.4206	0.0317	0.0079	0.1905	0.2381
2553	2338	3063	2455	2363	2423	2657	2477	2395	2933	2457	2611
2769	2494	2774	2553	2521	2440	2635	2482	2268	2968	2492	2443
2378	2339	2919	2661	2596	2406	2608	2502	2237	3150	2457	2368
2383	2397	2990	2577	2399	2406	2504	2450	2298	3072	2351	2261
figure S5f
1	2	3	4	5	6	7	8	9	10	11	12	13	14	15	16	17	18
2783	3121	3381	3577	2410	3376	2229	3252	4247	3569	3561	3191	3266	3370	2700	3202	3285	3339
3015	3344	3252	3305	2464	3015	2408	3156	4311	3564	3627	3212	3050	3156	2750	3538	3227	3118
3031	3233	3381	3491	2761	3326	2478	3370	4871	3280	3602	3182	3117	3157	2762	3446	3162	3292
2977	3427	3197	3729	2414	3039	2310	3247	4325	3309	3587	3188	3577	3315	2686	3299	3173	3139

## Sheet: figure S10
figure S10a
Normal	non-DM	DMED			P value
3.2	15.4	17.6		Normal vs. non-DM	0.0079
4.9	18.9	21.6		Normal vs. DMED	0.0079
1.8	10.6	16.8
2.7	8.9	15.4
5.8	15.7	17.2
figure S10b
Normal	non-DM	DMED			P value
428	1057	1204		Normal vs. non-DM	0.0079
433	869	1247		Normal vs. DMED	0.0079
387	1227	896
208	987	1347
378	705	782

## Sheet: figure S11
Figure S11b	NC	ICG-001	SKL2001					Figure S11e
	22.4995	17.7901	25.5731		P value				ICG-001				SKL2001
	18.3834	10.9529	21.3865	Normal vs. non-DM	0.039			COL1A1	0.47	0.42	0.41	0.42	0.52	0.39	0.45	0.56
	29.0266	20.7289	28.3084	Normal vs. DMED	<0.0001			COL3A2	0.26	0.25	0.29	0.28	0.88	0.68	0.7	0.63
	23.0752	16.6907	22.0621					DCN	0.42	0.45	0.45	0.49	0.42	0.48	0.55	0.64
	30.3897	14.581	30.1781					LUM	0.36	0.34	0.38	0.41	0.9	0.8	0.73	0.83
	17.939	16.5242	34.5383					LOX	0.37	0.29	0.36	0.38	0.5	0.57	0.49	0.54
	20.6626	17.7474	33.6002					COL11A1	1.35	1.33	1.27	1.36	12.3	16.8	17.5	14.1
	23.9361	18.5259	29.7889					POSTN	1.65	1.34	1.03	0.94	2.64	2.35	2.48	2.85
	17.9776	18.5708	28.9361					COL4A5	0.89	1.25	1.15	1.27	3.68	4.02	2.87	3.51
	12.5792	17.8041	29.4325					LMOD1	0.3	0.22	0.2	0.2	1.68	1.47	1.52	1.4
	19.6853	16.37	21.2754					NPNT	0.48	0.42	0.45	0.46	6.7	5.92	7.35	7.03
	17.4084	10.1527	23.9241					MSTN	2.02	1.89	2.56	2.76	42.5	37.3	40.2	41.75
	14.641	12.9977	26.6978					ACTC1	2.05	2.29	2.63	2.76	32.6	33.9	39.7	45.53
	16.0423	15.2281	25.4426					ACTA2	0.31	0.22	0.24	0.17	2.05	2.85	2.64	1.91
	16.7139	14.2169	26.8674					JPH1	1.28	0.98	1.11	0.94	3.58	3.69	4.21	4.52
	15.9018	20.1331	18.8631					CSRP2	0.62	0.5	0.48	0.47	2.48	2.65	2.93	2.97
	11.9757	18.9208	27.7149
	27.5362	17.0293	29.3351
	25.0266	16.3324	21.9591
	23.7603	15.1223	25.5223
	8.1924	15.1153	28.1496					Figure S11f		NC					SKL2001					ICG-001
	18.1245	19.0308	24.5997						3 days	0.300979	0.314395	0.262828	0.321658	0.346936	0.143761	0.136829	0.144558	0.133101	0.144821	0.390221	0.397012	0.385793	0.374393	0.374681
	12.4417	16.8249	40.8698						7 days	0.159491	0.158366	0.133277	0.172903	0.139425	0.110747	0.124992	0.114239	0.120621	0.110721	0.350265	0.382538	0.333102	0.333334	0.353634
	12.6239	16.4994	27.2631
	16.2413	13.844	26.4401							P value (Day 3)	P value (Day 7)
	15.1388	15.2077	26.8845						Normal vs. non-DM	<0.001	0.0072
	13.0008	13.9059	28.5939						Normal vs. DMED	<0.0001	<0.0001
	11.1438	12.3578	9.65586
	13.4917	17.2798	27.0446
	14.4931	13.9399	18.9713
	16.0906	19.3523	26.4828
	14.5751	17.088	24.8853
	21.062	13.6446	32.0121
	18.6974	14.4198	34.9032
	26.308	19.266	26.3762
	27.6946	12.2569	23.3819
	22.5474	12.6903	26.444
	20.3608	15.9056	24.9548
	16.7975	10.6332	15.9938
	12.2255	14.167	31.2793
	13.9811	15.1364	24.7289
	10.4302	12.8682	28.8829
	19.3443	19.0586	35.2061
	16.5377	16.8313	19.6013
	17.3117	11.4265	15.8203
	15.9183	22.6015	25.3648
	21.6912	17.6286	26.9879
	12.6464	11.9497	32.7474
	15.576	15.9875	18.9642
	23.7452	15.8019	19.5965

## Sheet: figure S17
Figure S17b							Figure S17d		NC					AGT					TGFβ					Peptide 17					Verteporfin					TED-347					XMU-MP-1
	Normal	non-DM	Diabetes					3 days	0.300979	0.314395	0.262828	0.321658	0.346936	0.136401	0.141092	0.114866	0.13272	0.1229	0.092544	0.096667	0.091508	0.105438	0.094898	0.471195	0.400623	0.453052	0.471286	0.523188	0.349094	0.311473	0.343508	0.318516	0.273535	0.332341	0.369041	0.311382	0.361639	0.327597	0.115714	0.110721	0.126064	0.116155	0.118447
	5.81994	14.7945	9.9908		P Value			7 days	0.159491	0.158366	0.133277	0.172903	0.139425	0.064086	0.061942	0.068401	0.065735	0.066418	0.070816	0.07012	0.069629	0.071876	0.065203	0.26174	0.23138	0.24731	0.265888	0.248046	0.170125	0.156602	0.124207	0.180895	0.162136	0.126611	0.132562	0.13566	0.138007	0.124106	0.099023	0.099144	0.098336	0.103512	0.096651
	7.07718	9.46476	11.3014	NC-SKL2001	0.006
	16.3137	18.2984	8.56429	NC-ICG001	0.2187				P value (Day 3)	P value (Day 7)
	16.0793	9.15504	12.6202					NC vs. AGT	<0.0001	<0.0001
	11.0932	11.9188	17.48					NC vs. TGFβ	<0.0001	<0.0001
	14.0545	7.75879	13.7259					NC vs. Peptide 17	<0.0001	<0.0001
	17.2071	16.4399	16.8974					NC vs. Verteporfin	0.9755	0.9101
	16.6464	13.1056	15.8226					NC vs. TED-347	0.2502	0.0357
	18.7922	11.2487	20.1981					NC vs. XMU-MP-1	<0.0001	<0.0001
	14.7931	18.0828	18.283
	19.9535	17.6141	24.8854
	9.60601	15.225	15.6306
	15.6481	10.8475	14.1111
	11.2873	7.11069	20.2086
	3	23.9467	21.8313
	23.6508	8.66057	8.75908
	10.9835	9.68713	18.9918
	23.2932	14.6387	6.96181
	27.9038	15.9766	14.5466
	17.0424	19.9688	12.9261
	14.1361	5.28571	16.681
	16.8354	4.50394	11.2961
	13.364	5.58537	17.1289
	26.0409	4.87719	27.2553
	25.1341	11.0745	26.5094
	13.6436	8.17073	18.7175
	10.2	11.892	13.5979
	14.8974	16.8095	21.8602
	12.0291	21.5607	24.5183
	15.709	8.8423	24.1721
	20.4064	5.23853	21.9107
	14.6519	8.27094	18.3213
	16.8195	5.5198	24.641
	6.1671	6.41081	17.4893
	18.5768	9.00273	5.36803
	12.4764	5.36264	9.91789
	16.5	8.71245	13.4427
	11.3308	5.82108	20.6838
	9.42197	13.1916	27.5089
	12.3573	9.78607
		9.08333
		16.2895
		16.6555
		7.84385
		12.95
		12.4941
		10.7683
